# Supplementary material for: DPHL: A DIA Pan-human Protein Mass Spectrometry Library for Robust Biomarker Discovery
Source: Genomics Proteomics Bioinformatics. 2020 Aug 12;18(2):104–19. doi: 10.1016/j.gpb.2019.11.008 (PMC7646093; doi:10.1016/j.gpb.2019.11.008)
Supplement: Supplementary Table S2 — CiRT data in detail. A. Detailed information of CiRT peptides and their transitional groups for 16 tissue types. B. The list of CiRT peptides for each tissue type. Tissue types including bladder, cervix, colorectal (colon & rectum), DLBCL (Diffuse Large B Cell Lymphoma), stomach (gastric), brain (glioblastoma multiforme), liver, k562, leukemia, lung, PDAC (pancreas, Pancreatic Ductal Adenocarcinoma), plasma, prostate, sarcoma, thyroid, breast (tnbc, triple negative breast cancer). [file mmc12.xlsx]

## Sheet: Table S2 legend
Table S2 CiRT data in detail
A. Detailed information of CiRT peptides and their transitional groups for 16 tissue types. B. The list of CiRT peptides for each tissue type. Tissue types including bladder, cervix, colorectal (colon & rectum), DLBCL (Diffuse Large B Cell Lymphoma), stomach (gastric), brain (glioblastoma multiforme), liver, K562, leukemia, lung, PDAC (pancreas, Pancreatic Ductal Adenocarcinoma), plasma, prostate…

## Sheet: Table S2A
Table S2A Detailed information of CiRT peptides and their transitional groups for 16 tissue types
Tissue type	Precursor mz	Product mz	Tr_recalibrated	Transition_name	CE	Library intensity	Transition_group_ID	Decoy	Peptide sequence	Protein name	Annotation	Full uni mod peptide name	Missed cleavages	Replicates	Nr modifications	Precursor charge	Peptide group label	Label type	Uniprot ID
Bladder	783.326	712.289	-40.7586	1368_y12_2_AAEDDEDDDVDTKK_2	-1	2355.7	169_AAEDDEDDDVDTKK_2	0	AAEDDEDDDVDTKK	1/sp|P06454|PTMA_HUMAN	y12^2/-0.000	AAEDDEDDDVDTKK	0	0	0	2	169_AAEDDEDDDVDTKK_2	NA	1/sp|P06454|PTMA_HUMAN
Bladder	783.326	935.432	-40.7586	1370_y8_1_AAEDDEDDDVDTKK_2	-1	2171.2	169_AAEDDEDDDVDTKK_2	0	AAEDDEDDDVDTKK	1/sp|P06454|PTMA_HUMAN	y8/-0.002	AAEDDEDDDVDTKK	0	0	0	2	169_AAEDDEDDDVDTKK_2	NA	1/sp|P06454|PTMA_HUMAN
Bladder	783.326	820.405	-40.7586	1369_y7_1_AAEDDEDDDVDTKK_2	-1	1638.5	169_AAEDDEDDDVDTKK_2	0	AAEDDEDDDVDTKK	1/sp|P06454|PTMA_HUMAN	y7/-0.001	AAEDDEDDDVDTKK	0	0	0	2	169_AAEDDEDDDVDTKK_2	NA	1/sp|P06454|PTMA_HUMAN
Bladder	783.326	1179.5	-40.7586	1372_y10_1_AAEDDEDDDVDTKK_2	-1	1565.5	169_AAEDDEDDDVDTKK_2	0	AAEDDEDDDVDTKK	1/sp|P06454|PTMA_HUMAN	y10/-0.006	AAEDDEDDDVDTKK	0	0	0	2	169_AAEDDEDDDVDTKK_2	NA	1/sp|P06454|PTMA_HUMAN
Bladder	783.326	1064.47	-40.7586	1371_y9_1_AAEDDEDDDVDTKK_2	-1	1377.6	169_AAEDDEDDDVDTKK_2	0	AAEDDEDDDVDTKK	1/sp|P06454|PTMA_HUMAN	y9/-0.004	AAEDDEDDDVDTKK	0	0	0	2	169_AAEDDEDDDVDTKK_2	NA	1/sp|P06454|PTMA_HUMAN
Bladder	783.326	491.282	-40.7586	1365_y4_1_AAEDDEDDDVDTKK_2	-1	1339	169_AAEDDEDDDVDTKK_2	0	AAEDDEDDDVDTKK	1/sp|P06454|PTMA_HUMAN	y4/0.000	AAEDDEDDDVDTKK	0	0	0	2	169_AAEDDEDDDVDTKK_2	NA	1/sp|P06454|PTMA_HUMAN
Bladder	822.415	722.868	-10.7362	35338_y15_2_AQLGGPEAAKSDETAAK_2	-1	2338.7	4109_AQLGGPEAAKSDETAAK_2	0	AQLGGPEAAKSDETAAK	1/sp|P04792|HSPB1_HUMAN	y15^2/0.003	AQLGGPEAAKSDETAAK	0	0	0	2	4109_AQLGGPEAAKSDETAAK_2	NA	1/sp|P04792|HSPB1_HUMAN
Bladder	822.415	666.326	-10.7362	35336_y14_2_AQLGGPEAAKSDETAAK_2	-1	1418.3	4109_AQLGGPEAAKSDETAAK_2	0	AQLGGPEAAKSDETAAK	1/sp|P04792|HSPB1_HUMAN	y14^2/0.003	AQLGGPEAAKSDETAAK	0	0	0	2	4109_AQLGGPEAAKSDETAAK_2	NA	1/sp|P04792|HSPB1_HUMAN
Bladder	822.415	920.468	-10.7362	35340_y9_1_AQLGGPEAAKSDETAAK_2	-1	771.6	4109_AQLGGPEAAKSDETAAK_2	0	AQLGGPEAAKSDETAAK	1/sp|P04792|HSPB1_HUMAN	y9/0.004	AQLGGPEAAKSDETAAK	0	0	0	2	4109_AQLGGPEAAKSDETAAK_2	NA	1/sp|P04792|HSPB1_HUMAN
Bladder	822.415	637.815	-10.7362	35335_y13_2_AQLGGPEAAKSDETAAK_2	-1	762.2	4109_AQLGGPEAAKSDETAAK_2	0	AQLGGPEAAKSDETAAK	1/sp|P04792|HSPB1_HUMAN	y13^2/0.003	AQLGGPEAAKSDETAAK	0	0	0	2	4109_AQLGGPEAAKSDETAAK_2	NA	1/sp|P04792|HSPB1_HUMAN
Bladder	822.415	721.336	-10.7362	35337_y7_1_AQLGGPEAAKSDETAAK_2	-1	648.3	4109_AQLGGPEAAKSDETAAK_2	0	AQLGGPEAAKSDETAAK	1/sp|P04792|HSPB1_HUMAN	y7/0.004	AQLGGPEAAKSDETAAK	0	0	0	2	4109_AQLGGPEAAKSDETAAK_2	NA	1/sp|P04792|HSPB1_HUMAN
Bladder	822.415	991.505	-10.7362	35341_y10_1_AQLGGPEAAKSDETAAK_2	-1	615.6	4109_AQLGGPEAAKSDETAAK_2	0	AQLGGPEAAKSDETAAK	1/sp|P04792|HSPB1_HUMAN	y10/0.003	AQLGGPEAAKSDETAAK	0	0	0	2	4109_AQLGGPEAAKSDETAAK_2	NA	1/sp|P04792|HSPB1_HUMAN
Bladder	625.844	592.345	124.4	52255_y5_1_CIESLIAVFQK_2	-1	8279.6	6098_CIESLIAVFQK_2	0	CIESLIAVFQK	1/sp|P31949|S10AB_HUMAN	y5/0.000	CIESLIAVFQK	0	0	0	2	6098_CIESLIAVFQK_2	NA	1/sp|P31949|S10AB_HUMAN
Bladder	625.844	705.429	124.4	52256_y6_1_CIESLIAVFQK_2	-1	7851.4	6098_CIESLIAVFQK_2	0	CIESLIAVFQK	1/sp|P31949|S10AB_HUMAN	y6/0.000	CIESLIAVFQK	0	0	0	2	6098_CIESLIAVFQK_2	NA	1/sp|P31949|S10AB_HUMAN
Bladder	625.844	422.24	124.4	52253_y3_1_CIESLIAVFQK_2	-1	7749.8	6098_CIESLIAVFQK_2	0	CIESLIAVFQK	1/sp|P31949|S10AB_HUMAN	y3/-0.000	CIESLIAVFQK	0	0	0	2	6098_CIESLIAVFQK_2	NA	1/sp|P31949|S10AB_HUMAN
Bladder	625.844	521.308	124.4	52254_y4_1_CIESLIAVFQK_2	-1	3826.8	6098_CIESLIAVFQK_2	0	CIESLIAVFQK	1/sp|P31949|S10AB_HUMAN	y4/0.000	CIESLIAVFQK	0	0	0	2	6098_CIESLIAVFQK_2	NA	1/sp|P31949|S10AB_HUMAN
Bladder	625.844	905.545	124.4	52258_y8_1_CIESLIAVFQK_2	-1	2965.1	6098_CIESLIAVFQK_2	0	CIESLIAVFQK	1/sp|P31949|S10AB_HUMAN	y8/0.000	CIESLIAVFQK	0	0	0	2	6098_CIESLIAVFQK_2	NA	1/sp|P31949|S10AB_HUMAN
Bladder	625.844	1034.59	124.4	52259_y9_1_CIESLIAVFQK_2	-1	2139.3	6098_CIESLIAVFQK_2	0	CIESLIAVFQK	1/sp|P31949|S10AB_HUMAN	y9/0.001	CIESLIAVFQK	0	0	0	2	6098_CIESLIAVFQK_2	NA	1/sp|P31949|S10AB_HUMAN
Bladder	567.775	849.41	-16.3231	59414_y7_1_DAVTYTEHAK_2	-1	10000	6975_DAVTYTEHAK_2	0	DAVTYTEHAK	1/sp|P62805|H4_HUMAN	y7/0.002	DAVTYTEHAK	0	0	0	2	6975_DAVTYTEHAK_2	NA	1/sp|P62805|H4_HUMAN
Bladder	567.775	748.362	-16.3231	59413_y6_1_DAVTYTEHAK_2	-1	4718.5	6975_DAVTYTEHAK_2	0	DAVTYTEHAK	1/sp|P62805|H4_HUMAN	y6/0.002	DAVTYTEHAK	0	0	0	2	6975_DAVTYTEHAK_2	NA	1/sp|P62805|H4_HUMAN
Bladder	567.775	585.299	-16.3231	59412_y5_1_DAVTYTEHAK_2	-1	2916.8	6975_DAVTYTEHAK_2	0	DAVTYTEHAK	1/sp|P62805|H4_HUMAN	y5/0.002	DAVTYTEHAK	0	0	0	2	6975_DAVTYTEHAK_2	NA	1/sp|P62805|H4_HUMAN
Bladder	567.775	948.479	-16.3231	59415_y8_1_DAVTYTEHAK_2	-1	1628.3	6975_DAVTYTEHAK_2	0	DAVTYTEHAK	1/sp|P62805|H4_HUMAN	y8/0.003	DAVTYTEHAK	0	0	0	2	6975_DAVTYTEHAK_2	NA	1/sp|P62805|H4_HUMAN
Bladder	567.775	484.251	-16.3231	59411_y4_1_DAVTYTEHAK_2	-1	777	6975_DAVTYTEHAK_2	0	DAVTYTEHAK	1/sp|P62805|H4_HUMAN	y4/0.001	DAVTYTEHAK	0	0	0	2	6975_DAVTYTEHAK_2	NA	1/sp|P62805|H4_HUMAN
Bladder	567.775	425.209	-16.3231	59409_y7_2_DAVTYTEHAK_2	-1	717.9	6975_DAVTYTEHAK_2	0	DAVTYTEHAK	1/sp|P62805|H4_HUMAN	y7^2/0.001	DAVTYTEHAK	0	0	0	2	6975_DAVTYTEHAK_2	NA	1/sp|P62805|H4_HUMAN
Bladder	663.38	855.541	16	74436_y8_1_DNIQGITKPAIR_2	-1	8508.9	8787_DNIQGITKPAIR_2	0	DNIQGITKPAIR	1/sp|P62805|H4_HUMAN	y8/0.002	DNIQGITKPAIR	0	0	0	2	8787_DNIQGITKPAIR_2	NA	1/sp|P62805|H4_HUMAN
Bladder	663.38	456.293	16	74427_y4_1_DNIQGITKPAIR_2	-1	5390.1	8787_DNIQGITKPAIR_2	0	DNIQGITKPAIR	1/sp|P62805|H4_HUMAN	y4/0.001	DNIQGITKPAIR	0	0	0	2	8787_DNIQGITKPAIR_2	NA	1/sp|P62805|H4_HUMAN
Bladder	663.38	685.436	16	74434_y6_1_DNIQGITKPAIR_2	-1	5011.9	8787_DNIQGITKPAIR_2	0	DNIQGITKPAIR	1/sp|P62805|H4_HUMAN	y6/0.002	DNIQGITKPAIR	0	0	0	2	8787_DNIQGITKPAIR_2	NA	1/sp|P62805|H4_HUMAN
Bladder	663.38	983.6	16	74437_y9_1_DNIQGITKPAIR_2	-1	4831.7	8787_DNIQGITKPAIR_2	0	DNIQGITKPAIR	1/sp|P62805|H4_HUMAN	y9/0.002	DNIQGITKPAIR	0	0	0	2	8787_DNIQGITKPAIR_2	NA	1/sp|P62805|H4_HUMAN
Bladder	663.38	492.303	16	74429_y9_2_DNIQGITKPAIR_2	-1	1578.8	8787_DNIQGITKPAIR_2	0	DNIQGITKPAIR	1/sp|P62805|H4_HUMAN	y9^2/0.001	DNIQGITKPAIR	0	0	0	2	8787_DNIQGITKPAIR_2	NA	1/sp|P62805|H4_HUMAN
Bladder	663.38	798.52	16	74435_y7_1_DNIQGITKPAIR_2	-1	1364.7	8787_DNIQGITKPAIR_2	0	DNIQGITKPAIR	1/sp|P62805|H4_HUMAN	y7/0.002	DNIQGITKPAIR	0	0	0	2	8787_DNIQGITKPAIR_2	NA	1/sp|P62805|H4_HUMAN
Bladder	706.399	815.462	44.8	143770_y9_1_GALQNIIPASTGAAK_2	-1	5857.9	17104_GALQNIIPASTGAAK_2	0	GALQNIIPASTGAAK	1/sp|P04406|G3P_HUMAN	y9/0.004	GALQNIIPASTGAAK	0	0	0	2	17104_GALQNIIPASTGAAK_2	NA	1/sp|P04406|G3P_HUMAN
Bladder	706.399	1042.59	44.8	143772_y11_1_GALQNIIPASTGAAK_2	-1	2283.2	17104_GALQNIIPASTGAAK_2	0	GALQNIIPASTGAAK	1/sp|P04406|G3P_HUMAN	y11/0.005	GALQNIIPASTGAAK	0	0	0	2	17104_GALQNIIPASTGAAK_2	NA	1/sp|P04406|G3P_HUMAN
Bladder	706.399	928.546	44.8	143771_y10_1_GALQNIIPASTGAAK_2	-1	1498	17104_GALQNIIPASTGAAK_2	0	GALQNIIPASTGAAK	1/sp|P04406|G3P_HUMAN	y10/0.005	GALQNIIPASTGAAK	0	0	0	2	17104_GALQNIIPASTGAAK_2	NA	1/sp|P04406|G3P_HUMAN
Bladder	706.399	597.335	44.8	143766_b6_1_GALQNIIPASTGAAK_2	-1	1200.5	17104_GALQNIIPASTGAAK_2	0	GALQNIIPASTGAAK	1/sp|P04406|G3P_HUMAN	b6/0.003	GALQNIIPASTGAAK	0	0	0	2	17104_GALQNIIPASTGAAK_2	NA	1/sp|P04406|G3P_HUMAN
Bladder	706.399	534.288	44.8	143763_y6_1_GALQNIIPASTGAAK_2	-1	618.1	17104_GALQNIIPASTGAAK_2	0	GALQNIIPASTGAAK	1/sp|P04406|G3P_HUMAN	y6/0.004	GALQNIIPASTGAAK	0	0	0	2	17104_GALQNIIPASTGAAK_2	NA	1/sp|P04406|G3P_HUMAN
Bladder	706.399	484.251	44.8	143762_b5_1_GALQNIIPASTGAAK_2	-1	582	17104_GALQNIIPASTGAAK_2	0	GALQNIIPASTGAAK	1/sp|P04406|G3P_HUMAN	b5/0.002	GALQNIIPASTGAAK	0	0	0	2	17104_GALQNIIPASTGAAK_2	NA	1/sp|P04406|G3P_HUMAN
Bladder	559.806	816.483	-23.8215	174598_y7_1_GSGTAEVELKK_2	-1	9049.3	20941_GSGTAEVELKK_2	0	GSGTAEVELKK	1/sp|P14618|KPYM_HUMAN	y7/0.003	GSGTAEVELKK	0	0	0	2	20941_GSGTAEVELKK_2	NA	1/sp|P14618|KPYM_HUMAN
Bladder	559.806	745.445	-23.8215	174597_y6_1_GSGTAEVELKK_2	-1	6486.5	20941_GSGTAEVELKK_2	0	GSGTAEVELKK	1/sp|P14618|KPYM_HUMAN	y6/0.003	GSGTAEVELKK	0	0	0	2	20941_GSGTAEVELKK_2	NA	1/sp|P14618|KPYM_HUMAN
Bladder	559.806	616.403	-23.8215	174596_y5_1_GSGTAEVELKK_2	-1	4355.3	20941_GSGTAEVELKK_2	0	GSGTAEVELKK	1/sp|P14618|KPYM_HUMAN	y5/0.002	GSGTAEVELKK	0	0	0	2	20941_GSGTAEVELKK_2	NA	1/sp|P14618|KPYM_HUMAN
Bladder	559.806	487.779	-23.8215	174593_y9_2_GSGTAEVELKK_2	-1	3707.1	20941_GSGTAEVELKK_2	0	GSGTAEVELKK	1/sp|P14618|KPYM_HUMAN	y9^2/0.002	GSGTAEVELKK	0	0	0	2	20941_GSGTAEVELKK_2	NA	1/sp|P14618|KPYM_HUMAN
Bladder	559.806	974.552	-23.8215	174600_y9_1_GSGTAEVELKK_2	-1	3474.5	20941_GSGTAEVELKK_2	0	GSGTAEVELKK	1/sp|P14618|KPYM_HUMAN	y9/0.004	GSGTAEVELKK	0	0	0	2	20941_GSGTAEVELKK_2	NA	1/sp|P14618|KPYM_HUMAN
Bladder	559.806	517.334	-23.8215	174594_y4_1_GSGTAEVELKK_2	-1	2549.7	20941_GSGTAEVELKK_2	0	GSGTAEVELKK	1/sp|P14618|KPYM_HUMAN	y4/0.002	GSGTAEVELKK	0	0	0	2	20941_GSGTAEVELKK_2	NA	1/sp|P14618|KPYM_HUMAN
Bladder	590.814	697.315	32.1	226876_y5_1_ISGLIYEETR_2	-1	10000	26735_ISGLIYEETR_2	0	ISGLIYEETR	1/sp|P62805|H4_HUMAN	y5/0.009	ISGLIYEETR	0	0	0	2	26735_ISGLIYEETR_2	NA	1/sp|P62805|H4_HUMAN
Bladder	590.814	810.399	32.1	226877_y6_1_ISGLIYEETR_2	-1	7853.1	26735_ISGLIYEETR_2	0	ISGLIYEETR	1/sp|P62805|H4_HUMAN	y6/0.010	ISGLIYEETR	0	0	0	2	26735_ISGLIYEETR_2	NA	1/sp|P62805|H4_HUMAN
Bladder	590.814	1067.54	32.1	226880_y9_1_ISGLIYEETR_2	-1	6332.7	26735_ISGLIYEETR_2	0	ISGLIYEETR	1/sp|P62805|H4_HUMAN	y9/0.013	ISGLIYEETR	0	0	0	2	26735_ISGLIYEETR_2	NA	1/sp|P62805|H4_HUMAN
Bladder	590.814	980.505	32.1	226879_y8_1_ISGLIYEETR_2	-1	6026.8	26735_ISGLIYEETR_2	0	ISGLIYEETR	1/sp|P62805|H4_HUMAN	y8/0.012	ISGLIYEETR	0	0	0	2	26735_ISGLIYEETR_2	NA	1/sp|P62805|H4_HUMAN
Bladder	590.814	534.252	32.1	226875_y4_1_ISGLIYEETR_2	-1	1936.4	26735_ISGLIYEETR_2	0	ISGLIYEETR	1/sp|P62805|H4_HUMAN	y4/0.005,y9^2/-0.016	ISGLIYEETR	0	0	0	2	26735_ISGLIYEETR_2	NA	1/sp|P62805|H4_HUMAN
Bladder	590.814	405.209	32.1	226872_y3_1_ISGLIYEETR_2	-1	1021.6	26735_ISGLIYEETR_2	0	ISGLIYEETR	1/sp|P62805|H4_HUMAN	y3/0.005	ISGLIYEETR	0	0	0	2	26735_ISGLIYEETR_2	NA	1/sp|P62805|H4_HUMAN
Bladder	785.951	1047.56	108.9	227525_y9_1_ISLPLPNFSSLNLR_2	-1	10000	26810_ISLPLPNFSSLNLR_2	0	ISLPLPNFSSLNLR	1/sp|P08670|VIME_HUMAN	y9/0.001	ISLPLPNFSSLNLR	0	0	0	2	26810_ISLPLPNFSSLNLR_2	NA	1/sp|P08670|VIME_HUMAN
Bladder	785.951	524.283	108.9	227520_y9_2_ISLPLPNFSSLNLR_2	-1	2050.7	26810_ISLPLPNFSSLNLR_2	0	ISLPLPNFSSLNLR	1/sp|P08670|VIME_HUMAN	y9^2/0.001	ISLPLPNFSSLNLR	0	0	0	2	26810_ISLPLPNFSSLNLR_2	NA	1/sp|P08670|VIME_HUMAN
Bladder	785.951	836.462	108.9	227523_y7_1_ISLPLPNFSSLNLR_2	-1	1418.1	26810_ISLPLPNFSSLNLR_2	0	ISLPLPNFSSLNLR	1/sp|P08670|VIME_HUMAN	y7/0.001	ISLPLPNFSSLNLR	0	0	0	2	26810_ISLPLPNFSSLNLR_2	NA	1/sp|P08670|VIME_HUMAN
Bladder	785.951	689.394	108.9	227522_y6_1_ISLPLPNFSSLNLR_2	-1	1284.6	26810_ISLPLPNFSSLNLR_2	0	ISLPLPNFSSLNLR	1/sp|P08670|VIME_HUMAN	y6/0.001	ISLPLPNFSSLNLR	0	0	0	2	26810_ISLPLPNFSSLNLR_2	NA	1/sp|P08670|VIME_HUMAN
Bladder	785.951	950.505	108.9	227524_y8_1_ISLPLPNFSSLNLR_2	-1	935.5	26810_ISLPLPNFSSLNLR_2	0	ISLPLPNFSSLNLR	1/sp|P08670|VIME_HUMAN	y8/0.002	ISLPLPNFSSLNLR	0	0	0	2	26810_ISLPLPNFSSLNLR_2	NA	1/sp|P08670|VIME_HUMAN
Bladder	785.951	1160.64	108.9	227526_y10_1_ISLPLPNFSSLNLR_2	-1	842.7	26810_ISLPLPNFSSLNLR_2	0	ISLPLPNFSSLNLR	1/sp|P08670|VIME_HUMAN	y10/0.001	ISLPLPNFSSLNLR	0	0	0	2	26810_ISLPLPNFSSLNLR_2	NA	1/sp|P08670|VIME_HUMAN
Bladder	524.303	689.394	106.7	227557_y6_1_ISLPLPNFSSLNLR_3	-1	7842.1	26813_ISLPLPNFSSLNLR_3	0	ISLPLPNFSSLNLR	1/sp|P08670|VIME_HUMAN	y6/0.002	ISLPLPNFSSLNLR	0	0	0	3	26813_ISLPLPNFSSLNLR_3	NA	1/sp|P08670|VIME_HUMAN
Bladder	524.303	602.362	106.7	227556_y5_1_ISLPLPNFSSLNLR_3	-1	7454.1	26813_ISLPLPNFSSLNLR_3	0	ISLPLPNFSSLNLR	1/sp|P08670|VIME_HUMAN	y5/0.002	ISLPLPNFSSLNLR	0	0	0	3	26813_ISLPLPNFSSLNLR_3	NA	1/sp|P08670|VIME_HUMAN
Bladder	524.303	836.462	106.7	227559_y7_1_ISLPLPNFSSLNLR_3	-1	3797.2	26813_ISLPLPNFSSLNLR_3	0	ISLPLPNFSSLNLR	1/sp|P08670|VIME_HUMAN	y7/0.002	ISLPLPNFSSLNLR	0	0	0	3	26813_ISLPLPNFSSLNLR_3	NA	1/sp|P08670|VIME_HUMAN
Bladder	524.303	1047.56	106.7	227561_y9_1_ISLPLPNFSSLNLR_3	-1	2836.8	26813_ISLPLPNFSSLNLR_3	0	ISLPLPNFSSLNLR	1/sp|P08670|VIME_HUMAN	y9/0.003	ISLPLPNFSSLNLR	0	0	0	3	26813_ISLPLPNFSSLNLR_3	NA	1/sp|P08670|VIME_HUMAN
Bladder	524.303	402.246	106.7	227551_y3_1_ISLPLPNFSSLNLR_3	-1	2360.9	26813_ISLPLPNFSSLNLR_3	0	ISLPLPNFSSLNLR	1/sp|P08670|VIME_HUMAN	y3/0.001	ISLPLPNFSSLNLR	0	0	0	3	26813_ISLPLPNFSSLNLR_3	NA	1/sp|P08670|VIME_HUMAN
Bladder	524.303	515.33	106.7	227553_y4_1_ISLPLPNFSSLNLR_3	-1	2295.5	26813_ISLPLPNFSSLNLR_3	0	ISLPLPNFSSLNLR	1/sp|P08670|VIME_HUMAN	y4/0.001	ISLPLPNFSSLNLR	0	0	0	3	26813_ISLPLPNFSSLNLR_3	NA	1/sp|P08670|VIME_HUMAN
Bladder	831.477	1105.63	51.8	255241_y9_1_KVESLQEEIAFLKK_2	-1	578.1	29717_KVESLQEEIAFLKK_2	0	KVESLQEEIAFLKK	1/sp|P08670|VIME_HUMAN	y9/0.001	KVESLQEEIAFLKK	0	0	0	2	29717_KVESLQEEIAFLKK_2	NA	1/sp|P08670|VIME_HUMAN
Bladder	831.477	1127.59	51.8	255242_b10_1_KVESLQEEIAFLKK_2	-1	523	29717_KVESLQEEIAFLKK_2	0	KVESLQEEIAFLKK	1/sp|P08670|VIME_HUMAN	b10/-0.000	KVESLQEEIAFLKK	0	0	0	2	29717_KVESLQEEIAFLKK_2	NA	1/sp|P08670|VIME_HUMAN
Bladder	831.477	767.43	51.8	255239_y13_2_KVESLQEEIAFLKK_2	-1	494.6	29717_KVESLQEEIAFLKK_2	0	KVESLQEEIAFLKK	1/sp|P08670|VIME_HUMAN	y13^2/0.001,b13+18^2/0.001	KVESLQEEIAFLKK	0	0	0	2	29717_KVESLQEEIAFLKK_2	NA	1/sp|P08670|VIME_HUMAN
Bladder	831.477	977.567	51.8	255240_y8_1_KVESLQEEIAFLKK_2	-1	382.7	29717_KVESLQEEIAFLKK_2	0	KVESLQEEIAFLKK	1/sp|P08670|VIME_HUMAN	y8/0.000	KVESLQEEIAFLKK	0	0	0	2	29717_KVESLQEEIAFLKK_2	NA	1/sp|P08670|VIME_HUMAN
Bladder	831.477	535.36	51.8	255236_y4_1_KVESLQEEIAFLKK_2	-1	323.6	29717_KVESLQEEIAFLKK_2	0	KVESLQEEIAFLKK	1/sp|P08670|VIME_HUMAN	y4/0.002	KVESLQEEIAFLKK	0	0	0	2	29717_KVESLQEEIAFLKK_2	NA	1/sp|P08670|VIME_HUMAN
Bladder	831.477	606.397	51.8	255237_y5_1_KVESLQEEIAFLKK_2	-1	307.3	29717_KVESLQEEIAFLKK_2	0	KVESLQEEIAFLKK	1/sp|P08670|VIME_HUMAN	y5/0.002	KVESLQEEIAFLKK	0	0	0	2	29717_KVESLQEEIAFLKK_2	NA	1/sp|P08670|VIME_HUMAN
Bladder	953.499	835.431	71.4	262365_y7_1_LATQSNEITIPVTFESR_2	-1	10000	30506_LATQSNEITIPVTFESR_2	0	LATQSNEITIPVTFESR	1/sp|P04792|HSPB1_HUMAN	y7/0.002	LATQSNEITIPVTFESR	0	0	0	2	30506_LATQSNEITIPVTFESR_2	NA	1/sp|P04792|HSPB1_HUMAN
Bladder	953.499	1049.56	71.4	262369_y9_1_LATQSNEITIPVTFESR_2	-1	4398.8	30506_LATQSNEITIPVTFESR_2	0	LATQSNEITIPVTFESR	1/sp|P04792|HSPB1_HUMAN	y9/0.003	LATQSNEITIPVTFESR	0	0	0	2	30506_LATQSNEITIPVTFESR_2	NA	1/sp|P04792|HSPB1_HUMAN
Bladder	953.499	1162.65	71.4	262370_y10_1_LATQSNEITIPVTFESR_2	-1	2153	30506_LATQSNEITIPVTFESR_2	0	LATQSNEITIPVTFESR	1/sp|P04792|HSPB1_HUMAN	y10/0.003	LATQSNEITIPVTFESR	0	0	0	2	30506_LATQSNEITIPVTFESR_2	NA	1/sp|P04792|HSPB1_HUMAN
Bladder	953.499	639.31	71.4	262362_y5_1_LATQSNEITIPVTFESR_2	-1	766.6	30506_LATQSNEITIPVTFESR_2	0	LATQSNEITIPVTFESR	1/sp|P04792|HSPB1_HUMAN	y5/0.003	LATQSNEITIPVTFESR	0	0	0	2	30506_LATQSNEITIPVTFESR_2	NA	1/sp|P04792|HSPB1_HUMAN
Bladder	953.499	744.352	71.4	262364_b7_1_LATQSNEITIPVTFESR_2	-1	672.9	30506_LATQSNEITIPVTFESR_2	0	LATQSNEITIPVTFESR	1/sp|P04792|HSPB1_HUMAN	b7/0.002,m2:8/0.002	LATQSNEITIPVTFESR	0	0	0	2	30506_LATQSNEITIPVTFESR_2	NA	1/sp|P04792|HSPB1_HUMAN
Bladder	953.499	538.262	71.4	262360_y4_1_LATQSNEITIPVTFESR_2	-1	415	30506_LATQSNEITIPVTFESR_2	0	LATQSNEITIPVTFESR	1/sp|P04792|HSPB1_HUMAN	y4/0.001	LATQSNEITIPVTFESR	0	0	0	2	30506_LATQSNEITIPVTFESR_2	NA	1/sp|P04792|HSPB1_HUMAN
Bladder	942.455	812.861	-1.9	293303_b14_2_LNFSHGTHEYHAETIK_2	-1	810.4	34093_LNFSHGTHEYHAETIK_2	0	LNFSHGTHEYHAETIK	1/sp|P14618|KPYM_HUMAN	b14^2/0.003,m2:15^2/0.003	LNFSHGTHEYHAETIK	0	0	0	2	34093_LNFSHGTHEYHAETIK_2	NA	1/sp|P14618|KPYM_HUMAN
Bladder	942.455	762.337	-1.9	293302_b13_2_LNFSHGTHEYHAETIK_2	-1	551.7	34093_LNFSHGTHEYHAETIK_2	0	LNFSHGTHEYHAETIK	1/sp|P14618|KPYM_HUMAN	b13^2/0.003	LNFSHGTHEYHAETIK	0	0	0	2	34093_LNFSHGTHEYHAETIK_2	NA	1/sp|P14618|KPYM_HUMAN
Bladder	942.455	711.842	-1.9	293300_y12_2_LNFSHGTHEYHAETIK_2	-1	544.7	34093_LNFSHGTHEYHAETIK_2	0	LNFSHGTHEYHAETIK	1/sp|P14618|KPYM_HUMAN	y12^2/0.004	LNFSHGTHEYHAETIK	0	0	0	2	34093_LNFSHGTHEYHAETIK_2	NA	1/sp|P14618|KPYM_HUMAN
Bladder	942.455	828.892	-1.9	293304_y14_2_LNFSHGTHEYHAETIK_2	-1	443.3	34093_LNFSHGTHEYHAETIK_2	0	LNFSHGTHEYHAETIK	1/sp|P14618|KPYM_HUMAN	y14^2/0.003	LNFSHGTHEYHAETIK	0	0	0	2	34093_LNFSHGTHEYHAETIK_2	NA	1/sp|P14618|KPYM_HUMAN
Bladder	942.455	869.403	-1.9	293306_b15_2_LNFSHGTHEYHAETIK_2	-1	391.6	34093_LNFSHGTHEYHAETIK_2	0	LNFSHGTHEYHAETIK	1/sp|P14618|KPYM_HUMAN	b15^2/0.004	LNFSHGTHEYHAETIK	0	0	0	2	34093_LNFSHGTHEYHAETIK_2	NA	1/sp|P14618|KPYM_HUMAN
Bladder	942.455	561.324	-1.9	293298_y5_1_LNFSHGTHEYHAETIK_2	-1	383.4	34093_LNFSHGTHEYHAETIK_2	0	LNFSHGTHEYHAETIK	1/sp|P14618|KPYM_HUMAN	y5/0.003	LNFSHGTHEYHAETIK	0	0	0	2	34093_LNFSHGTHEYHAETIK_2	NA	1/sp|P14618|KPYM_HUMAN
Bladder	822.436	778.464	83.6	439123_y14_2_TATESFASDPILYRPVAVALDTK_3	-1	10000	51143_TATESFASDPILYRPVAVALDTK_3	0	TATESFASDPILYRPVAVALDTK	1/sp|P14618|KPYM_HUMAN	y14^2/0.002	TATESFASDPILYRPVAVALDTK	0	0	0	3	51143_TATESFASDPILYRPVAVALDTK_3	NA	1/sp|P14618|KPYM_HUMAN
Bladder	822.436	915.012	83.6	439127_y17_2_TATESFASDPILYRPVAVALDTK_3	-1	5142	51143_TATESFASDPILYRPVAVALDTK_3	0	TATESFASDPILYRPVAVALDTK	1/sp|P14618|KPYM_HUMAN	y17^2/0.003	TATESFASDPILYRPVAVALDTK	0	0	0	3	51143_TATESFASDPILYRPVAVALDTK_3	NA	1/sp|P14618|KPYM_HUMAN
Bladder	822.436	1032.06	83.6	439129_y19_2_TATESFASDPILYRPVAVALDTK_3	-1	4719.4	51143_TATESFASDPILYRPVAVALDTK_3	0	TATESFASDPILYRPVAVALDTK	1/sp|P14618|KPYM_HUMAN	y19^2/0.003	TATESFASDPILYRPVAVALDTK	0	0	0	3	51143_TATESFASDPILYRPVAVALDTK_3	NA	1/sp|P14618|KPYM_HUMAN
Bladder	822.436	879.493	83.6	439125_y16_2_TATESFASDPILYRPVAVALDTK_3	-1	3659.3	51143_TATESFASDPILYRPVAVALDTK_3	0	TATESFASDPILYRPVAVALDTK	1/sp|P14618|KPYM_HUMAN	y16^2/0.003	TATESFASDPILYRPVAVALDTK	0	0	0	3	51143_TATESFASDPILYRPVAVALDTK_3	NA	1/sp|P14618|KPYM_HUMAN
Bladder	822.436	988.546	83.6	439128_y18_2_TATESFASDPILYRPVAVALDTK_3	-1	3134.4	51143_TATESFASDPILYRPVAVALDTK_3	0	TATESFASDPILYRPVAVALDTK	1/sp|P14618|KPYM_HUMAN	y18^2/0.004	TATESFASDPILYRPVAVALDTK	0	0	0	3	51143_TATESFASDPILYRPVAVALDTK_3	NA	1/sp|P14618|KPYM_HUMAN
Bladder	822.436	547.309	83.6	439121_y5_1_TATESFASDPILYRPVAVALDTK_3	-1	1207	51143_TATESFASDPILYRPVAVALDTK_3	0	TATESFASDPILYRPVAVALDTK	1/sp|P14618|KPYM_HUMAN	y5/0.002	TATESFASDPILYRPVAVALDTK	0	0	0	3	51143_TATESFASDPILYRPVAVALDTK_3	NA	1/sp|P14618|KPYM_HUMAN
Bladder	617.079	673.396	91	439137_y12_2_TATESFASDPILYRPVAVALDTK_4	-1	8327.8	51144_TATESFASDPILYRPVAVALDTK_4	0	TATESFASDPILYRPVAVALDTK	1/sp|P14618|KPYM_HUMAN	y12^2/0.003	TATESFASDPILYRPVAVALDTK	0	0	0	4	51144_TATESFASDPILYRPVAVALDTK_4	NA	1/sp|P14618|KPYM_HUMAN
Bladder	617.079	778.464	91	439139_y14_2_TATESFASDPILYRPVAVALDTK_4	-1	7441.1	51144_TATESFASDPILYRPVAVALDTK_4	0	TATESFASDPILYRPVAVALDTK	1/sp|P14618|KPYM_HUMAN	y14^2/0.003	TATESFASDPILYRPVAVALDTK	0	0	0	4	51144_TATESFASDPILYRPVAVALDTK_4	NA	1/sp|P14618|KPYM_HUMAN
Bladder	617.079	519.312	91	439133_y14_3_TATESFASDPILYRPVAVALDTK_4	-1	3785.2	51144_TATESFASDPILYRPVAVALDTK_4	0	TATESFASDPILYRPVAVALDTK	1/sp|P14618|KPYM_HUMAN	y14^3/0.003	TATESFASDPILYRPVAVALDTK	0	0	0	4	51144_TATESFASDPILYRPVAVALDTK_4	NA	1/sp|P14618|KPYM_HUMAN
Bladder	617.079	729.938	91	439138_y13_2_TATESFASDPILYRPVAVALDTK_4	-1	2796.4	51144_TATESFASDPILYRPVAVALDTK_4	0	TATESFASDPILYRPVAVALDTK	1/sp|P14618|KPYM_HUMAN	y13^2/0.003	TATESFASDPILYRPVAVALDTK	0	0	0	4	51144_TATESFASDPILYRPVAVALDTK_4	NA	1/sp|P14618|KPYM_HUMAN
Bladder	617.079	879.493	91	439141_y16_2_TATESFASDPILYRPVAVALDTK_4	-1	1340.4	51144_TATESFASDPILYRPVAVALDTK_4	0	TATESFASDPILYRPVAVALDTK	1/sp|P14618|KPYM_HUMAN	y16^2/0.002	TATESFASDPILYRPVAVALDTK	0	0	0	4	51144_TATESFASDPILYRPVAVALDTK_4	NA	1/sp|P14618|KPYM_HUMAN
Bladder	617.079	547.309	91	439134_y5_1_TATESFASDPILYRPVAVALDTK_4	-1	872.1	51144_TATESFASDPILYRPVAVALDTK_4	0	TATESFASDPILYRPVAVALDTK	1/sp|P14618|KPYM_HUMAN	y5/0.002	TATESFASDPILYRPVAVALDTK	0	0	0	4	51144_TATESFASDPILYRPVAVALDTK_4	NA	1/sp|P14618|KPYM_HUMAN
Bladder	755.154	794.444	74.9	439152_y22_3_TATESFASDPILYRPVAVALDTKGPEIR_4	-1	6261.7	51145_TATESFASDPILYRPVAVALDTKGPEIR_4	0	TATESFASDPILYRPVAVALDTKGPEIR	1/sp|P14618|KPYM_HUMAN	y22^3/0.007	TATESFASDPILYRPVAVALDTKGPEIR	0	0	0	4	51145_TATESFASDPILYRPVAVALDTKGPEIR_4	NA	1/sp|P14618|KPYM_HUMAN
Bladder	755.154	872.478	74.9	439155_y24_3_TATESFASDPILYRPVAVALDTKGPEIR_4	-1	6209.1	51145_TATESFASDPILYRPVAVALDTKGPEIR_4	0	TATESFASDPILYRPVAVALDTKGPEIR	1/sp|P14618|KPYM_HUMAN	y24^3/0.006	TATESFASDPILYRPVAVALDTKGPEIR	0	0	0	4	51145_TATESFASDPILYRPVAVALDTKGPEIR_4	NA	1/sp|P14618|KPYM_HUMAN
Bladder	755.154	703.412	74.9	439149_y19_3_TATESFASDPILYRPVAVALDTKGPEIR_4	-1	5769.1	51145_TATESFASDPILYRPVAVALDTKGPEIR_4	0	TATESFASDPILYRPVAVALDTKGPEIR	1/sp|P14618|KPYM_HUMAN	y19^3/0.005	TATESFASDPILYRPVAVALDTKGPEIR	0	0	0	4	51145_TATESFASDPILYRPVAVALDTKGPEIR_4	NA	1/sp|P14618|KPYM_HUMAN
Bladder	755.154	1054.61	74.9	439159_y19_2_TATESFASDPILYRPVAVALDTKGPEIR_4	-1	5163.4	51145_TATESFASDPILYRPVAVALDTKGPEIR_4	0	TATESFASDPILYRPVAVALDTKGPEIR	1/sp|P14618|KPYM_HUMAN	y19^2/0.009	TATESFASDPILYRPVAVALDTKGPEIR	0	0	0	4	51145_TATESFASDPILYRPVAVALDTKGPEIR_4	NA	1/sp|P14618|KPYM_HUMAN
Bladder	755.154	571.32	74.9	439147_y5_1_TATESFASDPILYRPVAVALDTKGPEIR_4	-1	4453.7	51145_TATESFASDPILYRPVAVALDTKGPEIR_4	0	TATESFASDPILYRPVAVALDTKGPEIR	1/sp|P14618|KPYM_HUMAN	y5/0.004	TATESFASDPILYRPVAVALDTKGPEIR	0	0	0	4	51145_TATESFASDPILYRPVAVALDTKGPEIR_4	NA	1/sp|P14618|KPYM_HUMAN
Bladder	755.154	843.467	74.9	439154_y23_3_TATESFASDPILYRPVAVALDTKGPEIR_4	-1	4237.1	51145_TATESFASDPILYRPVAVALDTKGPEIR_4	0	TATESFASDPILYRPVAVALDTKGPEIR	1/sp|P14618|KPYM_HUMAN	y23^3/0.005	TATESFASDPILYRPVAVALDTKGPEIR	0	0	0	4	51145_TATESFASDPILYRPVAVALDTKGPEIR_4	NA	1/sp|P14618|KPYM_HUMAN
Bladder	733.865	597.299	-36.9609	439221_y10_2_TATPQQAQEVHEK_2	-1	10000	51152_TATPQQAQEVHEK_2	0	TATPQQAQEVHEK	1/sp|P60174|TPIS_HUMAN	y10^2/0.001	TATPQQAQEVHEK	0	0	0	2	51152_TATPQQAQEVHEK_2	NA	1/sp|P60174|TPIS_HUMAN
Bladder	733.865	1193.59	-36.9609	439228_y10_1_TATPQQAQEVHEK_2	-1	4619.7	51152_TATPQQAQEVHEK_2	0	TATPQQAQEVHEK	1/sp|P60174|TPIS_HUMAN	y10/0.002	TATPQQAQEVHEK	0	0	0	2	51152_TATPQQAQEVHEK_2	NA	1/sp|P60174|TPIS_HUMAN
Bladder	733.865	647.823	-36.9609	439223_y11_2_TATPQQAQEVHEK_2	-1	2558	51152_TATPQQAQEVHEK_2	0	TATPQQAQEVHEK	1/sp|P60174|TPIS_HUMAN	y11^2/0.001	TATPQQAQEVHEK	0	0	0	2	51152_TATPQQAQEVHEK_2	NA	1/sp|P60174|TPIS_HUMAN
Bladder	733.865	840.421	-36.9609	439225_y7_1_TATPQQAQEVHEK_2	-1	2440.6	51152_TATPQQAQEVHEK_2	0	TATPQQAQEVHEK	1/sp|P60174|TPIS_HUMAN	y7/0.001	TATPQQAQEVHEK	0	0	0	2	51152_TATPQQAQEVHEK_2	NA	1/sp|P60174|TPIS_HUMAN
Bladder	733.865	413.214	-36.9609	439219_y3_1_TATPQQAQEVHEK_2	-1	2301.9	51152_TATPQQAQEVHEK_2	0	TATPQQAQEVHEK	1/sp|P60174|TPIS_HUMAN	y3/0.001	TATPQQAQEVHEK	0	0	0	2	51152_TATPQQAQEVHEK_2	NA	1/sp|P60174|TPIS_HUMAN
Bladder	733.865	968.48	-36.9609	439226_y8_1_TATPQQAQEVHEK_2	-1	2296.1	51152_TATPQQAQEVHEK_2	0	TATPQQAQEVHEK	1/sp|P60174|TPIS_HUMAN	y8/-0.000	TATPQQAQEVHEK	0	0	0	2	51152_TATPQQAQEVHEK_2	NA	1/sp|P60174|TPIS_HUMAN
Bladder	765.371	1094.51	10.4	484503_y10_1_VGAHAGEYGAEALER_2	-1	5735.1	56341_VGAHAGEYGAEALER_2	0	VGAHAGEYGAEALER	1/sp|P69905|HBA_HUMAN	y10/0.003	VGAHAGEYGAEALER	0	0	0	2	56341_VGAHAGEYGAEALER_2	NA	1/sp|P69905|HBA_HUMAN
Bladder	765.371	1165.55	10.4	484504_y11_1_VGAHAGEYGAEALER_2	-1	4852.4	56341_VGAHAGEYGAEALER_2	0	VGAHAGEYGAEALER	1/sp|P69905|HBA_HUMAN	y11/0.003	VGAHAGEYGAEALER	0	0	0	2	56341_VGAHAGEYGAEALER_2	NA	1/sp|P69905|HBA_HUMAN
Bladder	765.371	651.807	10.4	484495_y12_2_VGAHAGEYGAEALER_2	-1	3091.4	56341_VGAHAGEYGAEALER_2	0	VGAHAGEYGAEALER	1/sp|P69905|HBA_HUMAN	y12^2/0.002	VGAHAGEYGAEALER	0	0	0	2	56341_VGAHAGEYGAEALER_2	NA	1/sp|P69905|HBA_HUMAN
Bladder	765.371	436.23	10.4	484490_b5_1_VGAHAGEYGAEALER_2	-1	2390.6	56341_VGAHAGEYGAEALER_2	0	VGAHAGEYGAEALER	1/sp|P69905|HBA_HUMAN	b5/0.001	VGAHAGEYGAEALER	0	0	0	2	56341_VGAHAGEYGAEALER_2	NA	1/sp|P69905|HBA_HUMAN
Bladder	765.371	908.447	10.4	484500_y8_1_VGAHAGEYGAEALER_2	-1	1869.2	56341_VGAHAGEYGAEALER_2	0	VGAHAGEYGAEALER	1/sp|P69905|HBA_HUMAN	y8/0.003	VGAHAGEYGAEALER	0	0	0	2	56341_VGAHAGEYGAEALER_2	NA	1/sp|P69905|HBA_HUMAN
Bladder	765.371	745.384	10.4	484498_y7_1_VGAHAGEYGAEALER_2	-1	1443	56341_VGAHAGEYGAEALER_2	0	VGAHAGEYGAEALER	1/sp|P69905|HBA_HUMAN	y7/0.002	VGAHAGEYGAEALER	0	0	0	2	56341_VGAHAGEYGAEALER_2	NA	1/sp|P69905|HBA_HUMAN
Bladder	657.836	1002.49	26.2	501957_y10_1_VNVDEVGGEALGR_2	-1	6389.4	58364_VNVDEVGGEALGR_2	0	VNVDEVGGEALGR	1/sp|P68871|HBB_HUMAN	y10/0.008	VNVDEVGGEALGR	0	0	0	2	58364_VNVDEVGGEALGR_2	NA	1/sp|P68871|HBB_HUMAN
Bladder	657.836	758.416	26.2	501955_y8_1_VNVDEVGGEALGR_2	-1	4718.6	58364_VNVDEVGGEALGR_2	0	VNVDEVGGEALGR	1/sp|P68871|HBB_HUMAN	y8/0.006	VNVDEVGGEALGR	0	0	0	2	58364_VNVDEVGGEALGR_2	NA	1/sp|P68871|HBB_HUMAN
Bladder	657.836	1101.55	26.2	501959_y11_1_VNVDEVGGEALGR_2	-1	3133.3	58364_VNVDEVGGEALGR_2	0	VNVDEVGGEALGR	1/sp|P68871|HBB_HUMAN	y11/0.008	VNVDEVGGEALGR	0	0	0	2	58364_VNVDEVGGEALGR_2	NA	1/sp|P68871|HBB_HUMAN
Bladder	657.836	887.458	26.2	501956_y9_1_VNVDEVGGEALGR_2	-1	2645.5	58364_VNVDEVGGEALGR_2	0	VNVDEVGGEALGR	1/sp|P68871|HBB_HUMAN	y9/0.007	VNVDEVGGEALGR	0	0	0	2	58364_VNVDEVGGEALGR_2	NA	1/sp|P68871|HBB_HUMAN
Bladder	657.836	602.326	26.2	501952_y6_1_VNVDEVGGEALGR_2	-1	1593.2	58364_VNVDEVGGEALGR_2	0	VNVDEVGGEALGR	1/sp|P68871|HBB_HUMAN	y6/0.005	VNVDEVGGEALGR	0	0	0	2	58364_VNVDEVGGEALGR_2	NA	1/sp|P68871|HBB_HUMAN
Bladder	657.836	416.262	26.2	501948_y4_1_VNVDEVGGEALGR_2	-1	1185	58364_VNVDEVGGEALGR_2	0	VNVDEVGGEALGR	1/sp|P68871|HBB_HUMAN	y4/0.003	VNVDEVGGEALGR	0	0	0	2	58364_VNVDEVGGEALGR_2	NA	1/sp|P68871|HBB_HUMAN
Bladder	892.465	983.495	62	509180_b9_1_VSLDVNHFAPDELTVK_2	-1	1825.8	59166_VSLDVNHFAPDELTVK_2	0	VSLDVNHFAPDELTVK	1/sp|P04792|HSPB1_HUMAN	b9/0.007,y9-36/-0.019	VSLDVNHFAPDELTVK	0	0	0	2	59166_VSLDVNHFAPDELTVK_2	NA	1/sp|P04792|HSPB1_HUMAN
Bladder	892.465	801.435	62	509177_y7_1_VSLDVNHFAPDELTVK_2	-1	1756.5	59166_VSLDVNHFAPDELTVK_2	0	VSLDVNHFAPDELTVK	1/sp|P04792|HSPB1_HUMAN	y7/0.006	VSLDVNHFAPDELTVK	0	0	0	2	59166_VSLDVNHFAPDELTVK_2	NA	1/sp|P04792|HSPB1_HUMAN
Bladder	892.465	872.472	62	509178_y8_1_VSLDVNHFAPDELTVK_2	-1	1662.2	59166_VSLDVNHFAPDELTVK_2	0	VSLDVNHFAPDELTVK	1/sp|P04792|HSPB1_HUMAN	y8/0.006	VSLDVNHFAPDELTVK	0	0	0	2	59166_VSLDVNHFAPDELTVK_2	NA	1/sp|P04792|HSPB1_HUMAN
Bladder	892.465	1019.54	62	509181_y9_1_VSLDVNHFAPDELTVK_2	-1	1529	59166_VSLDVNHFAPDELTVK_2	0	VSLDVNHFAPDELTVK	1/sp|P04792|HSPB1_HUMAN	y9/0.006	VSLDVNHFAPDELTVK	0	0	0	2	59166_VSLDVNHFAPDELTVK_2	NA	1/sp|P04792|HSPB1_HUMAN
Bladder	892.465	415.219	62	509172_b4_1_VSLDVNHFAPDELTVK_2	-1	1237.3	59166_VSLDVNHFAPDELTVK_2	0	VSLDVNHFAPDELTVK	1/sp|P04792|HSPB1_HUMAN	b4/0.004	VSLDVNHFAPDELTVK	0	0	0	2	59166_VSLDVNHFAPDELTVK_2	NA	1/sp|P04792|HSPB1_HUMAN
Bladder	892.465	765.389	62	509175_b7_1_VSLDVNHFAPDELTVK_2	-1	921.5	59166_VSLDVNHFAPDELTVK_2	0	VSLDVNHFAPDELTVK	1/sp|P04792|HSPB1_HUMAN	b7/0.006,y7-36/-0.019	VSLDVNHFAPDELTVK	0	0	0	2	59166_VSLDVNHFAPDELTVK_2	NA	1/sp|P04792|HSPB1_HUMAN
Cervix	845.893	586.294	-5.68904	63307_y6_1_DGEAGAQGPPGPAGPAGER_2	-1	2211.6	7460_DGEAGAQGPPGPAGPAGER_2	0	DGEAGAQGPPGPAGPAGER	1/sp|P02452|CO1A1_HUMAN	y6/0.001	DGEAGAQGPPGPAGPAGER	0	0	0	2	7460_DGEAGAQGPPGPAGPAGER_2	NA	1/sp|P02452|CO1A1_HUMAN
Cervix	845.893	501.194	-5.68904	63305_b6_1_DGEAGAQGPPGPAGPAGER_2	-1	1942.2	7460_DGEAGAQGPPGPAGPAGER_2	0	DGEAGAQGPPGPAGPAGER	1/sp|P02452|CO1A1_HUMAN	b6/0.001	DGEAGAQGPPGPAGPAGER	0	0	0	2	7460_DGEAGAQGPPGPAGPAGER_2	NA	1/sp|P02452|CO1A1_HUMAN
Cervix	845.893	754.384	-5.68904	63310_y8_1_DGEAGAQGPPGPAGPAGER_2	-1	1900.8	7460_DGEAGAQGPPGPAGPAGER_2	0	DGEAGAQGPPGPAGPAGER	1/sp|P02452|CO1A1_HUMAN	y8/0.001	DGEAGAQGPPGPAGPAGER	0	0	0	2	7460_DGEAGAQGPPGPAGPAGER_2	NA	1/sp|P02452|CO1A1_HUMAN
Cervix	845.893	529.273	-5.68904	63306_y5_1_DGEAGAQGPPGPAGPAGER_2	-1	1408	7460_DGEAGAQGPPGPAGPAGER_2	0	DGEAGAQGPPGPAGPAGER	1/sp|P02452|CO1A1_HUMAN	y5/-0.005	DGEAGAQGPPGPAGPAGER	0	0	0	2	7460_DGEAGAQGPPGPAGPAGER_2	NA	1/sp|P02452|CO1A1_HUMAN
Cervix	845.893	811.406	-5.68904	63311_y9_1_DGEAGAQGPPGPAGPAGER_2	-1	1183.6	7460_DGEAGAQGPPGPAGPAGER_2	0	DGEAGAQGPPGPAGPAGER	1/sp|P02452|CO1A1_HUMAN	y9/0.000	DGEAGAQGPPGPAGPAGER	0	0	0	2	7460_DGEAGAQGPPGPAGPAGER_2	NA	1/sp|P02452|CO1A1_HUMAN
Cervix	845.893	430.157	-5.68904	63304_b5_1_DGEAGAQGPPGPAGPAGER_2	-1	1091.4	7460_DGEAGAQGPPGPAGPAGER_2	0	DGEAGAQGPPGPAGPAGER	1/sp|P02452|CO1A1_HUMAN	b5/0.001	DGEAGAQGPPGPAGPAGER	0	0	0	2	7460_DGEAGAQGPPGPAGPAGER_2	NA	1/sp|P02452|CO1A1_HUMAN
Cervix	626.861	992.562	61.2	129981_y10_1_FLASVSTVLTSK_2	-1	7334.3	15485_FLASVSTVLTSK_2	0	FLASVSTVLTSK	1/sp|P69905|HBA_HUMAN	y10/0.002	FLASVSTVLTSK	0	0	0	2	15485_FLASVSTVLTSK_2	NA	1/sp|P69905|HBA_HUMAN
Cervix	626.861	735.425	61.2	129978_y7_1_FLASVSTVLTSK_2	-1	3552.3	15485_FLASVSTVLTSK_2	0	FLASVSTVLTSK	1/sp|P69905|HBA_HUMAN	y7/0.001	FLASVSTVLTSK	0	0	0	2	15485_FLASVSTVLTSK_2	NA	1/sp|P69905|HBA_HUMAN
Cervix	626.861	921.525	61.2	129980_y9_1_FLASVSTVLTSK_2	-1	3190	15485_FLASVSTVLTSK_2	0	FLASVSTVLTSK	1/sp|P69905|HBA_HUMAN	y9/0.002	FLASVSTVLTSK	0	0	0	2	15485_FLASVSTVLTSK_2	NA	1/sp|P69905|HBA_HUMAN
Cervix	626.861	834.493	61.2	129979_y8_1_FLASVSTVLTSK_2	-1	1388	15485_FLASVSTVLTSK_2	0	FLASVSTVLTSK	1/sp|P69905|HBA_HUMAN	y8/0.002	FLASVSTVLTSK	0	0	0	2	15485_FLASVSTVLTSK_2	NA	1/sp|P69905|HBA_HUMAN
Cervix	626.861	448.277	61.2	129975_y4_1_FLASVSTVLTSK_2	-1	1381.7	15485_FLASVSTVLTSK_2	0	FLASVSTVLTSK	1/sp|P69905|HBA_HUMAN	y4/0.001	FLASVSTVLTSK	0	0	0	2	15485_FLASVSTVLTSK_2	NA	1/sp|P69905|HBA_HUMAN
Cervix	626.861	648.393	61.2	129977_y6_1_FLASVSTVLTSK_2	-1	669	15485_FLASVSTVLTSK_2	0	FLASVSTVLTSK	1/sp|P69905|HBA_HUMAN	y6/0.001	FLASVSTVLTSK	0	0	0	2	15485_FLASVSTVLTSK_2	NA	1/sp|P69905|HBA_HUMAN
Cervix	942.479	1107.62	75.1	134896_y9_1_FQDGDLTLYQSNTILR_2	-1	6572.3	16070_FQDGDLTLYQSNTILR_2	0	FQDGDLTLYQSNTILR	1/sp|P09211|GSTP1_HUMAN	y9/0.003	FQDGDLTLYQSNTILR	0	0	0	2	16070_FQDGDLTLYQSNTILR_2	NA	1/sp|P09211|GSTP1_HUMAN
Cervix	942.479	831.468	75.1	134894_y7_1_FQDGDLTLYQSNTILR_2	-1	5199.3	16070_FQDGDLTLYQSNTILR_2	0	FQDGDLTLYQSNTILR	1/sp|P09211|GSTP1_HUMAN	y7/0.002	FQDGDLTLYQSNTILR	0	0	0	2	16070_FQDGDLTLYQSNTILR_2	NA	1/sp|P09211|GSTP1_HUMAN
Cervix	942.479	703.41	75.1	134893_y6_1_FQDGDLTLYQSNTILR_2	-1	3853	16070_FQDGDLTLYQSNTILR_2	0	FQDGDLTLYQSNTILR	1/sp|P09211|GSTP1_HUMAN	y6/0.002	FQDGDLTLYQSNTILR	0	0	0	2	16070_FQDGDLTLYQSNTILR_2	NA	1/sp|P09211|GSTP1_HUMAN
Cervix	942.479	616.378	75.1	134892_y5_1_FQDGDLTLYQSNTILR_2	-1	900.5	16070_FQDGDLTLYQSNTILR_2	0	FQDGDLTLYQSNTILR	1/sp|P09211|GSTP1_HUMAN	y5/0.001	FQDGDLTLYQSNTILR	0	0	0	2	16070_FQDGDLTLYQSNTILR_2	NA	1/sp|P09211|GSTP1_HUMAN
Cervix	942.479	563.21	75.1	134891_b5_1_FQDGDLTLYQSNTILR_2	-1	766.7	16070_FQDGDLTLYQSNTILR_2	0	FQDGDLTLYQSNTILR	1/sp|P09211|GSTP1_HUMAN	b5/0.001	FQDGDLTLYQSNTILR	0	0	0	2	16070_FQDGDLTLYQSNTILR_2	NA	1/sp|P09211|GSTP1_HUMAN
Cervix	942.479	502.335	75.1	134890_y4_1_FQDGDLTLYQSNTILR_2	-1	723.3	16070_FQDGDLTLYQSNTILR_2	0	FQDGDLTLYQSNTILR	1/sp|P09211|GSTP1_HUMAN	y4/0.001	FQDGDLTLYQSNTILR	0	0	0	2	16070_FQDGDLTLYQSNTILR_2	NA	1/sp|P09211|GSTP1_HUMAN
Cervix	649.31	726.389	-19.4187	150717_y8_1_GESGPSGPAGPTGAR_2	-1	10000	18028_GESGPSGPAGPTGAR_2	0	GESGPSGPAGPTGAR	1/sp|P02452|CO1A1_HUMAN	y8/0.002	GESGPSGPAGPTGAR	0	0	0	2	18028_GESGPSGPAGPTGAR_2	NA	1/sp|P02452|CO1A1_HUMAN
Cervix	649.31	484.251	-19.4187	150711_y11_2_GESGPSGPAGPTGAR_2	-1	8449.1	18028_GESGPSGPAGPTGAR_2	0	GESGPSGPAGPTGAR	1/sp|P02452|CO1A1_HUMAN	y11^2/0.001,y5-17/0.001	GESGPSGPAGPTGAR	0	0	0	2	18028_GESGPSGPAGPTGAR_2	NA	1/sp|P02452|CO1A1_HUMAN
Cervix	649.31	783.411	-19.4187	150718_y9_1_GESGPSGPAGPTGAR_2	-1	6834.1	18028_GESGPSGPAGPTGAR_2	0	GESGPSGPAGPTGAR	1/sp|P02452|CO1A1_HUMAN	y9/0.002	GESGPSGPAGPTGAR	0	0	0	2	18028_GESGPSGPAGPTGAR_2	NA	1/sp|P02452|CO1A1_HUMAN
Cervix	649.31	967.496	-19.4187	150720_y11_1_GESGPSGPAGPTGAR_2	-1	4698.9	18028_GESGPSGPAGPTGAR_2	0	GESGPSGPAGPTGAR	1/sp|P02452|CO1A1_HUMAN	y11/0.002	GESGPSGPAGPTGAR	0	0	0	2	18028_GESGPSGPAGPTGAR_2	NA	1/sp|P02452|CO1A1_HUMAN
Cervix	649.31	558.299	-19.4187	150715_y6_1_GESGPSGPAGPTGAR_2	-1	4568.3	18028_GESGPSGPAGPTGAR_2	0	GESGPSGPAGPTGAR	1/sp|P02452|CO1A1_HUMAN	y6/0.003	GESGPSGPAGPTGAR	0	0	0	2	18028_GESGPSGPAGPTGAR_2	NA	1/sp|P02452|CO1A1_HUMAN
Cervix	649.31	512.762	-19.4187	150713_y12_2_GESGPSGPAGPTGAR_2	-1	4351.4	18028_GESGPSGPAGPTGAR_2	0	GESGPSGPAGPTGAR	1/sp|P02452|CO1A1_HUMAN	y12^2/0.001	GESGPSGPAGPTGAR	0	0	0	2	18028_GESGPSGPAGPTGAR_2	NA	1/sp|P02452|CO1A1_HUMAN
Cervix	781.9	977.553	14	151028_y11_1_GETGPSGPVGPAGAVGPR_2	-1	7870.9	18069_GETGPSGPVGPAGAVGPR_2	0	GETGPSGPVGPAGAVGPR	1/sp|P08123|CO1A2_HUMAN	y11/0.003	GETGPSGPVGPAGAVGPR	0	0	0	2	18069_GETGPSGPVGPAGAVGPR_2	NA	1/sp|P08123|CO1A2_HUMAN
Cervix	781.9	609.833	14	151022_y14_2_GETGPSGPVGPAGAVGPR_2	-1	5668.8	18069_GETGPSGPVGPAGAVGPR_2	0	GETGPSGPVGPAGAVGPR	1/sp|P08123|CO1A2_HUMAN	y14^2/0.002	GETGPSGPVGPAGAVGPR	0	0	0	2	18069_GETGPSGPVGPAGAVGPR_2	NA	1/sp|P08123|CO1A2_HUMAN
Cervix	781.9	1034.57	14	151029_y12_1_GETGPSGPVGPAGAVGPR_2	-1	4397.5	18069_GETGPSGPVGPAGAVGPR_2	0	GETGPSGPVGPAGAVGPR	1/sp|P08123|CO1A2_HUMAN	y12/0.005	GETGPSGPVGPAGAVGPR	0	0	0	2	18069_GETGPSGPVGPAGAVGPR_2	NA	1/sp|P08123|CO1A2_HUMAN
Cervix	781.9	724.41	14	151025_y8_1_GETGPSGPVGPAGAVGPR_2	-1	4252.4	18069_GETGPSGPVGPAGAVGPR_2	0	GETGPSGPVGPAGAVGPR	1/sp|P08123|CO1A2_HUMAN	y8/0.003	GETGPSGPVGPAGAVGPR	0	0	0	2	18069_GETGPSGPVGPAGAVGPR_2	NA	1/sp|P08123|CO1A2_HUMAN
Cervix	781.9	638.344	14	151023_y15_2_GETGPSGPVGPAGAVGPR_2	-1	4000.9	18069_GETGPSGPVGPAGAVGPR_2	0	GETGPSGPVGPAGAVGPR	1/sp|P08123|CO1A2_HUMAN	y15^2/0.003	GETGPSGPVGPAGAVGPR	0	0	0	2	18069_GETGPSGPVGPAGAVGPR_2	NA	1/sp|P08123|CO1A2_HUMAN
Cervix	781.9	688.868	14	151024_y16_2_GETGPSGPVGPAGAVGPR_2	-1	2740.1	18069_GETGPSGPVGPAGAVGPR_2	0	GETGPSGPVGPAGAVGPR	1/sp|P08123|CO1A2_HUMAN	y16^2/0.003	GETGPSGPVGPAGAVGPR	0	0	0	2	18069_GETGPSGPVGPAGAVGPR_2	NA	1/sp|P08123|CO1A2_HUMAN
Cervix	670.809	720.331	51.1	178556_y6_1_GTVTDFPGFDER_2	-1	10000	21400_GTVTDFPGFDER_2	0	GTVTDFPGFDER	1/sp|P08758|ANXA5_HUMAN	y6/0.002	GTVTDFPGFDER	0	0	0	2	21400_GTVTDFPGFDER_2	NA	1/sp|P08758|ANXA5_HUMAN
Cervix	670.809	867.4	51.1	178557_y7_1_GTVTDFPGFDER_2	-1	4882	21400_GTVTDFPGFDER_2	0	GTVTDFPGFDER	1/sp|P08758|ANXA5_HUMAN	y7/0.003	GTVTDFPGFDER	0	0	0	2	21400_GTVTDFPGFDER_2	NA	1/sp|P08758|ANXA5_HUMAN
Cervix	670.809	1083.47	51.1	178559_y9_1_GTVTDFPGFDER_2	-1	3728.4	21400_GTVTDFPGFDER_2	0	GTVTDFPGFDER	1/sp|P08758|ANXA5_HUMAN	y9/0.004	GTVTDFPGFDER	0	0	0	2	21400_GTVTDFPGFDER_2	NA	1/sp|P08758|ANXA5_HUMAN
Cervix	670.809	982.426	51.1	178558_y8_1_GTVTDFPGFDER_2	-1	2728	21400_GTVTDFPGFDER_2	0	GTVTDFPGFDER	1/sp|P08758|ANXA5_HUMAN	y8/0.003	GTVTDFPGFDER	0	0	0	2	21400_GTVTDFPGFDER_2	NA	1/sp|P08758|ANXA5_HUMAN
Cervix	670.809	623.278	51.1	178555_y5_1_GTVTDFPGFDER_2	-1	1077.3	21400_GTVTDFPGFDER_2	0	GTVTDFPGFDER	1/sp|P08758|ANXA5_HUMAN	y5/0.002	GTVTDFPGFDER	0	0	0	2	21400_GTVTDFPGFDER_2	NA	1/sp|P08758|ANXA5_HUMAN
Cervix	670.809	1182.54	51.1	178560_y10_1_GTVTDFPGFDER_2	-1	447.4	21400_GTVTDFPGFDER_2	0	GTVTDFPGFDER	1/sp|P08758|ANXA5_HUMAN	y10/0.001	GTVTDFPGFDER	0	0	0	2	21400_GTVTDFPGFDER_2	NA	1/sp|P08758|ANXA5_HUMAN
Cervix	585.361	943.546	84.6	217889_y8_1_ILLAELEQLK_2	-1	6739	25666_ILLAELEQLK_2	0	ILLAELEQLK	1/sp|P08670|VIME_HUMAN	y8/0.003	ILLAELEQLK	0	0	0	2	25666_ILLAELEQLK_2	NA	1/sp|P08670|VIME_HUMAN
Cervix	585.361	830.462	84.6	217887_y7_1_ILLAELEQLK_2	-1	4760.2	25666_ILLAELEQLK_2	0	ILLAELEQLK	1/sp|P08670|VIME_HUMAN	y7/0.003	ILLAELEQLK	0	0	0	2	25666_ILLAELEQLK_2	NA	1/sp|P08670|VIME_HUMAN
Cervix	585.361	759.425	84.6	217886_y6_1_ILLAELEQLK_2	-1	2270.9	25666_ILLAELEQLK_2	0	ILLAELEQLK	1/sp|P08670|VIME_HUMAN	y6/0.003	ILLAELEQLK	0	0	0	2	25666_ILLAELEQLK_2	NA	1/sp|P08670|VIME_HUMAN
Cervix	585.361	630.382	84.6	217885_y5_1_ILLAELEQLK_2	-1	1320.4	25666_ILLAELEQLK_2	0	ILLAELEQLK	1/sp|P08670|VIME_HUMAN	y5/0.003	ILLAELEQLK	0	0	0	2	25666_ILLAELEQLK_2	NA	1/sp|P08670|VIME_HUMAN
Cervix	585.361	1056.63	84.6	217890_y9_1_ILLAELEQLK_2	-1	1028.7	25666_ILLAELEQLK_2	0	ILLAELEQLK	1/sp|P08670|VIME_HUMAN	y9/0.004	ILLAELEQLK	0	0	0	2	25666_ILLAELEQLK_2	NA	1/sp|P08670|VIME_HUMAN
Cervix	585.361	517.298	84.6	217882_y4_1_ILLAELEQLK_2	-1	879.2	25666_ILLAELEQLK_2	0	ILLAELEQLK	1/sp|P08670|VIME_HUMAN	y4/0.002	ILLAELEQLK	0	0	0	2	25666_ILLAELEQLK_2	NA	1/sp|P08670|VIME_HUMAN
Cervix	708.717	802.446	125.4	218592_y6_1_ILPDTPQEPFALWEILNK_3	-1	5225.5	25755_ILPDTPQEPFALWEILNK_3	0	ILPDTPQEPFALWEILNK	1/sp|Q05707|COEA1_HUMAN	y6/0.002	ILPDTPQEPFALWEILNK	0	0	0	3	25755_ILPDTPQEPFALWEILNK_3	NA	1/sp|Q05707|COEA1_HUMAN
Cervix	708.717	616.366	125.4	218591_y5_1_ILPDTPQEPFALWEILNK_3	-1	3348.7	25755_ILPDTPQEPFALWEILNK_3	0	ILPDTPQEPFALWEILNK	1/sp|Q05707|COEA1_HUMAN	y5/0.001	ILPDTPQEPFALWEILNK	0	0	0	3	25755_ILPDTPQEPFALWEILNK_3	NA	1/sp|Q05707|COEA1_HUMAN
Cervix	708.717	487.324	125.4	218590_y4_1_ILPDTPQEPFALWEILNK_3	-1	2361.1	25755_ILPDTPQEPFALWEILNK_3	0	ILPDTPQEPFALWEILNK	1/sp|Q05707|COEA1_HUMAN	y4/0.001	ILPDTPQEPFALWEILNK	0	0	0	3	25755_ILPDTPQEPFALWEILNK_3	NA	1/sp|Q05707|COEA1_HUMAN
Cervix	708.717	915.53	125.4	218594_y7_1_ILPDTPQEPFALWEILNK_3	-1	2274.1	25755_ILPDTPQEPFALWEILNK_3	0	ILPDTPQEPFALWEILNK	1/sp|Q05707|COEA1_HUMAN	y7/0.001	ILPDTPQEPFALWEILNK	0	0	0	3	25755_ILPDTPQEPFALWEILNK_3	NA	1/sp|Q05707|COEA1_HUMAN
Cervix	708.717	986.567	125.4	218595_y8_1_ILPDTPQEPFALWEILNK_3	-1	1980.4	25755_ILPDTPQEPFALWEILNK_3	0	ILPDTPQEPFALWEILNK	1/sp|Q05707|COEA1_HUMAN	y8/0.002	ILPDTPQEPFALWEILNK	0	0	0	3	25755_ILPDTPQEPFALWEILNK_3	NA	1/sp|Q05707|COEA1_HUMAN
Cervix	708.717	894.457	125.4	218593_b8_1_ILPDTPQEPFALWEILNK_3	-1	1165.4	25755_ILPDTPQEPFALWEILNK_3	0	ILPDTPQEPFALWEILNK	1/sp|Q05707|COEA1_HUMAN	b8/0.003	ILPDTPQEPFALWEILNK	0	0	0	3	25755_ILPDTPQEPFALWEILNK_3	NA	1/sp|Q05707|COEA1_HUMAN
Cervix	785.951	1047.56	108.9	227525_y9_1_ISLPLPNFSSLNLR_2	-1	10000	26810_ISLPLPNFSSLNLR_2	0	ISLPLPNFSSLNLR	1/sp|P08670|VIME_HUMAN	y9/0.001	ISLPLPNFSSLNLR	0	0	0	2	26810_ISLPLPNFSSLNLR_2	NA	1/sp|P08670|VIME_HUMAN
Cervix	785.951	524.283	108.9	227520_y9_2_ISLPLPNFSSLNLR_2	-1	2050.7	26810_ISLPLPNFSSLNLR_2	0	ISLPLPNFSSLNLR	1/sp|P08670|VIME_HUMAN	y9^2/0.001	ISLPLPNFSSLNLR	0	0	0	2	26810_ISLPLPNFSSLNLR_2	NA	1/sp|P08670|VIME_HUMAN
Cervix	785.951	836.462	108.9	227523_y7_1_ISLPLPNFSSLNLR_2	-1	1418.1	26810_ISLPLPNFSSLNLR_2	0	ISLPLPNFSSLNLR	1/sp|P08670|VIME_HUMAN	y7/0.001	ISLPLPNFSSLNLR	0	0	0	2	26810_ISLPLPNFSSLNLR_2	NA	1/sp|P08670|VIME_HUMAN
Cervix	785.951	689.394	108.9	227522_y6_1_ISLPLPNFSSLNLR_2	-1	1284.6	26810_ISLPLPNFSSLNLR_2	0	ISLPLPNFSSLNLR	1/sp|P08670|VIME_HUMAN	y6/0.001	ISLPLPNFSSLNLR	0	0	0	2	26810_ISLPLPNFSSLNLR_2	NA	1/sp|P08670|VIME_HUMAN
Cervix	785.951	950.505	108.9	227524_y8_1_ISLPLPNFSSLNLR_2	-1	935.5	26810_ISLPLPNFSSLNLR_2	0	ISLPLPNFSSLNLR	1/sp|P08670|VIME_HUMAN	y8/0.002	ISLPLPNFSSLNLR	0	0	0	2	26810_ISLPLPNFSSLNLR_2	NA	1/sp|P08670|VIME_HUMAN
Cervix	785.951	1160.64	108.9	227526_y10_1_ISLPLPNFSSLNLR_2	-1	842.7	26810_ISLPLPNFSSLNLR_2	0	ISLPLPNFSSLNLR	1/sp|P08670|VIME_HUMAN	y10/0.001	ISLPLPNFSSLNLR	0	0	0	2	26810_ISLPLPNFSSLNLR_2	NA	1/sp|P08670|VIME_HUMAN
Cervix	953.499	835.431	71.4	262365_y7_1_LATQSNEITIPVTFESR_2	-1	10000	30506_LATQSNEITIPVTFESR_2	0	LATQSNEITIPVTFESR	1/sp|P04792|HSPB1_HUMAN	y7/0.002	LATQSNEITIPVTFESR	0	0	0	2	30506_LATQSNEITIPVTFESR_2	NA	1/sp|P04792|HSPB1_HUMAN
Cervix	953.499	1049.56	71.4	262369_y9_1_LATQSNEITIPVTFESR_2	-1	4398.8	30506_LATQSNEITIPVTFESR_2	0	LATQSNEITIPVTFESR	1/sp|P04792|HSPB1_HUMAN	y9/0.003	LATQSNEITIPVTFESR	0	0	0	2	30506_LATQSNEITIPVTFESR_2	NA	1/sp|P04792|HSPB1_HUMAN
Cervix	953.499	1162.65	71.4	262370_y10_1_LATQSNEITIPVTFESR_2	-1	2153	30506_LATQSNEITIPVTFESR_2	0	LATQSNEITIPVTFESR	1/sp|P04792|HSPB1_HUMAN	y10/0.003	LATQSNEITIPVTFESR	0	0	0	2	30506_LATQSNEITIPVTFESR_2	NA	1/sp|P04792|HSPB1_HUMAN
Cervix	953.499	639.31	71.4	262362_y5_1_LATQSNEITIPVTFESR_2	-1	766.6	30506_LATQSNEITIPVTFESR_2	0	LATQSNEITIPVTFESR	1/sp|P04792|HSPB1_HUMAN	y5/0.003	LATQSNEITIPVTFESR	0	0	0	2	30506_LATQSNEITIPVTFESR_2	NA	1/sp|P04792|HSPB1_HUMAN
Cervix	953.499	744.352	71.4	262364_b7_1_LATQSNEITIPVTFESR_2	-1	672.9	30506_LATQSNEITIPVTFESR_2	0	LATQSNEITIPVTFESR	1/sp|P04792|HSPB1_HUMAN	b7/0.002,m2:8/0.002	LATQSNEITIPVTFESR	0	0	0	2	30506_LATQSNEITIPVTFESR_2	NA	1/sp|P04792|HSPB1_HUMAN
Cervix	953.499	538.262	71.4	262360_y4_1_LATQSNEITIPVTFESR_2	-1	415	30506_LATQSNEITIPVTFESR_2	0	LATQSNEITIPVTFESR	1/sp|P04792|HSPB1_HUMAN	y4/0.001	LATQSNEITIPVTFESR	0	0	0	2	30506_LATQSNEITIPVTFESR_2	NA	1/sp|P04792|HSPB1_HUMAN
Cervix	778.069	689.346	130.7	293782_y6_1_LNLLDLDYELAEQLDNIAEK_3	-1	7820	34150_LNLLDLDYELAEQLDNIAEK_3	0	LNLLDLDYELAEQLDNIAEK	1/sp|P12111|CO6A3_HUMAN	y6/0.001	LNLLDLDYELAEQLDNIAEK	0	0	0	3	34150_LNLLDLDYELAEQLDNIAEK_3	NA	1/sp|P12111|CO6A3_HUMAN
Cervix	778.069	802.431	130.7	293784_y7_1_LNLLDLDYELAEQLDNIAEK_3	-1	5943.7	34150_LNLLDLDYELAEQLDNIAEK_3	0	LNLLDLDYELAEQLDNIAEK	1/sp|P12111|CO6A3_HUMAN	y7/0.000	LNLLDLDYELAEQLDNIAEK	0	0	0	3	34150_LNLLDLDYELAEQLDNIAEK_3	NA	1/sp|P12111|CO6A3_HUMAN
Cervix	778.069	574.32	130.7	293781_y5_1_LNLLDLDYELAEQLDNIAEK_3	-1	3508.5	34150_LNLLDLDYELAEQLDNIAEK_3	0	LNLLDLDYELAEQLDNIAEK	1/sp|P12111|CO6A3_HUMAN	y5/0.001	LNLLDLDYELAEQLDNIAEK	0	0	0	3	34150_LNLLDLDYELAEQLDNIAEK_3	NA	1/sp|P12111|CO6A3_HUMAN
Cervix	778.069	1059.53	130.7	293786_y9_1_LNLLDLDYELAEQLDNIAEK_3	-1	3453.7	34150_LNLLDLDYELAEQLDNIAEK_3	0	LNLLDLDYELAEQLDNIAEK	1/sp|P12111|CO6A3_HUMAN	y9/0.001	LNLLDLDYELAEQLDNIAEK	0	0	0	3	34150_LNLLDLDYELAEQLDNIAEK_3	NA	1/sp|P12111|CO6A3_HUMAN
Cervix	778.069	1130.57	130.7	293788_y10_1_LNLLDLDYELAEQLDNIAEK_3	-1	3188.3	34150_LNLLDLDYELAEQLDNIAEK_3	0	LNLLDLDYELAEQLDNIAEK	1/sp|P12111|CO6A3_HUMAN	y10/-0.000	LNLLDLDYELAEQLDNIAEK	0	0	0	3	34150_LNLLDLDYELAEQLDNIAEK_3	NA	1/sp|P12111|CO6A3_HUMAN
Cervix	778.069	930.489	130.7	293785_y8_1_LNLLDLDYELAEQLDNIAEK_3	-1	2878.2	34150_LNLLDLDYELAEQLDNIAEK_3	0	LNLLDLDYELAEQLDNIAEK	1/sp|P12111|CO6A3_HUMAN	y8/-0.001	LNLLDLDYELAEQLDNIAEK	0	0	0	3	34150_LNLLDLDYELAEQLDNIAEK_3	NA	1/sp|P12111|CO6A3_HUMAN
Cervix	446.754	528.289	-14.0581	359959_y6_1_PGPIGPAGAR_2	-1	10000	41937_PGPIGPAGAR_2	0	PGPIGPAGAR	1/sp|P08123|CO1A2_HUMAN	y6/0.001	PGPIGPAGAR	0	0	0	2	41937_PGPIGPAGAR_2	NA	1/sp|P08123|CO1A2_HUMAN
Cervix	446.754	471.267	-14.0581	359958_y5_1_PGPIGPAGAR_2	-1	3537.3	41937_PGPIGPAGAR_2	0	PGPIGPAGAR	1/sp|P08123|CO1A2_HUMAN	y5/0.001	PGPIGPAGAR	0	0	0	2	41937_PGPIGPAGAR_2	NA	1/sp|P08123|CO1A2_HUMAN
Cervix	446.754	795.447	-14.0581	359962_y9_1_PGPIGPAGAR_2	-1	2637.3	41937_PGPIGPAGAR_2	0	PGPIGPAGAR	1/sp|P08123|CO1A2_HUMAN	y9/0.002	PGPIGPAGAR	0	0	0	2	41937_PGPIGPAGAR_2	NA	1/sp|P08123|CO1A2_HUMAN
Cervix	446.754	641.373	-14.0581	359960_y7_1_PGPIGPAGAR_2	-1	2058.3	41937_PGPIGPAGAR_2	0	PGPIGPAGAR	1/sp|P08123|CO1A2_HUMAN	y7/0.002	PGPIGPAGAR	0	0	0	2	41937_PGPIGPAGAR_2	NA	1/sp|P08123|CO1A2_HUMAN
Cervix	446.754	738.426	-14.0581	359961_y8_1_PGPIGPAGAR_2	-1	1566.1	41937_PGPIGPAGAR_2	0	PGPIGPAGAR	1/sp|P08123|CO1A2_HUMAN	y8/0.002	PGPIGPAGAR	0	0	0	2	41937_PGPIGPAGAR_2	NA	1/sp|P08123|CO1A2_HUMAN
Cervix	446.754	422.24	-14.0581	359957_b5_1_PGPIGPAGAR_2	-1	482.9	41937_PGPIGPAGAR_2	0	PGPIGPAGAR	1/sp|P08123|CO1A2_HUMAN	b5/0.001,m2:6/0.001	PGPIGPAGAR	0	0	0	2	41937_PGPIGPAGAR_2	NA	1/sp|P08123|CO1A2_HUMAN
Cervix	466.764	675.382	43.4	400594_y6_1_SAVTALWGK_2	-1	9759.9	46705_SAVTALWGK_2	0	SAVTALWGK	1/sp|P68871|HBB_HUMAN	y6/0.004	SAVTALWGK	0	0	0	2	46705_SAVTALWGK_2	NA	1/sp|P68871|HBB_HUMAN
Cervix	466.764	774.451	43.4	400595_y7_1_SAVTALWGK_2	-1	5047.7	46705_SAVTALWGK_2	0	SAVTALWGK	1/sp|P68871|HBB_HUMAN	y7/0.005	SAVTALWGK	0	0	0	2	46705_SAVTALWGK_2	NA	1/sp|P68871|HBB_HUMAN
Cervix	466.764	574.335	43.4	400593_y5_1_SAVTALWGK_2	-1	3924.5	46705_SAVTALWGK_2	0	SAVTALWGK	1/sp|P68871|HBB_HUMAN	y5/0.004	SAVTALWGK	0	0	0	2	46705_SAVTALWGK_2	NA	1/sp|P68871|HBB_HUMAN
Cervix	466.764	503.298	43.4	400591_y4_1_SAVTALWGK_2	-1	2198.7	46705_SAVTALWGK_2	0	SAVTALWGK	1/sp|P68871|HBB_HUMAN	y4/0.003	SAVTALWGK	0	0	0	2	46705_SAVTALWGK_2	NA	1/sp|P68871|HBB_HUMAN
Cervix	466.764	845.488	43.4	400596_y8_1_SAVTALWGK_2	-1	317.1	46705_SAVTALWGK_2	0	SAVTALWGK	1/sp|P68871|HBB_HUMAN	y8/0.005	SAVTALWGK	0	0	0	2	46705_SAVTALWGK_2	NA	1/sp|P68871|HBB_HUMAN
Cervix	466.764	543.314	43.4	400592_b6_1_SAVTALWGK_2	-1	232.9	46705_SAVTALWGK_2	0	SAVTALWGK	1/sp|P68871|HBB_HUMAN	b6/0.017	SAVTALWGK	0	0	0	2	46705_SAVTALWGK_2	NA	1/sp|P68871|HBB_HUMAN
Cervix	733.865	597.299	-36.9609	439221_y10_2_TATPQQAQEVHEK_2	-1	10000	51152_TATPQQAQEVHEK_2	0	TATPQQAQEVHEK	1/sp|P60174|TPIS_HUMAN	y10^2/0.001	TATPQQAQEVHEK	0	0	0	2	51152_TATPQQAQEVHEK_2	NA	1/sp|P60174|TPIS_HUMAN
Cervix	733.865	1193.59	-36.9609	439228_y10_1_TATPQQAQEVHEK_2	-1	4619.7	51152_TATPQQAQEVHEK_2	0	TATPQQAQEVHEK	1/sp|P60174|TPIS_HUMAN	y10/0.002	TATPQQAQEVHEK	0	0	0	2	51152_TATPQQAQEVHEK_2	NA	1/sp|P60174|TPIS_HUMAN
Cervix	733.865	647.823	-36.9609	439223_y11_2_TATPQQAQEVHEK_2	-1	2558	51152_TATPQQAQEVHEK_2	0	TATPQQAQEVHEK	1/sp|P60174|TPIS_HUMAN	y11^2/0.001	TATPQQAQEVHEK	0	0	0	2	51152_TATPQQAQEVHEK_2	NA	1/sp|P60174|TPIS_HUMAN
Cervix	733.865	840.421	-36.9609	439225_y7_1_TATPQQAQEVHEK_2	-1	2440.6	51152_TATPQQAQEVHEK_2	0	TATPQQAQEVHEK	1/sp|P60174|TPIS_HUMAN	y7/0.001	TATPQQAQEVHEK	0	0	0	2	51152_TATPQQAQEVHEK_2	NA	1/sp|P60174|TPIS_HUMAN
Cervix	733.865	413.214	-36.9609	439219_y3_1_TATPQQAQEVHEK_2	-1	2301.9	51152_TATPQQAQEVHEK_2	0	TATPQQAQEVHEK	1/sp|P60174|TPIS_HUMAN	y3/0.001	TATPQQAQEVHEK	0	0	0	2	51152_TATPQQAQEVHEK_2	NA	1/sp|P60174|TPIS_HUMAN
Cervix	733.865	968.48	-36.9609	439226_y8_1_TATPQQAQEVHEK_2	-1	2296.1	51152_TATPQQAQEVHEK_2	0	TATPQQAQEVHEK	1/sp|P60174|TPIS_HUMAN	y8/-0.000	TATPQQAQEVHEK	0	0	0	2	51152_TATPQQAQEVHEK_2	NA	1/sp|P60174|TPIS_HUMAN
Cervix	445.697	606.325	-30.1044	441727_y5_1_TDTSHHDQDHPTFNK_4	-1	3085.9	51438_TDTSHHDQDHPTFNK_4	0	TDTSHHDQDHPTFNK	1/sp|P01009|A1AT_HUMAN	y5/0.003	TDTSHHDQDHPTFNK	0	0	0	4	51438_TDTSHHDQDHPTFNK_4	NA	1/sp|P01009|A1AT_HUMAN
Cervix	445.697	560.245	-30.1044	441726_y14_3_TDTSHHDQDHPTFNK_4	-1	2685.8	51438_TDTSHHDQDHPTFNK_4	0	TDTSHHDQDHPTFNK	1/sp|P01009|A1AT_HUMAN	y14^3/0.002	TDTSHHDQDHPTFNK	0	0	0	4	51438_TDTSHHDQDHPTFNK_4	NA	1/sp|P01009|A1AT_HUMAN
Cervix	445.697	521.903	-30.1044	441724_y13_3_TDTSHHDQDHPTFNK_4	-1	2612.8	51438_TDTSHHDQDHPTFNK_4	0	TDTSHHDQDHPTFNK	1/sp|P01009|A1AT_HUMAN	y13^3/0.002	TDTSHHDQDHPTFNK	0	0	0	4	51438_TDTSHHDQDHPTFNK_4	NA	1/sp|P01009|A1AT_HUMAN
Cervix	445.697	619.781	-30.1044	441728_y10_2_TDTSHHDQDHPTFNK_4	-1	1505.2	51438_TDTSHHDQDHPTFNK_4	0	TDTSHHDQDHPTFNK	1/sp|P01009|A1AT_HUMAN	y10^2/0.003	TDTSHHDQDHPTFNK	0	0	0	4	51438_TDTSHHDQDHPTFNK_4	NA	1/sp|P01009|A1AT_HUMAN
Cervix	445.697	509.272	-30.1044	441723_y4_1_TDTSHHDQDHPTFNK_4	-1	1243.3	51438_TDTSHHDQDHPTFNK_4	0	TDTSHHDQDHPTFNK	1/sp|P01009|A1AT_HUMAN	y4/0.002	TDTSHHDQDHPTFNK	0	0	0	4	51438_TDTSHHDQDHPTFNK_4	NA	1/sp|P01009|A1AT_HUMAN
Cervix	445.697	488.22	-30.1044	441722_y12_3_TDTSHHDQDHPTFNK_4	-1	948	51438_TDTSHHDQDHPTFNK_4	0	TDTSHHDQDHPTFNK	1/sp|P01009|A1AT_HUMAN	y12^3/0.002	TDTSHHDQDHPTFNK	0	0	0	4	51438_TDTSHHDQDHPTFNK_4	NA	1/sp|P01009|A1AT_HUMAN
Cervix	649.347	913.463	95.7	466735_y8_1_TVAAPSVFIFPPSDEQLK_3	-1	8069.2	54299_TVAAPSVFIFPPSDEQLK_3	0	TVAAPSVFIFPPSDEQLK	2/sp|P01834|IGKC_HUMAN/sp|P0DOX7|IGK_HUMAN	y8/0.004	TVAAPSVFIFPPSDEQLK	0	0	0	3	54299_TVAAPSVFIFPPSDEQLK_3	NA	2/sp|P01834|IGKC_HUMAN/sp|P0DOX7|IGK_HUMAN
Cervix	649.347	457.235	95.7	466725_y8_2_TVAAPSVFIFPPSDEQLK_3	-1	6322	54299_TVAAPSVFIFPPSDEQLK_3	0	TVAAPSVFIFPPSDEQLK	2/sp|P01834|IGKC_HUMAN/sp|P0DOX7|IGK_HUMAN	y8^2/0.002	TVAAPSVFIFPPSDEQLK	0	0	0	3	54299_TVAAPSVFIFPPSDEQLK_3	NA	2/sp|P01834|IGKC_HUMAN/sp|P0DOX7|IGK_HUMAN
Cervix	649.347	816.41	95.7	466733_y7_1_TVAAPSVFIFPPSDEQLK_3	-1	3358.8	54299_TVAAPSVFIFPPSDEQLK_3	0	TVAAPSVFIFPPSDEQLK	2/sp|P01834|IGKC_HUMAN/sp|P0DOX7|IGK_HUMAN	y7/0.004	TVAAPSVFIFPPSDEQLK	0	0	0	3	54299_TVAAPSVFIFPPSDEQLK_3	NA	2/sp|P01834|IGKC_HUMAN/sp|P0DOX7|IGK_HUMAN
Cervix	649.347	1060.53	95.7	466736_y9_1_TVAAPSVFIFPPSDEQLK_3	-1	1749.5	54299_TVAAPSVFIFPPSDEQLK_3	0	TVAAPSVFIFPPSDEQLK	2/sp|P01834|IGKC_HUMAN/sp|P0DOX7|IGK_HUMAN	y9/0.005	TVAAPSVFIFPPSDEQLK	0	0	0	3	54299_TVAAPSVFIFPPSDEQLK_3	NA	2/sp|P01834|IGKC_HUMAN/sp|P0DOX7|IGK_HUMAN
Cervix	649.347	773.419	95.7	466732_b8_1_TVAAPSVFIFPPSDEQLK_3	-1	1119.7	54299_TVAAPSVFIFPPSDEQLK_3	0	TVAAPSVFIFPPSDEQLK	2/sp|P01834|IGKC_HUMAN/sp|P0DOX7|IGK_HUMAN	b8/0.005	TVAAPSVFIFPPSDEQLK	0	0	0	3	54299_TVAAPSVFIFPPSDEQLK_3	NA	2/sp|P01834|IGKC_HUMAN/sp|P0DOX7|IGK_HUMAN
Cervix	649.347	408.709	95.7	466723_y7_2_TVAAPSVFIFPPSDEQLK_3	-1	894	54299_TVAAPSVFIFPPSDEQLK_3	0	TVAAPSVFIFPPSDEQLK	2/sp|P01834|IGKC_HUMAN/sp|P0DOX7|IGK_HUMAN	y7^2/0.002	TVAAPSVFIFPPSDEQLK	0	0	0	3	54299_TVAAPSVFIFPPSDEQLK_3	NA	2/sp|P01834|IGKC_HUMAN/sp|P0DOX7|IGK_HUMAN
Cervix	510.583	488.283	5.6	484508_y4_1_VGAHAGEYGAEALER_3	-1	8688.4	56342_VGAHAGEYGAEALER_3	0	VGAHAGEYGAEALER	1/sp|P69905|HBA_HUMAN	y4/0.000	VGAHAGEYGAEALER	0	0	0	3	56342_VGAHAGEYGAEALER_3	NA	1/sp|P69905|HBA_HUMAN
Cervix	510.583	617.325	5.6	484510_y5_1_VGAHAGEYGAEALER_3	-1	6691.8	56342_VGAHAGEYGAEALER_3	0	VGAHAGEYGAEALER	1/sp|P69905|HBA_HUMAN	y5/0.000	VGAHAGEYGAEALER	0	0	0	3	56342_VGAHAGEYGAEALER_3	NA	1/sp|P69905|HBA_HUMAN
Cervix	510.583	417.246	5.6	484505_y3_1_VGAHAGEYGAEALER_3	-1	4127.4	56342_VGAHAGEYGAEALER_3	0	VGAHAGEYGAEALER	1/sp|P69905|HBA_HUMAN	y3/0.000	VGAHAGEYGAEALER	0	0	0	3	56342_VGAHAGEYGAEALER_3	NA	1/sp|P69905|HBA_HUMAN
Cervix	510.583	842.379	5.6	484515_b9_1_VGAHAGEYGAEALER_3	-1	3880.9	56342_VGAHAGEYGAEALER_3	0	VGAHAGEYGAEALER	1/sp|P69905|HBA_HUMAN	b9/-0.001	VGAHAGEYGAEALER	0	0	0	3	56342_VGAHAGEYGAEALER_3	NA	1/sp|P69905|HBA_HUMAN
Cervix	510.583	745.384	5.6	484513_y7_1_VGAHAGEYGAEALER_3	-1	3332.3	56342_VGAHAGEYGAEALER_3	0	VGAHAGEYGAEALER	1/sp|P69905|HBA_HUMAN	y7/0.000	VGAHAGEYGAEALER	0	0	0	3	56342_VGAHAGEYGAEALER_3	NA	1/sp|P69905|HBA_HUMAN
Cervix	510.583	622.294	5.6	484511_b7_1_VGAHAGEYGAEALER_3	-1	3276.1	56342_VGAHAGEYGAEALER_3	0	VGAHAGEYGAEALER	1/sp|P69905|HBA_HUMAN	b7/0.000	VGAHAGEYGAEALER	0	0	0	3	56342_VGAHAGEYGAEALER_3	NA	1/sp|P69905|HBA_HUMAN
Cervix	657.836	1002.49	26.2	501957_y10_1_VNVDEVGGEALGR_2	-1	6389.4	58364_VNVDEVGGEALGR_2	0	VNVDEVGGEALGR	1/sp|P68871|HBB_HUMAN	y10/0.008	VNVDEVGGEALGR	0	0	0	2	58364_VNVDEVGGEALGR_2	NA	1/sp|P68871|HBB_HUMAN
Cervix	657.836	758.416	26.2	501955_y8_1_VNVDEVGGEALGR_2	-1	4718.6	58364_VNVDEVGGEALGR_2	0	VNVDEVGGEALGR	1/sp|P68871|HBB_HUMAN	y8/0.006	VNVDEVGGEALGR	0	0	0	2	58364_VNVDEVGGEALGR_2	NA	1/sp|P68871|HBB_HUMAN
Cervix	657.836	1101.55	26.2	501959_y11_1_VNVDEVGGEALGR_2	-1	3133.3	58364_VNVDEVGGEALGR_2	0	VNVDEVGGEALGR	1/sp|P68871|HBB_HUMAN	y11/0.008	VNVDEVGGEALGR	0	0	0	2	58364_VNVDEVGGEALGR_2	NA	1/sp|P68871|HBB_HUMAN
Cervix	657.836	887.458	26.2	501956_y9_1_VNVDEVGGEALGR_2	-1	2645.5	58364_VNVDEVGGEALGR_2	0	VNVDEVGGEALGR	1/sp|P68871|HBB_HUMAN	y9/0.007	VNVDEVGGEALGR	0	0	0	2	58364_VNVDEVGGEALGR_2	NA	1/sp|P68871|HBB_HUMAN
Cervix	657.836	602.326	26.2	501952_y6_1_VNVDEVGGEALGR_2	-1	1593.2	58364_VNVDEVGGEALGR_2	0	VNVDEVGGEALGR	1/sp|P68871|HBB_HUMAN	y6/0.005	VNVDEVGGEALGR	0	0	0	2	58364_VNVDEVGGEALGR_2	NA	1/sp|P68871|HBB_HUMAN
Cervix	657.836	416.262	26.2	501948_y4_1_VNVDEVGGEALGR_2	-1	1185	58364_VNVDEVGGEALGR_2	0	VNVDEVGGEALGR	1/sp|P68871|HBB_HUMAN	y4/0.003	VNVDEVGGEALGR	0	0	0	2	58364_VNVDEVGGEALGR_2	NA	1/sp|P68871|HBB_HUMAN
Cervix	438.893	416.262	28.4	501969_y4_1_VNVDEVGGEALGR_3	-1	10000	58366_VNVDEVGGEALGR_3	0	VNVDEVGGEALGR	1/sp|P68871|HBB_HUMAN	y4/0.003	VNVDEVGGEALGR	0	0	0	3	58366_VNVDEVGGEALGR_3	NA	1/sp|P68871|HBB_HUMAN
Cervix	438.893	659.347	28.4	501975_y7_1_VNVDEVGGEALGR_3	-1	8317.9	58366_VNVDEVGGEALGR_3	0	VNVDEVGGEALGR	1/sp|P68871|HBB_HUMAN	y7/0.004	VNVDEVGGEALGR	0	0	0	3	58366_VNVDEVGGEALGR_3	NA	1/sp|P68871|HBB_HUMAN
Cervix	438.893	557.257	28.4	501972_b5_1_VNVDEVGGEALGR_3	-1	3320.4	58366_VNVDEVGGEALGR_3	0	VNVDEVGGEALGR	1/sp|P68871|HBB_HUMAN	b5/0.003,m2:6/0.003	VNVDEVGGEALGR	0	0	0	3	58366_VNVDEVGGEALGR_3	NA	1/sp|P68871|HBB_HUMAN
Cervix	438.893	602.326	28.4	501973_y6_1_VNVDEVGGEALGR_3	-1	2847.9	58366_VNVDEVGGEALGR_3	0	VNVDEVGGEALGR	1/sp|P68871|HBB_HUMAN	y6/0.004	VNVDEVGGEALGR	0	0	0	3	58366_VNVDEVGGEALGR_3	NA	1/sp|P68871|HBB_HUMAN
Cervix	438.893	545.304	28.4	501971_y5_1_VNVDEVGGEALGR_3	-1	2018.9	58366_VNVDEVGGEALGR_3	0	VNVDEVGGEALGR	1/sp|P68871|HBB_HUMAN	y5/0.004	VNVDEVGGEALGR	0	0	0	3	58366_VNVDEVGGEALGR_3	NA	1/sp|P68871|HBB_HUMAN
Cervix	438.893	758.416	28.4	501976_y8_1_VNVDEVGGEALGR_3	-1	501.8	58366_VNVDEVGGEALGR_3	0	VNVDEVGGEALGR	1/sp|P68871|HBB_HUMAN	y8/0.004	VNVDEVGGEALGR	0	0	0	3	58366_VNVDEVGGEALGR_3	NA	1/sp|P68871|HBB_HUMAN
Cervix	860.933	821.9	114.6	535287_y15_2_YPPPAVESDAADIVFLIDSSEGVRPDGFAHIR_4	-1	5886.2	62203_YPPPAVESDAADIVFLIDSSEGVRPDGFAHIR_4	0	YPPPAVESDAADIVFLIDSSEGVRPDGFAHIR	1/sp|P12111|CO6A3_HUMAN	y15^2/0.002,b31+18^4/-0.006	YPPPAVESDAADIVFLIDSSEGVRPDGFAHIR	0	0	0	4	62203_YPPPAVESDAADIVFLIDSSEGVRPDGFAHIR_4	NA	1/sp|P12111|CO6A3_HUMAN
Cervix	860.933	1008.52	114.6	535292_y18_2_YPPPAVESDAADIVFLIDSSEGVRPDGFAHIR_4	-1	5585.9	62203_YPPPAVESDAADIVFLIDSSEGVRPDGFAHIR_4	0	YPPPAVESDAADIVFLIDSSEGVRPDGFAHIR	1/sp|P12111|CO6A3_HUMAN	y18^2/0.003	YPPPAVESDAADIVFLIDSSEGVRPDGFAHIR	0	0	0	4	62203_YPPPAVESDAADIVFLIDSSEGVRPDGFAHIR_4	NA	1/sp|P12111|CO6A3_HUMAN
Cervix	860.933	764.387	114.6	535286_y14_2_YPPPAVESDAADIVFLIDSSEGVRPDGFAHIR_4	-1	3821.5	62203_YPPPAVESDAADIVFLIDSSEGVRPDGFAHIR_4	0	YPPPAVESDAADIVFLIDSSEGVRPDGFAHIR	1/sp|P12111|CO6A3_HUMAN	y14^2/0.002	YPPPAVESDAADIVFLIDSSEGVRPDGFAHIR	0	0	0	4	62203_YPPPAVESDAADIVFLIDSSEGVRPDGFAHIR_4	NA	1/sp|P12111|CO6A3_HUMAN
Cervix	860.933	934.984	114.6	535290_y17_2_YPPPAVESDAADIVFLIDSSEGVRPDGFAHIR_4	-1	3671.6	62203_YPPPAVESDAADIVFLIDSSEGVRPDGFAHIR_4	0	YPPPAVESDAADIVFLIDSSEGVRPDGFAHIR	1/sp|P12111|CO6A3_HUMAN	y17^2/0.002	YPPPAVESDAADIVFLIDSSEGVRPDGFAHIR	0	0	0	4	62203_YPPPAVESDAADIVFLIDSSEGVRPDGFAHIR_4	NA	1/sp|P12111|CO6A3_HUMAN
Cervix	860.933	700.389	114.6	535284_y6_1_YPPPAVESDAADIVFLIDSSEGVRPDGFAHIR_4	-1	3313.3	62203_YPPPAVESDAADIVFLIDSSEGVRPDGFAHIR_4	0	YPPPAVESDAADIVFLIDSSEGVRPDGFAHIR	1/sp|P12111|CO6A3_HUMAN	y6/0.002	YPPPAVESDAADIVFLIDSSEGVRPDGFAHIR	0	0	0	4	62203_YPPPAVESDAADIVFLIDSSEGVRPDGFAHIR_4	NA	1/sp|P12111|CO6A3_HUMAN
Cervix	860.933	713.348	114.6	535285_b14_2_YPPPAVESDAADIVFLIDSSEGVRPDGFAHIR_4	-1	2002.9	62203_YPPPAVESDAADIVFLIDSSEGVRPDGFAHIR_4	0	YPPPAVESDAADIVFLIDSSEGVRPDGFAHIR	1/sp|P12111|CO6A3_HUMAN	b14^2/0.002	YPPPAVESDAADIVFLIDSSEGVRPDGFAHIR	0	0	0	4	62203_YPPPAVESDAADIVFLIDSSEGVRPDGFAHIR_4	NA	1/sp|P12111|CO6A3_HUMAN
Colorectal	731.723	999.511	100.2	50099_y9_1_ALAPTWEQLALGLEHSETVK_3	-1	3398	2911_ALAPTWEQLALGLEHSETVK_3	0	ALAPTWEQLALGLEHSETVK	1/sp|Q8NBS9|TXND5_HUMAN	y9/-0.008	ALAPTWEQLALGLEHSETVK	0	0	0	3	2911_ALAPTWEQLALGLEHSETVK_3	NA	1/sp|Q8NBS9|TXND5_HUMAN
Colorectal	731.723	1183.63	100.2	50107_y11_1_ALAPTWEQLALGLEHSETVK_3	-1	1840.8	2911_ALAPTWEQLALGLEHSETVK_3	0	ALAPTWEQLALGLEHSETVK	1/sp|Q8NBS9|TXND5_HUMAN	y11/0.006	ALAPTWEQLALGLEHSETVK	0	0	0	3	2911_ALAPTWEQLALGLEHSETVK_3	NA	1/sp|Q8NBS9|TXND5_HUMAN
Colorectal	731.723	1112.59	100.2	50103_y10_1_ALAPTWEQLALGLEHSETVK_3	-1	1770.7	2911_ALAPTWEQLALGLEHSETVK_3	0	ALAPTWEQLALGLEHSETVK	1/sp|Q8NBS9|TXND5_HUMAN	y10/0.002	ALAPTWEQLALGLEHSETVK	0	0	0	3	2911_ALAPTWEQLALGLEHSETVK_3	NA	1/sp|Q8NBS9|TXND5_HUMAN
Colorectal	731.723	700.362	100.2	50093_y6_1_ALAPTWEQLALGLEHSETVK_3	-1	1576.6	2911_ALAPTWEQLALGLEHSETVK_3	0	ALAPTWEQLALGLEHSETVK	1/sp|Q8NBS9|TXND5_HUMAN	y6/0.001	ALAPTWEQLALGLEHSETVK	0	0	0	3	2911_ALAPTWEQLALGLEHSETVK_3	NA	1/sp|Q8NBS9|TXND5_HUMAN
Colorectal	731.723	829.405	100.2	50096_y7_1_ALAPTWEQLALGLEHSETVK_3	-1	1244	2911_ALAPTWEQLALGLEHSETVK_3	0	ALAPTWEQLALGLEHSETVK	1/sp|Q8NBS9|TXND5_HUMAN	y7/0.001	ALAPTWEQLALGLEHSETVK	0	0	0	3	2911_ALAPTWEQLALGLEHSETVK_3	NA	1/sp|Q8NBS9|TXND5_HUMAN
Colorectal	731.723	563.304	100.2	50091_y5_1_ALAPTWEQLALGLEHSETVK_3	-1	1211.9	2911_ALAPTWEQLALGLEHSETVK_3	0	ALAPTWEQLALGLEHSETVK	1/sp|Q8NBS9|TXND5_HUMAN	y5/-0.000,a16^3/-0.667	ALAPTWEQLALGLEHSETVK	0	0	0	3	2911_ALAPTWEQLALGLEHSETVK_3	NA	1/sp|Q8NBS9|TXND5_HUMAN
Colorectal	758.933	949.496	38	277043_y8_1_EVLLLAHNLPQNR_2	-1	9934.8	16140_EVLLLAHNLPQNR_2	0	EVLLLAHNLPQNR	1/sp|P40199|CEAM6_HUMAN	y8/-0.004	EVLLLAHNLPQNR	0	0	0	2	16140_EVLLLAHNLPQNR_2	NA	1/sp|P40199|CEAM6_HUMAN
Colorectal	758.933	878.459	38	277036_y7_1_EVLLLAHNLPQNR_2	-1	8380.3	16140_EVLLLAHNLPQNR_2	0	EVLLLAHNLPQNR	1/sp|P40199|CEAM6_HUMAN	y7/-0.005	EVLLLAHNLPQNR	0	0	0	2	16140_EVLLLAHNLPQNR_2	NA	1/sp|P40199|CEAM6_HUMAN
Colorectal	758.933	514.273	38	277021_y4_1_EVLLLAHNLPQNR_2	-1	7520.6	16140_EVLLLAHNLPQNR_2	0	EVLLLAHNLPQNR	1/sp|P40199|CEAM6_HUMAN	y4/-0.001,y9-35^2/-0.003	EVLLLAHNLPQNR	0	0	0	2	16140_EVLLLAHNLPQNR_2	NA	1/sp|P40199|CEAM6_HUMAN
Colorectal	758.933	1062.58	38	277049_y9_1_EVLLLAHNLPQNR_2	-1	5812.2	16140_EVLLLAHNLPQNR_2	0	EVLLLAHNLPQNR	1/sp|P40199|CEAM6_HUMAN	y9/-0.007	EVLLLAHNLPQNR	0	0	0	2	16140_EVLLLAHNLPQNR_2	NA	1/sp|P40199|CEAM6_HUMAN
Colorectal	758.933	741.4	38	277030_y6_1_EVLLLAHNLPQNR_2	-1	4915	16140_EVLLLAHNLPQNR_2	0	EVLLLAHNLPQNR	1/sp|P40199|CEAM6_HUMAN	y6/-0.005,p-35^2/-0.019,p-36^2/0.473,b7-35/-0.034	EVLLLAHNLPQNR	0	0	0	2	16140_EVLLLAHNLPQNR_2	NA	1/sp|P40199|CEAM6_HUMAN
Colorectal	758.933	455.286	38	277015_b4_1_EVLLLAHNLPQNR_2	-1	3434	16140_EVLLLAHNLPQNR_2	0	EVLLLAHNLPQNR	1/sp|P40199|CEAM6_HUMAN	b4/-0.001	EVLLLAHNLPQNR	0	0	0	2	16140_EVLLLAHNLPQNR_2	NA	1/sp|P40199|CEAM6_HUMAN
Colorectal	626.861	992.562	57	303972_y10_1_FLASVSTVLTSK_2	-1	2217.7	17944_FLASVSTVLTSK_2	0	FLASVSTVLTSK	1/sp|P69905|HBA_HUMAN	y10/-0.000,a10/0.980	FLASVSTVLTSK	0	0	0	2	17944_FLASVSTVLTSK_2	NA	1/sp|P69905|HBA_HUMAN
Colorectal	626.861	735.425	57	303967_y7_1_FLASVSTVLTSK_2	-1	1406.7	17944_FLASVSTVLTSK_2	0	FLASVSTVLTSK	1/sp|P69905|HBA_HUMAN	y7/0.001	FLASVSTVLTSK	0	0	0	2	17944_FLASVSTVLTSK_2	NA	1/sp|P69905|HBA_HUMAN
Colorectal	626.861	448.277	57	303963_y4_1_FLASVSTVLTSK_2	-1	1111.9	17944_FLASVSTVLTSK_2	0	FLASVSTVLTSK	1/sp|P69905|HBA_HUMAN	y4/-0.001	FLASVSTVLTSK	0	0	0	2	17944_FLASVSTVLTSK_2	NA	1/sp|P69905|HBA_HUMAN
Colorectal	626.861	921.525	57	303969_y9_1_FLASVSTVLTSK_2	-1	1108.4	17944_FLASVSTVLTSK_2	0	FLASVSTVLTSK	1/sp|P69905|HBA_HUMAN	y9/-0.002	FLASVSTVLTSK	0	0	0	2	17944_FLASVSTVLTSK_2	NA	1/sp|P69905|HBA_HUMAN
Colorectal	626.861	834.493	57	303968_y8_1_FLASVSTVLTSK_2	-1	525.3	17944_FLASVSTVLTSK_2	0	FLASVSTVLTSK	1/sp|P69905|HBA_HUMAN	y8/-0.002	FLASVSTVLTSK	0	0	0	2	17944_FLASVSTVLTSK_2	NA	1/sp|P69905|HBA_HUMAN
Colorectal	626.861	547.345	57	303964_y5_1_FLASVSTVLTSK_2	-1	392.1	17944_FLASVSTVLTSK_2	0	FLASVSTVLTSK	1/sp|P69905|HBA_HUMAN	y5/-0.000	FLASVSTVLTSK	0	0	0	2	17944_FLASVSTVLTSK_2	NA	1/sp|P69905|HBA_HUMAN
Colorectal	754.026	809.379	42.7	316576_y6_1_FQSSHHPTDITSLDQYVER_3	-1	3675.2	18845_FQSSHHPTDITSLDQYVER_3	0	FQSSHHPTDITSLDQYVER	1/sp|P14625|ENPL_HUMAN	y6/-0.000	FQSSHHPTDITSLDQYVER	0	0	0	3	18845_FQSSHHPTDITSLDQYVER_3	NA	1/sp|P14625|ENPL_HUMAN
Colorectal	754.026	694.352	42.7	316571_y5_1_FQSSHHPTDITSLDQYVER_3	-1	2347.3	18845_FQSSHHPTDITSLDQYVER_3	0	FQSSHHPTDITSLDQYVER	1/sp|P14625|ENPL_HUMAN	y5/-0.001,y18-35^3/1.027	FQSSHHPTDITSLDQYVER	0	0	0	3	18845_FQSSHHPTDITSLDQYVER_3	NA	1/sp|P14625|ENPL_HUMAN
Colorectal	754.026	1009.49	42.7	316584_y8_1_FQSSHHPTDITSLDQYVER_3	-1	1960.6	18845_FQSSHHPTDITSLDQYVER_3	0	FQSSHHPTDITSLDQYVER	1/sp|P14625|ENPL_HUMAN	y8/-0.001,a9/0.045	FQSSHHPTDITSLDQYVER	0	0	0	3	18845_FQSSHHPTDITSLDQYVER_3	NA	1/sp|P14625|ENPL_HUMAN
Colorectal	754.026	1110.54	42.7	316587_y9_1_FQSSHHPTDITSLDQYVER_3	-1	1580.5	18845_FQSSHHPTDITSLDQYVER_3	0	FQSSHHPTDITSLDQYVER	1/sp|P14625|ENPL_HUMAN	y9/-0.004	FQSSHHPTDITSLDQYVER	0	0	0	3	18845_FQSSHHPTDITSLDQYVER_3	NA	1/sp|P14625|ENPL_HUMAN
Colorectal	754.026	566.293	42.7	316568_y4_1_FQSSHHPTDITSLDQYVER_3	-1	1317.6	18845_FQSSHHPTDITSLDQYVER_3	0	FQSSHHPTDITSLDQYVER	1/sp|P14625|ENPL_HUMAN	y4/-0.002,b10-17^2/-0.963,b10-18^2/-0.471,b15^3/0.694	FQSSHHPTDITSLDQYVER	0	0	0	3	18845_FQSSHHPTDITSLDQYVER_3	NA	1/sp|P14625|ENPL_HUMAN
Colorectal	754.026	922.463	42.7	316579_y7_1_FQSSHHPTDITSLDQYVER_3	-1	1170.1	18845_FQSSHHPTDITSLDQYVER_3	0	FQSSHHPTDITSLDQYVER	1/sp|P14625|ENPL_HUMAN	y7/-0.005,b8/0.041	FQSSHHPTDITSLDQYVER	0	0	0	3	18845_FQSSHHPTDITSLDQYVER_3	NA	1/sp|P14625|ENPL_HUMAN
Colorectal	712.854	1007.52	19.2	337427_y9_1_GATTSPGVYELSSR_2	-1	10000	20104_GATTSPGVYELSSR_2	0	GATTSPGVYELSSR	1/sp|Q9Y6R7|FCGBP_HUMAN	y9/-0.004	GATTSPGVYELSSR	0	0	0	2	20104_GATTSPGVYELSSR_2	NA	1/sp|Q9Y6R7|FCGBP_HUMAN
Colorectal	712.854	754.373	19.2	337417_y6_1_GATTSPGVYELSSR_2	-1	2228.3	20104_GATTSPGVYELSSR_2	0	GATTSPGVYELSSR	1/sp|Q9Y6R7|FCGBP_HUMAN	y6/-0.003	GATTSPGVYELSSR	0	0	0	2	20104_GATTSPGVYELSSR_2	NA	1/sp|Q9Y6R7|FCGBP_HUMAN
Colorectal	712.854	1094.55	19.2	337433_y10_1_GATTSPGVYELSSR_2	-1	2226	20104_GATTSPGVYELSSR_2	0	GATTSPGVYELSSR	1/sp|Q9Y6R7|FCGBP_HUMAN	y10/0.003	GATTSPGVYELSSR	0	0	0	2	20104_GATTSPGVYELSSR_2	NA	1/sp|Q9Y6R7|FCGBP_HUMAN
Colorectal	712.854	910.463	19.2	337422_y8_1_GATTSPGVYELSSR_2	-1	1542.6	20104_GATTSPGVYELSSR_2	0	GATTSPGVYELSSR	1/sp|Q9Y6R7|FCGBP_HUMAN	y8/-0.000	GATTSPGVYELSSR	0	0	0	2	20104_GATTSPGVYELSSR_2	NA	1/sp|Q9Y6R7|FCGBP_HUMAN
Colorectal	712.854	462.267	19.2	337414_y4_1_GATTSPGVYELSSR_2	-1	1065	20104_GATTSPGVYELSSR_2	0	GATTSPGVYELSSR	1/sp|Q9Y6R7|FCGBP_HUMAN	y4/-0.002	GATTSPGVYELSSR	0	0	0	2	20104_GATTSPGVYELSSR_2	NA	1/sp|Q9Y6R7|FCGBP_HUMAN
Colorectal	712.854	1195.6	19.2	337435_y11_1_GATTSPGVYELSSR_2	-1	751.4	20104_GATTSPGVYELSSR_2	0	GATTSPGVYELSSR	1/sp|Q9Y6R7|FCGBP_HUMAN	y11/0.000	GATTSPGVYELSSR	0	0	0	2	20104_GATTSPGVYELSSR_2	NA	1/sp|Q9Y6R7|FCGBP_HUMAN
Colorectal	585.361	943.546	81.2	497558_y8_1_ILLAELEQLK_2	-1	3742.1	29285_ILLAELEQLK_2	0	ILLAELEQLK	1/sp|P08670|VIME_HUMAN	y8/0.003	ILLAELEQLK	0	0	0	2	29285_ILLAELEQLK_2	NA	1/sp|P08670|VIME_HUMAN
Colorectal	585.361	830.462	81.2	497552_y7_1_ILLAELEQLK_2	-1	3393.5	29285_ILLAELEQLK_2	0	ILLAELEQLK	1/sp|P08670|VIME_HUMAN	y7/0.001	ILLAELEQLK	0	0	0	2	29285_ILLAELEQLK_2	NA	1/sp|P08670|VIME_HUMAN
Colorectal	585.361	759.425	81.2	497548_y6_1_ILLAELEQLK_2	-1	1555.3	29285_ILLAELEQLK_2	0	ILLAELEQLK	1/sp|P08670|VIME_HUMAN	y6/-0.003	ILLAELEQLK	0	0	0	2	29285_ILLAELEQLK_2	NA	1/sp|P08670|VIME_HUMAN
Colorectal	585.361	630.382	81.2	497546_y5_1_ILLAELEQLK_2	-1	1353.5	29285_ILLAELEQLK_2	0	ILLAELEQLK	1/sp|P08670|VIME_HUMAN	y5/0.000	ILLAELEQLK	0	0	0	2	29285_ILLAELEQLK_2	NA	1/sp|P08670|VIME_HUMAN
Colorectal	585.361	517.298	81.2	497544_y4_1_ILLAELEQLK_2	-1	991.5	29285_ILLAELEQLK_2	0	ILLAELEQLK	1/sp|P08670|VIME_HUMAN	y4/-0.000	ILLAELEQLK	0	0	0	2	29285_ILLAELEQLK_2	NA	1/sp|P08670|VIME_HUMAN
Colorectal	585.361	1056.63	81.2	497561_y9_1_ILLAELEQLK_2	-1	662.1	29285_ILLAELEQLK_2	0	ILLAELEQLK	1/sp|P08670|VIME_HUMAN	y9/-0.004	ILLAELEQLK	0	0	0	2	29285_ILLAELEQLK_2	NA	1/sp|P08670|VIME_HUMAN
Colorectal	590.814	697.315	30.3	521679_y5_1_ISGLIYEETR_2	-1	10000	30627_ISGLIYEETR_2	0	ISGLIYEETR	1/sp|P62805|H4_HUMAN	y5/-0.004	ISGLIYEETR	0	0	0	2	30627_ISGLIYEETR_2	NA	1/sp|P62805|H4_HUMAN
Colorectal	590.814	810.399	30.3	521686_y6_1_ISGLIYEETR_2	-1	8660.8	30627_ISGLIYEETR_2	0	ISGLIYEETR	1/sp|P62805|H4_HUMAN	y6/-0.004	ISGLIYEETR	0	0	0	2	30627_ISGLIYEETR_2	NA	1/sp|P62805|H4_HUMAN
Colorectal	590.814	1067.54	30.3	521700_y9_1_ISGLIYEETR_2	-1	7789.7	30627_ISGLIYEETR_2	0	ISGLIYEETR	1/sp|P62805|H4_HUMAN	y9/0.000	ISGLIYEETR	0	0	0	2	30627_ISGLIYEETR_2	NA	1/sp|P62805|H4_HUMAN
Colorectal	590.814	980.505	30.3	521694_y8_1_ISGLIYEETR_2	-1	6743.6	30627_ISGLIYEETR_2	0	ISGLIYEETR	1/sp|P62805|H4_HUMAN	y8/0.001	ISGLIYEETR	0	0	0	2	30627_ISGLIYEETR_2	NA	1/sp|P62805|H4_HUMAN
Colorectal	590.814	534.252	30.3	521673_y4_1_ISGLIYEETR_2	-1	2334.4	30627_ISGLIYEETR_2	0	ISGLIYEETR	1/sp|P62805|H4_HUMAN	y4/-0.001,y9^2/-0.021	ISGLIYEETR	0	0	0	2	30627_ISGLIYEETR_2	NA	1/sp|P62805|H4_HUMAN
Colorectal	590.814	405.209	30.3	521670_y3_1_ISGLIYEETR_2	-1	1606.6	30627_ISGLIYEETR_2	0	ISGLIYEETR	1/sp|P62805|H4_HUMAN	y3/-0.000,y6^2/-0.494	ISGLIYEETR	0	0	0	2	30627_ISGLIYEETR_2	NA	1/sp|P62805|H4_HUMAN
Colorectal	649.335	488.319	93.8	529274_y4_1_ITHNPFGPGQFFDLSIR_3	-1	3701.5	31041_ITHNPFGPGQFFDLSIR_3	0	ITHNPFGPGQFFDLSIR	1/sp|P56470|LEG4_HUMAN	y4/-0.001,y13-17^3/-0.264,y13-18^3/0.064	ITHNPFGPGQFFDLSIR	0	0	0	3	31041_ITHNPFGPGQFFDLSIR_3	NA	1/sp|P56470|LEG4_HUMAN
Colorectal	649.335	750.414	93.8	529285_y6_1_ITHNPFGPGQFFDLSIR_3	-1	3297.9	31041_ITHNPFGPGQFFDLSIR_3	0	ITHNPFGPGQFFDLSIR	1/sp|P56470|LEG4_HUMAN	y6/0.000,b7-17/0.058	ITHNPFGPGQFFDLSIR	0	0	0	3	31041_ITHNPFGPGQFFDLSIR_3	NA	1/sp|P56470|LEG4_HUMAN
Colorectal	649.335	897.483	93.8	529292_y7_1_ITHNPFGPGQFFDLSIR_3	-1	3059.5	31041_ITHNPFGPGQFFDLSIR_3	0	ITHNPFGPGQFFDLSIR	1/sp|P56470|LEG4_HUMAN	y7/-0.001	ITHNPFGPGQFFDLSIR	0	0	0	3	31041_ITHNPFGPGQFFDLSIR_3	NA	1/sp|P56470|LEG4_HUMAN
Colorectal	649.335	603.346	93.8	529279_y5_1_ITHNPFGPGQFFDLSIR_3	-1	2704.1	31041_ITHNPFGPGQFFDLSIR_3	0	ITHNPFGPGQFFDLSIR	1/sp|P56470|LEG4_HUMAN	y5/-0.002	ITHNPFGPGQFFDLSIR	0	0	0	3	31041_ITHNPFGPGQFFDLSIR_3	NA	1/sp|P56470|LEG4_HUMAN
Colorectal	649.335	466.241	93.8	529269_b4_1_ITHNPFGPGQFFDLSIR_3	-1	1869.1	31041_ITHNPFGPGQFFDLSIR_3	0	ITHNPFGPGQFFDLSIR	1/sp|P56470|LEG4_HUMAN	b4/-0.002	ITHNPFGPGQFFDLSIR	0	0	0	3	31041_ITHNPFGPGQFFDLSIR_3	NA	1/sp|P56470|LEG4_HUMAN
Colorectal	649.335	767.383	93.8	529289_b7_1_ITHNPFGPGQFFDLSIR_3	-1	1313.6	31041_ITHNPFGPGQFFDLSIR_3	0	ITHNPFGPGQFFDLSIR	1/sp|P56470|LEG4_HUMAN	b7/-0.002	ITHNPFGPGQFFDLSIR	0	0	0	3	31041_ITHNPFGPGQFFDLSIR_3	NA	1/sp|P56470|LEG4_HUMAN
Colorectal	725.711	808.42	90.1	599058_y8_1_LAPITSDPTEATAVGAVEASFK_3	-1	10000	35127_LAPITSDPTEATAVGAVEASFK_3	0	LAPITSDPTEATAVGAVEASFK	1/sp|P14618|KPYM_HUMAN	y8/-0.002	LAPITSDPTEATAVGAVEASFK	0	0	0	3	35127_LAPITSDPTEATAVGAVEASFK_3	NA	1/sp|P14618|KPYM_HUMAN
Colorectal	725.711	907.488	90.1	599064_y9_1_LAPITSDPTEATAVGAVEASFK_3	-1	4020.8	35127_LAPITSDPTEATAVGAVEASFK_3	0	LAPITSDPTEATAVGAVEASFK	1/sp|P14618|KPYM_HUMAN	y9/-0.006	LAPITSDPTEATAVGAVEASFK	0	0	0	3	35127_LAPITSDPTEATAVGAVEASFK_3	NA	1/sp|P14618|KPYM_HUMAN
Colorectal	725.711	581.293	90.1	599047_y5_1_LAPITSDPTEATAVGAVEASFK_3	-1	2250.1	35127_LAPITSDPTEATAVGAVEASFK_3	0	LAPITSDPTEATAVGAVEASFK	1/sp|P14618|KPYM_HUMAN	y5/-0.002,b12-35^2/-0.494,b12-36^2/-0.002,y18-36^3/-0.993	LAPITSDPTEATAVGAVEASFK	0	0	0	3	35127_LAPITSDPTEATAVGAVEASFK_3	NA	1/sp|P14618|KPYM_HUMAN
Colorectal	725.711	452.25	90.1	599043_y4_1_LAPITSDPTEATAVGAVEASFK_3	-1	2221.3	35127_LAPITSDPTEATAVGAVEASFK_3	0	LAPITSDPTEATAVGAVEASFK	1/sp|P14618|KPYM_HUMAN	y4/-0.001	LAPITSDPTEATAVGAVEASFK	0	0	0	3	35127_LAPITSDPTEATAVGAVEASFK_3	NA	1/sp|P14618|KPYM_HUMAN
Colorectal	725.711	680.361	90.1	599050_y6_1_LAPITSDPTEATAVGAVEASFK_3	-1	2085.9	35127_LAPITSDPTEATAVGAVEASFK_3	0	LAPITSDPTEATAVGAVEASFK	1/sp|P14618|KPYM_HUMAN	y6/-0.004,b7-17/-0.988,b7-18/-0.004	LAPITSDPTEATAVGAVEASFK	0	0	0	3	35127_LAPITSDPTEATAVGAVEASFK_3	NA	1/sp|P14618|KPYM_HUMAN
Colorectal	725.711	751.398	90.1	599053_y7_1_LAPITSDPTEATAVGAVEASFK_3	-1	1959.6	35127_LAPITSDPTEATAVGAVEASFK_3	0	LAPITSDPTEATAVGAVEASFK	1/sp|P14618|KPYM_HUMAN	y7/-0.002,b8-44/-0.038	LAPITSDPTEATAVGAVEASFK	0	0	0	3	35127_LAPITSDPTEATAVGAVEASFK_3	NA	1/sp|P14618|KPYM_HUMAN
Colorectal	573.996	1011.52	121.421	663245_y9_1_LLGNVLVCVLAHHFGK_3	-1	4317.1	38914_LLGNVLVCVLAHHFGK_3	0	LLGNVLVCVLAHHFGK	1/sp|P68871|HBB_HUMAN	y9/-0.001	LLGNVLVCVLAHHFGK	0	0	0	3	38914_LLGNVLVCVLAHHFGK_3	NA	1/sp|P68871|HBB_HUMAN
Colorectal	573.996	488.262	121.421	663228_y4_1_LLGNVLVCVLAHHFGK_3	-1	3579.9	38914_LLGNVLVCVLAHHFGK_3	0	LLGNVLVCVLAHHFGK	1/sp|P68871|HBB_HUMAN	y4/-0.003,y9-35^2/-0.486	LLGNVLVCVLAHHFGK	0	0	0	3	38914_LLGNVLVCVLAHHFGK_3	NA	1/sp|P68871|HBB_HUMAN
Colorectal	573.996	1110.59	121.421	663250_y10_1_LLGNVLVCVLAHHFGK_3	-1	2727.2	38914_LLGNVLVCVLAHHFGK_3	0	LLGNVLVCVLAHHFGK	1/sp|P68871|HBB_HUMAN	y10/-0.001	LLGNVLVCVLAHHFGK	0	0	0	3	38914_LLGNVLVCVLAHHFGK_3	NA	1/sp|P68871|HBB_HUMAN
Colorectal	573.996	625.321	121.421	663233_y5_1_LLGNVLVCVLAHHFGK_3	-1	1872.8	38914_LLGNVLVCVLAHHFGK_3	0	LLGNVLVCVLAHHFGK	1/sp|P68871|HBB_HUMAN	y5/-0.005	LLGNVLVCVLAHHFGK	0	0	0	3	38914_LLGNVLVCVLAHHFGK_3	NA	1/sp|P68871|HBB_HUMAN
Colorectal	573.996	696.358	121.421	663237_y6_1_LLGNVLVCVLAHHFGK_3	-1	1768.4	38914_LLGNVLVCVLAHHFGK_3	0	LLGNVLVCVLAHHFGK	1/sp|P68871|HBB_HUMAN	y6/-0.006,y13-45^2/-0.033,y13-46^2/0.459	LLGNVLVCVLAHHFGK	0	0	0	3	38914_LLGNVLVCVLAHHFGK_3	NA	1/sp|P68871|HBB_HUMAN
Colorectal	573.996	809.442	121.421	663240_y7_1_LLGNVLVCVLAHHFGK_3	-1	1660.8	38914_LLGNVLVCVLAHHFGK_3	0	LLGNVLVCVLAHHFGK	1/sp|P68871|HBB_HUMAN	y7/0.006	LLGNVLVCVLAHHFGK	0	0	0	3	38914_LLGNVLVCVLAHHFGK_3	NA	1/sp|P68871|HBB_HUMAN
Colorectal	604.336	971.504	121.9	785978_y9_1_NAPAIIFIDELDAIAPK_3	-1	2612.5	45864_NAPAIIFIDELDAIAPK_3	0	NAPAIIFIDELDAIAPK	1/sp|P55072|TERA_HUMAN	y9/-0.004	NAPAIIFIDELDAIAPK	0	0	0	3	45864_NAPAIIFIDELDAIAPK_3	NA	1/sp|P55072|TERA_HUMAN
Colorectal	604.336	614.351	121.9	785969_y6_1_NAPAIIFIDELDAIAPK_3	-1	2583.1	45864_NAPAIIFIDELDAIAPK_3	0	NAPAIIFIDELDAIAPK	1/sp|P55072|TERA_HUMAN	y6/-0.003	NAPAIIFIDELDAIAPK	0	0	0	3	45864_NAPAIIFIDELDAIAPK_3	NA	1/sp|P55072|TERA_HUMAN
Colorectal	604.336	467.261	121.9	785961_b5_1_NAPAIIFIDELDAIAPK_3	-1	1954.2	45864_NAPAIIFIDELDAIAPK_3	0	NAPAIIFIDELDAIAPK	1/sp|P55072|TERA_HUMAN	b5/-0.001,y9-36^2/-0.985	NAPAIIFIDELDAIAPK	0	0	0	3	45864_NAPAIIFIDELDAIAPK_3	NA	1/sp|P55072|TERA_HUMAN
Colorectal	604.336	580.345	121.9	785965_b6_1_NAPAIIFIDELDAIAPK_3	-1	1574.8	45864_NAPAIIFIDELDAIAPK_3	0	NAPAIIFIDELDAIAPK	1/sp|P55072|TERA_HUMAN	b6/-0.001,b11-36^2/-0.974	NAPAIIFIDELDAIAPK	0	0	0	3	45864_NAPAIIFIDELDAIAPK_3	NA	1/sp|P55072|TERA_HUMAN
Colorectal	604.336	727.435	121.9	785973_y7_1_NAPAIIFIDELDAIAPK_3	-1	1555.4	45864_NAPAIIFIDELDAIAPK_3	0	NAPAIIFIDELDAIAPK	1/sp|P55072|TERA_HUMAN	y7/-0.011,b7/0.010,b14-44^2/0.516,b14-45^2/1.032	NAPAIIFIDELDAIAPK	0	0	0	3	45864_NAPAIIFIDELDAIAPK_3	NA	1/sp|P55072|TERA_HUMAN
Colorectal	604.336	499.324	121.9	785963_y5_1_NAPAIIFIDELDAIAPK_3	-1	1054.4	45864_NAPAIIFIDELDAIAPK_3	0	NAPAIIFIDELDAIAPK	1/sp|P55072|TERA_HUMAN	y5/0.001,b14^3/-0.280,y14-35^3/0.712,y14-36^3/1.040	NAPAIIFIDELDAIAPK	0	0	0	3	45864_NAPAIIFIDELDAIAPK_3	NA	1/sp|P55072|TERA_HUMAN
Colorectal	790.887	882.406	6.3	855671_y10_1_PVSSAASVYAGAGGSGSR_2	-1	6475.9	49885_PVSSAASVYAGAGGSGSR_2	0	PVSSAASVYAGAGGSGSR	1/sp|P05783|K1C18_HUMAN	y10/-0.000	PVSSAASVYAGAGGSGSR	0	0	0	2	49885_PVSSAASVYAGAGGSGSR_2	NA	1/sp|P05783|K1C18_HUMAN
Colorectal	790.887	1068.51	6.3	855681_y12_1_PVSSAASVYAGAGGSGSR_2	-1	4668.7	49885_PVSSAASVYAGAGGSGSR_2	0	PVSSAASVYAGAGGSGSR	1/sp|P05783|K1C18_HUMAN	y12/0.002	PVSSAASVYAGAGGSGSR	0	0	0	2	49885_PVSSAASVYAGAGGSGSR_2	NA	1/sp|P05783|K1C18_HUMAN
Colorectal	790.887	1139.54	6.3	855685_y13_1_PVSSAASVYAGAGGSGSR_2	-1	3457.8	49885_PVSSAASVYAGAGGSGSR_2	0	PVSSAASVYAGAGGSGSR	1/sp|P05783|K1C18_HUMAN	y13/-0.030,b14-36/-0.034	PVSSAASVYAGAGGSGSR	0	0	0	2	49885_PVSSAASVYAGAGGSGSR_2	NA	1/sp|P05783|K1C18_HUMAN
Colorectal	790.887	719.343	6.3	855665_y9_1_PVSSAASVYAGAGGSGSR_2	-1	2606.6	49885_PVSSAASVYAGAGGSGSR_2	0	PVSSAASVYAGAGGSGSR	1/sp|P05783|K1C18_HUMAN	y9/-0.003,y17-46^2/-0.017	PVSSAASVYAGAGGSGSR	0	0	0	2	49885_PVSSAASVYAGAGGSGSR_2	NA	1/sp|P05783|K1C18_HUMAN
Colorectal	790.887	648.306	6.3	855662_y8_1_PVSSAASVYAGAGGSGSR_2	-1	2385.5	49885_PVSSAASVYAGAGGSGSR_2	0	PVSSAASVYAGAGGSGSR	1/sp|P05783|K1C18_HUMAN	y8/-0.001	PVSSAASVYAGAGGSGSR	0	0	0	2	49885_PVSSAASVYAGAGGSGSR_2	NA	1/sp|P05783|K1C18_HUMAN
Colorectal	790.887	981.475	6.3	855675_y11_1_PVSSAASVYAGAGGSGSR_2	-1	2234.6	49885_PVSSAASVYAGAGGSGSR_2	0	PVSSAASVYAGAGGSGSR	1/sp|P05783|K1C18_HUMAN	y11/-0.004	PVSSAASVYAGAGGSGSR	0	0	0	2	49885_PVSSAASVYAGAGGSGSR_2	NA	1/sp|P05783|K1C18_HUMAN
Colorectal	918.479	589.367	71.4	866843_y5_1_QEPSQGTTTFAVTSILR_2	-1	1572.8	50533_QEPSQGTTTFAVTSILR_2	0	QEPSQGTTTFAVTSILR	1/sp|P01876|IGHA1_HUMAN	y5/-0.002	QEPSQGTTTFAVTSILR	0	0	0	2	50533_QEPSQGTTTFAVTSILR_2	NA	1/sp|P01876|IGHA1_HUMAN
Colorectal	918.479	759.472	71.4	866846_y7_1_QEPSQGTTTFAVTSILR_2	-1	1449.2	50533_QEPSQGTTTFAVTSILR_2	0	QEPSQGTTTFAVTSILR	1/sp|P01876|IGHA1_HUMAN	y7/-0.020	QEPSQGTTTFAVTSILR	0	0	0	2	50533_QEPSQGTTTFAVTSILR_2	NA	1/sp|P01876|IGHA1_HUMAN
Colorectal	918.479	1108.64	71.4	866854_y10_1_QEPSQGTTTFAVTSILR_2	-1	1434.2	50533_QEPSQGTTTFAVTSILR_2	0	QEPSQGTTTFAVTSILR	1/sp|P01876|IGHA1_HUMAN	y10/-0.002	QEPSQGTTTFAVTSILR	0	0	0	2	50533_QEPSQGTTTFAVTSILR_2	NA	1/sp|P01876|IGHA1_HUMAN
Colorectal	918.479	906.541	71.4	866849_y8_1_QEPSQGTTTFAVTSILR_2	-1	1389.6	50533_QEPSQGTTTFAVTSILR_2	0	QEPSQGTTTFAVTSILR	1/sp|P01876|IGHA1_HUMAN	y8/0.001	QEPSQGTTTFAVTSILR	0	0	0	2	50533_QEPSQGTTTFAVTSILR_2	NA	1/sp|P01876|IGHA1_HUMAN
Colorectal	918.479	1007.59	71.4	866852_y9_1_QEPSQGTTTFAVTSILR_2	-1	1267.8	50533_QEPSQGTTTFAVTSILR_2	0	QEPSQGTTTFAVTSILR	1/sp|P01876|IGHA1_HUMAN	y9/0.003	QEPSQGTTTFAVTSILR	0	0	0	2	50533_QEPSQGTTTFAVTSILR_2	NA	1/sp|P01876|IGHA1_HUMAN
Colorectal	918.479	688.435	71.4	866845_y6_1_QEPSQGTTTFAVTSILR_2	-1	824.7	50533_QEPSQGTTTFAVTSILR_2	0	QEPSQGTTTFAVTSILR	1/sp|P01876|IGHA1_HUMAN	y6/0.004,y13-18^2/-0.441	QEPSQGTTTFAVTSILR	0	0	0	2	50533_QEPSQGTTTFAVTSILR_2	NA	1/sp|P01876|IGHA1_HUMAN
Colorectal	594.343	628.341	53.4	970191_y6_1_SILFVPTSAPR_2	-1	10000	56246_SILFVPTSAPR_2	0	SILFVPTSAPR	1/sp|P14625|ENPL_HUMAN	y6/-0.001	SILFVPTSAPR	0	0	0	2	56246_SILFVPTSAPR_2	NA	1/sp|P14625|ENPL_HUMAN
Colorectal	594.343	874.478	53.4	970202_y8_1_SILFVPTSAPR_2	-1	2708.4	56246_SILFVPTSAPR_2	0	SILFVPTSAPR	1/sp|P14625|ENPL_HUMAN	y8/0.001	SILFVPTSAPR	0	0	0	2	56246_SILFVPTSAPR_2	NA	1/sp|P14625|ENPL_HUMAN
Colorectal	594.343	727.41	53.4	970197_y7_1_SILFVPTSAPR_2	-1	2221	56246_SILFVPTSAPR_2	0	SILFVPTSAPR	1/sp|P14625|ENPL_HUMAN	y7/-0.000	SILFVPTSAPR	0	0	0	2	56246_SILFVPTSAPR_2	NA	1/sp|P14625|ENPL_HUMAN
Colorectal	594.343	987.562	53.4	970206_y9_1_SILFVPTSAPR_2	-1	1575.7	56246_SILFVPTSAPR_2	0	SILFVPTSAPR	1/sp|P14625|ENPL_HUMAN	y9/-0.001	SILFVPTSAPR	0	0	0	2	56246_SILFVPTSAPR_2	NA	1/sp|P14625|ENPL_HUMAN
Colorectal	594.343	461.276	53.4	970186_b4_1_SILFVPTSAPR_2	-1	564.5	56246_SILFVPTSAPR_2	0	SILFVPTSAPR	1/sp|P14625|ENPL_HUMAN	b4/-0.001	SILFVPTSAPR	0	0	0	2	56246_SILFVPTSAPR_2	NA	1/sp|P14625|ENPL_HUMAN
Colorectal	594.343	531.289	53.4	970187_y5_1_SILFVPTSAPR_2	-1	450.5	56246_SILFVPTSAPR_2	0	SILFVPTSAPR	1/sp|P14625|ENPL_HUMAN	y5/-0.002	SILFVPTSAPR	0	0	0	2	56246_SILFVPTSAPR_2	NA	1/sp|P14625|ENPL_HUMAN
Colorectal	890.947	412.208	70.6	1036083_y7_2_TASGLVEATGAGFANTWK_2	-1	7484.5	60070_TASGLVEATGAGFANTWK_2	0	TASGLVEATGAGFANTWK	1/sp|Q02817|MUC2_HUMAN	y7^2/0.010,b5-17/-0.985,b5-18/-0.001	TASGLVEATGAGFANTWK	0	0	0	2	60070_TASGLVEATGAGFANTWK_2	NA	1/sp|Q02817|MUC2_HUMAN
Colorectal	890.947	1052.52	70.6	1036110_y10_1_TASGLVEATGAGFANTWK_2	-1	6700.2	60070_TASGLVEATGAGFANTWK_2	0	TASGLVEATGAGFANTWK	1/sp|Q02817|MUC2_HUMAN	y10/-0.006	TASGLVEATGAGFANTWK	0	0	0	2	60070_TASGLVEATGAGFANTWK_2	NA	1/sp|Q02817|MUC2_HUMAN
Colorectal	890.947	951.468	70.6	1036106_y9_1_TASGLVEATGAGFANTWK_2	-1	6414.1	60070_TASGLVEATGAGFANTWK_2	0	TASGLVEATGAGFANTWK	1/sp|Q02817|MUC2_HUMAN	y9/-0.005	TASGLVEATGAGFANTWK	0	0	0	2	60070_TASGLVEATGAGFANTWK_2	NA	1/sp|Q02817|MUC2_HUMAN
Colorectal	890.947	1123.55	70.6	1036115_y11_1_TASGLVEATGAGFANTWK_2	-1	5656	60070_TASGLVEATGAGFANTWK_2	0	TASGLVEATGAGFANTWK	1/sp|Q02817|MUC2_HUMAN	y11/-0.003	TASGLVEATGAGFANTWK	0	0	0	2	60070_TASGLVEATGAGFANTWK_2	NA	1/sp|Q02817|MUC2_HUMAN
Colorectal	890.947	823.41	70.6	1036100_y7_1_TASGLVEATGAGFANTWK_2	-1	5282	60070_TASGLVEATGAGFANTWK_2	0	TASGLVEATGAGFANTWK	1/sp|Q02817|MUC2_HUMAN	y7/-0.007,y17-35^2/0.499,y17-36^2/0.991	TASGLVEATGAGFANTWK	0	0	0	2	60070_TASGLVEATGAGFANTWK_2	NA	1/sp|Q02817|MUC2_HUMAN
Colorectal	890.947	430.23	70.6	1036088_b5_1_TASGLVEATGAGFANTWK_2	-1	4505.6	60070_TASGLVEATGAGFANTWK_2	0	TASGLVEATGAGFANTWK	1/sp|Q02817|MUC2_HUMAN	b5/-0.002,a10^2/-0.002,y8-35^2/0.019,y8-36^2/0.511	TASGLVEATGAGFANTWK	0	0	0	2	60070_TASGLVEATGAGFANTWK_2	NA	1/sp|Q02817|MUC2_HUMAN
Colorectal	605.333	827.401	-14.8793	1120269_y8_1_VAVIVSNDHAGK_2	-1	5437.9	65114_VAVIVSNDHAGK_2	0	VAVIVSNDHAGK	1/sp|Q9Y6R7|FCGBP_HUMAN	y8/0.000	VAVIVSNDHAGK	0	0	0	2	65114_VAVIVSNDHAGK_2	NA	1/sp|Q9Y6R7|FCGBP_HUMAN
Colorectal	605.333	728.332	-14.8793	1120262_y7_1_VAVIVSNDHAGK_2	-1	4953.8	65114_VAVIVSNDHAGK_2	0	VAVIVSNDHAGK	1/sp|Q9Y6R7|FCGBP_HUMAN	y7/-0.006	VAVIVSNDHAGK	0	0	0	2	65114_VAVIVSNDHAGK_2	NA	1/sp|Q9Y6R7|FCGBP_HUMAN
Colorectal	605.333	940.485	-14.8793	1120274_y9_1_VAVIVSNDHAGK_2	-1	3301.3	65114_VAVIVSNDHAGK_2	0	VAVIVSNDHAGK	1/sp|Q9Y6R7|FCGBP_HUMAN	y9/-0.009	VAVIVSNDHAGK	0	0	0	2	65114_VAVIVSNDHAGK_2	NA	1/sp|Q9Y6R7|FCGBP_HUMAN
Colorectal	605.333	412.23	-14.8793	1120255_y4_1_VAVIVSNDHAGK_2	-1	2501.5	65114_VAVIVSNDHAGK_2	0	VAVIVSNDHAGK	1/sp|Q9Y6R7|FCGBP_HUMAN	y4/-0.002	VAVIVSNDHAGK	0	0	0	2	65114_VAVIVSNDHAGK_2	NA	1/sp|Q9Y6R7|FCGBP_HUMAN
Colorectal	605.333	1039.55	-14.8793	1120277_y10_1_VAVIVSNDHAGK_2	-1	1099.4	65114_VAVIVSNDHAGK_2	0	VAVIVSNDHAGK	1/sp|Q9Y6R7|FCGBP_HUMAN	y10/-0.007	VAVIVSNDHAGK	0	0	0	2	65114_VAVIVSNDHAGK_2	NA	1/sp|Q9Y6R7|FCGBP_HUMAN
Colorectal	605.333	527.257	-14.8793	1120258_y5_1_VAVIVSNDHAGK_2	-1	1061.4	65114_VAVIVSNDHAGK_2	0	VAVIVSNDHAGK	1/sp|Q9Y6R7|FCGBP_HUMAN	y5/-0.005	VAVIVSNDHAGK	0	0	0	2	65114_VAVIVSNDHAGK_2	NA	1/sp|Q9Y6R7|FCGBP_HUMAN
Colorectal	765.371	1094.51	9.6	1142508_y10_1_VGAHAGEYGAEALER_2	-1	10000	66373_VGAHAGEYGAEALER_2	0	VGAHAGEYGAEALER	1/sp|P69905|HBA_HUMAN	y10/0.027	VGAHAGEYGAEALER	0	0	0	2	66373_VGAHAGEYGAEALER_2	NA	1/sp|P69905|HBA_HUMAN
Colorectal	765.371	1165.55	9.6	1142511_y11_1_VGAHAGEYGAEALER_2	-1	8128.2	66373_VGAHAGEYGAEALER_2	0	VGAHAGEYGAEALER	1/sp|P69905|HBA_HUMAN	y11/0.029	VGAHAGEYGAEALER	0	0	0	2	66373_VGAHAGEYGAEALER_2	NA	1/sp|P69905|HBA_HUMAN
Colorectal	765.371	908.447	9.6	1142499_y8_1_VGAHAGEYGAEALER_2	-1	3626.5	66373_VGAHAGEYGAEALER_2	0	VGAHAGEYGAEALER	1/sp|P69905|HBA_HUMAN	y8/-0.001	VGAHAGEYGAEALER	0	0	0	2	66373_VGAHAGEYGAEALER_2	NA	1/sp|P69905|HBA_HUMAN
Colorectal	765.371	436.23	9.6	1142484_b5_1_VGAHAGEYGAEALER_2	-1	3261.7	66373_VGAHAGEYGAEALER_2	0	VGAHAGEYGAEALER	1/sp|P69905|HBA_HUMAN	b5/-0.000,y8-35^2/-0.979,y8-36^2/-0.487	VGAHAGEYGAEALER	0	0	0	2	66373_VGAHAGEYGAEALER_2	NA	1/sp|P69905|HBA_HUMAN
Colorectal	765.371	745.384	9.6	1142495_y7_1_VGAHAGEYGAEALER_2	-1	2275.4	66373_VGAHAGEYGAEALER_2	0	VGAHAGEYGAEALER	1/sp|P69905|HBA_HUMAN	y7/-0.000	VGAHAGEYGAEALER	0	0	0	2	66373_VGAHAGEYGAEALER_2	NA	1/sp|P69905|HBA_HUMAN
Colorectal	765.371	488.283	9.6	1142488_y4_1_VGAHAGEYGAEALER_2	-1	1932.7	66373_VGAHAGEYGAEALER_2	0	VGAHAGEYGAEALER	1/sp|P69905|HBA_HUMAN	y4/-0.001	VGAHAGEYGAEALER	0	0	0	2	66373_VGAHAGEYGAEALER_2	NA	1/sp|P69905|HBA_HUMAN
Colorectal	657.836	1002.49	27.6	1182775_y10_1_VNVDEVGGEALGR_2	-1	6379.3	68764_VNVDEVGGEALGR_2	0	VNVDEVGGEALGR	1/sp|P68871|HBB_HUMAN	y10/-0.006	VNVDEVGGEALGR	0	0	0	2	68764_VNVDEVGGEALGR_2	NA	1/sp|P68871|HBB_HUMAN
Colorectal	657.836	758.416	27.6	1182766_y8_1_VNVDEVGGEALGR_2	-1	4763.4	68764_VNVDEVGGEALGR_2	0	VNVDEVGGEALGR	1/sp|P68871|HBB_HUMAN	y8/-0.003	VNVDEVGGEALGR	0	0	0	2	68764_VNVDEVGGEALGR_2	NA	1/sp|P68871|HBB_HUMAN
Colorectal	657.836	887.458	27.6	1182770_y9_1_VNVDEVGGEALGR_2	-1	2672.7	68764_VNVDEVGGEALGR_2	0	VNVDEVGGEALGR	1/sp|P68871|HBB_HUMAN	y9/-0.005	VNVDEVGGEALGR	0	0	0	2	68764_VNVDEVGGEALGR_2	NA	1/sp|P68871|HBB_HUMAN
Colorectal	657.836	1101.55	27.6	1182780_y11_1_VNVDEVGGEALGR_2	-1	2511.6	68764_VNVDEVGGEALGR_2	0	VNVDEVGGEALGR	1/sp|P68871|HBB_HUMAN	y11/-0.002	VNVDEVGGEALGR	0	0	0	2	68764_VNVDEVGGEALGR_2	NA	1/sp|P68871|HBB_HUMAN
Colorectal	657.836	416.262	27.6	1182753_y4_1_VNVDEVGGEALGR_2	-1	1450.5	68764_VNVDEVGGEALGR_2	0	VNVDEVGGEALGR	1/sp|P68871|HBB_HUMAN	y4/-0.002	VNVDEVGGEALGR	0	0	0	2	68764_VNVDEVGGEALGR_2	NA	1/sp|P68871|HBB_HUMAN
Colorectal	657.836	602.326	27.6	1182756_y6_1_VNVDEVGGEALGR_2	-1	1260.2	68764_VNVDEVGGEALGR_2	0	VNVDEVGGEALGR	1/sp|P68871|HBB_HUMAN	y6/-0.002	VNVDEVGGEALGR	0	0	0	2	68764_VNVDEVGGEALGR_2	NA	1/sp|P68871|HBB_HUMAN
Colorectal	567.785	821.364	-3.05941	1207430_y7_1_VTLTSEEEAR_2	-1	10000	70116_VTLTSEEEAR_2	0	VTLTSEEEAR	1/sp|P00338|LDHA_HUMAN	y7/0.001	VTLTSEEEAR	0	0	0	2	70116_VTLTSEEEAR_2	NA	1/sp|P00338|LDHA_HUMAN
Colorectal	567.785	934.448	-3.05941	1207436_y8_1_VTLTSEEEAR_2	-1	6962.5	70116_VTLTSEEEAR_2	0	VTLTSEEEAR	1/sp|P00338|LDHA_HUMAN	y8/0.001	VTLTSEEEAR	0	0	0	2	70116_VTLTSEEEAR_2	NA	1/sp|P00338|LDHA_HUMAN
Colorectal	567.785	720.316	-3.05941	1207423_y6_1_VTLTSEEEAR_2	-1	6155.5	70116_VTLTSEEEAR_2	0	VTLTSEEEAR	1/sp|P00338|LDHA_HUMAN	y6/-0.004	VTLTSEEEAR	0	0	0	2	70116_VTLTSEEEAR_2	NA	1/sp|P00338|LDHA_HUMAN
Colorectal	567.785	1035.5	-3.05941	1207440_y9_1_VTLTSEEEAR_2	-1	2160.3	70116_VTLTSEEEAR_2	0	VTLTSEEEAR	1/sp|P00338|LDHA_HUMAN	y9/-0.003	VTLTSEEEAR	0	0	0	2	70116_VTLTSEEEAR_2	NA	1/sp|P00338|LDHA_HUMAN
Colorectal	567.785	504.241	-3.05941	1207416_y4_1_VTLTSEEEAR_2	-1	1876	70116_VTLTSEEEAR_2	0	VTLTSEEEAR	1/sp|P00338|LDHA_HUMAN	y4/0.000	VTLTSEEEAR	0	0	0	2	70116_VTLTSEEEAR_2	NA	1/sp|P00338|LDHA_HUMAN
Colorectal	567.785	633.284	-3.05941	1207419_y5_1_VTLTSEEEAR_2	-1	1547.3	70116_VTLTSEEEAR_2	0	VTLTSEEEAR	1/sp|P00338|LDHA_HUMAN	y5/-0.002	VTLTSEEEAR	0	0	0	2	70116_VTLTSEEEAR_2	NA	1/sp|P00338|LDHA_HUMAN
Colorectal	939.975	979.525	113.8	1268941_y8_1_YSQFINFPIYVWSSK_2	-1	7305.5	73988_YSQFINFPIYVWSSK_2	0	YSQFINFPIYVWSSK	1/sp|P14625|ENPL_HUMAN	y8/-0.003,b8-18/0.055	YSQFINFPIYVWSSK	0	0	0	2	73988_YSQFINFPIYVWSSK_2	NA	1/sp|P14625|ENPL_HUMAN
Colorectal	939.975	507.256	113.8	1268927_y4_1_YSQFINFPIYVWSSK_2	-1	6666.1	73988_YSQFINFPIYVWSSK_2	0	YSQFINFPIYVWSSK	1/sp|P14625|ENPL_HUMAN	y4/-0.000	YSQFINFPIYVWSSK	0	0	0	2	73988_YSQFINFPIYVWSSK_2	NA	1/sp|P14625|ENPL_HUMAN
Colorectal	939.975	769.388	113.8	1268937_y6_1_YSQFINFPIYVWSSK_2	-1	2785.2	73988_YSQFINFPIYVWSSK_2	0	YSQFINFPIYVWSSK	1/sp|P14625|ENPL_HUMAN	y6/-0.006	YSQFINFPIYVWSSK	0	0	0	2	73988_YSQFINFPIYVWSSK_2	NA	1/sp|P14625|ENPL_HUMAN
Colorectal	939.975	606.325	113.8	1268933_y5_1_YSQFINFPIYVWSSK_2	-1	2729.9	73988_YSQFINFPIYVWSSK_2	0	YSQFINFPIYVWSSK	1/sp|P14625|ENPL_HUMAN	y5/-0.002	YSQFINFPIYVWSSK	0	0	0	2	73988_YSQFINFPIYVWSSK_2	NA	1/sp|P14625|ENPL_HUMAN
Colorectal	939.975	526.23	113.8	1268930_b4_1_YSQFINFPIYVWSSK_2	-1	2677.5	73988_YSQFINFPIYVWSSK_2	0	YSQFINFPIYVWSSK	1/sp|P14625|ENPL_HUMAN	b4/-0.001	YSQFINFPIYVWSSK	0	0	0	2	73988_YSQFINFPIYVWSSK_2	NA	1/sp|P14625|ENPL_HUMAN
Colorectal	939.975	639.314	113.8	1268935_b5_1_YSQFINFPIYVWSSK_2	-1	2342.5	73988_YSQFINFPIYVWSSK_2	0	YSQFINFPIYVWSSK	1/sp|P14625|ENPL_HUMAN	[b5/-0.045]	YSQFINFPIYVWSSK	0	0	0	2	73988_YSQFINFPIYVWSSK_2	NA	1/sp|P14625|ENPL_HUMAN
DLBCL	706.399	815.462	44.8	143770_y9_1_GALQNIIPASTGAAK_2	-1	5857.9	17104_GALQNIIPASTGAAK_2	0	GALQNIIPASTGAAK	1/sp|P04406|G3P_HUMAN	y9/0.004	GALQNIIPASTGAAK	0	0	0	2	17104_GALQNIIPASTGAAK_2	NA	1/sp|P04406|G3P_HUMAN
DLBCL	706.399	1042.59	44.8	143772_y11_1_GALQNIIPASTGAAK_2	-1	2283.2	17104_GALQNIIPASTGAAK_2	0	GALQNIIPASTGAAK	1/sp|P04406|G3P_HUMAN	y11/0.005	GALQNIIPASTGAAK	0	0	0	2	17104_GALQNIIPASTGAAK_2	NA	1/sp|P04406|G3P_HUMAN
DLBCL	706.399	928.546	44.8	143771_y10_1_GALQNIIPASTGAAK_2	-1	1498	17104_GALQNIIPASTGAAK_2	0	GALQNIIPASTGAAK	1/sp|P04406|G3P_HUMAN	y10/0.005	GALQNIIPASTGAAK	0	0	0	2	17104_GALQNIIPASTGAAK_2	NA	1/sp|P04406|G3P_HUMAN
DLBCL	706.399	597.335	44.8	143766_b6_1_GALQNIIPASTGAAK_2	-1	1200.5	17104_GALQNIIPASTGAAK_2	0	GALQNIIPASTGAAK	1/sp|P04406|G3P_HUMAN	b6/0.003	GALQNIIPASTGAAK	0	0	0	2	17104_GALQNIIPASTGAAK_2	NA	1/sp|P04406|G3P_HUMAN
DLBCL	706.399	534.288	44.8	143763_y6_1_GALQNIIPASTGAAK_2	-1	618.1	17104_GALQNIIPASTGAAK_2	0	GALQNIIPASTGAAK	1/sp|P04406|G3P_HUMAN	y6/0.004	GALQNIIPASTGAAK	0	0	0	2	17104_GALQNIIPASTGAAK_2	NA	1/sp|P04406|G3P_HUMAN
DLBCL	706.399	484.251	44.8	143762_b5_1_GALQNIIPASTGAAK_2	-1	582	17104_GALQNIIPASTGAAK_2	0	GALQNIIPASTGAAK	1/sp|P04406|G3P_HUMAN	b5/0.002	GALQNIIPASTGAAK	0	0	0	2	17104_GALQNIIPASTGAAK_2	NA	1/sp|P04406|G3P_HUMAN
DLBCL	689.318	888.432	18.3	155058_y9_1_GGGGNFGPGPGSNFR_2	-1	10000	18557_GGGGNFGPGPGSNFR_2	0	GGGGNFGPGPGSNFR	1/sp|P22626|ROA2_HUMAN	y9/-0.000	GGGGNFGPGPGSNFR	0	0	0	2	18557_GGGGNFGPGPGSNFR_2	NA	1/sp|P22626|ROA2_HUMAN
DLBCL	689.318	831.411	18.3	155057_y8_1_GGGGNFGPGPGSNFR_2	-1	9348.1	18557_GGGGNFGPGPGSNFR_2	0	GGGGNFGPGPGSNFR	1/sp|P22626|ROA2_HUMAN	y8/-0.000	GGGGNFGPGPGSNFR	0	0	0	2	18557_GGGGNFGPGPGSNFR_2	NA	1/sp|P22626|ROA2_HUMAN
DLBCL	689.318	677.337	18.3	155055_y6_1_GGGGNFGPGPGSNFR_2	-1	3056.4	18557_GGGGNFGPGPGSNFR_2	0	GGGGNFGPGPGSNFR	1/sp|P22626|ROA2_HUMAN	y6/0.000	GGGGNFGPGPGSNFR	0	0	0	2	18557_GGGGNFGPGPGSNFR_2	NA	1/sp|P22626|ROA2_HUMAN
DLBCL	689.318	1035.5	18.3	155059_y10_1_GGGGNFGPGPGSNFR_2	-1	2385.7	18557_GGGGNFGPGPGSNFR_2	0	GGGGNFGPGPGSNFR	1/sp|P22626|ROA2_HUMAN	y10/-0.000	GGGGNFGPGPGSNFR	0	0	0	2	18557_GGGGNFGPGPGSNFR_2	NA	1/sp|P22626|ROA2_HUMAN
DLBCL	689.318	416.209	18.3	155047_y8_2_GGGGNFGPGPGSNFR_2	-1	1956.8	18557_GGGGNFGPGPGSNFR_2	0	GGGGNFGPGPGSNFR	1/sp|P22626|ROA2_HUMAN	y8^2/-0.000	GGGGNFGPGPGSNFR	0	0	0	2	18557_GGGGNFGPGPGSNFR_2	NA	1/sp|P22626|ROA2_HUMAN
DLBCL	689.318	734.358	18.3	155056_y7_1_GGGGNFGPGPGSNFR_2	-1	1428.1	18557_GGGGNFGPGPGSNFR_2	0	GGGGNFGPGPGSNFR	1/sp|P22626|ROA2_HUMAN	y7/-0.000	GGGGNFGPGPGSNFR	0	0	0	2	18557_GGGGNFGPGPGSNFR_2	NA	1/sp|P22626|ROA2_HUMAN
DLBCL	565.806	703.398	-22.0695	170336_y6_1_GPSSVEDIKAK_2	-1	4684.4	20434_GPSSVEDIKAK_2	0	GPSSVEDIKAK	1/sp|P06748|NPM_HUMAN	y6/0.002	GPSSVEDIKAK	0	0	0	2	20434_GPSSVEDIKAK_2	NA	1/sp|P06748|NPM_HUMAN
DLBCL	565.806	976.531	-22.0695	170339_y9_1_GPSSVEDIKAK_2	-1	4319.5	20434_GPSSVEDIKAK_2	0	GPSSVEDIKAK	1/sp|P06748|NPM_HUMAN	y9/0.002	GPSSVEDIKAK	0	0	0	2	20434_GPSSVEDIKAK_2	NA	1/sp|P06748|NPM_HUMAN
DLBCL	565.806	889.499	-22.0695	170338_y8_1_GPSSVEDIKAK_2	-1	3420.5	20434_GPSSVEDIKAK_2	0	GPSSVEDIKAK	1/sp|P06748|NPM_HUMAN	y8/0.001	GPSSVEDIKAK	0	0	0	2	20434_GPSSVEDIKAK_2	NA	1/sp|P06748|NPM_HUMAN
DLBCL	565.806	802.467	-22.0695	170337_y7_1_GPSSVEDIKAK_2	-1	2589	20434_GPSSVEDIKAK_2	0	GPSSVEDIKAK	1/sp|P06748|NPM_HUMAN	y7/-0.000	GPSSVEDIKAK	0	0	0	2	20434_GPSSVEDIKAK_2	NA	1/sp|P06748|NPM_HUMAN
DLBCL	565.806	537.295	-22.0695	170334_y10_2_GPSSVEDIKAK_2	-1	1661.9	20434_GPSSVEDIKAK_2	0	GPSSVEDIKAK	1/sp|P06748|NPM_HUMAN	y10^2/0.004	GPSSVEDIKAK	0	0	0	2	20434_GPSSVEDIKAK_2	NA	1/sp|P06748|NPM_HUMAN
DLBCL	565.806	459.329	-22.0695	170333_y4_1_GPSSVEDIKAK_2	-1	1616.6	20434_GPSSVEDIKAK_2	0	GPSSVEDIKAK	1/sp|P06748|NPM_HUMAN	y4/0.001	GPSSVEDIKAK	0	0	0	2	20434_GPSSVEDIKAK_2	NA	1/sp|P06748|NPM_HUMAN
DLBCL	639.682	887.52	78.3	176207_y8_1_GSYGDLGGPIITTQVTIPK_3	-1	3781	21130_GSYGDLGGPIITTQVTIPK_3	0	GSYGDLGGPIITTQVTIPK	1/sp|P61978|HNRPK_HUMAN	y8/0.004	GSYGDLGGPIITTQVTIPK	0	0	0	3	21130_GSYGDLGGPIITTQVTIPK_3	NA	1/sp|P61978|HNRPK_HUMAN
DLBCL	639.682	786.472	78.3	176206_y7_1_GSYGDLGGPIITTQVTIPK_3	-1	1888.7	21130_GSYGDLGGPIITTQVTIPK_3	0	GSYGDLGGPIITTQVTIPK	1/sp|P61978|HNRPK_HUMAN	y7/0.005	GSYGDLGGPIITTQVTIPK	0	0	0	3	21130_GSYGDLGGPIITTQVTIPK_3	NA	1/sp|P61978|HNRPK_HUMAN
DLBCL	639.682	1000.6	78.3	176209_y9_1_GSYGDLGGPIITTQVTIPK_3	-1	1489.6	21130_GSYGDLGGPIITTQVTIPK_3	0	GSYGDLGGPIITTQVTIPK	1/sp|P61978|HNRPK_HUMAN	y9/0.006	GSYGDLGGPIITTQVTIPK	0	0	0	3	21130_GSYGDLGGPIITTQVTIPK_3	NA	1/sp|P61978|HNRPK_HUMAN
DLBCL	639.682	685.424	78.3	176204_y6_1_GSYGDLGGPIITTQVTIPK_3	-1	1454.2	21130_GSYGDLGGPIITTQVTIPK_3	0	GSYGDLGGPIITTQVTIPK	1/sp|P61978|HNRPK_HUMAN	y6/0.003	GSYGDLGGPIITTQVTIPK	0	0	0	3	21130_GSYGDLGGPIITTQVTIPK_3	NA	1/sp|P61978|HNRPK_HUMAN
DLBCL	639.682	557.366	78.3	176202_y5_1_GSYGDLGGPIITTQVTIPK_3	-1	1272.5	21130_GSYGDLGGPIITTQVTIPK_3	0	GSYGDLGGPIITTQVTIPK	1/sp|P61978|HNRPK_HUMAN	y5/0.003	GSYGDLGGPIITTQVTIPK	0	0	0	3	21130_GSYGDLGGPIITTQVTIPK_3	NA	1/sp|P61978|HNRPK_HUMAN
DLBCL	639.682	917.436	78.3	176208_b10_1_GSYGDLGGPIITTQVTIPK_3	-1	1219.4	21130_GSYGDLGGPIITTQVTIPK_3	0	GSYGDLGGPIITTQVTIPK	1/sp|P61978|HNRPK_HUMAN	b10/0.003	GSYGDLGGPIITTQVTIPK	0	0	0	3	21130_GSYGDLGGPIITTQVTIPK_3	NA	1/sp|P61978|HNRPK_HUMAN
DLBCL	662.841	893.457	7.6	210130_y8_1_IGNFSTDIKDSK_2	-1	6680.3	24802_IGNFSTDIKDSK_2	0	IGNFSTDIKDSK	1/sp|P13796|PLSL_HUMAN	y8/0.004	IGNFSTDIKDSK	0	0	0	2	24802_IGNFSTDIKDSK_2	NA	1/sp|P13796|PLSL_HUMAN
DLBCL	662.841	606.299	7.6	210126_y11_2_IGNFSTDIKDSK_2	-1	3294.9	24802_IGNFSTDIKDSK_2	0	IGNFSTDIKDSK	1/sp|P13796|PLSL_HUMAN	y11^2/0.004	IGNFSTDIKDSK	0	0	0	2	24802_IGNFSTDIKDSK_2	NA	1/sp|P13796|PLSL_HUMAN
DLBCL	662.841	1040.53	7.6	210131_y9_1_IGNFSTDIKDSK_2	-1	2954.5	24802_IGNFSTDIKDSK_2	0	IGNFSTDIKDSK	1/sp|P13796|PLSL_HUMAN	y9/0.003	IGNFSTDIKDSK	0	0	0	2	24802_IGNFSTDIKDSK_2	NA	1/sp|P13796|PLSL_HUMAN
DLBCL	662.841	806.425	7.6	210129_y7_1_IGNFSTDIKDSK_2	-1	2699	24802_IGNFSTDIKDSK_2	0	IGNFSTDIKDSK	1/sp|P13796|PLSL_HUMAN	y7/0.003	IGNFSTDIKDSK	0	0	0	2	24802_IGNFSTDIKDSK_2	NA	1/sp|P13796|PLSL_HUMAN
DLBCL	662.841	577.788	7.6	210124_y10_2_IGNFSTDIKDSK_2	-1	1796.4	24802_IGNFSTDIKDSK_2	0	IGNFSTDIKDSK	1/sp|P13796|PLSL_HUMAN	y10^2/0.003	IGNFSTDIKDSK	0	0	0	2	24802_IGNFSTDIKDSK_2	NA	1/sp|P13796|PLSL_HUMAN
DLBCL	662.841	477.267	7.6	210122_y4_1_IGNFSTDIKDSK_2	-1	1745.4	24802_IGNFSTDIKDSK_2	0	IGNFSTDIKDSK	1/sp|P13796|PLSL_HUMAN	y4/0.003	IGNFSTDIKDSK	0	0	0	2	24802_IGNFSTDIKDSK_2	NA	1/sp|P13796|PLSL_HUMAN
DLBCL	826.459	1022.56	66.2	242948_b11_1_KGVNLPGAAVDLPAVSEKDIQDLK_3	-1	3795.9	28470_KGVNLPGAAVDLPAVSEKDIQDLK_3	0	KGVNLPGAAVDLPAVSEKDIQDLK	1/sp|P14618|KPYM_HUMAN	b11/0.006,y20-35^2/0.017	KGVNLPGAAVDLPAVSEKDIQDLK	0	0	0	3	28470_KGVNLPGAAVDLPAVSEKDIQDLK_3	NA	1/sp|P14618|KPYM_HUMAN
DLBCL	826.459	1135.65	66.2	242951_b12_1_KGVNLPGAAVDLPAVSEKDIQDLK_3	-1	3490.8	28470_KGVNLPGAAVDLPAVSEKDIQDLK_3	0	KGVNLPGAAVDLPAVSEKDIQDLK	1/sp|P14618|KPYM_HUMAN	b12/0.007	KGVNLPGAAVDLPAVSEKDIQDLK	0	0	0	3	28470_KGVNLPGAAVDLPAVSEKDIQDLK_3	NA	1/sp|P14618|KPYM_HUMAN
DLBCL	826.459	671.864	66.2	242942_y12_2_KGVNLPGAAVDLPAVSEKDIQDLK_3	-1	2897.7	28470_KGVNLPGAAVDLPAVSEKDIQDLK_3	0	KGVNLPGAAVDLPAVSEKDIQDLK	1/sp|P14618|KPYM_HUMAN	y12^2/0.004	KGVNLPGAAVDLPAVSEKDIQDLK	0	0	0	3	28470_KGVNLPGAAVDLPAVSEKDIQDLK_3	NA	1/sp|P14618|KPYM_HUMAN
DLBCL	826.459	512.319	66.2	242940_b5_1_KGVNLPGAAVDLPAVSEKDIQDLK_3	-1	1843.6	28470_KGVNLPGAAVDLPAVSEKDIQDLK_3	0	KGVNLPGAAVDLPAVSEKDIQDLK	1/sp|P14618|KPYM_HUMAN	b5/0.005	KGVNLPGAAVDLPAVSEKDIQDLK	0	0	0	3	28470_KGVNLPGAAVDLPAVSEKDIQDLK_3	NA	1/sp|P14618|KPYM_HUMAN
DLBCL	826.459	983.528	66.2	242946_y19_2_KGVNLPGAAVDLPAVSEKDIQDLK_3	-1	1722.6	28470_KGVNLPGAAVDLPAVSEKDIQDLK_3	0	KGVNLPGAAVDLPAVSEKDIQDLK	1/sp|P14618|KPYM_HUMAN	y19^2/0.005	KGVNLPGAAVDLPAVSEKDIQDLK	0	0	0	3	28470_KGVNLPGAAVDLPAVSEKDIQDLK_3	NA	1/sp|P14618|KPYM_HUMAN
DLBCL	826.459	1075.56	66.2	242949_y9_1_KGVNLPGAAVDLPAVSEKDIQDLK_3	-1	1654.1	28470_KGVNLPGAAVDLPAVSEKDIQDLK_3	0	KGVNLPGAAVDLPAVSEKDIQDLK	1/sp|P14618|KPYM_HUMAN	y9/0.003	KGVNLPGAAVDLPAVSEKDIQDLK	0	0	0	3	28470_KGVNLPGAAVDLPAVSEKDIQDLK_3	NA	1/sp|P14618|KPYM_HUMAN
DLBCL	620.096	671.864	68.5	242969_y12_2_KGVNLPGAAVDLPAVSEKDIQDLK_4	-1	10000	28472_KGVNLPGAAVDLPAVSEKDIQDLK_4	0	KGVNLPGAAVDLPAVSEKDIQDLK	1/sp|P14618|KPYM_HUMAN	y12^2/0.002	KGVNLPGAAVDLPAVSEKDIQDLK	0	0	0	4	28472_KGVNLPGAAVDLPAVSEKDIQDLK_4	NA	1/sp|P14618|KPYM_HUMAN
DLBCL	620.096	808.468	68.5	242974_b9_1_KGVNLPGAAVDLPAVSEKDIQDLK_4	-1	7514.9	28472_KGVNLPGAAVDLPAVSEKDIQDLK_4	0	KGVNLPGAAVDLPAVSEKDIQDLK	1/sp|P14618|KPYM_HUMAN	b9/0.003	KGVNLPGAAVDLPAVSEKDIQDLK	0	0	0	4	28472_KGVNLPGAAVDLPAVSEKDIQDLK_4	NA	1/sp|P14618|KPYM_HUMAN
DLBCL	620.096	737.43	68.5	242972_b8_1_KGVNLPGAAVDLPAVSEKDIQDLK_4	-1	5646.1	28472_KGVNLPGAAVDLPAVSEKDIQDLK_4	0	KGVNLPGAAVDLPAVSEKDIQDLK	1/sp|P14618|KPYM_HUMAN	b8/0.003	KGVNLPGAAVDLPAVSEKDIQDLK	0	0	0	4	28472_KGVNLPGAAVDLPAVSEKDIQDLK_4	NA	1/sp|P14618|KPYM_HUMAN
DLBCL	620.096	785.92	68.5	242973_y14_2_KGVNLPGAAVDLPAVSEKDIQDLK_4	-1	4556.6	28472_KGVNLPGAAVDLPAVSEKDIQDLK_4	0	KGVNLPGAAVDLPAVSEKDIQDLK	1/sp|P14618|KPYM_HUMAN	y14^2/0.002	KGVNLPGAAVDLPAVSEKDIQDLK	0	0	0	4	28472_KGVNLPGAAVDLPAVSEKDIQDLK_4	NA	1/sp|P14618|KPYM_HUMAN
DLBCL	620.096	666.393	68.5	242968_b7_1_KGVNLPGAAVDLPAVSEKDIQDLK_4	-1	3870.7	28472_KGVNLPGAAVDLPAVSEKDIQDLK_4	0	KGVNLPGAAVDLPAVSEKDIQDLK	1/sp|P14618|KPYM_HUMAN	b7/0.003	KGVNLPGAAVDLPAVSEKDIQDLK	0	0	0	4	28472_KGVNLPGAAVDLPAVSEKDIQDLK_4	NA	1/sp|P14618|KPYM_HUMAN
DLBCL	620.096	512.319	68.5	242965_b5_1_KGVNLPGAAVDLPAVSEKDIQDLK_4	-1	3022.6	28472_KGVNLPGAAVDLPAVSEKDIQDLK_4	0	KGVNLPGAAVDLPAVSEKDIQDLK	1/sp|P14618|KPYM_HUMAN	b5/0.003	KGVNLPGAAVDLPAVSEKDIQDLK	0	0	0	4	28472_KGVNLPGAAVDLPAVSEKDIQDLK_4	NA	1/sp|P14618|KPYM_HUMAN
DLBCL	670.893	856.514	58.8	274499_y8_1_LGGSAVISLEGKPL_2	-1	3527	31909_LGGSAVISLEGKPL_2	0	LGGSAVISLEGKPL	1/sp|P23528|COF1_HUMAN	y8/0.003	LGGSAVISLEGKPL	0	0	0	2	31909_LGGSAVISLEGKPL_2	NA	1/sp|P23528|COF1_HUMAN
DLBCL	670.893	743.43	58.8	274498_y7_1_LGGSAVISLEGKPL_2	-1	3182.8	31909_LGGSAVISLEGKPL_2	0	LGGSAVISLEGKPL	1/sp|P23528|COF1_HUMAN	y7/0.002	LGGSAVISLEGKPL	0	0	0	2	31909_LGGSAVISLEGKPL_2	NA	1/sp|P23528|COF1_HUMAN
DLBCL	670.893	485.272	58.8	274494_b6_1_LGGSAVISLEGKPL_2	-1	2528	31909_LGGSAVISLEGKPL_2	0	LGGSAVISLEGKPL	1/sp|P23528|COF1_HUMAN	b6/0.002,m2:7/0.002	LGGSAVISLEGKPL	0	0	0	2	31909_LGGSAVISLEGKPL_2	NA	1/sp|P23528|COF1_HUMAN
DLBCL	670.893	414.271	58.8	274493_y4_1_LGGSAVISLEGKPL_2	-1	1577.5	31909_LGGSAVISLEGKPL_2	0	LGGSAVISLEGKPL	1/sp|P23528|COF1_HUMAN	y4/0.001	LGGSAVISLEGKPL	0	0	0	2	31909_LGGSAVISLEGKPL_2	NA	1/sp|P23528|COF1_HUMAN
DLBCL	670.893	955.582	58.8	274500_y9_1_LGGSAVISLEGKPL_2	-1	1472	31909_LGGSAVISLEGKPL_2	0	LGGSAVISLEGKPL	1/sp|P23528|COF1_HUMAN	y9/0.002	LGGSAVISLEGKPL	0	0	0	2	31909_LGGSAVISLEGKPL_2	NA	1/sp|P23528|COF1_HUMAN
DLBCL	670.893	543.314	58.8	274495_y5_1_LGGSAVISLEGKPL_2	-1	991.5	31909_LGGSAVISLEGKPL_2	0	LGGSAVISLEGKPL	1/sp|P23528|COF1_HUMAN	y5/0.002	LGGSAVISLEGKPL	0	0	0	2	31909_LGGSAVISLEGKPL_2	NA	1/sp|P23528|COF1_HUMAN
DLBCL	942.455	812.861	-1.9	293303_b14_2_LNFSHGTHEYHAETIK_2	-1	810.4	34093_LNFSHGTHEYHAETIK_2	0	LNFSHGTHEYHAETIK	1/sp|P14618|KPYM_HUMAN	b14^2/0.003,m2:15^2/0.003	LNFSHGTHEYHAETIK	0	0	0	2	34093_LNFSHGTHEYHAETIK_2	NA	1/sp|P14618|KPYM_HUMAN
DLBCL	942.455	762.337	-1.9	293302_b13_2_LNFSHGTHEYHAETIK_2	-1	551.7	34093_LNFSHGTHEYHAETIK_2	0	LNFSHGTHEYHAETIK	1/sp|P14618|KPYM_HUMAN	b13^2/0.003	LNFSHGTHEYHAETIK	0	0	0	2	34093_LNFSHGTHEYHAETIK_2	NA	1/sp|P14618|KPYM_HUMAN
DLBCL	942.455	711.842	-1.9	293300_y12_2_LNFSHGTHEYHAETIK_2	-1	544.7	34093_LNFSHGTHEYHAETIK_2	0	LNFSHGTHEYHAETIK	1/sp|P14618|KPYM_HUMAN	y12^2/0.004	LNFSHGTHEYHAETIK	0	0	0	2	34093_LNFSHGTHEYHAETIK_2	NA	1/sp|P14618|KPYM_HUMAN
DLBCL	942.455	828.892	-1.9	293304_y14_2_LNFSHGTHEYHAETIK_2	-1	443.3	34093_LNFSHGTHEYHAETIK_2	0	LNFSHGTHEYHAETIK	1/sp|P14618|KPYM_HUMAN	y14^2/0.003	LNFSHGTHEYHAETIK	0	0	0	2	34093_LNFSHGTHEYHAETIK_2	NA	1/sp|P14618|KPYM_HUMAN
DLBCL	942.455	869.403	-1.9	293306_b15_2_LNFSHGTHEYHAETIK_2	-1	391.6	34093_LNFSHGTHEYHAETIK_2	0	LNFSHGTHEYHAETIK	1/sp|P14618|KPYM_HUMAN	b15^2/0.004	LNFSHGTHEYHAETIK	0	0	0	2	34093_LNFSHGTHEYHAETIK_2	NA	1/sp|P14618|KPYM_HUMAN
DLBCL	942.455	561.324	-1.9	293298_y5_1_LNFSHGTHEYHAETIK_2	-1	383.4	34093_LNFSHGTHEYHAETIK_2	0	LNFSHGTHEYHAETIK	1/sp|P14618|KPYM_HUMAN	y5/0.003	LNFSHGTHEYHAETIK	0	0	0	2	34093_LNFSHGTHEYHAETIK_2	NA	1/sp|P14618|KPYM_HUMAN
DLBCL	682.683	859.434	29.7	413446_y14_2_SIQEIQELDKDDESLRK_3	-1	3670.4	48189_SIQEIQELDKDDESLRK_3	0	SIQEIQELDKDDESLRK	1/sp|P52565|GDIR1_HUMAN	y14^2/0.000	SIQEIQELDKDDESLRK	0	0	0	3	48189_SIQEIQELDKDDESLRK_3	NA	1/sp|P52565|GDIR1_HUMAN
DLBCL	682.683	923.463	29.7	413448_y15_2_SIQEIQELDKDDESLRK_3	-1	3323.7	48189_SIQEIQELDKDDESLRK_3	0	SIQEIQELDKDDESLRK	1/sp|P52565|GDIR1_HUMAN	y15^2/0.002,b8-18/-0.018	SIQEIQELDKDDESLRK	0	0	0	3	48189_SIQEIQELDKDDESLRK_3	NA	1/sp|P52565|GDIR1_HUMAN
DLBCL	682.683	794.912	29.7	413445_y13_2_SIQEIQELDKDDESLRK_3	-1	2524.8	48189_SIQEIQELDKDDESLRK_3	0	SIQEIQELDKDDESLRK	1/sp|P52565|GDIR1_HUMAN	y13^2/0.001	SIQEIQELDKDDESLRK	0	0	0	3	48189_SIQEIQELDKDDESLRK_3	NA	1/sp|P52565|GDIR1_HUMAN
DLBCL	682.683	738.37	29.7	413443_y12_2_SIQEIQELDKDDESLRK_3	-1	1587.6	48189_SIQEIQELDKDDESLRK_3	0	SIQEIQELDKDDESLRK	1/sp|P52565|GDIR1_HUMAN	y12^2/0.001	SIQEIQELDKDDESLRK	0	0	0	3	48189_SIQEIQELDKDDESLRK_3	NA	1/sp|P52565|GDIR1_HUMAN
DLBCL	682.683	674.341	29.7	413442_y11_2_SIQEIQELDKDDESLRK_3	-1	1208	48189_SIQEIQELDKDDESLRK_3	0	SIQEIQELDKDDESLRK	1/sp|P52565|GDIR1_HUMAN	y11^2/0.003	SIQEIQELDKDDESLRK	0	0	0	3	48189_SIQEIQELDKDDESLRK_3	NA	1/sp|P52565|GDIR1_HUMAN
DLBCL	682.683	632.373	29.7	413441_y5_1_SIQEIQELDKDDESLRK_3	-1	916.7	48189_SIQEIQELDKDDESLRK_3	0	SIQEIQELDKDDESLRK	1/sp|P52565|GDIR1_HUMAN	y5/0.002	SIQEIQELDKDDESLRK	0	0	0	3	48189_SIQEIQELDKDDESLRK_3	NA	1/sp|P52565|GDIR1_HUMAN
DLBCL	617.805	934.459	-8.13813	422546_y9_1_SNVSDAVAQSTR_2	-1	8745.9	49244_SNVSDAVAQSTR_2	0	SNVSDAVAQSTR	1/sp|P60174|TPIS_HUMAN	y9/0.005	SNVSDAVAQSTR	0	0	0	2	49244_SNVSDAVAQSTR_2	NA	1/sp|P60174|TPIS_HUMAN
DLBCL	617.805	562.294	-8.13813	422540_y5_1_SNVSDAVAQSTR_2	-1	4667.5	49244_SNVSDAVAQSTR_2	0	SNVSDAVAQSTR	1/sp|P60174|TPIS_HUMAN	y5/0.003	SNVSDAVAQSTR	0	0	0	2	49244_SNVSDAVAQSTR_2	NA	1/sp|P60174|TPIS_HUMAN
DLBCL	617.805	847.427	-8.13813	422545_y8_1_SNVSDAVAQSTR_2	-1	3437.8	49244_SNVSDAVAQSTR_2	0	SNVSDAVAQSTR	1/sp|P60174|TPIS_HUMAN	y8/0.005	SNVSDAVAQSTR	0	0	0	2	49244_SNVSDAVAQSTR_2	NA	1/sp|P60174|TPIS_HUMAN
DLBCL	617.805	661.363	-8.13813	422542_y6_1_SNVSDAVAQSTR_2	-1	2832	49244_SNVSDAVAQSTR_2	0	SNVSDAVAQSTR	1/sp|P60174|TPIS_HUMAN	y6/0.004	SNVSDAVAQSTR	0	0	0	2	49244_SNVSDAVAQSTR_2	NA	1/sp|P60174|TPIS_HUMAN
DLBCL	617.805	732.4	-8.13813	422544_y7_1_SNVSDAVAQSTR_2	-1	2792.7	49244_SNVSDAVAQSTR_2	0	SNVSDAVAQSTR	1/sp|P60174|TPIS_HUMAN	y7/0.004	SNVSDAVAQSTR	0	0	0	2	49244_SNVSDAVAQSTR_2	NA	1/sp|P60174|TPIS_HUMAN
DLBCL	617.805	1033.53	-8.13813	422547_y10_1_SNVSDAVAQSTR_2	-1	1864.5	49244_SNVSDAVAQSTR_2	0	SNVSDAVAQSTR	1/sp|P60174|TPIS_HUMAN	y10/0.006	SNVSDAVAQSTR	0	0	0	2	49244_SNVSDAVAQSTR_2	NA	1/sp|P60174|TPIS_HUMAN
DLBCL	814.894	1137.58	8.8	428967_y11_1_SSGPYGGGGQYFAKPR_2	-1	3087.4	49950_SSGPYGGGGQYFAKPR_2	0	SSGPYGGGGQYFAKPR	1/sp|P09651|ROA1_HUMAN	y11/0.002	SSGPYGGGGQYFAKPR	0	0	0	2	49950_SSGPYGGGGQYFAKPR_2	NA	1/sp|P09651|ROA1_HUMAN
DLBCL	814.894	727.862	8.8	428961_y14_2_SSGPYGGGGQYFAKPR_2	-1	2287.6	49950_SSGPYGGGGQYFAKPR_2	0	SSGPYGGGGQYFAKPR	1/sp|P09651|ROA1_HUMAN	y14^2/0.001	SSGPYGGGGQYFAKPR	0	0	0	2	49950_SSGPYGGGGQYFAKPR_2	NA	1/sp|P09651|ROA1_HUMAN
DLBCL	814.894	699.352	8.8	428960_y13_2_SSGPYGGGGQYFAKPR_2	-1	2132.4	49950_SSGPYGGGGQYFAKPR_2	0	SSGPYGGGGQYFAKPR	1/sp|P09651|ROA1_HUMAN	y13^2/0.001	SSGPYGGGGQYFAKPR	0	0	0	2	49950_SSGPYGGGGQYFAKPR_2	NA	1/sp|P09651|ROA1_HUMAN
DLBCL	814.894	1080.56	8.8	428966_y10_1_SSGPYGGGGQYFAKPR_2	-1	1713.4	49950_SSGPYGGGGQYFAKPR_2	0	SSGPYGGGGQYFAKPR	1/sp|P09651|ROA1_HUMAN	y10/0.000	SSGPYGGGGQYFAKPR	0	0	0	2	49950_SSGPYGGGGQYFAKPR_2	NA	1/sp|P09651|ROA1_HUMAN
DLBCL	814.894	400.267	8.8	428955_y3_1_SSGPYGGGGQYFAKPR_2	-1	918.9	49950_SSGPYGGGGQYFAKPR_2	0	SSGPYGGGGQYFAKPR	1/sp|P09651|ROA1_HUMAN	y3/0.001	SSGPYGGGGQYFAKPR	0	0	0	2	49950_SSGPYGGGGQYFAKPR_2	NA	1/sp|P09651|ROA1_HUMAN
DLBCL	814.894	1023.54	8.8	428965_y9_1_SSGPYGGGGQYFAKPR_2	-1	898.8	49950_SSGPYGGGGQYFAKPR_2	0	SSGPYGGGGQYFAKPR	1/sp|P09651|ROA1_HUMAN	y9/-0.001	SSGPYGGGGQYFAKPR	0	0	0	2	49950_SSGPYGGGGQYFAKPR_2	NA	1/sp|P09651|ROA1_HUMAN
DLBCL	733.865	597.299	-36.9609	439221_y10_2_TATPQQAQEVHEK_2	-1	10000	51152_TATPQQAQEVHEK_2	0	TATPQQAQEVHEK	1/sp|P60174|TPIS_HUMAN	y10^2/0.001	TATPQQAQEVHEK	0	0	0	2	51152_TATPQQAQEVHEK_2	NA	1/sp|P60174|TPIS_HUMAN
DLBCL	733.865	1193.59	-36.9609	439228_y10_1_TATPQQAQEVHEK_2	-1	4619.7	51152_TATPQQAQEVHEK_2	0	TATPQQAQEVHEK	1/sp|P60174|TPIS_HUMAN	y10/0.002	TATPQQAQEVHEK	0	0	0	2	51152_TATPQQAQEVHEK_2	NA	1/sp|P60174|TPIS_HUMAN
DLBCL	733.865	647.823	-36.9609	439223_y11_2_TATPQQAQEVHEK_2	-1	2558	51152_TATPQQAQEVHEK_2	0	TATPQQAQEVHEK	1/sp|P60174|TPIS_HUMAN	y11^2/0.001	TATPQQAQEVHEK	0	0	0	2	51152_TATPQQAQEVHEK_2	NA	1/sp|P60174|TPIS_HUMAN
DLBCL	733.865	840.421	-36.9609	439225_y7_1_TATPQQAQEVHEK_2	-1	2440.6	51152_TATPQQAQEVHEK_2	0	TATPQQAQEVHEK	1/sp|P60174|TPIS_HUMAN	y7/0.001	TATPQQAQEVHEK	0	0	0	2	51152_TATPQQAQEVHEK_2	NA	1/sp|P60174|TPIS_HUMAN
DLBCL	733.865	413.214	-36.9609	439219_y3_1_TATPQQAQEVHEK_2	-1	2301.9	51152_TATPQQAQEVHEK_2	0	TATPQQAQEVHEK	1/sp|P60174|TPIS_HUMAN	y3/0.001	TATPQQAQEVHEK	0	0	0	2	51152_TATPQQAQEVHEK_2	NA	1/sp|P60174|TPIS_HUMAN
DLBCL	733.865	968.48	-36.9609	439226_y8_1_TATPQQAQEVHEK_2	-1	2296.1	51152_TATPQQAQEVHEK_2	0	TATPQQAQEVHEK	1/sp|P60174|TPIS_HUMAN	y8/-0.000	TATPQQAQEVHEK	0	0	0	2	51152_TATPQQAQEVHEK_2	NA	1/sp|P60174|TPIS_HUMAN
DLBCL	809.389	1160.55	-20.1008	443577_y10_1_TENLNDDEKLNNAK_2	-1	1722.2	51656_TENLNDDEKLNNAK_2	0	TENLNDDEKLNNAK	1/sp|P13796|PLSL_HUMAN	y10/0.004	TENLNDDEKLNNAK	0	0	0	2	51656_TENLNDDEKLNNAK_2	NA	1/sp|P13796|PLSL_HUMAN
DLBCL	809.389	694.344	-20.1008	443573_y12_2_TENLNDDEKLNNAK_2	-1	1713.1	51656_TENLNDDEKLNNAK_2	0	TENLNDDEKLNNAK	1/sp|P13796|PLSL_HUMAN	y12^2/0.003	TENLNDDEKLNNAK	0	0	0	2	51656_TENLNDDEKLNNAK_2	NA	1/sp|P13796|PLSL_HUMAN
DLBCL	809.389	446.236	-20.1008	443568_y4_1_TENLNDDEKLNNAK_2	-1	838.1	51656_TENLNDDEKLNNAK_2	0	TENLNDDEKLNNAK	1/sp|P13796|PLSL_HUMAN	y4/0.002	TENLNDDEKLNNAK	0	0	0	2	51656_TENLNDDEKLNNAK_2	NA	1/sp|P13796|PLSL_HUMAN
DLBCL	809.389	1046.51	-20.1008	443576_y9_1_TENLNDDEKLNNAK_2	-1	807.4	51656_TENLNDDEKLNNAK_2	0	TENLNDDEKLNNAK	1/sp|P13796|PLSL_HUMAN	y9/0.002	TENLNDDEKLNNAK	0	0	0	2	51656_TENLNDDEKLNNAK_2	NA	1/sp|P13796|PLSL_HUMAN
DLBCL	809.389	559.32	-20.1008	443570_y5_1_TENLNDDEKLNNAK_2	-1	710	51656_TENLNDDEKLNNAK_2	0	TENLNDDEKLNNAK	1/sp|P13796|PLSL_HUMAN	y5/0.003	TENLNDDEKLNNAK	0	0	0	2	51656_TENLNDDEKLNNAK_2	NA	1/sp|P13796|PLSL_HUMAN
DLBCL	809.389	931.484	-20.1008	443575_y8_1_TENLNDDEKLNNAK_2	-1	519.3	51656_TENLNDDEKLNNAK_2	0	TENLNDDEKLNNAK	1/sp|P13796|PLSL_HUMAN	y8/0.005	TENLNDDEKLNNAK	0	0	0	2	51656_TENLNDDEKLNNAK_2	NA	1/sp|P13796|PLSL_HUMAN
DLBCL	656.361	984.5	37.6	454204_y10_1_TLLGDGPVVTDPK_2	-1	3663.3	52876_TLLGDGPVVTDPK_2	0	TLLGDGPVVTDPK	1/sp|P52566|GDIR2_HUMAN	y10/0.003	TLLGDGPVVTDPK	0	0	0	2	52876_TLLGDGPVVTDPK_2	NA	1/sp|P52566|GDIR2_HUMAN
DLBCL	656.361	1097.58	37.6	454205_y11_1_TLLGDGPVVTDPK_2	-1	2459.6	52876_TLLGDGPVVTDPK_2	0	TLLGDGPVVTDPK	1/sp|P52566|GDIR2_HUMAN	y11/0.004	TLLGDGPVVTDPK	0	0	0	2	52876_TLLGDGPVVTDPK_2	NA	1/sp|P52566|GDIR2_HUMAN
DLBCL	656.361	812.451	37.6	454202_y8_1_TLLGDGPVVTDPK_2	-1	1654.2	52876_TLLGDGPVVTDPK_2	0	TLLGDGPVVTDPK	1/sp|P52566|GDIR2_HUMAN	y8/0.003	TLLGDGPVVTDPK	0	0	0	2	52876_TLLGDGPVVTDPK_2	NA	1/sp|P52566|GDIR2_HUMAN
DLBCL	656.361	927.478	37.6	454203_y9_1_TLLGDGPVVTDPK_2	-1	926.6	52876_TLLGDGPVVTDPK_2	0	TLLGDGPVVTDPK	1/sp|P52566|GDIR2_HUMAN	y9/0.002	TLLGDGPVVTDPK	0	0	0	2	52876_TLLGDGPVVTDPK_2	NA	1/sp|P52566|GDIR2_HUMAN
DLBCL	656.361	755.43	37.6	454201_y7_1_TLLGDGPVVTDPK_2	-1	801.1	52876_TLLGDGPVVTDPK_2	0	TLLGDGPVVTDPK	1/sp|P52566|GDIR2_HUMAN	y7/0.004	TLLGDGPVVTDPK	0	0	0	2	52876_TLLGDGPVVTDPK_2	NA	1/sp|P52566|GDIR2_HUMAN
DLBCL	656.361	460.24	37.6	454197_y4_1_TLLGDGPVVTDPK_2	-1	742.9	52876_TLLGDGPVVTDPK_2	0	TLLGDGPVVTDPK	1/sp|P52566|GDIR2_HUMAN	y4/0.002	TLLGDGPVVTDPK	0	0	0	2	52876_TLLGDGPVVTDPK_2	NA	1/sp|P52566|GDIR2_HUMAN
DLBCL	973.517	913.463	89.5	466720_y8_1_TVAAPSVFIFPPSDEQLK_2	-1	10000	54298_TVAAPSVFIFPPSDEQLK_2	0	TVAAPSVFIFPPSDEQLK	2/sp|P01834|IGKC_HUMAN/sp|P0DOX7|IGK_HUMAN	y8/-0.001	TVAAPSVFIFPPSDEQLK	0	0	0	2	54298_TVAAPSVFIFPPSDEQLK_2	NA	2/sp|P01834|IGKC_HUMAN/sp|P0DOX7|IGK_HUMAN
DLBCL	973.517	1060.53	89.5	466721_y9_1_TVAAPSVFIFPPSDEQLK_2	-1	3333.5	54298_TVAAPSVFIFPPSDEQLK_2	0	TVAAPSVFIFPPSDEQLK	2/sp|P01834|IGKC_HUMAN/sp|P0DOX7|IGK_HUMAN	y9/-0.000	TVAAPSVFIFPPSDEQLK	0	0	0	2	54298_TVAAPSVFIFPPSDEQLK_2	NA	2/sp|P01834|IGKC_HUMAN/sp|P0DOX7|IGK_HUMAN
DLBCL	973.517	816.41	89.5	466719_y7_1_TVAAPSVFIFPPSDEQLK_2	-1	1010.1	54298_TVAAPSVFIFPPSDEQLK_2	0	TVAAPSVFIFPPSDEQLK	2/sp|P01834|IGKC_HUMAN/sp|P0DOX7|IGK_HUMAN	y7/-0.001	TVAAPSVFIFPPSDEQLK	0	0	0	2	54298_TVAAPSVFIFPPSDEQLK_2	NA	2/sp|P01834|IGKC_HUMAN/sp|P0DOX7|IGK_HUMAN
DLBCL	973.517	1173.62	89.5	466722_y10_1_TVAAPSVFIFPPSDEQLK_2	-1	902.1	54298_TVAAPSVFIFPPSDEQLK_2	0	TVAAPSVFIFPPSDEQLK	2/sp|P01834|IGKC_HUMAN/sp|P0DOX7|IGK_HUMAN	y10/-0.000	TVAAPSVFIFPPSDEQLK	0	0	0	2	54298_TVAAPSVFIFPPSDEQLK_2	NA	2/sp|P01834|IGKC_HUMAN/sp|P0DOX7|IGK_HUMAN
DLBCL	973.517	517.298	89.5	466716_y4_1_TVAAPSVFIFPPSDEQLK_2	-1	560	54298_TVAAPSVFIFPPSDEQLK_2	0	TVAAPSVFIFPPSDEQLK	2/sp|P01834|IGKC_HUMAN/sp|P0DOX7|IGK_HUMAN	y4/-0.002,b10^2/0.007	TVAAPSVFIFPPSDEQLK	0	0	0	2	54298_TVAAPSVFIFPPSDEQLK_2	NA	2/sp|P01834|IGKC_HUMAN/sp|P0DOX7|IGK_HUMAN
DLBCL	973.517	632.325	89.5	466717_y5_1_TVAAPSVFIFPPSDEQLK_2	-1	212.3	54298_TVAAPSVFIFPPSDEQLK_2	0	TVAAPSVFIFPPSDEQLK	2/sp|P01834|IGKC_HUMAN/sp|P0DOX7|IGK_HUMAN	y5/-0.001	TVAAPSVFIFPPSDEQLK	0	0	0	2	54298_TVAAPSVFIFPPSDEQLK_2	NA	2/sp|P01834|IGKC_HUMAN/sp|P0DOX7|IGK_HUMAN
DLBCL	748.853	546.299	81.8	581572_y5_1_VLDNYLTSPLPEEVDETSAEDEGVSQR_4	-1	9806.1	68093_VLDNYLTSPLPEEVDETSAEDEGVSQR_4	0	VLDNYLTSPLPEEVDETSAEDEGVSQR	1/sp|O00299|CLIC1_HUMAN	y5/0.002	VLDNYLTSPLPEEVDETSAEDEGVSQR	0	0	0	4	68093_VLDNYLTSPLPEEVDETSAEDEGVSQR_4	NA	1/sp|O00299|CLIC1_HUMAN
DLBCL	748.853	790.369	81.8	581576_y7_1_VLDNYLTSPLPEEVDETSAEDEGVSQR_4	-1	6985.5	68093_VLDNYLTSPLPEEVDETSAEDEGVSQR_4	0	VLDNYLTSPLPEEVDETSAEDEGVSQR	1/sp|O00299|CLIC1_HUMAN	y7/0.002	VLDNYLTSPLPEEVDETSAEDEGVSQR	0	0	0	4	68093_VLDNYLTSPLPEEVDETSAEDEGVSQR_4	NA	1/sp|O00299|CLIC1_HUMAN
DLBCL	748.853	919.412	81.8	581578_y8_1_VLDNYLTSPLPEEVDETSAEDEGVSQR_4	-1	4725.1	68093_VLDNYLTSPLPEEVDETSAEDEGVSQR_4	0	VLDNYLTSPLPEEVDETSAEDEGVSQR	1/sp|O00299|CLIC1_HUMAN	y8/0.001	VLDNYLTSPLPEEVDETSAEDEGVSQR	0	0	0	4	68093_VLDNYLTSPLPEEVDETSAEDEGVSQR_4	NA	1/sp|O00299|CLIC1_HUMAN
DLBCL	748.853	675.342	81.8	581574_y6_1_VLDNYLTSPLPEEVDETSAEDEGVSQR_4	-1	4655.5	68093_VLDNYLTSPLPEEVDETSAEDEGVSQR_4	0	VLDNYLTSPLPEEVDETSAEDEGVSQR	1/sp|O00299|CLIC1_HUMAN	y6/0.003	VLDNYLTSPLPEEVDETSAEDEGVSQR	0	0	0	4	68093_VLDNYLTSPLPEEVDETSAEDEGVSQR_4	NA	1/sp|O00299|CLIC1_HUMAN
DLBCL	748.853	938.906	81.8	581579_y17_2_VLDNYLTSPLPEEVDETSAEDEGVSQR_4	-1	3493.8	68093_VLDNYLTSPLPEEVDETSAEDEGVSQR_4	0	VLDNYLTSPLPEEVDETSAEDEGVSQR	1/sp|O00299|CLIC1_HUMAN	y17^2/0.003	VLDNYLTSPLPEEVDETSAEDEGVSQR	0	0	0	4	68093_VLDNYLTSPLPEEVDETSAEDEGVSQR_4	NA	1/sp|O00299|CLIC1_HUMAN
DLBCL	748.853	990.449	81.8	581580_y9_1_VLDNYLTSPLPEEVDETSAEDEGVSQR_4	-1	2720.8	68093_VLDNYLTSPLPEEVDETSAEDEGVSQR_4	0	VLDNYLTSPLPEEVDETSAEDEGVSQR	1/sp|O00299|CLIC1_HUMAN	y9/0.004	VLDNYLTSPLPEEVDETSAEDEGVSQR	0	0	0	4	68093_VLDNYLTSPLPEEVDETSAEDEGVSQR_4	NA	1/sp|O00299|CLIC1_HUMAN
DLBCL	412.903	643.377	-49.5021	1340368_y6_1_KEAPAPPKAEAK_3	-1	6945.2	153395_KEAPAPPKAEAK_3	0	KEAPAPPKAEAK	1/sp|P62750|RL23A_HUMAN	y6/0.002	KEAPAPPKAEAK	0	0	0	3	153395_KEAPAPPKAEAK_3	NA	1/sp|P62750|RL23A_HUMAN
DLBCL	412.903	497.272	-49.5021	1340366_b5_1_KEAPAPPKAEAK_3	-1	6168.1	153395_KEAPAPPKAEAK_3	0	KEAPAPPKAEAK	1/sp|P62750|RL23A_HUMAN	b5/0.002,m7:11/0.002	KEAPAPPKAEAK	0	0	0	3	153395_KEAPAPPKAEAK_3	NA	1/sp|P62750|RL23A_HUMAN
DLBCL	412.903	740.43	-49.5021	1340369_y7_1_KEAPAPPKAEAK_3	-1	4061.1	153395_KEAPAPPKAEAK_3	0	KEAPAPPKAEAK	1/sp|P62750|RL23A_HUMAN	y7/0.002	KEAPAPPKAEAK	0	0	0	3	153395_KEAPAPPKAEAK_3	NA	1/sp|P62750|RL23A_HUMAN
DLBCL	412.903	454.764	-49.5021	1340364_y9_2_KEAPAPPKAEAK_3	-1	2245	153395_KEAPAPPKAEAK_3	0	KEAPAPPKAEAK	1/sp|P62750|RL23A_HUMAN	y9^2/0.001	KEAPAPPKAEAK	0	0	0	3	153395_KEAPAPPKAEAK_3	NA	1/sp|P62750|RL23A_HUMAN
DLBCL	412.903	426.235	-49.5021	1340363_b4_1_KEAPAPPKAEAK_3	-1	1621.4	153395_KEAPAPPKAEAK_3	0	KEAPAPPKAEAK	1/sp|P62750|RL23A_HUMAN	b4/0.001,m7:10/0.001	KEAPAPPKAEAK	0	0	0	3	153395_KEAPAPPKAEAK_3	NA	1/sp|P62750|RL23A_HUMAN
DLBCL	412.903	490.282	-49.5021	1340365_y10_2_KEAPAPPKAEAK_3	-1	1302.2	153395_KEAPAPPKAEAK_3	0	KEAPAPPKAEAK	1/sp|P62750|RL23A_HUMAN	y10^2/0.001	KEAPAPPKAEAK	0	0	0	3	153395_KEAPAPPKAEAK_3	NA	1/sp|P62750|RL23A_HUMAN
DLBCL	716.739	910.997	48.6	1641457_y18_2_TLLGDGPVVTDPKAPNVVVTR_3	-1	3646.5	181956_TLLGDGPVVTDPKAPNVVVTR_3	0	TLLGDGPVVTDPKAPNVVVTR	1/sp|P52566|GDIR2_HUMAN	y18^2/0.002	TLLGDGPVVTDPKAPNVVVTR	0	0	0	3	181956_TLLGDGPVVTDPKAPNVVVTR_3	NA	1/sp|P52566|GDIR2_HUMAN
DLBCL	716.739	967.539	48.6	1641458_y19_2_TLLGDGPVVTDPKAPNVVVTR_3	-1	3461.2	181956_TLLGDGPVVTDPKAPNVVVTR_3	0	TLLGDGPVVTDPKAPNVVVTR	1/sp|P52566|GDIR2_HUMAN	y19^2/0.001	TLLGDGPVVTDPKAPNVVVTR	0	0	0	3	181956_TLLGDGPVVTDPKAPNVVVTR_3	NA	1/sp|P52566|GDIR2_HUMAN
DLBCL	716.739	1080.65	48.6	1641459_y10_1_TLLGDGPVVTDPKAPNVVVTR_3	-1	2710.2	181956_TLLGDGPVVTDPKAPNVVVTR_3	0	TLLGDGPVVTDPKAPNVVVTR	1/sp|P52566|GDIR2_HUMAN	y10/0.002	TLLGDGPVVTDPKAPNVVVTR	0	0	0	3	181956_TLLGDGPVVTDPKAPNVVVTR_3	NA	1/sp|P52566|GDIR2_HUMAN
DLBCL	716.739	824.973	48.6	1641454_y16_2_TLLGDGPVVTDPKAPNVVVTR_3	-1	1737.1	181956_TLLGDGPVVTDPKAPNVVVTR_3	0	TLLGDGPVVTDPKAPNVVVTR	1/sp|P52566|GDIR2_HUMAN	y16^2/0.001	TLLGDGPVVTDPKAPNVVVTR	0	0	0	3	181956_TLLGDGPVVTDPKAPNVVVTR_3	NA	1/sp|P52566|GDIR2_HUMAN
DLBCL	716.739	540.83	48.6	1641448_y10_2_TLLGDGPVVTDPKAPNVVVTR_3	-1	1516.1	181956_TLLGDGPVVTDPKAPNVVVTR_3	0	TLLGDGPVVTDPKAPNVVVTR	1/sp|P52566|GDIR2_HUMAN	y10^2/0.001	TLLGDGPVVTDPKAPNVVVTR	0	0	0	3	181956_TLLGDGPVVTDPKAPNVVVTR_3	NA	1/sp|P52566|GDIR2_HUMAN
DLBCL	716.739	784.468	48.6	1641452_y7_1_TLLGDGPVVTDPKAPNVVVTR_3	-1	922.5	181956_TLLGDGPVVTDPKAPNVVVTR_3	0	TLLGDGPVVTDPKAPNVVVTR	1/sp|P52566|GDIR2_HUMAN	y7/0.001	TLLGDGPVVTDPKAPNVVVTR	0	0	0	3	181956_TLLGDGPVVTDPKAPNVVVTR_3	NA	1/sp|P52566|GDIR2_HUMAN
DLBCL	816.913	1017.53	-30.9538	1678509_y8_1_VGGTSDVEVNEKKDR_2	-1	836.3	185518_VGGTSDVEVNEKKDR_2	0	VGGTSDVEVNEKKDR	1/sp|P10809|CH60_HUMAN	y8/0.004	VGGTSDVEVNEKKDR	0	0	0	2	185518_VGGTSDVEVNEKKDR_2	NA	1/sp|P10809|CH60_HUMAN
DLBCL	816.913	767.379	-30.9538	1678506_y14_2_VGGTSDVEVNEKKDR_2	-1	572	185518_VGGTSDVEVNEKKDR_2	0	VGGTSDVEVNEKKDR	1/sp|P10809|CH60_HUMAN	y14^2/0.003	VGGTSDVEVNEKKDR	0	0	0	2	185518_VGGTSDVEVNEKKDR_2	NA	1/sp|P10809|CH60_HUMAN
DLBCL	816.913	888.49	-30.9538	1678508_y7_1_VGGTSDVEVNEKKDR_2	-1	487.3	185518_VGGTSDVEVNEKKDR_2	0	VGGTSDVEVNEKKDR	1/sp|P10809|CH60_HUMAN	y7/0.004	VGGTSDVEVNEKKDR	0	0	0	2	185518_VGGTSDVEVNEKKDR_2	NA	1/sp|P10809|CH60_HUMAN
DLBCL	816.913	789.421	-30.9538	1678507_y6_1_VGGTSDVEVNEKKDR_2	-1	472	185518_VGGTSDVEVNEKKDR_2	0	VGGTSDVEVNEKKDR	1/sp|P10809|CH60_HUMAN	y6/0.004	VGGTSDVEVNEKKDR	0	0	0	2	185518_VGGTSDVEVNEKKDR_2	NA	1/sp|P10809|CH60_HUMAN
DLBCL	816.913	1116.6	-30.9538	1678510_y9_1_VGGTSDVEVNEKKDR_2	-1	442.7	185518_VGGTSDVEVNEKKDR_2	0	VGGTSDVEVNEKKDR	1/sp|P10809|CH60_HUMAN	y9/0.003	VGGTSDVEVNEKKDR	0	0	0	2	185518_VGGTSDVEVNEKKDR_2	NA	1/sp|P10809|CH60_HUMAN
DLBCL	816.913	738.868	-30.9538	1678505_y13_2_VGGTSDVEVNEKKDR_2	-1	401.7	185518_VGGTSDVEVNEKKDR_2	0	VGGTSDVEVNEKKDR	1/sp|P10809|CH60_HUMAN	y13^2/0.003,b14+18^2/0.009	VGGTSDVEVNEKKDR	0	0	0	2	185518_VGGTSDVEVNEKKDR_2	NA	1/sp|P10809|CH60_HUMAN
Stomach	692.732	758.452	133.3	24988_y7_1_AIPDLTAPVAAVQAAVSNLVR_3	-1	10000	3059_AIPDLTAPVAAVQAAVSNLVR_3	0	AIPDLTAPVAAVQAAVSNLVR	1/sp|P18206|VINC_HUMAN	y7/0.001	AIPDLTAPVAAVQAAVSNLVR	0	0	0	3	3059_AIPDLTAPVAAVQAAVSNLVR_3	NA	1/sp|P18206|VINC_HUMAN
Stomach	692.732	829.489	133.3	24989_y8_1_AIPDLTAPVAAVQAAVSNLVR_3	-1	9917.4	3059_AIPDLTAPVAAVQAAVSNLVR_3	0	AIPDLTAPVAAVQAAVSNLVR	1/sp|P18206|VINC_HUMAN	y8/0.001	AIPDLTAPVAAVQAAVSNLVR	0	0	0	3	3059_AIPDLTAPVAAVQAAVSNLVR_3	NA	1/sp|P18206|VINC_HUMAN
Stomach	692.732	957.548	133.3	24991_y9_1_AIPDLTAPVAAVQAAVSNLVR_3	-1	8418.8	3059_AIPDLTAPVAAVQAAVSNLVR_3	0	AIPDLTAPVAAVQAAVSNLVR	1/sp|P18206|VINC_HUMAN	y9/0.001	AIPDLTAPVAAVQAAVSNLVR	0	0	0	3	3059_AIPDLTAPVAAVQAAVSNLVR_3	NA	1/sp|P18206|VINC_HUMAN
Stomach	692.732	588.346	133.3	24983_y5_1_AIPDLTAPVAAVQAAVSNLVR_3	-1	7929.2	3059_AIPDLTAPVAAVQAAVSNLVR_3	0	AIPDLTAPVAAVQAAVSNLVR	1/sp|P18206|VINC_HUMAN	y5/0.001	AIPDLTAPVAAVQAAVSNLVR	0	0	0	3	3059_AIPDLTAPVAAVQAAVSNLVR_3	NA	1/sp|P18206|VINC_HUMAN
Stomach	692.732	687.415	133.3	24986_y6_1_AIPDLTAPVAAVQAAVSNLVR_3	-1	6755	3059_AIPDLTAPVAAVQAAVSNLVR_3	0	AIPDLTAPVAAVQAAVSNLVR	1/sp|P18206|VINC_HUMAN	y6/0.001	AIPDLTAPVAAVQAAVSNLVR	0	0	0	3	3059_AIPDLTAPVAAVQAAVSNLVR_3	NA	1/sp|P18206|VINC_HUMAN
Stomach	692.732	501.314	133.3	24981_y4_1_AIPDLTAPVAAVQAAVSNLVR_3	-1	2449.6	3059_AIPDLTAPVAAVQAAVSNLVR_3	0	AIPDLTAPVAAVQAAVSNLVR	1/sp|P18206|VINC_HUMAN	y4/0.000	AIPDLTAPVAAVQAAVSNLVR	0	0	0	3	3059_AIPDLTAPVAAVQAAVSNLVR_3	NA	1/sp|P18206|VINC_HUMAN
Stomach	626.861	992.562	58	159186_y10_1_FLASVSTVLTSK_2	-1	2698.2	19679_FLASVSTVLTSK_2	0	FLASVSTVLTSK	1/sp|P69905|HBA_HUMAN	y10/0.002	FLASVSTVLTSK	0	0	0	2	19679_FLASVSTVLTSK_2	NA	1/sp|P69905|HBA_HUMAN
Stomach	626.861	735.425	58	159183_y7_1_FLASVSTVLTSK_2	-1	1355.8	19679_FLASVSTVLTSK_2	0	FLASVSTVLTSK	1/sp|P69905|HBA_HUMAN	y7/-0.001	FLASVSTVLTSK	0	0	0	2	19679_FLASVSTVLTSK_2	NA	1/sp|P69905|HBA_HUMAN
Stomach	626.861	921.525	58	159185_y9_1_FLASVSTVLTSK_2	-1	1180.9	19679_FLASVSTVLTSK_2	0	FLASVSTVLTSK	1/sp|P69905|HBA_HUMAN	y9/0.002	FLASVSTVLTSK	0	0	0	2	19679_FLASVSTVLTSK_2	NA	1/sp|P69905|HBA_HUMAN
Stomach	626.861	448.277	58	159180_y4_1_FLASVSTVLTSK_2	-1	733.7	19679_FLASVSTVLTSK_2	0	FLASVSTVLTSK	1/sp|P69905|HBA_HUMAN	y4/0.000	FLASVSTVLTSK	0	0	0	2	19679_FLASVSTVLTSK_2	NA	1/sp|P69905|HBA_HUMAN
Stomach	626.861	834.493	58	159184_y8_1_FLASVSTVLTSK_2	-1	525.5	19679_FLASVSTVLTSK_2	0	FLASVSTVLTSK	1/sp|P69905|HBA_HUMAN	y8/0.001	FLASVSTVLTSK	0	0	0	2	19679_FLASVSTVLTSK_2	NA	1/sp|P69905|HBA_HUMAN
Stomach	626.861	648.393	58	159182_y6_1_FLASVSTVLTSK_2	-1	312.1	19679_FLASVSTVLTSK_2	0	FLASVSTVLTSK	1/sp|P69905|HBA_HUMAN	y6/0.001	FLASVSTVLTSK	0	0	0	2	19679_FLASVSTVLTSK_2	NA	1/sp|P69905|HBA_HUMAN
Stomach	706.399	815.462	41.6	176628_y9_1_GALQNIIPASTGAAK_2	-1	5872	21815_GALQNIIPASTGAAK_2	0	GALQNIIPASTGAAK	1/sp|P04406|G3P_HUMAN	y9/0.001	GALQNIIPASTGAAK	0	0	0	2	21815_GALQNIIPASTGAAK_2	NA	1/sp|P04406|G3P_HUMAN
Stomach	706.399	1042.59	41.6	176630_y11_1_GALQNIIPASTGAAK_2	-1	2232.2	21815_GALQNIIPASTGAAK_2	0	GALQNIIPASTGAAK	1/sp|P04406|G3P_HUMAN	y11/0.002	GALQNIIPASTGAAK	0	0	0	2	21815_GALQNIIPASTGAAK_2	NA	1/sp|P04406|G3P_HUMAN
Stomach	706.399	928.546	41.6	176629_y10_1_GALQNIIPASTGAAK_2	-1	1483.4	21815_GALQNIIPASTGAAK_2	0	GALQNIIPASTGAAK	1/sp|P04406|G3P_HUMAN	y10/0.002	GALQNIIPASTGAAK	0	0	0	2	21815_GALQNIIPASTGAAK_2	NA	1/sp|P04406|G3P_HUMAN
Stomach	706.399	597.335	41.6	176625_b6_1_GALQNIIPASTGAAK_2	-1	1022.6	21815_GALQNIIPASTGAAK_2	0	GALQNIIPASTGAAK	1/sp|P04406|G3P_HUMAN	b6/0.001	GALQNIIPASTGAAK	0	0	0	2	21815_GALQNIIPASTGAAK_2	NA	1/sp|P04406|G3P_HUMAN
Stomach	706.399	534.288	41.6	176624_y6_1_GALQNIIPASTGAAK_2	-1	887.3	21815_GALQNIIPASTGAAK_2	0	GALQNIIPASTGAAK	1/sp|P04406|G3P_HUMAN	y6/0.001	GALQNIIPASTGAAK	0	0	0	2	21815_GALQNIIPASTGAAK_2	NA	1/sp|P04406|G3P_HUMAN
Stomach	706.399	447.256	41.6	176622_y5_1_GALQNIIPASTGAAK_2	-1	647.8	21815_GALQNIIPASTGAAK_2	0	GALQNIIPASTGAAK	1/sp|P04406|G3P_HUMAN	y5/0.001,y10-35^2/-0.001	GALQNIIPASTGAAK	0	0	0	2	21815_GALQNIIPASTGAAK_2	NA	1/sp|P04406|G3P_HUMAN
Stomach	704.841	994.489	-14.1202	177669_y9_1_GASQAGMTGYGRPR_2	-1	3786.3	21938_GASQAGMTGYGRPR_2	0	GASQAGMTGYGRPR	1/sp|Q01995|TAGL_HUMAN	y9/-0.000	GASQAGMTGYGRPR	0	0	0	2	21938_GASQAGMTGYGRPR_2	NA	1/sp|Q01995|TAGL_HUMAN
Stomach	704.841	1137.51	-14.1202	177671_b12_1_GASQAGMTGYGRPR_2	-1	2937.6	21938_GASQAGMTGYGRPR_2	0	GASQAGMTGYGRPR	1/sp|Q01995|TAGL_HUMAN	b12/-0.005	GASQAGMTGYGRPR	0	0	0	2	21938_GASQAGMTGYGRPR_2	NA	1/sp|Q01995|TAGL_HUMAN
Stomach	704.841	1065.53	-14.1202	177670_y10_1_GASQAGMTGYGRPR_2	-1	2437.8	21938_GASQAGMTGYGRPR_2	0	GASQAGMTGYGRPR	1/sp|Q01995|TAGL_HUMAN	y10/-0.002	GASQAGMTGYGRPR	0	0	0	2	21938_GASQAGMTGYGRPR_2	NA	1/sp|Q01995|TAGL_HUMAN
Stomach	704.841	806.427	-14.1202	177668_y7_1_GASQAGMTGYGRPR_2	-1	2231.3	21938_GASQAGMTGYGRPR_2	0	GASQAGMTGYGRPR	1/sp|Q01995|TAGL_HUMAN	y7/0.003	GASQAGMTGYGRPR	0	0	0	2	21938_GASQAGMTGYGRPR_2	NA	1/sp|Q01995|TAGL_HUMAN
Stomach	704.841	485.294	-14.1202	177667_y4_1_GASQAGMTGYGRPR_2	-1	1300.4	21938_GASQAGMTGYGRPR_2	0	GASQAGMTGYGRPR	1/sp|Q01995|TAGL_HUMAN	y4/0.001	GASQAGMTGYGRPR	0	0	0	2	21938_GASQAGMTGYGRPR_2	NA	1/sp|Q01995|TAGL_HUMAN
Stomach	704.841	415.194	-14.1202	177666_b5_1_GASQAGMTGYGRPR_2	-1	1090.4	21938_GASQAGMTGYGRPR_2	0	GASQAGMTGYGRPR	1/sp|Q01995|TAGL_HUMAN	b5/-0.001	GASQAGMTGYGRPR	0	0	0	2	21938_GASQAGMTGYGRPR_2	NA	1/sp|Q01995|TAGL_HUMAN
Stomach	852.954	803.499	118.5	198102_y7_1_GLGTDEESILTLLTSR_2	-1	9550.2	24443_GLGTDEESILTLLTSR_2	0	GLGTDEESILTLLTSR	1/sp|P08758|ANXA5_HUMAN	y7/0.001	GLGTDEESILTLLTSR	0	0	0	2	24443_GLGTDEESILTLLTSR_2	NA	1/sp|P08758|ANXA5_HUMAN
Stomach	852.954	1003.61	118.5	198104_y9_1_GLGTDEESILTLLTSR_2	-1	7349.2	24443_GLGTDEESILTLLTSR_2	0	GLGTDEESILTLLTSR	1/sp|P08758|ANXA5_HUMAN	y9/0.002	GLGTDEESILTLLTSR	0	0	0	2	24443_GLGTDEESILTLLTSR_2	NA	1/sp|P08758|ANXA5_HUMAN
Stomach	852.954	1132.66	118.5	198105_y10_1_GLGTDEESILTLLTSR_2	-1	7073.4	24443_GLGTDEESILTLLTSR_2	0	GLGTDEESILTLLTSR	1/sp|P08758|ANXA5_HUMAN	y10/0.001	GLGTDEESILTLLTSR	0	0	0	2	24443_GLGTDEESILTLLTSR_2	NA	1/sp|P08758|ANXA5_HUMAN
Stomach	852.954	690.414	118.5	198101_y6_1_GLGTDEESILTLLTSR_2	-1	6545.4	24443_GLGTDEESILTLLTSR_2	0	GLGTDEESILTLLTSR	1/sp|P08758|ANXA5_HUMAN	y6/0.001	GLGTDEESILTLLTSR	0	0	0	2	24443_GLGTDEESILTLLTSR_2	NA	1/sp|P08758|ANXA5_HUMAN
Stomach	852.954	476.283	118.5	198099_y4_1_GLGTDEESILTLLTSR_2	-1	4502	24443_GLGTDEESILTLLTSR_2	0	GLGTDEESILTLLTSR	1/sp|P08758|ANXA5_HUMAN	y4/0.000	GLGTDEESILTLLTSR	0	0	0	2	24443_GLGTDEESILTLLTSR_2	NA	1/sp|P08758|ANXA5_HUMAN
Stomach	852.954	916.583	118.5	198103_y8_1_GLGTDEESILTLLTSR_2	-1	3352.6	24443_GLGTDEESILTLLTSR_2	0	GLGTDEESILTLLTSR	1/sp|P08758|ANXA5_HUMAN	y8/0.001	GLGTDEESILTLLTSR	0	0	0	2	24443_GLGTDEESILTLLTSR_2	NA	1/sp|P08758|ANXA5_HUMAN
Stomach	676.344	781.432	-5.53475	225786_y9_1_HGNRGETGPSGPVGPAGAVGPR_3	-1	10000	27837_HGNRGETGPSGPVGPAGAVGPR_3	0	HGNRGETGPSGPVGPAGAVGPR	1/sp|P08123|CO1A2_HUMAN	y9/0.001	HGNRGETGPSGPVGPAGAVGPR	0	0	0	3	27837_HGNRGETGPSGPVGPAGAVGPR_3	NA	1/sp|P08123|CO1A2_HUMAN
Stomach	676.344	724.41	-5.53475	225785_y8_1_HGNRGETGPSGPVGPAGAVGPR_3	-1	6715.4	27837_HGNRGETGPSGPVGPAGAVGPR_3	0	HGNRGETGPSGPVGPAGAVGPR	1/sp|P08123|CO1A2_HUMAN	y8/0.001	HGNRGETGPSGPVGPAGAVGPR	0	0	0	3	27837_HGNRGETGPSGPVGPAGAVGPR_3	NA	1/sp|P08123|CO1A2_HUMAN
Stomach	676.344	977.553	-5.53475	225789_y11_1_HGNRGETGPSGPVGPAGAVGPR_3	-1	2169.9	27837_HGNRGETGPSGPVGPAGAVGPR_3	0	HGNRGETGPSGPVGPAGAVGPR	1/sp|P08123|CO1A2_HUMAN	y11/0.001	HGNRGETGPSGPVGPAGAVGPR	0	0	0	3	27837_HGNRGETGPSGPVGPAGAVGPR_3	NA	1/sp|P08123|CO1A2_HUMAN
Stomach	676.344	1050.47	-5.53475	225791_b11_1_HGNRGETGPSGPVGPAGAVGPR_3	-1	2059.9	27837_HGNRGETGPSGPVGPAGAVGPR_3	0	HGNRGETGPSGPVGPAGAVGPR	1/sp|P08123|CO1A2_HUMAN	b11/0.002	HGNRGETGPSGPVGPAGAVGPR	0	0	0	3	27837_HGNRGETGPSGPVGPAGAVGPR_3	NA	1/sp|P08123|CO1A2_HUMAN
Stomach	676.344	880.5	-5.53475	225788_y10_1_HGNRGETGPSGPVGPAGAVGPR_3	-1	1892.4	27837_HGNRGETGPSGPVGPAGAVGPR_3	0	HGNRGETGPSGPVGPAGAVGPR	1/sp|P08123|CO1A2_HUMAN	y10/-0.000	HGNRGETGPSGPVGPAGAVGPR	0	0	0	3	27837_HGNRGETGPSGPVGPAGAVGPR_3	NA	1/sp|P08123|CO1A2_HUMAN
Stomach	676.344	556.32	-5.53475	225783_y6_1_HGNRGETGPSGPVGPAGAVGPR_3	-1	1871.9	27837_HGNRGETGPSGPVGPAGAVGPR_3	0	HGNRGETGPSGPVGPAGAVGPR	1/sp|P08123|CO1A2_HUMAN	y6/0.000	HGNRGETGPSGPVGPAGAVGPR	0	0	0	3	27837_HGNRGETGPSGPVGPAGAVGPR_3	NA	1/sp|P08123|CO1A2_HUMAN
Stomach	634.823	1018.5	1.5	231266_y9_1_HLSPDGQYVPR_2	-1	8122.6	28452_HLSPDGQYVPR_2	0	HLSPDGQYVPR	1/sp|O95994|AGR2_HUMAN	y9/0.001	HLSPDGQYVPR	0	0	0	2	28452_HLSPDGQYVPR_2	NA	1/sp|O95994|AGR2_HUMAN
Stomach	634.823	931.463	1.5	231265_y8_1_HLSPDGQYVPR_2	-1	4598.5	28452_HLSPDGQYVPR_2	0	HLSPDGQYVPR	1/sp|O95994|AGR2_HUMAN	y8/0.002	HLSPDGQYVPR	0	0	0	2	28452_HLSPDGQYVPR_2	NA	1/sp|O95994|AGR2_HUMAN
Stomach	634.823	719.383	1.5	231263_y6_1_HLSPDGQYVPR_2	-1	3319.6	28452_HLSPDGQYVPR_2	0	HLSPDGQYVPR	1/sp|O95994|AGR2_HUMAN	y6/0.001	HLSPDGQYVPR	0	0	0	2	28452_HLSPDGQYVPR_2	NA	1/sp|O95994|AGR2_HUMAN
Stomach	634.823	1131.58	1.5	231267_y10_1_HLSPDGQYVPR_2	-1	1978.8	28452_HLSPDGQYVPR_2	0	HLSPDGQYVPR	1/sp|O95994|AGR2_HUMAN	y10/0.002	HLSPDGQYVPR	0	0	0	2	28452_HLSPDGQYVPR_2	NA	1/sp|O95994|AGR2_HUMAN
Stomach	634.823	834.41	1.5	231264_y7_1_HLSPDGQYVPR_2	-1	865.4	28452_HLSPDGQYVPR_2	0	HLSPDGQYVPR	1/sp|O95994|AGR2_HUMAN	y7/-0.000	HLSPDGQYVPR	0	0	0	2	28452_HLSPDGQYVPR_2	NA	1/sp|O95994|AGR2_HUMAN
Stomach	634.823	534.303	1.5	231262_y4_1_HLSPDGQYVPR_2	-1	356.5	28452_HLSPDGQYVPR_2	0	HLSPDGQYVPR	1/sp|O95994|AGR2_HUMAN	y4/0.000	HLSPDGQYVPR	0	0	0	2	28452_HLSPDGQYVPR_2	NA	1/sp|O95994|AGR2_HUMAN
Stomach	585.361	943.546	80.5	260823_y8_1_ILLAELEQLK_2	-1	4427.1	31991_ILLAELEQLK_2	0	ILLAELEQLK	1/sp|P08670|VIME_HUMAN	y8/0.002	ILLAELEQLK	0	0	0	2	31991_ILLAELEQLK_2	NA	1/sp|P08670|VIME_HUMAN
Stomach	585.361	830.462	80.5	260822_y7_1_ILLAELEQLK_2	-1	4017.3	31991_ILLAELEQLK_2	0	ILLAELEQLK	1/sp|P08670|VIME_HUMAN	y7/0.001	ILLAELEQLK	0	0	0	2	31991_ILLAELEQLK_2	NA	1/sp|P08670|VIME_HUMAN
Stomach	585.361	759.425	80.5	260821_y6_1_ILLAELEQLK_2	-1	1910.2	31991_ILLAELEQLK_2	0	ILLAELEQLK	1/sp|P08670|VIME_HUMAN	y6/0.000	ILLAELEQLK	0	0	0	2	31991_ILLAELEQLK_2	NA	1/sp|P08670|VIME_HUMAN
Stomach	585.361	630.382	80.5	260820_y5_1_ILLAELEQLK_2	-1	1426	31991_ILLAELEQLK_2	0	ILLAELEQLK	1/sp|P08670|VIME_HUMAN	y5/0.001	ILLAELEQLK	0	0	0	2	31991_ILLAELEQLK_2	NA	1/sp|P08670|VIME_HUMAN
Stomach	585.361	517.298	80.5	260819_y4_1_ILLAELEQLK_2	-1	1014.4	31991_ILLAELEQLK_2	0	ILLAELEQLK	1/sp|P08670|VIME_HUMAN	y4/0.000	ILLAELEQLK	0	0	0	2	31991_ILLAELEQLK_2	NA	1/sp|P08670|VIME_HUMAN
Stomach	585.361	1056.63	80.5	260824_y9_1_ILLAELEQLK_2	-1	806.9	31991_ILLAELEQLK_2	0	ILLAELEQLK	1/sp|P08670|VIME_HUMAN	y9/-0.002	ILLAELEQLK	0	0	0	2	31991_ILLAELEQLK_2	NA	1/sp|P08670|VIME_HUMAN
Stomach	607.848	713.394	32.5	316505_y6_1_LFAVAPNQNLK_2	-1	6550.5	38843_LFAVAPNQNLK_2	0	LFAVAPNQNLK	1/sp|P12110|CO6A2_HUMAN	y6/0.001,b7/-0.003	LFAVAPNQNLK	0	0	0	2	38843_LFAVAPNQNLK_2	NA	1/sp|P12110|CO6A2_HUMAN
Stomach	607.848	784.431	32.5	316506_y7_1_LFAVAPNQNLK_2	-1	4841.5	38843_LFAVAPNQNLK_2	0	LFAVAPNQNLK	1/sp|P12110|CO6A2_HUMAN	y7/0.001	LFAVAPNQNLK	0	0	0	2	38843_LFAVAPNQNLK_2	NA	1/sp|P12110|CO6A2_HUMAN
Stomach	607.848	954.537	32.5	316508_y9_1_LFAVAPNQNLK_2	-1	2623.6	38843_LFAVAPNQNLK_2	0	LFAVAPNQNLK	1/sp|P12110|CO6A2_HUMAN	y9/0.002	LFAVAPNQNLK	0	0	0	2	38843_LFAVAPNQNLK_2	NA	1/sp|P12110|CO6A2_HUMAN
Stomach	607.848	883.5	32.5	316507_y8_1_LFAVAPNQNLK_2	-1	1606.1	38843_LFAVAPNQNLK_2	0	LFAVAPNQNLK	1/sp|P12110|CO6A2_HUMAN	y8/0.001	LFAVAPNQNLK	0	0	0	2	38843_LFAVAPNQNLK_2	NA	1/sp|P12110|CO6A2_HUMAN
Stomach	607.848	616.341	32.5	316504_y5_1_LFAVAPNQNLK_2	-1	530.8	38843_LFAVAPNQNLK_2	0	LFAVAPNQNLK	1/sp|P12110|CO6A2_HUMAN	y5/0.001	LFAVAPNQNLK	0	0	0	2	38843_LFAVAPNQNLK_2	NA	1/sp|P12110|CO6A2_HUMAN
Stomach	607.848	502.298	32.5	316503_y4_1_LFAVAPNQNLK_2	-1	496	38843_LFAVAPNQNLK_2	0	LFAVAPNQNLK	1/sp|P12110|CO6A2_HUMAN	y4/0.000,b5/-0.004	LFAVAPNQNLK	0	0	0	2	38843_LFAVAPNQNLK_2	NA	1/sp|P12110|CO6A2_HUMAN
Stomach	778.069	689.346	136.3	343985_y6_1_LNLLDLDYELAEQLDNIAEK_3	-1	6375.9	42297_LNLLDLDYELAEQLDNIAEK_3	0	LNLLDLDYELAEQLDNIAEK	1/sp|P12111|CO6A3_HUMAN	y6/0.001	LNLLDLDYELAEQLDNIAEK	0	0	0	3	42297_LNLLDLDYELAEQLDNIAEK_3	NA	1/sp|P12111|CO6A3_HUMAN
Stomach	778.069	802.431	136.3	343987_y7_1_LNLLDLDYELAEQLDNIAEK_3	-1	4750.6	42297_LNLLDLDYELAEQLDNIAEK_3	0	LNLLDLDYELAEQLDNIAEK	1/sp|P12111|CO6A3_HUMAN	y7/0.001	LNLLDLDYELAEQLDNIAEK	0	0	0	3	42297_LNLLDLDYELAEQLDNIAEK_3	NA	1/sp|P12111|CO6A3_HUMAN
Stomach	778.069	1059.53	136.3	343989_y9_1_LNLLDLDYELAEQLDNIAEK_3	-1	2934.4	42297_LNLLDLDYELAEQLDNIAEK_3	0	LNLLDLDYELAEQLDNIAEK	1/sp|P12111|CO6A3_HUMAN	y9/0.002	LNLLDLDYELAEQLDNIAEK	0	0	0	3	42297_LNLLDLDYELAEQLDNIAEK_3	NA	1/sp|P12111|CO6A3_HUMAN
Stomach	778.069	1130.57	136.3	343991_y10_1_LNLLDLDYELAEQLDNIAEK_3	-1	2705.7	42297_LNLLDLDYELAEQLDNIAEK_3	0	LNLLDLDYELAEQLDNIAEK	1/sp|P12111|CO6A3_HUMAN	y10/0.001	LNLLDLDYELAEQLDNIAEK	0	0	0	3	42297_LNLLDLDYELAEQLDNIAEK_3	NA	1/sp|P12111|CO6A3_HUMAN
Stomach	778.069	574.32	136.3	343984_y5_1_LNLLDLDYELAEQLDNIAEK_3	-1	2591.3	42297_LNLLDLDYELAEQLDNIAEK_3	0	LNLLDLDYELAEQLDNIAEK	1/sp|P12111|CO6A3_HUMAN	y5/0.001	LNLLDLDYELAEQLDNIAEK	0	0	0	3	42297_LNLLDLDYELAEQLDNIAEK_3	NA	1/sp|P12111|CO6A3_HUMAN
Stomach	778.069	1089.55	136.3	343990_b9_1_LNLLDLDYELAEQLDNIAEK_3	-1	2413.7	42297_LNLLDLDYELAEQLDNIAEK_3	0	LNLLDLDYELAEQLDNIAEK	1/sp|P12111|CO6A3_HUMAN	b9/-0.000	LNLLDLDYELAEQLDNIAEK	0	0	0	3	42297_LNLLDLDYELAEQLDNIAEK_3	NA	1/sp|P12111|CO6A3_HUMAN
Stomach	442.557	471.231	-29.0687	462797_b4_1_RDQALTEEHAR_3	-1	10000	57109_RDQALTEEHAR_3	0	RDQALTEEHAR	1/sp|P12814|ACTN1_HUMAN	b4/0.000	RDQALTEEHAR	0	0	0	3	57109_RDQALTEEHAR_3	NA	1/sp|P12814|ACTN1_HUMAN
Stomach	442.557	742.348	-29.0687	462801_y6_1_RDQALTEEHAR_3	-1	5117.8	57109_RDQALTEEHAR_3	0	RDQALTEEHAR	1/sp|P12814|ACTN1_HUMAN	y6/0.001	RDQALTEEHAR	0	0	0	3	57109_RDQALTEEHAR_3	NA	1/sp|P12814|ACTN1_HUMAN
Stomach	442.557	400.194	-29.0687	462796_b3_1_RDQALTEEHAR_3	-1	4601.7	57109_RDQALTEEHAR_3	0	RDQALTEEHAR	1/sp|P12814|ACTN1_HUMAN	b3/0.000	RDQALTEEHAR	0	0	0	3	57109_RDQALTEEHAR_3	NA	1/sp|P12814|ACTN1_HUMAN
Stomach	442.557	512.258	-29.0687	462798_y4_1_RDQALTEEHAR_3	-1	4023.2	57109_RDQALTEEHAR_3	0	RDQALTEEHAR	1/sp|P12814|ACTN1_HUMAN	y4/0.000	RDQALTEEHAR	0	0	0	3	57109_RDQALTEEHAR_3	NA	1/sp|P12814|ACTN1_HUMAN
Stomach	442.557	584.315	-29.0687	462799_b5_1_RDQALTEEHAR_3	-1	3303.5	57109_RDQALTEEHAR_3	0	RDQALTEEHAR	1/sp|P12814|ACTN1_HUMAN	b5/0.000	RDQALTEEHAR	0	0	0	3	57109_RDQALTEEHAR_3	NA	1/sp|P12814|ACTN1_HUMAN
Stomach	442.557	641.3	-29.0687	462800_y5_1_RDQALTEEHAR_3	-1	3269.4	57109_RDQALTEEHAR_3	0	RDQALTEEHAR	1/sp|P12814|ACTN1_HUMAN	y5/-0.002	RDQALTEEHAR	0	0	0	3	57109_RDQALTEEHAR_3	NA	1/sp|P12814|ACTN1_HUMAN
Stomach	781.433	1155.6	67	471690_b10_1_RIESLNEEIAFLK_2	-1	3111.3	58026_RIESLNEEIAFLK_2	0	RIESLNEEIAFLK	1/sp|P17661|DESM_HUMAN	b10/0.003	RIESLNEEIAFLK	0	0	0	2	58026_RIESLNEEIAFLK_2	NA	1/sp|P17661|DESM_HUMAN
Stomach	781.433	971.479	67	471688_b8_1_RIESLNEEIAFLK_2	-1	2773.2	58026_RIESLNEEIAFLK_2	0	RIESLNEEIAFLK	1/sp|P17661|DESM_HUMAN	b8/0.002	RIESLNEEIAFLK	0	0	0	2	58026_RIESLNEEIAFLK_2	NA	1/sp|P17661|DESM_HUMAN
Stomach	781.433	407.265	67	471683_y3_1_RIESLNEEIAFLK_2	-1	2475.7	58026_RIESLNEEIAFLK_2	0	RIESLNEEIAFLK	1/sp|P17661|DESM_HUMAN	y3/0.000	RIESLNEEIAFLK	0	0	0	2	58026_RIESLNEEIAFLK_2	NA	1/sp|P17661|DESM_HUMAN
Stomach	781.433	478.302	67	471684_y4_1_RIESLNEEIAFLK_2	-1	1805.5	58026_RIESLNEEIAFLK_2	0	RIESLNEEIAFLK	1/sp|P17661|DESM_HUMAN	y4/0.001	RIESLNEEIAFLK	0	0	0	2	58026_RIESLNEEIAFLK_2	NA	1/sp|P17661|DESM_HUMAN
Stomach	781.433	1084.56	67	471689_b9_1_RIESLNEEIAFLK_2	-1	1161.8	58026_RIESLNEEIAFLK_2	0	RIESLNEEIAFLK	1/sp|P17661|DESM_HUMAN	b9/0.001	RIESLNEEIAFLK	0	0	0	2	58026_RIESLNEEIAFLK_2	NA	1/sp|P17661|DESM_HUMAN
Stomach	781.433	842.437	67	471687_b7_1_RIESLNEEIAFLK_2	-1	796.5	58026_RIESLNEEIAFLK_2	0	RIESLNEEIAFLK	1/sp|P17661|DESM_HUMAN	b7/0.001	RIESLNEEIAFLK	0	0	0	2	58026_RIESLNEEIAFLK_2	NA	1/sp|P17661|DESM_HUMAN
Stomach	668.865	1061.56	20.6	473443_b9_1_RISGLIYEETR_2	-1	2426.6	58207_RISGLIYEETR_2	0	RISGLIYEETR	1/sp|P62805|H4_HUMAN	b9/0.002	RISGLIYEETR	0	0	0	2	58207_RISGLIYEETR_2	NA	1/sp|P62805|H4_HUMAN
Stomach	668.865	1067.54	20.6	473444_y9_1_RISGLIYEETR_2	-1	1212.5	58207_RISGLIYEETR_2	0	RISGLIYEETR	1/sp|P62805|H4_HUMAN	y9/0.000	RISGLIYEETR	0	0	0	2	58207_RISGLIYEETR_2	NA	1/sp|P62805|H4_HUMAN
Stomach	668.865	932.52	20.6	473441_b8_1_RISGLIYEETR_2	-1	1134.7	58207_RISGLIYEETR_2	0	RISGLIYEETR	1/sp|P62805|H4_HUMAN	b8/0.003	RISGLIYEETR	0	0	0	2	58207_RISGLIYEETR_2	NA	1/sp|P62805|H4_HUMAN
Stomach	668.865	1180.62	20.6	473446_y10_1_RISGLIYEETR_2	-1	981.6	58207_RISGLIYEETR_2	0	RISGLIYEETR	1/sp|P62805|H4_HUMAN	y10/0.002,b10+18/0.002	RISGLIYEETR	0	0	0	2	58207_RISGLIYEETR_2	NA	1/sp|P62805|H4_HUMAN
Stomach	668.865	405.209	20.6	473435_y3_1_RISGLIYEETR_2	-1	888.6	58207_RISGLIYEETR_2	0	RISGLIYEETR	1/sp|P62805|H4_HUMAN	y3/0.000	RISGLIYEETR	0	0	0	2	58207_RISGLIYEETR_2	NA	1/sp|P62805|H4_HUMAN
Stomach	668.865	640.414	20.6	473437_b6_1_RISGLIYEETR_2	-1	844	58207_RISGLIYEETR_2	0	RISGLIYEETR	1/sp|P62805|H4_HUMAN	b6/0.001	RISGLIYEETR	0	0	0	2	58207_RISGLIYEETR_2	NA	1/sp|P62805|H4_HUMAN
Stomach	867.499	673.436	49.4	473458_y6_1_RISGLIYEETRGVLK_2	-1	581	58209_RISGLIYEETRGVLK_2	0	RISGLIYEETRGVLK	1/sp|P62805|H4_HUMAN	y6/0.001	RISGLIYEETRGVLK	0	0	0	2	58209_RISGLIYEETRGVLK_2	NA	1/sp|P62805|H4_HUMAN
Stomach	867.499	1061.56	49.4	473465_b9_1_RISGLIYEETRGVLK_2	-1	534.7	58209_RISGLIYEETRGVLK_2	0	RISGLIYEETRGVLK	1/sp|P62805|H4_HUMAN	b9/0.002,m6:14/0.002	RISGLIYEETRGVLK	0	0	0	2	58209_RISGLIYEETRGVLK_2	NA	1/sp|P62805|H4_HUMAN
Stomach	867.499	932.52	49.4	473464_b8_1_RISGLIYEETRGVLK_2	-1	225.4	58209_RISGLIYEETRGVLK_2	0	RISGLIYEETRGVLK	1/sp|P62805|H4_HUMAN	b8/0.004	RISGLIYEETRGVLK	0	0	0	2	58209_RISGLIYEETRGVLK_2	NA	1/sp|P62805|H4_HUMAN
Stomach	867.499	416.287	49.4	473454_y4_1_RISGLIYEETRGVLK_2	-1	171.8	58209_RISGLIYEETRGVLK_2	0	RISGLIYEETRGVLK	1/sp|P62805|H4_HUMAN	y4/0.000	RISGLIYEETRGVLK	0	0	0	2	58209_RISGLIYEETRGVLK_2	NA	1/sp|P62805|H4_HUMAN
Stomach	867.499	794.446	49.4	473461_b14_2_RISGLIYEETRGVLK_2	-1	163.8	58209_RISGLIYEETRGVLK_2	0	RISGLIYEETRGVLK	1/sp|P62805|H4_HUMAN	b14^2/0.002	RISGLIYEETRGVLK	0	0	0	2	58209_RISGLIYEETRGVLK_2	NA	1/sp|P62805|H4_HUMAN
Stomach	867.499	802.478	49.4	473462_y7_1_RISGLIYEETRGVLK_2	-1	160.4	58209_RISGLIYEETRGVLK_2	0	RISGLIYEETRGVLK	1/sp|P62805|H4_HUMAN	y7/0.003	RISGLIYEETRGVLK	0	0	0	2	58209_RISGLIYEETRGVLK_2	NA	1/sp|P62805|H4_HUMAN
Stomach	822.436	778.464	86.7	548602_y14_2_TATESFASDPILYRPVAVALDTK_3	-1	2702.6	67015_TATESFASDPILYRPVAVALDTK_3	0	TATESFASDPILYRPVAVALDTK	1/sp|P14618|KPYM_HUMAN	y14^2/0.001	TATESFASDPILYRPVAVALDTK	0	0	0	3	67015_TATESFASDPILYRPVAVALDTK_3	NA	1/sp|P14618|KPYM_HUMAN
Stomach	822.436	915.012	86.7	548605_y17_2_TATESFASDPILYRPVAVALDTK_3	-1	1441.2	67015_TATESFASDPILYRPVAVALDTK_3	0	TATESFASDPILYRPVAVALDTK	1/sp|P14618|KPYM_HUMAN	y17^2/0.001	TATESFASDPILYRPVAVALDTK	0	0	0	3	67015_TATESFASDPILYRPVAVALDTK_3	NA	1/sp|P14618|KPYM_HUMAN
Stomach	822.436	1032.06	86.7	548607_y19_2_TATESFASDPILYRPVAVALDTK_3	-1	1435.6	67015_TATESFASDPILYRPVAVALDTK_3	0	TATESFASDPILYRPVAVALDTK	1/sp|P14618|KPYM_HUMAN	y19^2/0.001	TATESFASDPILYRPVAVALDTK	0	0	0	3	67015_TATESFASDPILYRPVAVALDTK_3	NA	1/sp|P14618|KPYM_HUMAN
Stomach	822.436	547.309	86.7	548600_y5_1_TATESFASDPILYRPVAVALDTK_3	-1	1270.1	67015_TATESFASDPILYRPVAVALDTK_3	0	TATESFASDPILYRPVAVALDTK	1/sp|P14618|KPYM_HUMAN	y5/0.000	TATESFASDPILYRPVAVALDTK	0	0	0	3	67015_TATESFASDPILYRPVAVALDTK_3	NA	1/sp|P14618|KPYM_HUMAN
Stomach	822.436	879.493	86.7	548603_y16_2_TATESFASDPILYRPVAVALDTK_3	-1	1038.3	67015_TATESFASDPILYRPVAVALDTK_3	0	TATESFASDPILYRPVAVALDTK	1/sp|P14618|KPYM_HUMAN	y16^2/0.002	TATESFASDPILYRPVAVALDTK	0	0	0	3	67015_TATESFASDPILYRPVAVALDTK_3	NA	1/sp|P14618|KPYM_HUMAN
Stomach	822.436	476.271	86.7	548599_y4_1_TATESFASDPILYRPVAVALDTK_3	-1	923.5	67015_TATESFASDPILYRPVAVALDTK_3	0	TATESFASDPILYRPVAVALDTK	1/sp|P14618|KPYM_HUMAN	y4/0.001	TATESFASDPILYRPVAVALDTK	0	0	0	3	67015_TATESFASDPILYRPVAVALDTK_3	NA	1/sp|P14618|KPYM_HUMAN
Stomach	822.472	968.578	93.4	555912_y10_1_TFVNITPAEVGVLVGK_2	-1	8724.6	67921_TFVNITPAEVGVLVGK_2	0	TFVNITPAEVGVLVGK	1/sp|P07737|PROF1_HUMAN	y10/0.002	TFVNITPAEVGVLVGK	0	0	0	2	67921_TFVNITPAEVGVLVGK_2	NA	1/sp|P07737|PROF1_HUMAN
Stomach	822.472	1069.63	93.4	555913_y11_1_TFVNITPAEVGVLVGK_2	-1	6231.8	67921_TFVNITPAEVGVLVGK_2	0	TFVNITPAEVGVLVGK	1/sp|P07737|PROF1_HUMAN	y11/0.002	TFVNITPAEVGVLVGK	0	0	0	2	67921_TFVNITPAEVGVLVGK_2	NA	1/sp|P07737|PROF1_HUMAN
Stomach	822.472	462.235	93.4	555905_b4_1_TFVNITPAEVGVLVGK_2	-1	2558.7	67921_TFVNITPAEVGVLVGK_2	0	TFVNITPAEVGVLVGK	1/sp|P07737|PROF1_HUMAN	b4/0.000	TFVNITPAEVGVLVGK	0	0	0	2	67921_TFVNITPAEVGVLVGK_2	NA	1/sp|P07737|PROF1_HUMAN
Stomach	822.472	416.287	93.4	555904_y4_1_TFVNITPAEVGVLVGK_2	-1	1996.3	67921_TFVNITPAEVGVLVGK_2	0	TFVNITPAEVGVLVGK	1/sp|P07737|PROF1_HUMAN	y4/-0.000	TFVNITPAEVGVLVGK	0	0	0	2	67921_TFVNITPAEVGVLVGK_2	NA	1/sp|P07737|PROF1_HUMAN
Stomach	822.472	572.377	93.4	555906_y6_1_TFVNITPAEVGVLVGK_2	-1	1783.3	67921_TFVNITPAEVGVLVGK_2	0	TFVNITPAEVGVLVGK	1/sp|P07737|PROF1_HUMAN	y6/0.001	TFVNITPAEVGVLVGK	0	0	0	2	67921_TFVNITPAEVGVLVGK_2	NA	1/sp|P07737|PROF1_HUMAN
Stomach	822.472	575.319	93.4	555907_b5_1_TFVNITPAEVGVLVGK_2	-1	1388.2	67921_TFVNITPAEVGVLVGK_2	0	TFVNITPAEVGVLVGK	1/sp|P07737|PROF1_HUMAN	b5/0.000,m2:6/0.000	TFVNITPAEVGVLVGK	0	0	0	2	67921_TFVNITPAEVGVLVGK_2	NA	1/sp|P07737|PROF1_HUMAN
Stomach	702.372	849.41	106.5	599974_y7_1_VFLENVIRDAVTYTEHAK_3	-1	1858.5	73296_VFLENVIRDAVTYTEHAK_3	0	VFLENVIRDAVTYTEHAK	1/sp|P62805|H4_HUMAN	y7/0.001	VFLENVIRDAVTYTEHAK	0	0	0	3	73296_VFLENVIRDAVTYTEHAK_3	NA	1/sp|P62805|H4_HUMAN
Stomach	702.372	929.987	106.5	599976_y16_2_VFLENVIRDAVTYTEHAK_3	-1	1186.5	73296_VFLENVIRDAVTYTEHAK_3	0	VFLENVIRDAVTYTEHAK	1/sp|P62805|H4_HUMAN	y16^2/0.002	VFLENVIRDAVTYTEHAK	0	0	0	3	73296_VFLENVIRDAVTYTEHAK_3	NA	1/sp|P62805|H4_HUMAN
Stomach	702.372	748.362	106.5	599972_y6_1_VFLENVIRDAVTYTEHAK_3	-1	886.9	73296_VFLENVIRDAVTYTEHAK_3	0	VFLENVIRDAVTYTEHAK	1/sp|P62805|H4_HUMAN	y6/0.001	VFLENVIRDAVTYTEHAK	0	0	0	3	73296_VFLENVIRDAVTYTEHAK_3	NA	1/sp|P62805|H4_HUMAN
Stomach	702.372	585.299	106.5	599971_y5_1_VFLENVIRDAVTYTEHAK_3	-1	872.9	73296_VFLENVIRDAVTYTEHAK_3	0	VFLENVIRDAVTYTEHAK	1/sp|P62805|H4_HUMAN	y5/0.001,b5-18/-0.003	VFLENVIRDAVTYTEHAK	0	0	0	3	73296_VFLENVIRDAVTYTEHAK_3	NA	1/sp|P62805|H4_HUMAN
Stomach	702.372	873.444	106.5	599975_y15_2_VFLENVIRDAVTYTEHAK_3	-1	713.6	73296_VFLENVIRDAVTYTEHAK_3	0	VFLENVIRDAVTYTEHAK	1/sp|P62805|H4_HUMAN	y15^2/0.001	VFLENVIRDAVTYTEHAK	0	0	0	3	73296_VFLENVIRDAVTYTEHAK_3	NA	1/sp|P62805|H4_HUMAN
Stomach	702.372	948.479	106.5	599977_y8_1_VFLENVIRDAVTYTEHAK_3	-1	534.3	73296_VFLENVIRDAVTYTEHAK_3	0	VFLENVIRDAVTYTEHAK	1/sp|P62805|H4_HUMAN	y8/0.000	VFLENVIRDAVTYTEHAK	0	0	0	3	73296_VFLENVIRDAVTYTEHAK_3	NA	1/sp|P62805|H4_HUMAN
Stomach	765.371	1165.55	8.3	601094_y11_1_VGAHAGEYGAEALER_2	-1	10000	73442_VGAHAGEYGAEALER_2	0	VGAHAGEYGAEALER	1/sp|P69905|HBA_HUMAN	y11/0.002	VGAHAGEYGAEALER	0	0	0	2	73442_VGAHAGEYGAEALER_2	NA	1/sp|P69905|HBA_HUMAN
Stomach	765.371	1094.51	8.3	601092_y10_1_VGAHAGEYGAEALER_2	-1	5824.3	73442_VGAHAGEYGAEALER_2	0	VGAHAGEYGAEALER	1/sp|P69905|HBA_HUMAN	y10/0.000	VGAHAGEYGAEALER	0	0	0	2	73442_VGAHAGEYGAEALER_2	NA	1/sp|P69905|HBA_HUMAN
Stomach	765.371	908.447	8.3	601088_y8_1_VGAHAGEYGAEALER_2	-1	4171.2	73442_VGAHAGEYGAEALER_2	0	VGAHAGEYGAEALER	1/sp|P69905|HBA_HUMAN	y8/0.002	VGAHAGEYGAEALER	0	0	0	2	73442_VGAHAGEYGAEALER_2	NA	1/sp|P69905|HBA_HUMAN
Stomach	765.371	745.384	8.3	601086_y7_1_VGAHAGEYGAEALER_2	-1	3436.8	73442_VGAHAGEYGAEALER_2	0	VGAHAGEYGAEALER	1/sp|P69905|HBA_HUMAN	y7/0.001	VGAHAGEYGAEALER	0	0	0	2	73442_VGAHAGEYGAEALER_2	NA	1/sp|P69905|HBA_HUMAN
Stomach	765.371	1037.49	8.3	601090_y9_1_VGAHAGEYGAEALER_2	-1	2778.8	73442_VGAHAGEYGAEALER_2	0	VGAHAGEYGAEALER	1/sp|P69905|HBA_HUMAN	y9/0.002	VGAHAGEYGAEALER	0	0	0	2	73442_VGAHAGEYGAEALER_2	NA	1/sp|P69905|HBA_HUMAN
Stomach	765.371	488.283	8.3	601080_y4_1_VGAHAGEYGAEALER_2	-1	1777.9	73442_VGAHAGEYGAEALER_2	0	VGAHAGEYGAEALER	1/sp|P69905|HBA_HUMAN	y4/0.001	VGAHAGEYGAEALER	0	0	0	2	73442_VGAHAGEYGAEALER_2	NA	1/sp|P69905|HBA_HUMAN
Stomach	663.344	796.424	112.9	604126_y6_1_VGVVQFSNDVFPEFYLK_3	-1	3194.5	73815_VGVVQFSNDVFPEFYLK_3	0	VGVVQFSNDVFPEFYLK	1/sp|P12111|CO6A3_HUMAN	y6/0.001	VGVVQFSNDVFPEFYLK	0	0	0	3	73815_VGVVQFSNDVFPEFYLK_3	NA	1/sp|P12111|CO6A3_HUMAN
Stomach	663.344	943.492	112.9	604127_y7_1_VGVVQFSNDVFPEFYLK_3	-1	1312.8	73815_VGVVQFSNDVFPEFYLK_3	0	VGVVQFSNDVFPEFYLK	1/sp|P12111|CO6A3_HUMAN	y7/0.002	VGVVQFSNDVFPEFYLK	0	0	0	3	73815_VGVVQFSNDVFPEFYLK_3	NA	1/sp|P12111|CO6A3_HUMAN
Stomach	663.344	570.329	112.9	604124_y4_1_VGVVQFSNDVFPEFYLK_3	-1	865.6	73815_VGVVQFSNDVFPEFYLK_3	0	VGVVQFSNDVFPEFYLK	1/sp|P12111|CO6A3_HUMAN	y4/0.001	VGVVQFSNDVFPEFYLK	0	0	0	3	73815_VGVVQFSNDVFPEFYLK_3	NA	1/sp|P12111|CO6A3_HUMAN
Stomach	663.344	423.26	112.9	604122_y3_1_VGVVQFSNDVFPEFYLK_3	-1	686.1	73815_VGVVQFSNDVFPEFYLK_3	0	VGVVQFSNDVFPEFYLK	1/sp|P12111|CO6A3_HUMAN	y3/0.000	VGVVQFSNDVFPEFYLK	0	0	0	3	73815_VGVVQFSNDVFPEFYLK_3	NA	1/sp|P12111|CO6A3_HUMAN
Stomach	663.344	699.371	112.9	604125_y5_1_VGVVQFSNDVFPEFYLK_3	-1	443.7	73815_VGVVQFSNDVFPEFYLK_3	0	VGVVQFSNDVFPEFYLK	1/sp|P12111|CO6A3_HUMAN	y5/0.001,b7-18/-0.010	VGVVQFSNDVFPEFYLK	0	0	0	3	73815_VGVVQFSNDVFPEFYLK_3	NA	1/sp|P12111|CO6A3_HUMAN
Stomach	663.344	483.293	112.9	604123_b5_1_VGVVQFSNDVFPEFYLK_3	-1	439.1	73815_VGVVQFSNDVFPEFYLK_3	0	VGVVQFSNDVFPEFYLK	1/sp|P12111|CO6A3_HUMAN	b5/0.000	VGVVQFSNDVFPEFYLK	0	0	0	3	73815_VGVVQFSNDVFPEFYLK_3	NA	1/sp|P12111|CO6A3_HUMAN
Stomach	657.836	1002.49	27.8	621276_y10_1_VNVDEVGGEALGR_2	-1	4899.7	76014_VNVDEVGGEALGR_2	0	VNVDEVGGEALGR	1/sp|P68871|HBB_HUMAN	y10/0.002	VNVDEVGGEALGR	0	0	0	2	76014_VNVDEVGGEALGR_2	NA	1/sp|P68871|HBB_HUMAN
Stomach	657.836	758.416	27.8	621274_y8_1_VNVDEVGGEALGR_2	-1	4731.9	76014_VNVDEVGGEALGR_2	0	VNVDEVGGEALGR	1/sp|P68871|HBB_HUMAN	y8/0.001	VNVDEVGGEALGR	0	0	0	2	76014_VNVDEVGGEALGR_2	NA	1/sp|P68871|HBB_HUMAN
Stomach	657.836	887.458	27.8	621275_y9_1_VNVDEVGGEALGR_2	-1	2722.3	76014_VNVDEVGGEALGR_2	0	VNVDEVGGEALGR	1/sp|P68871|HBB_HUMAN	y9/0.002	VNVDEVGGEALGR	0	0	0	2	76014_VNVDEVGGEALGR_2	NA	1/sp|P68871|HBB_HUMAN
Stomach	657.836	1101.55	27.8	621277_y11_1_VNVDEVGGEALGR_2	-1	2444.4	76014_VNVDEVGGEALGR_2	0	VNVDEVGGEALGR	1/sp|P68871|HBB_HUMAN	y11/0.002	VNVDEVGGEALGR	0	0	0	2	76014_VNVDEVGGEALGR_2	NA	1/sp|P68871|HBB_HUMAN
Stomach	657.836	416.262	27.8	621269_y4_1_VNVDEVGGEALGR_2	-1	1545.6	76014_VNVDEVGGEALGR_2	0	VNVDEVGGEALGR	1/sp|P68871|HBB_HUMAN	y4/0.000	VNVDEVGGEALGR	0	0	0	2	76014_VNVDEVGGEALGR_2	NA	1/sp|P68871|HBB_HUMAN
Stomach	657.836	602.326	27.8	621272_y6_1_VNVDEVGGEALGR_2	-1	1515.9	76014_VNVDEVGGEALGR_2	0	VNVDEVGGEALGR	1/sp|P68871|HBB_HUMAN	y6/0.001	VNVDEVGGEALGR	0	0	0	2	76014_VNVDEVGGEALGR_2	NA	1/sp|P68871|HBB_HUMAN
Brain	980.49	905.415	97.2	7254_y8_1_ADHQPLTEASYVNLPTIALCNTDSPLR_3	-1	3484.1	862_ADHQPLTEASYVNLPTIALCNTDSPLR_3	0	ADHQPLTEASYVNLPTIALCNTDSPLR	1/sp|P08865|RSSA_HUMAN	y8/0.001	ADHQPLTEASYVNLPTIALCNTDSPLR	0	0	0	3	862_ADHQPLTEASYVNLPTIALCNTDSPLR_3	NA	1/sp|P08865|RSSA_HUMAN
Brain	980.49	1018.5	97.2	7256_y9_1_ADHQPLTEASYVNLPTIALCNTDSPLR_3	-1	3391.4	862_ADHQPLTEASYVNLPTIALCNTDSPLR_3	0	ADHQPLTEASYVNLPTIALCNTDSPLR	1/sp|P08865|RSSA_HUMAN	y9/0.004	ADHQPLTEASYVNLPTIALCNTDSPLR	0	0	0	3	862_ADHQPLTEASYVNLPTIALCNTDSPLR_3	NA	1/sp|P08865|RSSA_HUMAN
Brain	980.49	1089.54	97.2	7258_y10_1_ADHQPLTEASYVNLPTIALCNTDSPLR_3	-1	3285.7	862_ADHQPLTEASYVNLPTIALCNTDSPLR_3	0	ADHQPLTEASYVNLPTIALCNTDSPLR	1/sp|P08865|RSSA_HUMAN	y10/0.012	ADHQPLTEASYVNLPTIALCNTDSPLR	0	0	0	3	862_ADHQPLTEASYVNLPTIALCNTDSPLR_3	NA	1/sp|P08865|RSSA_HUMAN
Brain	980.49	472.288	97.2	7248_y4_1_ADHQPLTEASYVNLPTIALCNTDSPLR_3	-1	2914.4	862_ADHQPLTEASYVNLPTIALCNTDSPLR_3	0	ADHQPLTEASYVNLPTIALCNTDSPLR	1/sp|P08865|RSSA_HUMAN	y4/0.001	ADHQPLTEASYVNLPTIALCNTDSPLR	0	0	0	3	862_ADHQPLTEASYVNLPTIALCNTDSPLR_3	NA	1/sp|P08865|RSSA_HUMAN
Brain	980.49	452.189	97.2	7247_b4_1_ADHQPLTEASYVNLPTIALCNTDSPLR_3	-1	2064.8	862_ADHQPLTEASYVNLPTIALCNTDSPLR_3	0	ADHQPLTEASYVNLPTIALCNTDSPLR	1/sp|P08865|RSSA_HUMAN	b4/0.000	ADHQPLTEASYVNLPTIALCNTDSPLR	0	0	0	3	862_ADHQPLTEASYVNLPTIALCNTDSPLR_3	NA	1/sp|P08865|RSSA_HUMAN
Brain	980.49	770.376	97.2	7251_b14_2_ADHQPLTEASYVNLPTIALCNTDSPLR_3	-1	1541.5	862_ADHQPLTEASYVNLPTIALCNTDSPLR_3	0	ADHQPLTEASYVNLPTIALCNTDSPLR	1/sp|P08865|RSSA_HUMAN	b14^2/0.003,b22-44^3/-0.013	ADHQPLTEASYVNLPTIALCNTDSPLR	0	0	0	3	862_ADHQPLTEASYVNLPTIALCNTDSPLR_3	NA	1/sp|P08865|RSSA_HUMAN
Brain	596.838	497.272	-35.9828	22283_b5_1_AKPAEAPAAAAPK_2	-1	8919.2	2650_AKPAEAPAAAAPK_2	0	AKPAEAPAAAAPK	1/sp|P36957|ODO2_HUMAN	b5/0.002,y11^2/0.002	AKPAEAPAAAAPK	0	0	0	2	2650_AKPAEAPAAAAPK_2	NA	1/sp|P36957|ODO2_HUMAN
Brain	596.838	993.536	-35.9828	22289_y11_1_AKPAEAPAAAAPK_2	-1	4863.9	2650_AKPAEAPAAAAPK_2	0	AKPAEAPAAAAPK	1/sp|P36957|ODO2_HUMAN	y11/0.003	AKPAEAPAAAAPK	0	0	0	2	2650_AKPAEAPAAAAPK_2	NA	1/sp|P36957|ODO2_HUMAN
Brain	596.838	625.367	-35.9828	22285_y7_1_AKPAEAPAAAAPK_2	-1	2513.7	2650_AKPAEAPAAAAPK_2	0	AKPAEAPAAAAPK	1/sp|P36957|ODO2_HUMAN	y7/0.002	AKPAEAPAAAAPK	0	0	0	2	2650_AKPAEAPAAAAPK_2	NA	1/sp|P36957|ODO2_HUMAN
Brain	596.838	825.446	-35.9828	22287_y9_1_AKPAEAPAAAAPK_2	-1	1851	2650_AKPAEAPAAAAPK_2	0	AKPAEAPAAAAPK	1/sp|P36957|ODO2_HUMAN	y9/0.003	AKPAEAPAAAAPK	0	0	0	2	2650_AKPAEAPAAAAPK_2	NA	1/sp|P36957|ODO2_HUMAN
Brain	596.838	896.484	-35.9828	22288_y10_1_AKPAEAPAAAAPK_2	-1	1451.9	2650_AKPAEAPAAAAPK_2	0	AKPAEAPAAAAPK	1/sp|P36957|ODO2_HUMAN	y10/0.003	AKPAEAPAAAAPK	0	0	0	2	2650_AKPAEAPAAAAPK_2	NA	1/sp|P36957|ODO2_HUMAN
Brain	596.838	696.404	-35.9828	22286_y8_1_AKPAEAPAAAAPK_2	-1	1213.6	2650_AKPAEAPAAAAPK_2	0	AKPAEAPAAAAPK	1/sp|P36957|ODO2_HUMAN	y8/0.003	AKPAEAPAAAAPK	0	0	0	2	2650_AKPAEAPAAAAPK_2	NA	1/sp|P36957|ODO2_HUMAN
Brain	572.311	674.362	0.4	210051_y5_1_IGAEVYHNLK_2	-1	6222.3	25233_IGAEVYHNLK_2	0	IGAEVYHNLK	1/sp|P06733|ENOA_HUMAN	y5/0.006	IGAEVYHNLK	0	0	0	2	25233_IGAEVYHNLK_2	NA	1/sp|P06733|ENOA_HUMAN
Brain	572.311	515.769	0.4	210050_y9_2_IGAEVYHNLK_2	-1	6213.9	25233_IGAEVYHNLK_2	0	IGAEVYHNLK	1/sp|P06733|ENOA_HUMAN	y9^2/0.005	IGAEVYHNLK	0	0	0	2	25233_IGAEVYHNLK_2	NA	1/sp|P06733|ENOA_HUMAN
Brain	572.311	1030.53	0.4	210057_y9_1_IGAEVYHNLK_2	-1	5740.5	25233_IGAEVYHNLK_2	0	IGAEVYHNLK	1/sp|P06733|ENOA_HUMAN	y9/0.008	IGAEVYHNLK	0	0	0	2	25233_IGAEVYHNLK_2	NA	1/sp|P06733|ENOA_HUMAN
Brain	572.311	773.43	0.4	210053_y6_1_IGAEVYHNLK_2	-1	4351.3	25233_IGAEVYHNLK_2	0	IGAEVYHNLK	1/sp|P06733|ENOA_HUMAN	y6/0.007	IGAEVYHNLK	0	0	0	2	25233_IGAEVYHNLK_2	NA	1/sp|P06733|ENOA_HUMAN
Brain	572.311	902.473	0.4	210054_y7_1_IGAEVYHNLK_2	-1	3221	25233_IGAEVYHNLK_2	0	IGAEVYHNLK	1/sp|P06733|ENOA_HUMAN	y7/0.006	IGAEVYHNLK	0	0	0	2	25233_IGAEVYHNLK_2	NA	1/sp|P06733|ENOA_HUMAN
Brain	572.311	511.299	0.4	210049_y4_1_IGAEVYHNLK_2	-1	3157.6	25233_IGAEVYHNLK_2	0	IGAEVYHNLK	1/sp|P06733|ENOA_HUMAN	y4/0.004	IGAEVYHNLK	0	0	0	2	25233_IGAEVYHNLK_2	NA	1/sp|P06733|ENOA_HUMAN
Brain	785.951	1047.56	108.9	228783_y9_1_ISLPLPNFSSLNLR_2	-1	10000	27435_ISLPLPNFSSLNLR_2	0	ISLPLPNFSSLNLR	1/sp|P08670|VIME_HUMAN	y9/0.001	ISLPLPNFSSLNLR	0	0	0	2	27435_ISLPLPNFSSLNLR_2	NA	1/sp|P08670|VIME_HUMAN
Brain	785.951	524.283	108.9	228778_y9_2_ISLPLPNFSSLNLR_2	-1	2050.7	27435_ISLPLPNFSSLNLR_2	0	ISLPLPNFSSLNLR	1/sp|P08670|VIME_HUMAN	y9^2/0.001	ISLPLPNFSSLNLR	0	0	0	2	27435_ISLPLPNFSSLNLR_2	NA	1/sp|P08670|VIME_HUMAN
Brain	785.951	836.462	108.9	228781_y7_1_ISLPLPNFSSLNLR_2	-1	1418.1	27435_ISLPLPNFSSLNLR_2	0	ISLPLPNFSSLNLR	1/sp|P08670|VIME_HUMAN	y7/0.001	ISLPLPNFSSLNLR	0	0	0	2	27435_ISLPLPNFSSLNLR_2	NA	1/sp|P08670|VIME_HUMAN
Brain	785.951	689.394	108.9	228780_y6_1_ISLPLPNFSSLNLR_2	-1	1284.6	27435_ISLPLPNFSSLNLR_2	0	ISLPLPNFSSLNLR	1/sp|P08670|VIME_HUMAN	y6/0.001	ISLPLPNFSSLNLR	0	0	0	2	27435_ISLPLPNFSSLNLR_2	NA	1/sp|P08670|VIME_HUMAN
Brain	785.951	950.505	108.9	228782_y8_1_ISLPLPNFSSLNLR_2	-1	935.5	27435_ISLPLPNFSSLNLR_2	0	ISLPLPNFSSLNLR	1/sp|P08670|VIME_HUMAN	y8/0.002	ISLPLPNFSSLNLR	0	0	0	2	27435_ISLPLPNFSSLNLR_2	NA	1/sp|P08670|VIME_HUMAN
Brain	785.951	1160.64	108.9	228784_y10_1_ISLPLPNFSSLNLR_2	-1	842.7	27435_ISLPLPNFSSLNLR_2	0	ISLPLPNFSSLNLR	1/sp|P08670|VIME_HUMAN	y10/0.001	ISLPLPNFSSLNLR	0	0	0	2	27435_ISLPLPNFSSLNLR_2	NA	1/sp|P08670|VIME_HUMAN
Brain	709.36	937.463	117.6	291495_y8_1_LLQDSVDFSLADAINTEFK_3	-1	7243.4	34434_LLQDSVDFSLADAINTEFK_3	0	LLQDSVDFSLADAINTEFK	1/sp|P08670|VIME_HUMAN	y8/0.001	LLQDSVDFSLADAINTEFK	0	0	0	3	34434_LLQDSVDFSLADAINTEFK_3	NA	1/sp|P08670|VIME_HUMAN
Brain	709.36	1008.5	117.6	291497_y9_1_LLQDSVDFSLADAINTEFK_3	-1	6022	34434_LLQDSVDFSLADAINTEFK_3	0	LLQDSVDFSLADAINTEFK	1/sp|P08670|VIME_HUMAN	y9/0.001	LLQDSVDFSLADAINTEFK	0	0	0	3	34434_LLQDSVDFSLADAINTEFK_3	NA	1/sp|P08670|VIME_HUMAN
Brain	709.36	638.314	117.6	291490_y5_1_LLQDSVDFSLADAINTEFK_3	-1	5145	34434_LLQDSVDFSLADAINTEFK_3	0	LLQDSVDFSLADAINTEFK	1/sp|P08670|VIME_HUMAN	y5/-0.002	LLQDSVDFSLADAINTEFK	0	0	0	3	34434_LLQDSVDFSLADAINTEFK_3	NA	1/sp|P08670|VIME_HUMAN
Brain	709.36	751.398	117.6	291492_y6_1_LLQDSVDFSLADAINTEFK_3	-1	4361.9	34434_LLQDSVDFSLADAINTEFK_3	0	LLQDSVDFSLADAINTEFK	1/sp|P08670|VIME_HUMAN	y6/0.000	LLQDSVDFSLADAINTEFK	0	0	0	3	34434_LLQDSVDFSLADAINTEFK_3	NA	1/sp|P08670|VIME_HUMAN
Brain	709.36	822.436	117.6	291494_y7_1_LLQDSVDFSLADAINTEFK_3	-1	3936.2	34434_LLQDSVDFSLADAINTEFK_3	0	LLQDSVDFSLADAINTEFK	1/sp|P08670|VIME_HUMAN	y7/0.001	LLQDSVDFSLADAINTEFK	0	0	0	3	34434_LLQDSVDFSLADAINTEFK_3	NA	1/sp|P08670|VIME_HUMAN
Brain	709.36	771.388	117.6	291493_b7_1_LLQDSVDFSLADAINTEFK_3	-1	2944.8	34434_LLQDSVDFSLADAINTEFK_3	0	LLQDSVDFSLADAINTEFK	1/sp|P08670|VIME_HUMAN	b7/0.000	LLQDSVDFSLADAINTEFK	0	0	0	3	34434_LLQDSVDFSLADAINTEFK_3	NA	1/sp|P08670|VIME_HUMAN
Brain	652.366	990.525	63.4	502493_y8_1_VLTPELYAELR_2	-1	10000	59344_VLTPELYAELR_2	0	VLTPELYAELR	1/sp|P12277|KCRB_HUMAN	y8/0.003	VLTPELYAELR	0	0	0	2	59344_VLTPELYAELR_2	NA	1/sp|P12277|KCRB_HUMAN
Brain	652.366	764.43	63.4	502491_y6_1_VLTPELYAELR_2	-1	4073	59344_VLTPELYAELR_2	0	VLTPELYAELR	1/sp|P12277|KCRB_HUMAN	y6/0.002	VLTPELYAELR	0	0	0	2	59344_VLTPELYAELR_2	NA	1/sp|P12277|KCRB_HUMAN
Brain	652.366	495.766	63.4	502488_y8_2_VLTPELYAELR_2	-1	4058.2	59344_VLTPELYAELR_2	0	VLTPELYAELR	1/sp|P12277|KCRB_HUMAN	y8^2/0.001	VLTPELYAELR	0	0	0	2	59344_VLTPELYAELR_2	NA	1/sp|P12277|KCRB_HUMAN
Brain	652.366	1091.57	63.4	502494_y9_1_VLTPELYAELR_2	-1	3554.4	59344_VLTPELYAELR_2	0	VLTPELYAELR	1/sp|P12277|KCRB_HUMAN	y9/0.003	VLTPELYAELR	0	0	0	2	59344_VLTPELYAELR_2	NA	1/sp|P12277|KCRB_HUMAN
Brain	652.366	893.473	63.4	502492_y7_1_VLTPELYAELR_2	-1	2445.7	59344_VLTPELYAELR_2	0	VLTPELYAELR	1/sp|P12277|KCRB_HUMAN	y7/0.003	VLTPELYAELR	0	0	0	2	59344_VLTPELYAELR_2	NA	1/sp|P12277|KCRB_HUMAN
Brain	652.366	488.283	63.4	502487_y4_1_VLTPELYAELR_2	-1	1753	59344_VLTPELYAELR_2	0	VLTPELYAELR	1/sp|P12277|KCRB_HUMAN	y4/0.001	VLTPELYAELR	0	0	0	2	59344_VLTPELYAELR_2	NA	1/sp|P12277|KCRB_HUMAN
Brain	893.779	777.418	133.5	1160289_y7_1_DKPELQFPFLQDEDTVATLLECK_3	-1	3170.4	138448_DKPELQFPFLQDEDTVATLLECK_3	0	DKPELQFPFLQDEDTVATLLECK	1/sp|P09543|CN37_HUMAN	y7/0.001	DKPELQFPFLQDEDTVATLLECK	0	0	0	3	138448_DKPELQFPFLQDEDTVATLLECK_3	NA	1/sp|P09543|CN37_HUMAN
Brain	893.779	858.436	133.5	1160290_b7_1_DKPELQFPFLQDEDTVATLLECK_3	-1	2049.3	138448_DKPELQFPFLQDEDTVATLLECK_3	0	DKPELQFPFLQDEDTVATLLECK	1/sp|P09543|CN37_HUMAN	b7/0.001	DKPELQFPFLQDEDTVATLLECK	0	0	0	3	138448_DKPELQFPFLQDEDTVATLLECK_3	NA	1/sp|P09543|CN37_HUMAN
Brain	893.779	1102.56	133.5	1160294_b9_1_DKPELQFPFLQDEDTVATLLECK_3	-1	1773.7	138448_DKPELQFPFLQDEDTVATLLECK_3	0	DKPELQFPFLQDEDTVATLLECK	1/sp|P09543|CN37_HUMAN	b9/0.001	DKPELQFPFLQDEDTVATLLECK	0	0	0	3	138448_DKPELQFPFLQDEDTVATLLECK_3	NA	1/sp|P09543|CN37_HUMAN
Brain	893.779	876.486	133.5	1160291_y8_1_DKPELQFPFLQDEDTVATLLECK_3	-1	1550.3	138448_DKPELQFPFLQDEDTVATLLECK_3	0	DKPELQFPFLQDEDTVATLLECK	1/sp|P09543|CN37_HUMAN	y8/0.001	DKPELQFPFLQDEDTVATLLECK	0	0	0	3	138448_DKPELQFPFLQDEDTVATLLECK_3	NA	1/sp|P09543|CN37_HUMAN
Brain	893.779	1092.56	133.5	1160293_y10_1_DKPELQFPFLQDEDTVATLLECK_3	-1	1425.7	138448_DKPELQFPFLQDEDTVATLLECK_3	0	DKPELQFPFLQDEDTVATLLECK	1/sp|P09543|CN37_HUMAN	y10/-0.001	DKPELQFPFLQDEDTVATLLECK	0	0	0	3	138448_DKPELQFPFLQDEDTVATLLECK_3	NA	1/sp|P09543|CN37_HUMAN
Brain	893.779	492.249	133.5	1160284_y4_1_DKPELQFPFLQDEDTVATLLECK_3	-1	1338.5	138448_DKPELQFPFLQDEDTVATLLECK_3	0	DKPELQFPFLQDEDTVATLLECK	1/sp|P09543|CN37_HUMAN	y4/0.002	DKPELQFPFLQDEDTVATLLECK	0	0	0	3	138448_DKPELQFPFLQDEDTVATLLECK_3	NA	1/sp|P09543|CN37_HUMAN
Brain	866.418	476.246	-39.6129	1217811_y5_1_FHVEEEGKGKDASGNK_2	-1	482.7	144204_FHVEEEGKGKDASGNK_2	0	FHVEEEGKGKDASGNK	1/sp|P00558|PGK1_HUMAN	y5/0.002	FHVEEEGKGKDASGNK	0	0	0	2	144204_FHVEEEGKGKDASGNK_2	NA	1/sp|P00558|PGK1_HUMAN
Brain	866.418	793.366	-39.6129	1217819_b15_2_FHVEEEGKGKDASGNK_2	-1	397.4	144204_FHVEEEGKGKDASGNK_2	0	FHVEEEGKGKDASGNK	1/sp|P00558|PGK1_HUMAN	b15^2/0.012	FHVEEEGKGKDASGNK	0	0	0	2	144204_FHVEEEGKGKDASGNK_2	NA	1/sp|P00558|PGK1_HUMAN
Brain	866.418	591.273	-39.6129	1217813_y6_1_FHVEEEGKGKDASGNK_2	-1	379.1	144204_FHVEEEGKGKDASGNK_2	0	FHVEEEGKGKDASGNK	1/sp|P00558|PGK1_HUMAN	y6/0.003	FHVEEEGKGKDASGNK	0	0	0	2	144204_FHVEEEGKGKDASGNK_2	NA	1/sp|P00558|PGK1_HUMAN
Brain	866.418	724.355	-39.6129	1217815_y14_2_FHVEEEGKGKDASGNK_2	-1	328.8	144204_FHVEEEGKGKDASGNK_2	0	FHVEEEGKGKDASGNK	1/sp|P00558|PGK1_HUMAN	y14^2/0.001	FHVEEEGKGKDASGNK	0	0	0	2	144204_FHVEEEGKGKDASGNK_2	NA	1/sp|P00558|PGK1_HUMAN
Brain	866.418	776.39	-39.6129	1217817_y8_1_FHVEEEGKGKDASGNK_2	-1	296.6	144204_FHVEEEGKGKDASGNK_2	0	FHVEEEGKGKDASGNK	1/sp|P00558|PGK1_HUMAN	y8/0.000	FHVEEEGKGKDASGNK	0	0	0	2	144204_FHVEEEGKGKDASGNK_2	NA	1/sp|P00558|PGK1_HUMAN
Brain	866.418	792.884	-39.6129	1217818_y15_2_FHVEEEGKGKDASGNK_2	-1	272	144204_FHVEEEGKGKDASGNK_2	0	FHVEEEGKGKDASGNK	1/sp|P00558|PGK1_HUMAN	y15^2/-0.001	FHVEEEGKGKDASGNK	0	0	0	2	144204_FHVEEEGKGKDASGNK_2	NA	1/sp|P00558|PGK1_HUMAN
Brain	549.817	914.505	36.9	3647155_y8_1_ALAAELNQLR_2	-1	7380.2	400670_ALAAELNQLR_2	0	ALAAELNQLR	1/sp|P14136|GFAP_HUMAN	y8/0.003	ALAAELNQLR	0	0	0	2	400670_ALAAELNQLR_2	NA	1/sp|P14136|GFAP_HUMAN
Brain	549.817	843.468	36.9	3647154_y7_1_ALAAELNQLR_2	-1	4988.7	400670_ALAAELNQLR_2	0	ALAAELNQLR	1/sp|P14136|GFAP_HUMAN	y7/0.002	ALAAELNQLR	0	0	0	2	400670_ALAAELNQLR_2	NA	1/sp|P14136|GFAP_HUMAN
Brain	549.817	772.431	36.9	3647153_y6_1_ALAAELNQLR_2	-1	4151	400670_ALAAELNQLR_2	0	ALAAELNQLR	1/sp|P14136|GFAP_HUMAN	y6/0.003	ALAAELNQLR	0	0	0	2	400670_ALAAELNQLR_2	NA	1/sp|P14136|GFAP_HUMAN
Brain	549.817	643.389	36.9	3647152_y5_1_ALAAELNQLR_2	-1	3708.1	400670_ALAAELNQLR_2	0	ALAAELNQLR	1/sp|P14136|GFAP_HUMAN	y5/0.003	ALAAELNQLR	0	0	0	2	400670_ALAAELNQLR_2	NA	1/sp|P14136|GFAP_HUMAN
Brain	549.817	530.305	36.9	3647151_y4_1_ALAAELNQLR_2	-1	2655.8	400670_ALAAELNQLR_2	0	ALAAELNQLR	1/sp|P14136|GFAP_HUMAN	y4/0.002	ALAAELNQLR	0	0	0	2	400670_ALAAELNQLR_2	NA	1/sp|P14136|GFAP_HUMAN
Brain	549.817	416.262	36.9	3647147_y3_1_ALAAELNQLR_2	-1	566.2	400670_ALAAELNQLR_2	0	ALAAELNQLR	1/sp|P14136|GFAP_HUMAN	y3/0.001	ALAAELNQLR	0	0	0	2	400670_ALAAELNQLR_2	NA	1/sp|P14136|GFAP_HUMAN
Brain	604.799	687.378	6.3	3659691_y6_1_EAASYQEALAR_2	-1	10000	402230_EAASYQEALAR_2	0	EAASYQEALAR	1/sp|P14136|GFAP_HUMAN	y6/0.002	EAASYQEALAR	0	0	0	2	402230_EAASYQEALAR_2	NA	1/sp|P14136|GFAP_HUMAN
Brain	604.799	559.32	6.3	3659690_y5_1_EAASYQEALAR_2	-1	7035.9	402230_EAASYQEALAR_2	0	EAASYQEALAR	1/sp|P14136|GFAP_HUMAN	y5/0.002	EAASYQEALAR	0	0	0	2	402230_EAASYQEALAR_2	NA	1/sp|P14136|GFAP_HUMAN
Brain	604.799	937.474	6.3	3659693_y8_1_EAASYQEALAR_2	-1	6793.7	402230_EAASYQEALAR_2	0	EAASYQEALAR	1/sp|P14136|GFAP_HUMAN	y8/0.003	EAASYQEALAR	0	0	0	2	402230_EAASYQEALAR_2	NA	1/sp|P14136|GFAP_HUMAN
Brain	604.799	850.442	6.3	3659692_y7_1_EAASYQEALAR_2	-1	6367.6	402230_EAASYQEALAR_2	0	EAASYQEALAR	1/sp|P14136|GFAP_HUMAN	y7/0.002	EAASYQEALAR	0	0	0	2	402230_EAASYQEALAR_2	NA	1/sp|P14136|GFAP_HUMAN
Brain	604.799	1008.51	6.3	3659694_y9_1_EAASYQEALAR_2	-1	4590	402230_EAASYQEALAR_2	0	EAASYQEALAR	1/sp|P14136|GFAP_HUMAN	y9/0.003	EAASYQEALAR	0	0	0	2	402230_EAASYQEALAR_2	NA	1/sp|P14136|GFAP_HUMAN
Brain	604.799	430.277	6.3	3659689_y4_1_EAASYQEALAR_2	-1	4325.8	402230_EAASYQEALAR_2	0	EAASYQEALAR	1/sp|P14136|GFAP_HUMAN	y4/0.002	EAASYQEALAR	0	0	0	2	402230_EAASYQEALAR_2	NA	1/sp|P14136|GFAP_HUMAN
Brain	525.764	832.416	16.3	3768702_y8_1_FADLTDAAAR_2	-1	4557.9	415401_FADLTDAAAR_2	0	FADLTDAAAR	1/sp|P14136|GFAP_HUMAN	y8/0.002,b9-44/-0.002	FADLTDAAAR	0	0	0	2	415401_FADLTDAAAR_2	NA	1/sp|P14136|GFAP_HUMAN
Brain	525.764	604.305	16.3	3768700_y6_1_FADLTDAAAR_2	-1	3810.9	415401_FADLTDAAAR_2	0	FADLTDAAAR	1/sp|P14136|GFAP_HUMAN	y6/0.002	FADLTDAAAR	0	0	0	2	415401_FADLTDAAAR_2	NA	1/sp|P14136|GFAP_HUMAN
Brain	525.764	503.257	16.3	3768698_y5_1_FADLTDAAAR_2	-1	1703.1	415401_FADLTDAAAR_2	0	FADLTDAAAR	1/sp|P14136|GFAP_HUMAN	y5/0.001	FADLTDAAAR	0	0	0	2	415401_FADLTDAAAR_2	NA	1/sp|P14136|GFAP_HUMAN
Brain	525.764	717.389	16.3	3768701_y7_1_FADLTDAAAR_2	-1	1672.2	415401_FADLTDAAAR_2	0	FADLTDAAAR	1/sp|P14136|GFAP_HUMAN	y7/0.002	FADLTDAAAR	0	0	0	2	415401_FADLTDAAAR_2	NA	1/sp|P14136|GFAP_HUMAN
Brain	525.764	903.453	16.3	3768703_y9_1_FADLTDAAAR_2	-1	1415.8	415401_FADLTDAAAR_2	0	FADLTDAAAR	1/sp|P14136|GFAP_HUMAN	y9/0.003	FADLTDAAAR	0	0	0	2	415401_FADLTDAAAR_2	NA	1/sp|P14136|GFAP_HUMAN
Brain	525.764	447.224	16.3	3768697_b4_1_FADLTDAAAR_2	-1	126.9	415401_FADLTDAAAR_2	0	FADLTDAAAR	1/sp|P14136|GFAP_HUMAN	b4/0.002	FADLTDAAAR	0	0	0	2	415401_FADLTDAAAR_2	NA	1/sp|P14136|GFAP_HUMAN
Brain	750.396	914.4	43.6	3773996_b7_1_HLQEYQDLLNVK_2	-1	1801.9	415945_HLQEYQDLLNVK_2	0	HLQEYQDLLNVK	1/sp|P14136|GFAP_HUMAN	b7/0.003	HLQEYQDLLNVK	0	0	0	2	415945_HLQEYQDLLNVK_2	NA	1/sp|P14136|GFAP_HUMAN
Brain	750.396	1027.48	43.6	3773998_b8_1_HLQEYQDLLNVK_2	-1	1344.4	415945_HLQEYQDLLNVK_2	0	HLQEYQDLLNVK	1/sp|P14136|GFAP_HUMAN	b8/0.005	HLQEYQDLLNVK	0	0	0	2	415945_HLQEYQDLLNVK_2	NA	1/sp|P14136|GFAP_HUMAN
Brain	750.396	1121.58	43.6	3773999_y9_1_HLQEYQDLLNVK_2	-1	1243.1	415945_HLQEYQDLLNVK_2	0	HLQEYQDLLNVK	1/sp|P14136|GFAP_HUMAN	y9/0.003	HLQEYQDLLNVK	0	0	0	2	415945_HLQEYQDLLNVK_2	NA	1/sp|P14136|GFAP_HUMAN
Brain	750.396	586.392	43.6	3773994_y5_1_HLQEYQDLLNVK_2	-1	1041.1	415945_HLQEYQDLLNVK_2	0	HLQEYQDLLNVK	1/sp|P14136|GFAP_HUMAN	y5/0.003	HLQEYQDLLNVK	0	0	0	2	415945_HLQEYQDLLNVK_2	NA	1/sp|P14136|GFAP_HUMAN
Brain	750.396	992.541	43.6	3773997_y8_1_HLQEYQDLLNVK_2	-1	872.4	415945_HLQEYQDLLNVK_2	0	HLQEYQDLLNVK	1/sp|P14136|GFAP_HUMAN	y8/0.004	HLQEYQDLLNVK	0	0	0	2	415945_HLQEYQDLLNVK_2	NA	1/sp|P14136|GFAP_HUMAN
Brain	750.396	1140.57	43.6	3774000_b9_1_HLQEYQDLLNVK_2	-1	858.6	415945_HLQEYQDLLNVK_2	0	HLQEYQDLLNVK	1/sp|P14136|GFAP_HUMAN	b9/0.004	HLQEYQDLLNVK	0	0	0	2	415945_HLQEYQDLLNVK_2	NA	1/sp|P14136|GFAP_HUMAN
Brain	544.291	846.395	-22.4722	3777739_y7_1_KLLEGEENR_2	-1	6865.9	416311_KLLEGEENR_2	0	KLLEGEENR	1/sp|P14136|GFAP_HUMAN	y7/0.003	KLLEGEENR	0	0	0	2	416311_KLLEGEENR_2	NA	1/sp|P14136|GFAP_HUMAN
Brain	544.291	733.311	-22.4722	3777737_y6_1_KLLEGEENR_2	-1	3636.9	416311_KLLEGEENR_2	0	KLLEGEENR	1/sp|P14136|GFAP_HUMAN	y6/0.002	KLLEGEENR	0	0	0	2	416311_KLLEGEENR_2	NA	1/sp|P14136|GFAP_HUMAN
Brain	544.291	604.269	-22.4722	3777736_y5_1_KLLEGEENR_2	-1	3207.2	416311_KLLEGEENR_2	0	KLLEGEENR	1/sp|P14136|GFAP_HUMAN	y5/0.002	KLLEGEENR	0	0	0	2	416311_KLLEGEENR_2	NA	1/sp|P14136|GFAP_HUMAN
Brain	544.291	959.479	-22.4722	3777740_y8_1_KLLEGEENR_2	-1	2910.1	416311_KLLEGEENR_2	0	KLLEGEENR	1/sp|P14136|GFAP_HUMAN	y8/0.003	KLLEGEENR	0	0	0	2	416311_KLLEGEENR_2	NA	1/sp|P14136|GFAP_HUMAN
Brain	544.291	418.204	-22.4722	3777732_y3_1_KLLEGEENR_2	-1	460.5	416311_KLLEGEENR_2	0	KLLEGEENR	1/sp|P14136|GFAP_HUMAN	y3/0.001	KLLEGEENR	0	0	0	2	416311_KLLEGEENR_2	NA	1/sp|P14136|GFAP_HUMAN
Brain	544.291	484.313	-22.4722	3777734_b4_1_KLLEGEENR_2	-1	326.3	416311_KLLEGEENR_2	0	KLLEGEENR	1/sp|P14136|GFAP_HUMAN	b4/-0.001	KLLEGEENR	0	0	0	2	416311_KLLEGEENR_2	NA	1/sp|P14136|GFAP_HUMAN
Brain	544.788	619.316	-10.8062	3779054_y6_1_LDQLTANSAR_2	-1	10000	416446_LDQLTANSAR_2	0	LDQLTANSAR	1/sp|P14136|GFAP_HUMAN	y6/0.002	LDQLTANSAR	0	0	0	2	416446_LDQLTANSAR_2	NA	1/sp|P14136|GFAP_HUMAN
Brain	544.788	732.4	-10.8062	3779055_y7_1_LDQLTANSAR_2	-1	5223.1	416446_LDQLTANSAR_2	0	LDQLTANSAR	1/sp|P14136|GFAP_HUMAN	y7/0.003	LDQLTANSAR	0	0	0	2	416446_LDQLTANSAR_2	NA	1/sp|P14136|GFAP_HUMAN
Brain	544.788	518.268	-10.8062	3779053_y5_1_LDQLTANSAR_2	-1	3947.5	416446_LDQLTANSAR_2	0	LDQLTANSAR	1/sp|P14136|GFAP_HUMAN	y5/0.001	LDQLTANSAR	0	0	0	2	416446_LDQLTANSAR_2	NA	1/sp|P14136|GFAP_HUMAN
Brain	544.788	860.458	-10.8062	3779057_y8_1_LDQLTANSAR_2	-1	1943.1	416446_LDQLTANSAR_2	0	LDQLTANSAR	1/sp|P14136|GFAP_HUMAN	y8/0.002	LDQLTANSAR	0	0	0	2	416446_LDQLTANSAR_2	NA	1/sp|P14136|GFAP_HUMAN
Brain	544.788	447.231	-10.8062	3779051_y4_1_LDQLTANSAR_2	-1	1893.2	416446_LDQLTANSAR_2	0	LDQLTANSAR	1/sp|P14136|GFAP_HUMAN	y4/0.001	LDQLTANSAR	0	0	0	2	416446_LDQLTANSAR_2	NA	1/sp|P14136|GFAP_HUMAN
Brain	544.788	975.485	-10.8062	3779058_y9_1_LDQLTANSAR_2	-1	1654.8	416446_LDQLTANSAR_2	0	LDQLTANSAR	1/sp|P14136|GFAP_HUMAN	y9/0.003	LDQLTANSAR	0	0	0	2	416446_LDQLTANSAR_2	NA	1/sp|P14136|GFAP_HUMAN
Brain	614.662	800.426	52.4	3779495_y14_2_LEVERDNLAQDLATVR_3	-1	10000	416488_LEVERDNLAQDLATVR_3	0	LEVERDNLAQDLATVR	1/sp|P14136|GFAP_HUMAN	y14^2/0.003	LEVERDNLAQDLATVR	0	0	0	3	416488_LEVERDNLAQDLATVR_3	NA	1/sp|P14136|GFAP_HUMAN
Brain	614.662	802.442	52.4	3779496_y7_1_LEVERDNLAQDLATVR_3	-1	8914.7	416488_LEVERDNLAQDLATVR_3	0	LEVERDNLAQDLATVR	1/sp|P14136|GFAP_HUMAN	y7/0.003	LEVERDNLAQDLATVR	0	0	0	3	416488_LEVERDNLAQDLATVR_3	NA	1/sp|P14136|GFAP_HUMAN
Brain	614.662	674.383	52.4	3779491_y6_1_LEVERDNLAQDLATVR_3	-1	8080.1	416488_LEVERDNLAQDLATVR_3	0	LEVERDNLAQDLATVR	1/sp|P14136|GFAP_HUMAN	y6/0.003	LEVERDNLAQDLATVR	0	0	0	3	416488_LEVERDNLAQDLATVR_3	NA	1/sp|P14136|GFAP_HUMAN
Brain	614.662	446.272	52.4	3779487_y4_1_LEVERDNLAQDLATVR_3	-1	6462.2	416488_LEVERDNLAQDLATVR_3	0	LEVERDNLAQDLATVR	1/sp|P14136|GFAP_HUMAN	y4/0.002	LEVERDNLAQDLATVR	0	0	0	3	416488_LEVERDNLAQDLATVR_3	NA	1/sp|P14136|GFAP_HUMAN
Brain	614.662	856.416	52.4	3779497_b7_1_LEVERDNLAQDLATVR_3	-1	6207.3	416488_LEVERDNLAQDLATVR_3	0	LEVERDNLAQDLATVR	1/sp|P14136|GFAP_HUMAN	b7/0.010,y15-17^2/-0.009,m2:8/0.010	LEVERDNLAQDLATVR	0	0	0	3	416488_LEVERDNLAQDLATVR_3	NA	1/sp|P14136|GFAP_HUMAN
Brain	614.662	559.356	52.4	3779490_y5_1_LEVERDNLAQDLATVR_3	-1	5671.7	416488_LEVERDNLAQDLATVR_3	0	LEVERDNLAQDLATVR	1/sp|P14136|GFAP_HUMAN	y5/0.002	LEVERDNLAQDLATVR	0	0	0	3	416488_LEVERDNLAQDLATVR_3	NA	1/sp|P14136|GFAP_HUMAN
Brain	857.469	978.537	88.4	3780478_y8_1_LLEGEENRITIPVQTFSNLQIR_3	-1	6910.9	416590_LLEGEENRITIPVQTFSNLQIR_3	0	LLEGEENRITIPVQTFSNLQIR	1/sp|P14136|GFAP_HUMAN	y8/0.003	LLEGEENRITIPVQTFSNLQIR	0	0	0	3	416590_LLEGEENRITIPVQTFSNLQIR_3	NA	1/sp|P14136|GFAP_HUMAN
Brain	857.469	1106.6	88.4	3780479_y9_1_LLEGEENRITIPVQTFSNLQIR_3	-1	5736.2	416590_LLEGEENRITIPVQTFSNLQIR_3	0	LLEGEENRITIPVQTFSNLQIR	1/sp|P14136|GFAP_HUMAN	y9/0.004	LLEGEENRITIPVQTFSNLQIR	0	0	0	3	416590_LLEGEENRITIPVQTFSNLQIR_3	NA	1/sp|P14136|GFAP_HUMAN
Brain	857.469	730.421	88.4	3780475_y6_1_LLEGEENRITIPVQTFSNLQIR_3	-1	5415.3	416590_LLEGEENRITIPVQTFSNLQIR_3	0	LLEGEENRITIPVQTFSNLQIR	1/sp|P14136|GFAP_HUMAN	y6/0.003	LLEGEENRITIPVQTFSNLQIR	0	0	0	3	416590_LLEGEENRITIPVQTFSNLQIR_3	NA	1/sp|P14136|GFAP_HUMAN
Brain	857.469	651.862	88.4	3780474_y11_2_LLEGEENRITIPVQTFSNLQIR_3	-1	5405.8	416590_LLEGEENRITIPVQTFSNLQIR_3	0	LLEGEENRITIPVQTFSNLQIR	1/sp|P14136|GFAP_HUMAN	y11^2/0.002	LLEGEENRITIPVQTFSNLQIR	0	0	0	3	416590_LLEGEENRITIPVQTFSNLQIR_3	NA	1/sp|P14136|GFAP_HUMAN
Brain	857.469	1172.62	88.4	3780482_y20_2_LLEGEENRITIPVQTFSNLQIR_3	-1	3285.1	416590_LLEGEENRITIPVQTFSNLQIR_3	0	LLEGEENRITIPVQTFSNLQIR	1/sp|P14136|GFAP_HUMAN	y20^2/0.001	LLEGEENRITIPVQTFSNLQIR	0	0	0	3	416590_LLEGEENRITIPVQTFSNLQIR_3	NA	1/sp|P14136|GFAP_HUMAN
Brain	857.469	1155.6	88.4	3780481_b10_1_LLEGEENRITIPVQTFSNLQIR_3	-1	3041.4	416590_LLEGEENRITIPVQTFSNLQIR_3	0	LLEGEENRITIPVQTFSNLQIR	1/sp|P14136|GFAP_HUMAN	b10/0.001,m2:11/0.001	LLEGEENRITIPVQTFSNLQIR	0	0	0	3	416590_LLEGEENRITIPVQTFSNLQIR_3	NA	1/sp|P14136|GFAP_HUMAN
Brain	453.256	626.362	26	3781862_b5_1_LRLDQLTANSAR_3	-1	10000	416737_LRLDQLTANSAR_3	0	LRLDQLTANSAR	1/sp|P14136|GFAP_HUMAN	b5/0.002,m2:6/0.002	LRLDQLTANSAR	0	0	0	3	416737_LRLDQLTANSAR_3	NA	1/sp|P14136|GFAP_HUMAN
Brain	453.256	518.268	26	3781860_y5_1_LRLDQLTANSAR_3	-1	8548.3	416737_LRLDQLTANSAR_3	0	LRLDQLTANSAR	1/sp|P14136|GFAP_HUMAN	y5/0.002	LRLDQLTANSAR	0	0	0	3	416737_LRLDQLTANSAR_3	NA	1/sp|P14136|GFAP_HUMAN
Brain	453.256	619.316	26	3781861_y6_1_LRLDQLTANSAR_3	-1	8268.2	416737_LRLDQLTANSAR_3	0	LRLDQLTANSAR	1/sp|P14136|GFAP_HUMAN	y6/0.002	LRLDQLTANSAR	0	0	0	3	416737_LRLDQLTANSAR_3	NA	1/sp|P14136|GFAP_HUMAN
Brain	453.256	498.303	26	3781858_b4_1_LRLDQLTANSAR_3	-1	4913.7	416737_LRLDQLTANSAR_3	0	LRLDQLTANSAR	1/sp|P14136|GFAP_HUMAN	b4/0.002	LRLDQLTANSAR	0	0	0	3	416737_LRLDQLTANSAR_3	NA	1/sp|P14136|GFAP_HUMAN
Brain	453.256	739.446	26	3781864_b6_1_LRLDQLTANSAR_3	-1	2688.5	416737_LRLDQLTANSAR_3	0	LRLDQLTANSAR	1/sp|P14136|GFAP_HUMAN	b6/0.003	LRLDQLTANSAR	0	0	0	3	416737_LRLDQLTANSAR_3	NA	1/sp|P14136|GFAP_HUMAN
Brain	453.256	420.751	26	3781856_b7_2_LRLDQLTANSAR_3	-1	1252.3	416737_LRLDQLTANSAR_3	0	LRLDQLTANSAR	1/sp|P14136|GFAP_HUMAN	b7^2/0.002	LRLDQLTANSAR	0	0	0	3	416737_LRLDQLTANSAR_3	NA	1/sp|P14136|GFAP_HUMAN
Brain	480.243	733.311	-18.279	3859941_y6_1_LLEGEENR_2	-1	10000	424762_LLEGEENR_2	0	LLEGEENR	1/sp|P14136|GFAP_HUMAN	y6/0.002	LLEGEENR	0	0	0	2	424762_LLEGEENR_2	NA	1/sp|P14136|GFAP_HUMAN
Brain	480.243	604.269	-18.279	3859940_y5_1_LLEGEENR_2	-1	4394.4	424762_LLEGEENR_2	0	LLEGEENR	1/sp|P14136|GFAP_HUMAN	y5/0.002	LLEGEENR	0	0	0	2	424762_LLEGEENR_2	NA	1/sp|P14136|GFAP_HUMAN
Brain	480.243	846.395	-18.279	3859942_y7_1_LLEGEENR_2	-1	1884.4	424762_LLEGEENR_2	0	LLEGEENR	1/sp|P14136|GFAP_HUMAN	y7/0.003	LLEGEENR	0	0	0	2	424762_LLEGEENR_2	NA	1/sp|P14136|GFAP_HUMAN
Brain	480.243	418.204	-18.279	3859937_y3_1_LLEGEENR_2	-1	769.5	424762_LLEGEENR_2	0	LLEGEENR	1/sp|P14136|GFAP_HUMAN	y3/0.001	LLEGEENR	0	0	0	2	424762_LLEGEENR_2	NA	1/sp|P14136|GFAP_HUMAN
Brain	480.243	547.247	-18.279	3859939_y4_1_LLEGEENR_2	-1	331.1	424762_LLEGEENR_2	0	LLEGEENR	1/sp|P14136|GFAP_HUMAN	y4/0.002	LLEGEENR	0	0	0	2	424762_LLEGEENR_2	NA	1/sp|P14136|GFAP_HUMAN
Brain	480.243	423.701	-18.279	3859938_y7_2_LLEGEENR_2	-1	250.3	424762_LLEGEENR_2	0	LLEGEENR	1/sp|P14136|GFAP_HUMAN	y7^2/0.001	LLEGEENR	0	0	0	2	424762_LLEGEENR_2	NA	1/sp|P14136|GFAP_HUMAN
Brain	502.592	732.389	72.5	4021112_y6_1_QLQSLTCDLESLR_3	-1	5259.9	441292_QLQSLTCDLESLR_3	0	QLQSLTCDLESLR	1/sp|P14136|GFAP_HUMAN	y6/-0.001	QLQSLTCDLESLR	0	0	0	3	441292_QLQSLTCDLESLR_3	NA	1/sp|P14136|GFAP_HUMAN
Brain	502.592	617.362	72.5	4021110_y5_1_QLQSLTCDLESLR_3	-1	4860.9	441292_QLQSLTCDLESLR_3	0	QLQSLTCDLESLR	1/sp|P14136|GFAP_HUMAN	y5/0.002	QLQSLTCDLESLR	0	0	0	3	441292_QLQSLTCDLESLR_3	NA	1/sp|P14136|GFAP_HUMAN
Brain	502.592	457.241	72.5	4021107_b4_1_QLQSLTCDLESLR_3	-1	1678.1	441292_QLQSLTCDLESLR_3	0	QLQSLTCDLESLR	1/sp|P14136|GFAP_HUMAN	b4/0.002	QLQSLTCDLESLR	0	0	0	3	441292_QLQSLTCDLESLR_3	NA	1/sp|P14136|GFAP_HUMAN
Brain	502.592	422.212	72.5	4021106_y11_3_QLQSLTCDLESLR_3	-1	1395.2	441292_QLQSLTCDLESLR_3	0	QLQSLTCDLESLR	1/sp|P14136|GFAP_HUMAN	y11^3/-0.006,b4-35/0.002,b8-46^2/0.000	QLQSLTCDLESLR	0	0	0	3	441292_QLQSLTCDLESLR_3	NA	1/sp|P14136|GFAP_HUMAN
Brain	502.592	570.325	72.5	4021109_b5_1_QLQSLTCDLESLR_3	-1	942.4	441292_QLQSLTCDLESLR_3	0	QLQSLTCDLESLR	1/sp|P14136|GFAP_HUMAN	b5/0.003	QLQSLTCDLESLR	0	0	0	3	441292_QLQSLTCDLESLR_3	NA	1/sp|P14136|GFAP_HUMAN
Brain	502.592	671.372	72.5	4021111_b6_1_QLQSLTCDLESLR_3	-1	526.9	441292_QLQSLTCDLESLR_3	0	QLQSLTCDLESLR	1/sp|P14136|GFAP_HUMAN	b6/0.003	QLQSLTCDLESLR	0	0	0	3	441292_QLQSLTCDLESLR_3	NA	1/sp|P14136|GFAP_HUMAN
Brain	798.064	809.905	81.7	4021152_y14_2_QLQSLTCDLESLRGTNESLER_3	-1	10000	441295_QLQSLTCDLESLRGTNESLER_3	0	QLQSLTCDLESLRGTNESLER	1/sp|P14136|GFAP_HUMAN	y14^2/0.001	QLQSLTCDLESLRGTNESLER	0	0	0	3	441295_QLQSLTCDLESLRGTNESLER_3	NA	1/sp|P14136|GFAP_HUMAN
Brain	798.064	752.392	81.7	4021151_y13_2_QLQSLTCDLESLRGTNESLER_3	-1	3932	441295_QLQSLTCDLESLRGTNESLER_3	0	QLQSLTCDLESLRGTNESLER	1/sp|P14136|GFAP_HUMAN	y13^2/0.003	QLQSLTCDLESLRGTNESLER	0	0	0	3	441295_QLQSLTCDLESLRGTNESLER_3	NA	1/sp|P14136|GFAP_HUMAN
Brain	798.064	631.328	81.7	4021148_y11_2_QLQSLTCDLESLRGTNESLER_3	-1	3203.6	441295_QLQSLTCDLESLRGTNESLER_3	0	QLQSLTCDLESLRGTNESLER	1/sp|P14136|GFAP_HUMAN	y11^2/0.003,y17-44^3/0.009	QLQSLTCDLESLRGTNESLER	0	0	0	3	441295_QLQSLTCDLESLRGTNESLER_3	NA	1/sp|P14136|GFAP_HUMAN
Brain	798.064	695.85	81.7	4021149_y12_2_QLQSLTCDLESLRGTNESLER_3	-1	1489.3	441295_QLQSLTCDLESLRGTNESLER_3	0	QLQSLTCDLESLRGTNESLER	1/sp|P14136|GFAP_HUMAN	y12^2/0.003	QLQSLTCDLESLRGTNESLER	0	0	0	3	441295_QLQSLTCDLESLRGTNESLER_3	NA	1/sp|P14136|GFAP_HUMAN
Brain	798.064	905.432	81.7	4021153_y8_1_QLQSLTCDLESLRGTNESLER_3	-1	1103.8	441295_QLQSLTCDLESLRGTNESLER_3	0	QLQSLTCDLESLRGTNESLER	1/sp|P14136|GFAP_HUMAN	y8/0.008	QLQSLTCDLESLRGTNESLER	0	0	0	3	441295_QLQSLTCDLESLRGTNESLER_3	NA	1/sp|P14136|GFAP_HUMAN
Brain	798.064	504.278	81.7	4021145_y4_1_QLQSLTCDLESLRGTNESLER_3	-1	1063.4	441295_QLQSLTCDLESLRGTNESLER_3	0	QLQSLTCDLESLRGTNESLER	1/sp|P14136|GFAP_HUMAN	y4/0.003	QLQSLTCDLESLRGTNESLER	0	0	0	3	441295_QLQSLTCDLESLRGTNESLER_3	NA	1/sp|P14136|GFAP_HUMAN
Liver	605.856	856.477	58.2	30148_y7_1_AIGLPEELIQK_2	-1	5948.5	2982_AIGLPEELIQK_2	0	AIGLPEELIQK	1/sp|P07148|FABPL_HUMAN	y7/-0.002	AIGLPEELIQK	0	0	0	2	2982_AIGLPEELIQK_2	NA	1/sp|P07148|FABPL_HUMAN
Liver	605.856	428.742	58.2	30143_y7_2_AIGLPEELIQK_2	-1	1462.4	2982_AIGLPEELIQK_2	0	AIGLPEELIQK	1/sp|P07148|FABPL_HUMAN	y7^2/-0.001	AIGLPEELIQK	0	0	0	2	2982_AIGLPEELIQK_2	NA	1/sp|P07148|FABPL_HUMAN
Liver	605.856	1026.58	58.2	30149_y9_1_AIGLPEELIQK_2	-1	1430.3	2982_AIGLPEELIQK_2	0	AIGLPEELIQK	1/sp|P07148|FABPL_HUMAN	y9/-0.002	AIGLPEELIQK	0	0	0	2	2982_AIGLPEELIQK_2	NA	1/sp|P07148|FABPL_HUMAN
Liver	605.856	710.372	58.2	30146_b7_1_AIGLPEELIQK_2	-1	667	2982_AIGLPEELIQK_2	0	AIGLPEELIQK	1/sp|P07148|FABPL_HUMAN	b7/-0.002,m5:10/-0.002	AIGLPEELIQK	0	0	0	2	2982_AIGLPEELIQK_2	NA	1/sp|P07148|FABPL_HUMAN
Liver	605.856	630.382	58.2	30145_y5_1_AIGLPEELIQK_2	-1	629.3	2982_AIGLPEELIQK_2	0	AIGLPEELIQK	1/sp|P07148|FABPL_HUMAN	y5/-0.002	AIGLPEELIQK	0	0	0	2	2982_AIGLPEELIQK_2	NA	1/sp|P07148|FABPL_HUMAN
Liver	605.856	501.34	58.2	30144_y4_1_AIGLPEELIQK_2	-1	625.9	2982_AIGLPEELIQK_2	0	AIGLPEELIQK	1/sp|P07148|FABPL_HUMAN	y4/-0.001	AIGLPEELIQK	0	0	0	2	2982_AIGLPEELIQK_2	NA	1/sp|P07148|FABPL_HUMAN
Liver	626.861	992.562	61.3	184036_y10_1_FLASVSTVLTSK_2	-1	3391.5	18273_FLASVSTVLTSK_2	0	FLASVSTVLTSK	1/sp|P69905|HBA_HUMAN	y10/-0.002	FLASVSTVLTSK	0	0	0	2	18273_FLASVSTVLTSK_2	NA	1/sp|P69905|HBA_HUMAN
Liver	626.861	735.425	61.3	184033_y7_1_FLASVSTVLTSK_2	-1	2074.7	18273_FLASVSTVLTSK_2	0	FLASVSTVLTSK	1/sp|P69905|HBA_HUMAN	y7/-0.002	FLASVSTVLTSK	0	0	0	2	18273_FLASVSTVLTSK_2	NA	1/sp|P69905|HBA_HUMAN
Liver	626.861	921.525	61.3	184035_y9_1_FLASVSTVLTSK_2	-1	1537.1	18273_FLASVSTVLTSK_2	0	FLASVSTVLTSK	1/sp|P69905|HBA_HUMAN	y9/-0.002	FLASVSTVLTSK	0	0	0	2	18273_FLASVSTVLTSK_2	NA	1/sp|P69905|HBA_HUMAN
Liver	626.861	448.277	61.3	184030_y4_1_FLASVSTVLTSK_2	-1	1263.8	18273_FLASVSTVLTSK_2	0	FLASVSTVLTSK	1/sp|P69905|HBA_HUMAN	y4/-0.001	FLASVSTVLTSK	0	0	0	2	18273_FLASVSTVLTSK_2	NA	1/sp|P69905|HBA_HUMAN
Liver	626.861	834.493	61.3	184034_y8_1_FLASVSTVLTSK_2	-1	721.3	18273_FLASVSTVLTSK_2	0	FLASVSTVLTSK	1/sp|P69905|HBA_HUMAN	y8/-0.002	FLASVSTVLTSK	0	0	0	2	18273_FLASVSTVLTSK_2	NA	1/sp|P69905|HBA_HUMAN
Liver	626.861	648.393	61.3	184032_y6_1_FLASVSTVLTSK_2	-1	488.3	18273_FLASVSTVLTSK_2	0	FLASVSTVLTSK	1/sp|P69905|HBA_HUMAN	y6/-0.001	FLASVSTVLTSK	0	0	0	2	18273_FLASVSTVLTSK_2	NA	1/sp|P69905|HBA_HUMAN
Liver	663.362	898.536	10.9	235482_y8_1_GQNQPVLNITNK_2	-1	10000	23281_GQNQPVLNITNK_2	0	GQNQPVLNITNK	1/sp|P31327|CPSM_HUMAN	y8/-0.002	GQNQPVLNITNK	0	0	0	2	23281_GQNQPVLNITNK_2	NA	1/sp|P31327|CPSM_HUMAN
Liver	663.362	702.414	10.9	235480_y6_1_GQNQPVLNITNK_2	-1	3183.7	23281_GQNQPVLNITNK_2	0	GQNQPVLNITNK	1/sp|P31327|CPSM_HUMAN	y6/-0.002	GQNQPVLNITNK	0	0	0	2	23281_GQNQPVLNITNK_2	NA	1/sp|P31327|CPSM_HUMAN
Liver	663.362	589.33	10.9	235479_y5_1_GQNQPVLNITNK_2	-1	2958.6	23281_GQNQPVLNITNK_2	0	GQNQPVLNITNK	1/sp|P31327|CPSM_HUMAN	y5/-0.001	GQNQPVLNITNK	0	0	0	2	23281_GQNQPVLNITNK_2	NA	1/sp|P31327|CPSM_HUMAN
Liver	663.362	475.287	10.9	235478_y4_1_GQNQPVLNITNK_2	-1	1669.5	23281_GQNQPVLNITNK_2	0	GQNQPVLNITNK	1/sp|P31327|CPSM_HUMAN	y4/-0.006	GQNQPVLNITNK	0	0	0	2	23281_GQNQPVLNITNK_2	NA	1/sp|P31327|CPSM_HUMAN
Liver	663.362	801.483	10.9	235481_y7_1_GQNQPVLNITNK_2	-1	1409.2	23281_GQNQPVLNITNK_2	0	GQNQPVLNITNK	1/sp|P31327|CPSM_HUMAN	y7/-0.002	GQNQPVLNITNK	0	0	0	2	23281_GQNQPVLNITNK_2	NA	1/sp|P31327|CPSM_HUMAN
Liver	663.362	428.189	10.9	235476_b4_1_GQNQPVLNITNK_2	-1	1231.4	23281_GQNQPVLNITNK_2	0	GQNQPVLNITNK	1/sp|P31327|CPSM_HUMAN	b4/-0.001	GQNQPVLNITNK	0	0	0	2	23281_GQNQPVLNITNK_2	NA	1/sp|P31327|CPSM_HUMAN
Liver	591.323	612.321	-23.2251	244348_y6_1_GTVQALHATGAR_2	-1	10000	24103_GTVQALHATGAR_2	0	GTVQALHATGAR	1/sp|Q7Z4W1|DCXR_HUMAN	y6/-0.001	GTVQALHATGAR	0	0	0	2	24103_GTVQALHATGAR_2	NA	1/sp|Q7Z4W1|DCXR_HUMAN
Liver	591.323	796.442	-23.2251	244352_y8_1_GTVQALHATGAR_2	-1	6867.1	24103_GTVQALHATGAR_2	0	GTVQALHATGAR	1/sp|Q7Z4W1|DCXR_HUMAN	y8/-0.001	GTVQALHATGAR	0	0	0	2	24103_GTVQALHATGAR_2	NA	1/sp|Q7Z4W1|DCXR_HUMAN
Liver	591.323	725.405	-23.2251	244350_y7_1_GTVQALHATGAR_2	-1	5779.1	24103_GTVQALHATGAR_2	0	GTVQALHATGAR	1/sp|Q7Z4W1|DCXR_HUMAN	y7/-0.001	GTVQALHATGAR	0	0	0	2	24103_GTVQALHATGAR_2	NA	1/sp|Q7Z4W1|DCXR_HUMAN
Liver	591.323	475.262	-23.2251	244344_y5_1_GTVQALHATGAR_2	-1	5622.1	24103_GTVQALHATGAR_2	0	GTVQALHATGAR	1/sp|Q7Z4W1|DCXR_HUMAN	y5/-0.001	GTVQALHATGAR	0	0	0	2	24103_GTVQALHATGAR_2	NA	1/sp|Q7Z4W1|DCXR_HUMAN
Liver	591.323	924.501	-23.2251	244353_y9_1_GTVQALHATGAR_2	-1	3922.9	24103_GTVQALHATGAR_2	0	GTVQALHATGAR	1/sp|Q7Z4W1|DCXR_HUMAN	y9/-0.001	GTVQALHATGAR	0	0	0	2	24103_GTVQALHATGAR_2	NA	1/sp|Q7Z4W1|DCXR_HUMAN
Liver	591.323	404.225	-23.2251	244341_y4_1_GTVQALHATGAR_2	-1	2314.9	24103_GTVQALHATGAR_2	0	GTVQALHATGAR	1/sp|Q7Z4W1|DCXR_HUMAN	y4/-0.001	GTVQALHATGAR	0	0	0	2	24103_GTVQALHATGAR_2	NA	1/sp|Q7Z4W1|DCXR_HUMAN
Liver	582.374	696.429	83.8	275747_y6_1_IALGIPLPEIK_2	-1	10000	26862_IALGIPLPEIK_2	0	IALGIPLPEIK	1/sp|P31327|CPSM_HUMAN	y6/-0.002	IALGIPLPEIK	0	0	0	2	26862_IALGIPLPEIK_2	NA	1/sp|P31327|CPSM_HUMAN
Liver	582.374	486.292	83.8	275745_y4_1_IALGIPLPEIK_2	-1	9510.6	26862_IALGIPLPEIK_2	0	IALGIPLPEIK	1/sp|P31327|CPSM_HUMAN	y4/-0.001	IALGIPLPEIK	0	0	0	2	26862_IALGIPLPEIK_2	NA	1/sp|P31327|CPSM_HUMAN
Liver	582.374	866.535	83.8	275749_y8_1_IALGIPLPEIK_2	-1	2001.5	26862_IALGIPLPEIK_2	0	IALGIPLPEIK	1/sp|P31327|CPSM_HUMAN	y8/-0.002	IALGIPLPEIK	0	0	0	2	26862_IALGIPLPEIK_2	NA	1/sp|P31327|CPSM_HUMAN
Liver	582.374	979.619	83.8	275750_y9_1_IALGIPLPEIK_2	-1	1351.7	26862_IALGIPLPEIK_2	0	IALGIPLPEIK	1/sp|P31327|CPSM_HUMAN	y9/-0.002	IALGIPLPEIK	0	0	0	2	26862_IALGIPLPEIK_2	NA	1/sp|P31327|CPSM_HUMAN
Liver	582.374	1050.66	83.8	275751_y10_1_IALGIPLPEIK_2	-1	623.2	26862_IALGIPLPEIK_2	0	IALGIPLPEIK	1/sp|P31327|CPSM_HUMAN	y10/-0.002	IALGIPLPEIK	0	0	0	2	26862_IALGIPLPEIK_2	NA	1/sp|P31327|CPSM_HUMAN
Liver	582.374	809.513	83.8	275748_y7_1_IALGIPLPEIK_2	-1	549.8	26862_IALGIPLPEIK_2	0	IALGIPLPEIK	1/sp|P31327|CPSM_HUMAN	y7/-0.002	IALGIPLPEIK	0	0	0	2	26862_IALGIPLPEIK_2	NA	1/sp|P31327|CPSM_HUMAN
Liver	795.425	904.462	103.1	276240_y8_1_IAPSFAVESIEDALK_2	-1	9312.6	26914_IAPSFAVESIEDALK_2	0	IAPSFAVESIEDALK	1/sp|P31327|CPSM_HUMAN	y8/-0.003	IAPSFAVESIEDALK	0	0	0	2	26914_IAPSFAVESIEDALK_2	NA	1/sp|P31327|CPSM_HUMAN
Liver	795.425	1003.53	103.1	276241_y9_1_IAPSFAVESIEDALK_2	-1	7579.6	26914_IAPSFAVESIEDALK_2	0	IAPSFAVESIEDALK	1/sp|P31327|CPSM_HUMAN	y9/-0.002	IAPSFAVESIEDALK	0	0	0	2	26914_IAPSFAVESIEDALK_2	NA	1/sp|P31327|CPSM_HUMAN
Liver	795.425	1074.57	103.1	276242_y10_1_IAPSFAVESIEDALK_2	-1	6679.8	26914_IAPSFAVESIEDALK_2	0	IAPSFAVESIEDALK	1/sp|P31327|CPSM_HUMAN	y10/-0.002	IAPSFAVESIEDALK	0	0	0	2	26914_IAPSFAVESIEDALK_2	NA	1/sp|P31327|CPSM_HUMAN
Liver	795.425	775.42	103.1	276239_y7_1_IAPSFAVESIEDALK_2	-1	5555.5	26914_IAPSFAVESIEDALK_2	0	IAPSFAVESIEDALK	1/sp|P31327|CPSM_HUMAN	y7/-0.001	IAPSFAVESIEDALK	0	0	0	2	26914_IAPSFAVESIEDALK_2	NA	1/sp|P31327|CPSM_HUMAN
Liver	795.425	703.364	103.1	276238_y13_2_IAPSFAVESIEDALK_2	-1	4776.1	26914_IAPSFAVESIEDALK_2	0	IAPSFAVESIEDALK	1/sp|P31327|CPSM_HUMAN	y13^2/0.000	IAPSFAVESIEDALK	0	0	0	2	26914_IAPSFAVESIEDALK_2	NA	1/sp|P31327|CPSM_HUMAN
Liver	795.425	502.269	103.1	276234_y9_2_IAPSFAVESIEDALK_2	-1	3166.8	26914_IAPSFAVESIEDALK_2	0	IAPSFAVESIEDALK	1/sp|P31327|CPSM_HUMAN	y9^2/-0.004,m3:7/-0.001	IAPSFAVESIEDALK	0	0	0	2	26914_IAPSFAVESIEDALK_2	NA	1/sp|P31327|CPSM_HUMAN
Liver	867.423	1030.52	68.9	281489_y9_1_IEFEGQPVDFVDPNK_2	-1	7984.2	27421_IEFEGQPVDFVDPNK_2	0	IEFEGQPVDFVDPNK	1/sp|P31327|CPSM_HUMAN	y9/-0.002	IEFEGQPVDFVDPNK	0	0	0	2	27421_IEFEGQPVDFVDPNK_2	NA	1/sp|P31327|CPSM_HUMAN
Liver	867.423	473.235	68.9	281482_y4_1_IEFEGQPVDFVDPNK_2	-1	2988.7	27421_IEFEGQPVDFVDPNK_2	0	IEFEGQPVDFVDPNK	1/sp|P31327|CPSM_HUMAN	y4/-0.001,b4-46/-0.005	IEFEGQPVDFVDPNK	0	0	0	2	27421_IEFEGQPVDFVDPNK_2	NA	1/sp|P31327|CPSM_HUMAN
Liver	867.423	719.372	68.9	281486_y6_1_IEFEGQPVDFVDPNK_2	-1	1559.6	27421_IEFEGQPVDFVDPNK_2	0	IEFEGQPVDFVDPNK	1/sp|P31327|CPSM_HUMAN	y6/-0.001	IEFEGQPVDFVDPNK	0	0	0	2	27421_IEFEGQPVDFVDPNK_2	NA	1/sp|P31327|CPSM_HUMAN
Liver	867.423	834.399	68.9	281487_y7_1_IEFEGQPVDFVDPNK_2	-1	1352.9	27421_IEFEGQPVDFVDPNK_2	0	IEFEGQPVDFVDPNK	1/sp|P31327|CPSM_HUMAN	y7/-0.002	IEFEGQPVDFVDPNK	0	0	0	2	27421_IEFEGQPVDFVDPNK_2	NA	1/sp|P31327|CPSM_HUMAN
Liver	867.423	572.304	68.9	281484_y5_1_IEFEGQPVDFVDPNK_2	-1	791.3	27421_IEFEGQPVDFVDPNK_2	0	IEFEGQPVDFVDPNK	1/sp|P31327|CPSM_HUMAN	y5/-0.002	IEFEGQPVDFVDPNK	0	0	0	2	27421_IEFEGQPVDFVDPNK_2	NA	1/sp|P31327|CPSM_HUMAN
Liver	867.423	519.245	68.9	281483_b4_1_IEFEGQPVDFVDPNK_2	-1	755.8	27421_IEFEGQPVDFVDPNK_2	0	IEFEGQPVDFVDPNK	1/sp|P31327|CPSM_HUMAN	b4/-0.001	IEFEGQPVDFVDPNK	0	0	0	2	27421_IEFEGQPVDFVDPNK_2	NA	1/sp|P31327|CPSM_HUMAN
Liver	924.515	688.399	86.8	294543_y8_1_ILESDRKEPLFGISTGNLITGLAAGAK_3	-1	3209.7	28669_ILESDRKEPLFGISTGNLITGLAAGAK_3	0	ILESDRKEPLFGISTGNLITGLAAGAK	1/sp|P31327|CPSM_HUMAN	y8/-0.001	ILESDRKEPLFGISTGNLITGLAAGAK	0	0	0	3	28669_ILESDRKEPLFGISTGNLITGLAAGAK_3	NA	1/sp|P31327|CPSM_HUMAN
Liver	924.515	801.483	86.8	294545_y9_1_ILESDRKEPLFGISTGNLITGLAAGAK_3	-1	2910.1	28669_ILESDRKEPLFGISTGNLITGLAAGAK_3	0	ILESDRKEPLFGISTGNLITGLAAGAK	1/sp|P31327|CPSM_HUMAN	y9/-0.001	ILESDRKEPLFGISTGNLITGLAAGAK	0	0	0	3	28669_ILESDRKEPLFGISTGNLITGLAAGAK_3	NA	1/sp|P31327|CPSM_HUMAN
Liver	924.515	417.246	86.8	294541_y5_1_ILESDRKEPLFGISTGNLITGLAAGAK_3	-1	2310.5	28669_ILESDRKEPLFGISTGNLITGLAAGAK_3	0	ILESDRKEPLFGISTGNLITGLAAGAK	1/sp|P31327|CPSM_HUMAN	y5/-0.001	ILESDRKEPLFGISTGNLITGLAAGAK	0	0	0	3	28669_ILESDRKEPLFGISTGNLITGLAAGAK_3	NA	1/sp|P31327|CPSM_HUMAN
Liver	924.515	842.473	86.8	294546_b7_1_ILESDRKEPLFGISTGNLITGLAAGAK_3	-1	2234.6	28669_ILESDRKEPLFGISTGNLITGLAAGAK_3	0	ILESDRKEPLFGISTGNLITGLAAGAK	1/sp|P31327|CPSM_HUMAN	b7/-0.001	ILESDRKEPLFGISTGNLITGLAAGAK	0	0	0	3	28669_ILESDRKEPLFGISTGNLITGLAAGAK_3	NA	1/sp|P31327|CPSM_HUMAN
Liver	924.515	1085.63	86.8	294549_y12_1_ILESDRKEPLFGISTGNLITGLAAGAK_3	-1	1936	28669_ILESDRKEPLFGISTGNLITGLAAGAK_3	0	ILESDRKEPLFGISTGNLITGLAAGAK	1/sp|P31327|CPSM_HUMAN	y12/0.001,y22-44^2/-0.007	ILESDRKEPLFGISTGNLITGLAAGAK	0	0	0	3	28669_ILESDRKEPLFGISTGNLITGLAAGAK_3	NA	1/sp|P31327|CPSM_HUMAN
Liver	924.515	587.351	86.8	294542_y7_1_ILESDRKEPLFGISTGNLITGLAAGAK_3	-1	1851.2	28669_ILESDRKEPLFGISTGNLITGLAAGAK_3	0	ILESDRKEPLFGISTGNLITGLAAGAK	1/sp|P31327|CPSM_HUMAN	y7/-0.000	ILESDRKEPLFGISTGNLITGLAAGAK	0	0	0	3	28669_ILESDRKEPLFGISTGNLITGLAAGAK_3	NA	1/sp|P31327|CPSM_HUMAN
Liver	778.422	412.255	46.4	338964_y4_1_KPFSIEDVEVAPPK_2	-1	1154.4	32672_KPFSIEDVEVAPPK_2	0	KPFSIEDVEVAPPK	1/sp|P00325|ADH1B_HUMAN	y4/-0.006	KPFSIEDVEVAPPK	0	0	0	2	32672_KPFSIEDVEVAPPK_2	NA	1/sp|P00325|ADH1B_HUMAN
Liver	778.422	1045.52	46.4	338973_b9_1_KPFSIEDVEVAPPK_2	-1	526.6	32672_KPFSIEDVEVAPPK_2	0	KPFSIEDVEVAPPK	1/sp|P00325|ADH1B_HUMAN	b9/-0.005	KPFSIEDVEVAPPK	0	0	0	2	32672_KPFSIEDVEVAPPK_2	NA	1/sp|P00325|ADH1B_HUMAN
Liver	778.422	817.409	46.4	338971_b7_1_KPFSIEDVEVAPPK_2	-1	345.8	32672_KPFSIEDVEVAPPK_2	0	KPFSIEDVEVAPPK	1/sp|P00325|ADH1B_HUMAN	b7/-0.000	KPFSIEDVEVAPPK	0	0	0	2	32672_KPFSIEDVEVAPPK_2	NA	1/sp|P00325|ADH1B_HUMAN
Liver	778.422	573.34	46.4	338967_b5_1_KPFSIEDVEVAPPK_2	-1	332.3	32672_KPFSIEDVEVAPPK_2	0	KPFSIEDVEVAPPK	1/sp|P00325|ADH1B_HUMAN	b5/-0.001	KPFSIEDVEVAPPK	0	0	0	2	32672_KPFSIEDVEVAPPK_2	NA	1/sp|P00325|ADH1B_HUMAN
Liver	778.422	916.477	46.4	338972_b8_1_KPFSIEDVEVAPPK_2	-1	332	32672_KPFSIEDVEVAPPK_2	0	KPFSIEDVEVAPPK	1/sp|P00325|ADH1B_HUMAN	b8/-0.005	KPFSIEDVEVAPPK	0	0	0	2	32672_KPFSIEDVEVAPPK_2	NA	1/sp|P00325|ADH1B_HUMAN
Liver	778.422	511.324	46.4	338966_y5_1_KPFSIEDVEVAPPK_2	-1	293.1	32672_KPFSIEDVEVAPPK_2	0	KPFSIEDVEVAPPK	1/sp|P00325|ADH1B_HUMAN	y5/-0.006	KPFSIEDVEVAPPK	0	0	0	2	32672_KPFSIEDVEVAPPK_2	NA	1/sp|P00325|ADH1B_HUMAN
Liver	621.328	700.399	-8.77019	358817_y7_1_LDQGGAPLAGTNK_2	-1	10000	34464_LDQGGAPLAGTNK_2	0	LDQGGAPLAGTNK	1/sp|P05062|ALDOB_HUMAN	y7/-0.001	LDQGGAPLAGTNK	0	0	0	2	34464_LDQGGAPLAGTNK_2	NA	1/sp|P05062|ALDOB_HUMAN
Liver	621.328	885.479	-8.77019	358820_y10_1_LDQGGAPLAGTNK_2	-1	5509	34464_LDQGGAPLAGTNK_2	0	LDQGGAPLAGTNK	1/sp|P05062|ALDOB_HUMAN	y10/-0.002	LDQGGAPLAGTNK	0	0	0	2	34464_LDQGGAPLAGTNK_2	NA	1/sp|P05062|ALDOB_HUMAN
Liver	621.328	490.262	-8.77019	358814_y5_1_LDQGGAPLAGTNK_2	-1	3640.2	34464_LDQGGAPLAGTNK_2	0	LDQGGAPLAGTNK	1/sp|P05062|ALDOB_HUMAN	y5/-0.001	LDQGGAPLAGTNK	0	0	0	2	34464_LDQGGAPLAGTNK_2	NA	1/sp|P05062|ALDOB_HUMAN
Liver	621.328	419.225	-8.77019	358813_y4_1_LDQGGAPLAGTNK_2	-1	3100.3	34464_LDQGGAPLAGTNK_2	0	LDQGGAPLAGTNK	1/sp|P05062|ALDOB_HUMAN	y4/-0.002	LDQGGAPLAGTNK	0	0	0	2	34464_LDQGGAPLAGTNK_2	NA	1/sp|P05062|ALDOB_HUMAN
Liver	621.328	828.457	-8.77019	358819_y9_1_LDQGGAPLAGTNK_2	-1	1938.3	34464_LDQGGAPLAGTNK_2	0	LDQGGAPLAGTNK	1/sp|P05062|ALDOB_HUMAN	y9/-0.002	LDQGGAPLAGTNK	0	0	0	2	34464_LDQGGAPLAGTNK_2	NA	1/sp|P05062|ALDOB_HUMAN
Liver	621.328	771.436	-8.77019	358818_y8_1_LDQGGAPLAGTNK_2	-1	1022.6	34464_LDQGGAPLAGTNK_2	0	LDQGGAPLAGTNK	1/sp|P05062|ALDOB_HUMAN	y8/-0.003	LDQGGAPLAGTNK	0	0	0	2	34464_LDQGGAPLAGTNK_2	NA	1/sp|P05062|ALDOB_HUMAN
Liver	860.49	497.308	98.7	382806_b5_1_LLGNVLVCVLAHHFGK_2	-1	4176.9	36828_LLGNVLVCVLAHHFGK_2	0	LLGNVLVCVLAHHFGK	1/sp|P68871|HBB_HUMAN	b5/-0.000,m2:6/-0.000	LLGNVLVCVLAHHFGK	0	0	0	2	36828_LLGNVLVCVLAHHFGK_2	NA	1/sp|P68871|HBB_HUMAN
Liver	860.49	488.262	98.7	382805_y4_1_LLGNVLVCVLAHHFGK_2	-1	3502.7	36828_LLGNVLVCVLAHHFGK_2	0	LLGNVLVCVLAHHFGK	1/sp|P68871|HBB_HUMAN	y4/-0.001	LLGNVLVCVLAHHFGK	0	0	0	2	36828_LLGNVLVCVLAHHFGK_2	NA	1/sp|P68871|HBB_HUMAN
Liver	860.49	625.321	98.7	382808_y5_1_LLGNVLVCVLAHHFGK_2	-1	2729.1	36828_LLGNVLVCVLAHHFGK_2	0	LLGNVLVCVLAHHFGK	1/sp|P68871|HBB_HUMAN	y5/-0.001	LLGNVLVCVLAHHFGK	0	0	0	2	36828_LLGNVLVCVLAHHFGK_2	NA	1/sp|P68871|HBB_HUMAN
Liver	860.49	696.358	98.7	382809_y6_1_LLGNVLVCVLAHHFGK_2	-1	2660.3	36828_LLGNVLVCVLAHHFGK_2	0	LLGNVLVCVLAHHFGK	1/sp|P68871|HBB_HUMAN	y6/-0.001	LLGNVLVCVLAHHFGK	0	0	0	2	36828_LLGNVLVCVLAHHFGK_2	NA	1/sp|P68871|HBB_HUMAN
Liver	860.49	809.442	98.7	382810_y7_1_LLGNVLVCVLAHHFGK_2	-1	2375.9	36828_LLGNVLVCVLAHHFGK_2	0	LLGNVLVCVLAHHFGK	1/sp|P68871|HBB_HUMAN	y7/0.001	LLGNVLVCVLAHHFGK	0	0	0	2	36828_LLGNVLVCVLAHHFGK_2	NA	1/sp|P68871|HBB_HUMAN
Liver	860.49	610.392	98.7	382807_b6_1_LLGNVLVCVLAHHFGK_2	-1	1360	36828_LLGNVLVCVLAHHFGK_2	0	LLGNVLVCVLAHHFGK	1/sp|P68871|HBB_HUMAN	b6/-0.000	LLGNVLVCVLAHHFGK	0	0	0	2	36828_LLGNVLVCVLAHHFGK_2	NA	1/sp|P68871|HBB_HUMAN
Liver	575.291	743.387	17.4	439418_b6_1_MRDILNMEK_2	-1	8886.1	42360_MRDILNMEK_2	0	MRDILNMEK	1/sp|P31327|CPSM_HUMAN	b6/-0.002,m2:7/-0.002	MRDILNMEK	0	0	0	2	42360_MRDILNMEK_2	NA	1/sp|P31327|CPSM_HUMAN
Liver	575.291	1003.47	17.4	439421_b8_1_MRDILNMEK_2	-1	3828.4	42360_MRDILNMEK_2	0	MRDILNMEK	1/sp|P31327|CPSM_HUMAN	b8/-0.002	MRDILNMEK	0	0	0	2	42360_MRDILNMEK_2	NA	1/sp|P31327|CPSM_HUMAN
Liver	575.291	874.427	17.4	439420_b7_1_MRDILNMEK_2	-1	3696.3	42360_MRDILNMEK_2	0	MRDILNMEK	1/sp|P31327|CPSM_HUMAN	b7/-0.002	MRDILNMEK	0	0	0	2	42360_MRDILNMEK_2	NA	1/sp|P31327|CPSM_HUMAN
Liver	575.291	629.344	17.4	439416_b5_1_MRDILNMEK_2	-1	3225.1	42360_MRDILNMEK_2	0	MRDILNMEK	1/sp|P31327|CPSM_HUMAN	b5/-0.001	MRDILNMEK	0	0	0	2	42360_MRDILNMEK_2	NA	1/sp|P31327|CPSM_HUMAN
Liver	575.291	516.26	17.4	439414_b4_1_MRDILNMEK_2	-1	1735.8	42360_MRDILNMEK_2	0	MRDILNMEK	1/sp|P31327|CPSM_HUMAN	b4/-0.001	MRDILNMEK	0	0	0	2	42360_MRDILNMEK_2	NA	1/sp|P31327|CPSM_HUMAN
Liver	575.291	403.176	17.4	439411_b3_1_MRDILNMEK_2	-1	1727.1	42360_MRDILNMEK_2	0	MRDILNMEK	1/sp|P31327|CPSM_HUMAN	b3/-0.001	MRDILNMEK	0	0	0	2	42360_MRDILNMEK_2	NA	1/sp|P31327|CPSM_HUMAN
Liver	844.895	1159.57	1.6	451097_y11_1_NDVSNPQGTLQDGTSR_2	-1	10000	43541_NDVSNPQGTLQDGTSR_2	0	NDVSNPQGTLQDGTSR	1/sp|P07327|ADH1A_HUMAN	y11/-0.002	NDVSNPQGTLQDGTSR	0	0	0	2	43541_NDVSNPQGTLQDGTSR_2	NA	1/sp|P07327|ADH1A_HUMAN
Liver	844.895	420.22	1.6	451087_y4_1_NDVSNPQGTLQDGTSR_2	-1	5650	43541_NDVSNPQGTLQDGTSR_2	0	NDVSNPQGTLQDGTSR	1/sp|P07327|ADH1A_HUMAN	y4/-0.001	NDVSNPQGTLQDGTSR	0	0	0	2	43541_NDVSNPQGTLQDGTSR_2	NA	1/sp|P07327|ADH1A_HUMAN
Liver	844.895	934.459	1.6	451095_y9_1_NDVSNPQGTLQDGTSR_2	-1	4646.1	43541_NDVSNPQGTLQDGTSR_2	0	NDVSNPQGTLQDGTSR	1/sp|P07327|ADH1A_HUMAN	y9/-0.002	NDVSNPQGTLQDGTSR	0	0	0	2	43541_NDVSNPQGTLQDGTSR_2	NA	1/sp|P07327|ADH1A_HUMAN
Liver	844.895	580.289	1.6	451090_y11_2_NDVSNPQGTLQDGTSR_2	-1	3755.1	43541_NDVSNPQGTLQDGTSR_2	0	NDVSNPQGTLQDGTSR	1/sp|P07327|ADH1A_HUMAN	y11^2/-0.001	NDVSNPQGTLQDGTSR	0	0	0	2	43541_NDVSNPQGTLQDGTSR_2	NA	1/sp|P07327|ADH1A_HUMAN
Liver	844.895	535.247	1.6	451089_y5_1_NDVSNPQGTLQDGTSR_2	-1	2225.3	43541_NDVSNPQGTLQDGTSR_2	0	NDVSNPQGTLQDGTSR	1/sp|P07327|ADH1A_HUMAN	y5/-0.001	NDVSNPQGTLQDGTSR	0	0	0	2	43541_NDVSNPQGTLQDGTSR_2	NA	1/sp|P07327|ADH1A_HUMAN
Liver	844.895	663.306	1.6	451092_y6_1_NDVSNPQGTLQDGTSR_2	-1	2137.6	43541_NDVSNPQGTLQDGTSR_2	0	NDVSNPQGTLQDGTSR	1/sp|P07327|ADH1A_HUMAN	y6/-0.001,y13-35^2/-0.003	NDVSNPQGTLQDGTSR	0	0	0	2	43541_NDVSNPQGTLQDGTSR_2	NA	1/sp|P07327|ADH1A_HUMAN
Liver	770.419	1060.6	124.4	493262_y9_1_QADTVYFLPITPQFVTEVIK_3	-1	9452.7	47556_QADTVYFLPITPQFVTEVIK_3	0	QADTVYFLPITPQFVTEVIK	1/sp|P31327|CPSM_HUMAN	y9/-0.001	QADTVYFLPITPQFVTEVIK	0	0	0	3	47556_QADTVYFLPITPQFVTEVIK_3	NA	1/sp|P31327|CPSM_HUMAN
Liver	770.419	530.805	124.4	493252_y9_2_QADTVYFLPITPQFVTEVIK_3	-1	4922.2	47556_QADTVYFLPITPQFVTEVIK_3	0	QADTVYFLPITPQFVTEVIK	1/sp|P31327|CPSM_HUMAN	y9^2/-0.001	QADTVYFLPITPQFVTEVIK	0	0	0	3	47556_QADTVYFLPITPQFVTEVIK_3	NA	1/sp|P31327|CPSM_HUMAN
Liver	770.419	835.492	124.4	493259_y7_1_QADTVYFLPITPQFVTEVIK_3	-1	3944.2	47556_QADTVYFLPITPQFVTEVIK_3	0	QADTVYFLPITPQFVTEVIK	1/sp|P31327|CPSM_HUMAN	y7/-0.002	QADTVYFLPITPQFVTEVIK	0	0	0	3	47556_QADTVYFLPITPQFVTEVIK_3	NA	1/sp|P31327|CPSM_HUMAN
Liver	770.419	1161.65	124.4	493263_y10_1_QADTVYFLPITPQFVTEVIK_3	-1	2958.6	47556_QADTVYFLPITPQFVTEVIK_3	0	QADTVYFLPITPQFVTEVIK	1/sp|P31327|CPSM_HUMAN	y10/-0.002	QADTVYFLPITPQFVTEVIK	0	0	0	3	47556_QADTVYFLPITPQFVTEVIK_3	NA	1/sp|P31327|CPSM_HUMAN
Liver	770.419	589.356	124.4	493254_y5_1_QADTVYFLPITPQFVTEVIK_3	-1	2385.8	47556_QADTVYFLPITPQFVTEVIK_3	0	QADTVYFLPITPQFVTEVIK	1/sp|P31327|CPSM_HUMAN	y5/-0.001	QADTVYFLPITPQFVTEVIK	0	0	0	3	47556_QADTVYFLPITPQFVTEVIK_3	NA	1/sp|P31327|CPSM_HUMAN
Liver	770.419	825.378	124.4	493258_b7_1_QADTVYFLPITPQFVTEVIK_3	-1	2107.3	47556_QADTVYFLPITPQFVTEVIK_3	0	QADTVYFLPITPQFVTEVIK	1/sp|P31327|CPSM_HUMAN	b7/-0.002	QADTVYFLPITPQFVTEVIK	0	0	0	3	47556_QADTVYFLPITPQFVTEVIK_3	NA	1/sp|P31327|CPSM_HUMAN
Liver	861.377	1132.4	-37.6751	517070_b10_1_RAAEDDEDDDVDTKK_2	-1	1843.8	50348_RAAEDDEDDDVDTKK_2	0	RAAEDDEDDDVDTKK	1/sp|P06454|PTMA_HUMAN	b10/-0.002	RAAEDDEDDDVDTKK	0	0	0	2	50348_RAAEDDEDDDVDTKK_2	NA	1/sp|P06454|PTMA_HUMAN
Liver	861.377	658.279	-37.6751	517063_b6_1_RAAEDDEDDDVDTKK_2	-1	1115.6	50348_RAAEDDEDDDVDTKK_2	0	RAAEDDEDDDVDTKK	1/sp|P06454|PTMA_HUMAN	b6/-0.001	RAAEDDEDDDVDTKK	0	0	0	2	50348_RAAEDDEDDDVDTKK_2	NA	1/sp|P06454|PTMA_HUMAN
Liver	861.377	543.252	-37.6751	517061_b5_1_RAAEDDEDDDVDTKK_2	-1	1107.8	50348_RAAEDDEDDDVDTKK_2	0	RAAEDDEDDDVDTKK	1/sp|P06454|PTMA_HUMAN	b5/-0.001	RAAEDDEDDDVDTKK	0	0	0	2	50348_RAAEDDEDDDVDTKK_2	NA	1/sp|P06454|PTMA_HUMAN
Liver	861.377	590.351	-37.6751	517062_y5_1_RAAEDDEDDDVDTKK_2	-1	990.9	50348_RAAEDDEDDDVDTKK_2	0	RAAEDDEDDDVDTKK	1/sp|P06454|PTMA_HUMAN	y5/-0.001	RAAEDDEDDDVDTKK	0	0	0	2	50348_RAAEDDEDDDVDTKK_2	NA	1/sp|P06454|PTMA_HUMAN
Liver	861.377	1017.38	-37.6751	517068_b9_1_RAAEDDEDDDVDTKK_2	-1	705.6	50348_RAAEDDEDDDVDTKK_2	0	RAAEDDEDDDVDTKK	1/sp|P06454|PTMA_HUMAN	b9/-0.002	RAAEDDEDDDVDTKK	0	0	0	2	50348_RAAEDDEDDDVDTKK_2	NA	1/sp|P06454|PTMA_HUMAN
Liver	861.377	491.282	-37.6751	517060_y4_1_RAAEDDEDDDVDTKK_2	-1	633.8	50348_RAAEDDEDDDVDTKK_2	0	RAAEDDEDDDVDTKK	1/sp|P06454|PTMA_HUMAN	y4/-0.001	RAAEDDEDDDVDTKK	0	0	0	2	50348_RAAEDDEDDDVDTKK_2	NA	1/sp|P06454|PTMA_HUMAN
Liver	611.34	1021.56	116.4	572063_y9_1_SIFSAVLDELK_2	-1	1773.1	55179_SIFSAVLDELK_2	0	SIFSAVLDELK	1/sp|P31327|CPSM_HUMAN	y9/-0.002	SIFSAVLDELK	0	0	0	2	55179_SIFSAVLDELK_2	NA	1/sp|P31327|CPSM_HUMAN
Liver	611.34	874.488	116.4	572062_y8_1_SIFSAVLDELK_2	-1	1534.5	55179_SIFSAVLDELK_2	0	SIFSAVLDELK	1/sp|P31327|CPSM_HUMAN	y8/-0.002	SIFSAVLDELK	0	0	0	2	55179_SIFSAVLDELK_2	NA	1/sp|P31327|CPSM_HUMAN
Liver	611.34	787.456	116.4	572061_y7_1_SIFSAVLDELK_2	-1	1096.5	55179_SIFSAVLDELK_2	0	SIFSAVLDELK	1/sp|P31327|CPSM_HUMAN	y7/-0.002,b8-46/0.019	SIFSAVLDELK	0	0	0	2	55179_SIFSAVLDELK_2	NA	1/sp|P31327|CPSM_HUMAN
Liver	611.34	716.419	116.4	572060_y6_1_SIFSAVLDELK_2	-1	926.2	55179_SIFSAVLDELK_2	0	SIFSAVLDELK	1/sp|P31327|CPSM_HUMAN	y6/-0.001	SIFSAVLDELK	0	0	0	2	55179_SIFSAVLDELK_2	NA	1/sp|P31327|CPSM_HUMAN
Liver	611.34	504.266	116.4	572058_y4_1_SIFSAVLDELK_2	-1	794.8	55179_SIFSAVLDELK_2	0	SIFSAVLDELK	1/sp|P31327|CPSM_HUMAN	y4/-0.001	SIFSAVLDELK	0	0	0	2	55179_SIFSAVLDELK_2	NA	1/sp|P31327|CPSM_HUMAN
Liver	611.34	417.224	116.4	572057_b8_2_SIFSAVLDELK_2	-1	127.8	55179_SIFSAVLDELK_2	0	SIFSAVLDELK	1/sp|P31327|CPSM_HUMAN	b8^2/-0.012,b4-18/-0.001	SIFSAVLDELK	0	0	0	2	55179_SIFSAVLDELK_2	NA	1/sp|P31327|CPSM_HUMAN
Liver	890.388	606.325	-32.0971	618915_y5_1_TDTSHHDQDHPTFNK_2	-1	10000	59736_TDTSHHDQDHPTFNK_2	0	TDTSHHDQDHPTFNK	1/sp|P01009|A1AT_HUMAN	y5/-0.001	TDTSHHDQDHPTFNK	0	0	0	2	59736_TDTSHHDQDHPTFNK_2	NA	1/sp|P01009|A1AT_HUMAN
Liver	890.388	1037.39	-32.0971	618929_b9_1_TDTSHHDQDHPTFNK_2	-1	4580.3	59736_TDTSHHDQDHPTFNK_2	0	TDTSHHDQDHPTFNK	1/sp|P01009|A1AT_HUMAN	b9/-0.002	TDTSHHDQDHPTFNK	0	0	0	2	59736_TDTSHHDQDHPTFNK_2	NA	1/sp|P01009|A1AT_HUMAN
Liver	890.388	1174.45	-32.0971	618931_b10_1_TDTSHHDQDHPTFNK_2	-1	4253.5	59736_TDTSHHDQDHPTFNK_2	0	TDTSHHDQDHPTFNK	1/sp|P01009|A1AT_HUMAN	b10/-0.003	TDTSHHDQDHPTFNK	0	0	0	2	59736_TDTSHHDQDHPTFNK_2	NA	1/sp|P01009|A1AT_HUMAN
Liver	890.388	743.383	-32.0971	618921_y6_1_TDTSHHDQDHPTFNK_2	-1	3196.8	59736_TDTSHHDQDHPTFNK_2	0	TDTSHHDQDHPTFNK	1/sp|P01009|A1AT_HUMAN	y6/-0.002	TDTSHHDQDHPTFNK	0	0	0	2	59736_TDTSHHDQDHPTFNK_2	NA	1/sp|P01009|A1AT_HUMAN
Liver	890.388	408.224	-32.0971	618911_y3_1_TDTSHHDQDHPTFNK_2	-1	3072.3	59736_TDTSHHDQDHPTFNK_2	0	TDTSHHDQDHPTFNK	1/sp|P01009|A1AT_HUMAN	y3/-0.001	TDTSHHDQDHPTFNK	0	0	0	2	59736_TDTSHHDQDHPTFNK_2	NA	1/sp|P01009|A1AT_HUMAN
Liver	890.388	542.221	-32.0971	618913_b5_1_TDTSHHDQDHPTFNK_2	-1	2726.4	59736_TDTSHHDQDHPTFNK_2	0	TDTSHHDQDHPTFNK	1/sp|P01009|A1AT_HUMAN	b5/-0.001	TDTSHHDQDHPTFNK	0	0	0	2	59736_TDTSHHDQDHPTFNK_2	NA	1/sp|P01009|A1AT_HUMAN
Liver	765.371	1094.51	39.8	677865_y10_1_VGAHAGEYGAEALER_2	-1	6620	65446_VGAHAGEYGAEALER_2	0	VGAHAGEYGAEALER	1/sp|P69905|HBA_HUMAN	y10/-0.002	VGAHAGEYGAEALER	0	0	0	2	65446_VGAHAGEYGAEALER_2	NA	1/sp|P69905|HBA_HUMAN
Liver	765.371	1165.55	39.8	677867_y11_1_VGAHAGEYGAEALER_2	-1	5399.6	65446_VGAHAGEYGAEALER_2	0	VGAHAGEYGAEALER	1/sp|P69905|HBA_HUMAN	y11/-0.002	VGAHAGEYGAEALER	0	0	0	2	65446_VGAHAGEYGAEALER_2	NA	1/sp|P69905|HBA_HUMAN
Liver	765.371	651.807	39.8	677854_y12_2_VGAHAGEYGAEALER_2	-1	4043.5	65446_VGAHAGEYGAEALER_2	0	VGAHAGEYGAEALER	1/sp|P69905|HBA_HUMAN	y12^2/-0.001	VGAHAGEYGAEALER	0	0	0	2	65446_VGAHAGEYGAEALER_2	NA	1/sp|P69905|HBA_HUMAN
Liver	765.371	436.23	39.8	677849_b5_1_VGAHAGEYGAEALER_2	-1	3989.9	65446_VGAHAGEYGAEALER_2	0	VGAHAGEYGAEALER	1/sp|P69905|HBA_HUMAN	b5/-0.001	VGAHAGEYGAEALER	0	0	0	2	65446_VGAHAGEYGAEALER_2	NA	1/sp|P69905|HBA_HUMAN
Liver	765.371	908.447	39.8	677861_y8_1_VGAHAGEYGAEALER_2	-1	2402.8	65446_VGAHAGEYGAEALER_2	0	VGAHAGEYGAEALER	1/sp|P69905|HBA_HUMAN	y8/-0.002	VGAHAGEYGAEALER	0	0	0	2	65446_VGAHAGEYGAEALER_2	NA	1/sp|P69905|HBA_HUMAN
Liver	765.371	745.384	39.8	677858_y7_1_VGAHAGEYGAEALER_2	-1	2053	65446_VGAHAGEYGAEALER_2	0	VGAHAGEYGAEALER	1/sp|P69905|HBA_HUMAN	y7/-0.001	VGAHAGEYGAEALER	0	0	0	2	65446_VGAHAGEYGAEALER_2	NA	1/sp|P69905|HBA_HUMAN
Liver	657.836	1002.49	28.9	699445_y10_1_VNVDEVGGEALGR_2	-1	4566.6	67581_VNVDEVGGEALGR_2	0	VNVDEVGGEALGR	1/sp|P68871|HBB_HUMAN	y10/-0.002	VNVDEVGGEALGR	0	0	0	2	67581_VNVDEVGGEALGR_2	NA	1/sp|P68871|HBB_HUMAN
Liver	657.836	758.416	28.9	699443_y8_1_VNVDEVGGEALGR_2	-1	4089.4	67581_VNVDEVGGEALGR_2	0	VNVDEVGGEALGR	1/sp|P68871|HBB_HUMAN	y8/-0.001	VNVDEVGGEALGR	0	0	0	2	67581_VNVDEVGGEALGR_2	NA	1/sp|P68871|HBB_HUMAN
Liver	657.836	887.458	28.9	699444_y9_1_VNVDEVGGEALGR_2	-1	2478.6	67581_VNVDEVGGEALGR_2	0	VNVDEVGGEALGR	1/sp|P68871|HBB_HUMAN	y9/-0.001	VNVDEVGGEALGR	0	0	0	2	67581_VNVDEVGGEALGR_2	NA	1/sp|P68871|HBB_HUMAN
Liver	657.836	1101.55	28.9	699446_y11_1_VNVDEVGGEALGR_2	-1	2336.5	67581_VNVDEVGGEALGR_2	0	VNVDEVGGEALGR	1/sp|P68871|HBB_HUMAN	y11/-0.002	VNVDEVGGEALGR	0	0	0	2	67581_VNVDEVGGEALGR_2	NA	1/sp|P68871|HBB_HUMAN
Liver	657.836	602.326	28.9	699441_y6_1_VNVDEVGGEALGR_2	-1	1448.3	67581_VNVDEVGGEALGR_2	0	VNVDEVGGEALGR	1/sp|P68871|HBB_HUMAN	y6/-0.002	VNVDEVGGEALGR	0	0	0	2	67581_VNVDEVGGEALGR_2	NA	1/sp|P68871|HBB_HUMAN
Liver	657.836	416.262	28.9	699437_y4_1_VNVDEVGGEALGR_2	-1	1352.5	67581_VNVDEVGGEALGR_2	0	VNVDEVGGEALGR	1/sp|P68871|HBB_HUMAN	y4/-0.001	VNVDEVGGEALGR	0	0	0	2	67581_VNVDEVGGEALGR_2	NA	1/sp|P68871|HBB_HUMAN
Liver	618.851	656.434	-15.4212	708290_y6_1_VSQEHPVVLTK_2	-1	4250.1	68421_VSQEHPVVLTK_2	0	VSQEHPVVLTK	1/sp|P31327|CPSM_HUMAN	y6/-0.002	VSQEHPVVLTK	0	0	0	2	68421_VSQEHPVVLTK_2	NA	1/sp|P31327|CPSM_HUMAN
Liver	618.851	581.268	-15.4212	708289_b5_1_VSQEHPVVLTK_2	-1	2351.6	68421_VSQEHPVVLTK_2	0	VSQEHPVVLTK	1/sp|P31327|CPSM_HUMAN	b5/-0.001	VSQEHPVVLTK	0	0	0	2	68421_VSQEHPVVLTK_2	NA	1/sp|P31327|CPSM_HUMAN
Liver	618.851	569.317	-15.4212	708288_y10_2_VSQEHPVVLTK_2	-1	2238.2	68421_VSQEHPVVLTK_2	0	VSQEHPVVLTK	1/sp|P31327|CPSM_HUMAN	y10^2/-0.005	VSQEHPVVLTK	0	0	0	2	68421_VSQEHPVVLTK_2	NA	1/sp|P31327|CPSM_HUMAN
Liver	618.851	876.457	-15.4212	708294_b8_1_VSQEHPVVLTK_2	-1	1693.5	68421_VSQEHPVVLTK_2	0	VSQEHPVVLTK	1/sp|P31327|CPSM_HUMAN	b8/-0.002	VSQEHPVVLTK	0	0	0	2	68421_VSQEHPVVLTK_2	NA	1/sp|P31327|CPSM_HUMAN
Liver	618.851	793.493	-15.4212	708293_y7_1_VSQEHPVVLTK_2	-1	1547.5	68421_VSQEHPVVLTK_2	0	VSQEHPVVLTK	1/sp|P31327|CPSM_HUMAN	y7/-0.002	VSQEHPVVLTK	0	0	0	2	68421_VSQEHPVVLTK_2	NA	1/sp|P31327|CPSM_HUMAN
Liver	618.851	777.389	-15.4212	708292_b7_1_VSQEHPVVLTK_2	-1	1259.5	68421_VSQEHPVVLTK_2	0	VSQEHPVVLTK	1/sp|P31327|CPSM_HUMAN	b7/-0.002,m2:8/-0.002	VSQEHPVVLTK	0	0	0	2	68421_VSQEHPVVLTK_2	NA	1/sp|P31327|CPSM_HUMAN
K562	830.451	638.333	93.5	24331_y11_2_ALTVPELTQQVFDAK_2	-1	1943.5	2831_ALTVPELTQQVFDAK_2	0	ALTVPELTQQVFDAK	1/sp|P07437|TBB5_HUMAN	y11^2/0.001	ALTVPELTQQVFDAK	0	0	0	2	2831_ALTVPELTQQVFDAK_2	NA	1/sp|P07437|TBB5_HUMAN
K562	830.451	936.479	93.5	24335_y8_1_ALTVPELTQQVFDAK_2	-1	1336.6	2831_ALTVPELTQQVFDAK_2	0	ALTVPELTQQVFDAK	1/sp|P07437|TBB5_HUMAN	y8/0.002	ALTVPELTQQVFDAK	0	0	0	2	2831_ALTVPELTQQVFDAK_2	NA	1/sp|P07437|TBB5_HUMAN
K562	830.451	1049.56	93.5	24336_y9_1_ALTVPELTQQVFDAK_2	-1	1213.8	2831_ALTVPELTQQVFDAK_2	0	ALTVPELTQQVFDAK	1/sp|P07437|TBB5_HUMAN	y9/0.002	ALTVPELTQQVFDAK	0	0	0	2	2831_ALTVPELTQQVFDAK_2	NA	1/sp|P07437|TBB5_HUMAN
K562	830.451	480.245	93.5	24329_y4_1_ALTVPELTQQVFDAK_2	-1	716.4	2831_ALTVPELTQQVFDAK_2	0	ALTVPELTQQVFDAK	1/sp|P07437|TBB5_HUMAN	y4/-0.000	ALTVPELTQQVFDAK	0	0	0	2	2831_ALTVPELTQQVFDAK_2	NA	1/sp|P07437|TBB5_HUMAN
K562	830.451	1178.61	93.5	24337_y10_1_ALTVPELTQQVFDAK_2	-1	566.2	2831_ALTVPELTQQVFDAK_2	0	ALTVPELTQQVFDAK	1/sp|P07437|TBB5_HUMAN	y10/0.001	ALTVPELTQQVFDAK	0	0	0	2	2831_ALTVPELTQQVFDAK_2	NA	1/sp|P07437|TBB5_HUMAN
K562	830.451	707.372	93.5	24333_y6_1_ALTVPELTQQVFDAK_2	-1	560	2831_ALTVPELTQQVFDAK_2	0	ALTVPELTQQVFDAK	1/sp|P07437|TBB5_HUMAN	y6/0.002	ALTVPELTQQVFDAK	0	0	0	2	2831_ALTVPELTQQVFDAK_2	NA	1/sp|P07437|TBB5_HUMAN
K562	740.041	1072.53	-39.2131	28883_y11_1_APVQPQQSPAAAPGGTDEKPSGK_3	-1	10000	3360_APVQPQQSPAAAPGGTDEKPSGK_3	0	APVQPQQSPAAAPGGTDEKPSGK	1/sp|Q13200|PSMD2_HUMAN	y11/0.001	APVQPQQSPAAAPGGTDEKPSGK	0	0	0	3	3360_APVQPQQSPAAAPGGTDEKPSGK_3	NA	1/sp|Q13200|PSMD2_HUMAN
K562	740.041	536.767	-39.2131	28876_y11_2_APVQPQQSPAAAPGGTDEKPSGK_3	-1	9738.9	3360_APVQPQQSPAAAPGGTDEKPSGK_3	0	APVQPQQSPAAAPGGTDEKPSGK	1/sp|Q13200|PSMD2_HUMAN	y11^2/0.000	APVQPQQSPAAAPGGTDEKPSGK	0	0	0	3	3360_APVQPQQSPAAAPGGTDEKPSGK_3	NA	1/sp|Q13200|PSMD2_HUMAN
K562	740.041	836.426	-39.2131	28880_b8_1_APVQPQQSPAAAPGGTDEKPSGK_3	-1	3718.7	3360_APVQPQQSPAAAPGGTDEKPSGK_3	0	APVQPQQSPAAAPGGTDEKPSGK	1/sp|Q13200|PSMD2_HUMAN	b8/0.000,m3:10/0.000	APVQPQQSPAAAPGGTDEKPSGK	0	0	0	3	3360_APVQPQQSPAAAPGGTDEKPSGK_3	NA	1/sp|Q13200|PSMD2_HUMAN
K562	740.041	502.762	-39.2131	28874_b10_2_APVQPQQSPAAAPGGTDEKPSGK_3	-1	2781.4	3360_APVQPQQSPAAAPGGTDEKPSGK_3	0	APVQPQQSPAAAPGGTDEKPSGK	1/sp|Q13200|PSMD2_HUMAN	b10^2/0.001	APVQPQQSPAAAPGGTDEKPSGK	0	0	0	3	3360_APVQPQQSPAAAPGGTDEKPSGK_3	NA	1/sp|Q13200|PSMD2_HUMAN
K562	740.041	975.474	-39.2131	28881_y10_1_APVQPQQSPAAAPGGTDEKPSGK_3	-1	2661.7	3360_APVQPQQSPAAAPGGTDEKPSGK_3	0	APVQPQQSPAAAPGGTDEKPSGK	1/sp|Q13200|PSMD2_HUMAN	y10/-0.001	APVQPQQSPAAAPGGTDEKPSGK	0	0	0	3	3360_APVQPQQSPAAAPGGTDEKPSGK_3	NA	1/sp|Q13200|PSMD2_HUMAN
K562	740.041	1004.52	-39.2131	28882_b10_1_APVQPQQSPAAAPGGTDEKPSGK_3	-1	1773.3	3360_APVQPQQSPAAAPGGTDEKPSGK_3	0	APVQPQQSPAAAPGGTDEKPSGK	1/sp|Q13200|PSMD2_HUMAN	b10/-0.001,m2:11/-0.001	APVQPQQSPAAAPGGTDEKPSGK	0	0	0	3	3360_APVQPQQSPAAAPGGTDEKPSGK_3	NA	1/sp|Q13200|PSMD2_HUMAN
K562	600.341	742.457	59.1	49244_y7_1_DAGTIAGLNVLR_2	-1	10000	5792_DAGTIAGLNVLR_2	0	DAGTIAGLNVLR	1/sp|P11142|HSP7C_HUMAN	y7/0.001	DAGTIAGLNVLR	0	0	0	2	5792_DAGTIAGLNVLR_2	NA	1/sp|P11142|HSP7C_HUMAN
K562	600.341	671.42	59.1	49243_y6_1_DAGTIAGLNVLR_2	-1	5343.8	5792_DAGTIAGLNVLR_2	0	DAGTIAGLNVLR	1/sp|P11142|HSP7C_HUMAN	y6/0.001	DAGTIAGLNVLR	0	0	0	2	5792_DAGTIAGLNVLR_2	NA	1/sp|P11142|HSP7C_HUMAN
K562	600.341	855.541	59.1	49245_y8_1_DAGTIAGLNVLR_2	-1	5046.3	5792_DAGTIAGLNVLR_2	0	DAGTIAGLNVLR	1/sp|P11142|HSP7C_HUMAN	y8/0.001	DAGTIAGLNVLR	0	0	0	2	5792_DAGTIAGLNVLR_2	NA	1/sp|P11142|HSP7C_HUMAN
K562	600.341	1013.61	59.1	49247_y10_1_DAGTIAGLNVLR_2	-1	2766	5792_DAGTIAGLNVLR_2	0	DAGTIAGLNVLR	1/sp|P11142|HSP7C_HUMAN	y10/0.001	DAGTIAGLNVLR	0	0	0	2	5792_DAGTIAGLNVLR_2	NA	1/sp|P11142|HSP7C_HUMAN
K562	600.341	956.589	59.1	49246_y9_1_DAGTIAGLNVLR_2	-1	813.4	5792_DAGTIAGLNVLR_2	0	DAGTIAGLNVLR	1/sp|P11142|HSP7C_HUMAN	y9/0.002	DAGTIAGLNVLR	0	0	0	2	5792_DAGTIAGLNVLR_2	NA	1/sp|P11142|HSP7C_HUMAN
K562	600.341	501.314	59.1	49241_y4_1_DAGTIAGLNVLR_2	-1	738.9	5792_DAGTIAGLNVLR_2	0	DAGTIAGLNVLR	1/sp|P11142|HSP7C_HUMAN	y4/0.001	DAGTIAGLNVLR	0	0	0	2	5792_DAGTIAGLNVLR_2	NA	1/sp|P11142|HSP7C_HUMAN
K562	663.38	855.541	9.7	64865_y8_1_DNIQGITKPAIR_2	-1	10000	7615_DNIQGITKPAIR_2	0	DNIQGITKPAIR	1/sp|P62805|H4_HUMAN	y8/0.001	DNIQGITKPAIR	0	0	0	2	7615_DNIQGITKPAIR_2	NA	1/sp|P62805|H4_HUMAN
K562	663.38	685.436	9.7	64863_y6_1_DNIQGITKPAIR_2	-1	9041.4	7615_DNIQGITKPAIR_2	0	DNIQGITKPAIR	1/sp|P62805|H4_HUMAN	y6/-0.010	DNIQGITKPAIR	0	0	0	2	7615_DNIQGITKPAIR_2	NA	1/sp|P62805|H4_HUMAN
K562	663.38	983.6	9.7	64866_y9_1_DNIQGITKPAIR_2	-1	6355.4	7615_DNIQGITKPAIR_2	0	DNIQGITKPAIR	1/sp|P62805|H4_HUMAN	y9/0.001	DNIQGITKPAIR	0	0	0	2	7615_DNIQGITKPAIR_2	NA	1/sp|P62805|H4_HUMAN
K562	663.38	456.293	9.7	64858_y4_1_DNIQGITKPAIR_2	-1	5535.1	7615_DNIQGITKPAIR_2	0	DNIQGITKPAIR	1/sp|P62805|H4_HUMAN	y4/0.001	DNIQGITKPAIR	0	0	0	2	7615_DNIQGITKPAIR_2	NA	1/sp|P62805|H4_HUMAN
K562	663.38	548.845	9.7	64860_y10_2_DNIQGITKPAIR_2	-1	1728	7615_DNIQGITKPAIR_2	0	DNIQGITKPAIR	1/sp|P62805|H4_HUMAN	y10^2/-0.002	DNIQGITKPAIR	0	0	0	2	7615_DNIQGITKPAIR_2	NA	1/sp|P62805|H4_HUMAN
K562	663.38	798.52	9.7	64864_y7_1_DNIQGITKPAIR_2	-1	1646	7615_DNIQGITKPAIR_2	0	DNIQGITKPAIR	1/sp|P62805|H4_HUMAN	y7/0.001	DNIQGITKPAIR	0	0	0	2	7615_DNIQGITKPAIR_2	NA	1/sp|P62805|H4_HUMAN
K562	780.061	845.484	131.467	105191_y7_1_EVAAFAQFGSDLDAATQQLLSR_3	-1	2056.3	12312_EVAAFAQFGSDLDAATQQLLSR_3	0	EVAAFAQFGSDLDAATQQLLSR	1/sp|P25705|ATPA_HUMAN	y7/0.003	EVAAFAQFGSDLDAATQQLLSR	0	0	0	3	12312_EVAAFAQFGSDLDAATQQLLSR_3	NA	1/sp|P25705|ATPA_HUMAN
K562	780.061	1102.59	131.467	105194_y10_1_EVAAFAQFGSDLDAATQQLLSR_3	-1	1955.9	12312_EVAAFAQFGSDLDAATQQLLSR_3	0	EVAAFAQFGSDLDAATQQLLSR	1/sp|P25705|ATPA_HUMAN	y10/0.001	EVAAFAQFGSDLDAATQQLLSR	0	0	0	3	12312_EVAAFAQFGSDLDAATQQLLSR_3	NA	1/sp|P25705|ATPA_HUMAN
K562	780.061	916.521	131.467	105192_y8_1_EVAAFAQFGSDLDAATQQLLSR_3	-1	1499.5	12312_EVAAFAQFGSDLDAATQQLLSR_3	0	EVAAFAQFGSDLDAATQQLLSR	1/sp|P25705|ATPA_HUMAN	y8/-0.003	EVAAFAQFGSDLDAATQQLLSR	0	0	0	3	12312_EVAAFAQFGSDLDAATQQLLSR_3	NA	1/sp|P25705|ATPA_HUMAN
K562	780.061	987.558	131.467	105193_y9_1_EVAAFAQFGSDLDAATQQLLSR_3	-1	1224.9	12312_EVAAFAQFGSDLDAATQQLLSR_3	0	EVAAFAQFGSDLDAATQQLLSR	1/sp|P25705|ATPA_HUMAN	y9/0.002	EVAAFAQFGSDLDAATQQLLSR	0	0	0	3	12312_EVAAFAQFGSDLDAATQQLLSR_3	NA	1/sp|P25705|ATPA_HUMAN
K562	780.061	616.378	131.467	105189_y5_1_EVAAFAQFGSDLDAATQQLLSR_3	-1	1182.2	12312_EVAAFAQFGSDLDAATQQLLSR_3	0	EVAAFAQFGSDLDAATQQLLSR	1/sp|P25705|ATPA_HUMAN	y5/0.001	EVAAFAQFGSDLDAATQQLLSR	0	0	0	3	12312_EVAAFAQFGSDLDAATQQLLSR_3	NA	1/sp|P25705|ATPA_HUMAN
K562	780.061	744.436	131.467	105190_y6_1_EVAAFAQFGSDLDAATQQLLSR_3	-1	1109.4	12312_EVAAFAQFGSDLDAATQQLLSR_3	0	EVAAFAQFGSDLDAATQQLLSR	1/sp|P25705|ATPA_HUMAN	y6/0.005	EVAAFAQFGSDLDAATQQLLSR	0	0	0	3	12312_EVAAFAQFGSDLDAATQQLLSR_3	NA	1/sp|P25705|ATPA_HUMAN
K562	589.788	950.458	29.5	106011_y8_1_EVFEDAAEIR_2	-1	9061.2	12411_EVFEDAAEIR_2	0	EVFEDAAEIR	1/sp|P19338|NUCL_HUMAN	y8/0.001	EVFEDAAEIR	0	0	0	2	12411_EVFEDAAEIR_2	NA	1/sp|P19338|NUCL_HUMAN
K562	589.788	674.347	29.5	106009_y6_1_EVFEDAAEIR_2	-1	7469.1	12411_EVFEDAAEIR_2	0	EVFEDAAEIR	1/sp|P19338|NUCL_HUMAN	y6/0.001	EVFEDAAEIR	0	0	0	2	12411_EVFEDAAEIR_2	NA	1/sp|P19338|NUCL_HUMAN
K562	589.788	803.389	29.5	106010_y7_1_EVFEDAAEIR_2	-1	5813.5	12411_EVFEDAAEIR_2	0	EVFEDAAEIR	1/sp|P19338|NUCL_HUMAN	y7/0.001	EVFEDAAEIR	0	0	0	2	12411_EVFEDAAEIR_2	NA	1/sp|P19338|NUCL_HUMAN
K562	589.788	559.32	29.5	106008_y5_1_EVFEDAAEIR_2	-1	4711.6	12411_EVFEDAAEIR_2	0	EVFEDAAEIR	1/sp|P19338|NUCL_HUMAN	y5/0.001	EVFEDAAEIR	0	0	0	2	12411_EVFEDAAEIR_2	NA	1/sp|P19338|NUCL_HUMAN
K562	589.788	488.283	29.5	106007_y4_1_EVFEDAAEIR_2	-1	1838.6	12411_EVFEDAAEIR_2	0	EVFEDAAEIR	1/sp|P19338|NUCL_HUMAN	y4/0.000	EVFEDAAEIR	0	0	0	2	12411_EVFEDAAEIR_2	NA	1/sp|P19338|NUCL_HUMAN
K562	589.788	417.246	29.5	106006_y3_1_EVFEDAAEIR_2	-1	1086.6	12411_EVFEDAAEIR_2	0	EVFEDAAEIR	1/sp|P19338|NUCL_HUMAN	y3/0.001	EVFEDAAEIR	0	0	0	2	12411_EVFEDAAEIR_2	NA	1/sp|P19338|NUCL_HUMAN
K562	616.012	458.236	152.778	114688_y4_1_FFLQGIQLNTILPDAR_3	-1	1733.5	13424_FFLQGIQLNTILPDAR_3	0	FFLQGIQLNTILPDAR	1/sp|P11279|LAMP1_HUMAN	y4/0.000	FFLQGIQLNTILPDAR	0	0	0	3	13424_FFLQGIQLNTILPDAR_3	NA	1/sp|P11279|LAMP1_HUMAN
K562	616.012	571.32	152.778	114690_y5_1_FFLQGIQLNTILPDAR_3	-1	1657	13424_FFLQGIQLNTILPDAR_3	0	FFLQGIQLNTILPDAR	1/sp|P11279|LAMP1_HUMAN	y5/0.001	FFLQGIQLNTILPDAR	0	0	0	3	13424_FFLQGIQLNTILPDAR_3	NA	1/sp|P11279|LAMP1_HUMAN
K562	616.012	849.981	152.778	114696_y15_2_FFLQGIQLNTILPDAR_3	-1	1251.8	13424_FFLQGIQLNTILPDAR_3	0	FFLQGIQLNTILPDAR	1/sp|P11279|LAMP1_HUMAN	y15^2/0.011	FFLQGIQLNTILPDAR	0	0	0	3	13424_FFLQGIQLNTILPDAR_3	NA	1/sp|P11279|LAMP1_HUMAN
K562	616.012	593.308	152.778	114691_b5_1_FFLQGIQLNTILPDAR_3	-1	1059.9	13424_FFLQGIQLNTILPDAR_3	0	FFLQGIQLNTILPDAR	1/sp|P11279|LAMP1_HUMAN	b5/-0.001	FFLQGIQLNTILPDAR	0	0	0	3	13424_FFLQGIQLNTILPDAR_3	NA	1/sp|P11279|LAMP1_HUMAN
K562	616.012	785.452	152.778	114694_y7_1_FFLQGIQLNTILPDAR_3	-1	974.3	13424_FFLQGIQLNTILPDAR_3	0	FFLQGIQLNTILPDAR	1/sp|P11279|LAMP1_HUMAN	y7/0.003	FFLQGIQLNTILPDAR	0	0	0	3	13424_FFLQGIQLNTILPDAR_3	NA	1/sp|P11279|LAMP1_HUMAN
K562	616.012	566.989	152.778	114689_y15_3_FFLQGIQLNTILPDAR_3	-1	970.1	13424_FFLQGIQLNTILPDAR_3	0	FFLQGIQLNTILPDAR	1/sp|P11279|LAMP1_HUMAN	y15^3/0.007	FFLQGIQLNTILPDAR	0	0	0	3	13424_FFLQGIQLNTILPDAR_3	NA	1/sp|P11279|LAMP1_HUMAN
K562	706.399	815.462	41.7	133601_y9_1_GALQNIIPASTGAAK_2	-1	5288.4	15602_GALQNIIPASTGAAK_2	0	GALQNIIPASTGAAK	1/sp|P04406|G3P_HUMAN	y9/0.002	GALQNIIPASTGAAK	0	0	0	2	15602_GALQNIIPASTGAAK_2	NA	1/sp|P04406|G3P_HUMAN
K562	706.399	1042.59	41.7	133603_y11_1_GALQNIIPASTGAAK_2	-1	2360.5	15602_GALQNIIPASTGAAK_2	0	GALQNIIPASTGAAK	1/sp|P04406|G3P_HUMAN	y11/0.002	GALQNIIPASTGAAK	0	0	0	2	15602_GALQNIIPASTGAAK_2	NA	1/sp|P04406|G3P_HUMAN
K562	706.399	534.288	41.7	133598_y6_1_GALQNIIPASTGAAK_2	-1	1381	15602_GALQNIIPASTGAAK_2	0	GALQNIIPASTGAAK	1/sp|P04406|G3P_HUMAN	y6/0.001	GALQNIIPASTGAAK	0	0	0	2	15602_GALQNIIPASTGAAK_2	NA	1/sp|P04406|G3P_HUMAN
K562	706.399	928.546	41.7	133602_y10_1_GALQNIIPASTGAAK_2	-1	1377.1	15602_GALQNIIPASTGAAK_2	0	GALQNIIPASTGAAK	1/sp|P04406|G3P_HUMAN	y10/0.003	GALQNIIPASTGAAK	0	0	0	2	15602_GALQNIIPASTGAAK_2	NA	1/sp|P04406|G3P_HUMAN
K562	706.399	1170.65	41.7	133604_y12_1_GALQNIIPASTGAAK_2	-1	595.9	15602_GALQNIIPASTGAAK_2	0	GALQNIIPASTGAAK	1/sp|P04406|G3P_HUMAN	y12/-0.001	GALQNIIPASTGAAK	0	0	0	2	15602_GALQNIIPASTGAAK_2	NA	1/sp|P04406|G3P_HUMAN
K562	706.399	605.325	41.7	133599_y7_1_GALQNIIPASTGAAK_2	-1	324.7	15602_GALQNIIPASTGAAK_2	0	GALQNIIPASTGAAK	1/sp|P04406|G3P_HUMAN	y7/0.004	GALQNIIPASTGAAK	0	0	0	2	15602_GALQNIIPASTGAAK_2	NA	1/sp|P04406|G3P_HUMAN
K562	904.983	976.571	103.27	173031_y8_1_HSQFLGYPITLYLEK_2	-1	1023	20022_HSQFLGYPITLYLEK_2	0	HSQFLGYPITLYLEK	3/sp|P08238|HS90B_HUMAN/sp|Q58FF8|H90B2_HUMAN/sp|Q58FF7|H90B3_HUMAN	y8/0.003	HSQFLGYPITLYLEK	0	0	0	2	20022_HSQFLGYPITLYLEK_2	NA	3/sp|P08238|HS90B_HUMAN/sp|Q58FF8|H90B2_HUMAN/sp|Q58FF7|H90B3_HUMAN
K562	904.983	1196.66	103.27	173033_y10_1_HSQFLGYPITLYLEK_2	-1	1016	20022_HSQFLGYPITLYLEK_2	0	HSQFLGYPITLYLEK	3/sp|P08238|HS90B_HUMAN/sp|Q58FF8|H90B2_HUMAN/sp|Q58FF7|H90B3_HUMAN	y10/0.005	HSQFLGYPITLYLEK	0	0	0	2	20022_HSQFLGYPITLYLEK_2	NA	3/sp|P08238|HS90B_HUMAN/sp|Q58FF8|H90B2_HUMAN/sp|Q58FF7|H90B3_HUMAN
K562	904.983	552.303	103.27	173027_y4_1_HSQFLGYPITLYLEK_2	-1	510.7	20022_HSQFLGYPITLYLEK_2	0	HSQFLGYPITLYLEK	3/sp|P08238|HS90B_HUMAN/sp|Q58FF8|H90B2_HUMAN/sp|Q58FF7|H90B3_HUMAN	y4/0.001,y9-36^2/-0.006	HSQFLGYPITLYLEK	0	0	0	2	20022_HSQFLGYPITLYLEK_2	NA	3/sp|P08238|HS90B_HUMAN/sp|Q58FF8|H90B2_HUMAN/sp|Q58FF7|H90B3_HUMAN
K562	904.983	500.225	103.27	173026_b4_1_HSQFLGYPITLYLEK_2	-1	497.1	20022_HSQFLGYPITLYLEK_2	0	HSQFLGYPITLYLEK	3/sp|P08238|HS90B_HUMAN/sp|Q58FF8|H90B2_HUMAN/sp|Q58FF7|H90B3_HUMAN	b4/-0.000	HSQFLGYPITLYLEK	0	0	0	2	20022_HSQFLGYPITLYLEK_2	NA	3/sp|P08238|HS90B_HUMAN/sp|Q58FF8|H90B2_HUMAN/sp|Q58FF7|H90B3_HUMAN
K562	904.983	766.435	103.27	173029_y6_1_HSQFLGYPITLYLEK_2	-1	268.1	20022_HSQFLGYPITLYLEK_2	0	HSQFLGYPITLYLEK	3/sp|P08238|HS90B_HUMAN/sp|Q58FF8|H90B2_HUMAN/sp|Q58FF7|H90B3_HUMAN	y6/0.002	HSQFLGYPITLYLEK	0	0	0	2	20022_HSQFLGYPITLYLEK_2	NA	3/sp|P08238|HS90B_HUMAN/sp|Q58FF8|H90B2_HUMAN/sp|Q58FF7|H90B3_HUMAN
K562	904.983	613.309	103.27	173028_b5_1_HSQFLGYPITLYLEK_2	-1	240.7	20022_HSQFLGYPITLYLEK_2	0	HSQFLGYPITLYLEK	3/sp|P08238|HS90B_HUMAN/sp|Q58FF8|H90B2_HUMAN/sp|Q58FF7|H90B3_HUMAN	b5/0.002	HSQFLGYPITLYLEK	0	0	0	2	20022_HSQFLGYPITLYLEK_2	NA	3/sp|P08238|HS90B_HUMAN/sp|Q58FF8|H90B2_HUMAN/sp|Q58FF7|H90B3_HUMAN
K562	675.018	848.415	82.2	204366_y15_2_ITLPVDFVTADKFDENAK_3	-1	10000	23621_ITLPVDFVTADKFDENAK_3	0	ITLPVDFVTADKFDENAK	1/sp|P00558|PGK1_HUMAN	y15^2/0.001	ITLPVDFVTADKFDENAK	0	0	0	3	23621_ITLPVDFVTADKFDENAK_3	NA	1/sp|P00558|PGK1_HUMAN
K562	675.018	1138.54	82.2	204371_y10_1_ITLPVDFVTADKFDENAK_3	-1	7394.4	23621_ITLPVDFVTADKFDENAK_3	0	ITLPVDFVTADKFDENAK	1/sp|P00558|PGK1_HUMAN	y10/0.001,m5:14/-0.003	ITLPVDFVTADKFDENAK	0	0	0	3	23621_ITLPVDFVTADKFDENAK_3	NA	1/sp|P00558|PGK1_HUMAN
K562	675.018	750.354	82.2	204364_y13_2_ITLPVDFVTADKFDENAK_3	-1	3456.4	23621_ITLPVDFVTADKFDENAK_3	0	ITLPVDFVTADKFDENAK	1/sp|P00558|PGK1_HUMAN	y13^2/0.000	ITLPVDFVTADKFDENAK	0	0	0	3	23621_ITLPVDFVTADKFDENAK_3	NA	1/sp|P00558|PGK1_HUMAN
K562	675.018	1037.49	82.2	204370_y9_1_ITLPVDFVTADKFDENAK_3	-1	2627.8	23621_ITLPVDFVTADKFDENAK_3	0	ITLPVDFVTADKFDENAK	1/sp|P00558|PGK1_HUMAN	y9/0.002	ITLPVDFVTADKFDENAK	0	0	0	3	23621_ITLPVDFVTADKFDENAK_3	NA	1/sp|P00558|PGK1_HUMAN
K562	675.018	565.946	82.2	204358_y15_3_ITLPVDFVTADKFDENAK_3	-1	2403.6	23621_ITLPVDFVTADKFDENAK_3	0	ITLPVDFVTADKFDENAK	1/sp|P00558|PGK1_HUMAN	y15^3/0.001	ITLPVDFVTADKFDENAK	0	0	0	3	23621_ITLPVDFVTADKFDENAK_3	NA	1/sp|P00558|PGK1_HUMAN
K562	675.018	904.957	82.2	204368_y16_2_ITLPVDFVTADKFDENAK_3	-1	2190	23621_ITLPVDFVTADKFDENAK_3	0	ITLPVDFVTADKFDENAK	1/sp|P00558|PGK1_HUMAN	y16^2/0.002	ITLPVDFVTADKFDENAK	0	0	0	3	23621_ITLPVDFVTADKFDENAK_3	NA	1/sp|P00558|PGK1_HUMAN
K562	755.891	984.463	-9.21921	205352_y9_1_IVADKDYSVTANSK_2	-1	1864.7	23730_IVADKDYSVTANSK_2	0	IVADKDYSVTANSK	1/sp|P07195|LDHB_HUMAN	y9/0.000	IVADKDYSVTANSK	0	0	0	2	23730_IVADKDYSVTANSK_2	NA	1/sp|P07195|LDHB_HUMAN
K562	755.891	649.815	-9.21921	205348_y12_2_IVADKDYSVTANSK_2	-1	1526.2	23730_IVADKDYSVTANSK_2	0	IVADKDYSVTANSK	1/sp|P07195|LDHB_HUMAN	y12^2/0.000	IVADKDYSVTANSK	0	0	0	2	23730_IVADKDYSVTANSK_2	NA	1/sp|P07195|LDHB_HUMAN
K562	755.891	869.436	-9.21921	205351_y8_1_IVADKDYSVTANSK_2	-1	1363.5	23730_IVADKDYSVTANSK_2	0	IVADKDYSVTANSK	1/sp|P07195|LDHB_HUMAN	y8/-0.001	IVADKDYSVTANSK	0	0	0	2	23730_IVADKDYSVTANSK_2	NA	1/sp|P07195|LDHB_HUMAN
K562	755.891	699.349	-9.21921	205349_y13_2_IVADKDYSVTANSK_2	-1	1012.7	23730_IVADKDYSVTANSK_2	0	IVADKDYSVTANSK	1/sp|P07195|LDHB_HUMAN	y13^2/-0.001	IVADKDYSVTANSK	0	0	0	2	23730_IVADKDYSVTANSK_2	NA	1/sp|P07195|LDHB_HUMAN
K562	755.891	520.273	-9.21921	205345_y5_1_IVADKDYSVTANSK_2	-1	901.2	23730_IVADKDYSVTANSK_2	0	IVADKDYSVTANSK	1/sp|P07195|LDHB_HUMAN	y5/-0.001	IVADKDYSVTANSK	0	0	0	2	23730_IVADKDYSVTANSK_2	NA	1/sp|P07195|LDHB_HUMAN
K562	755.891	706.373	-9.21921	205350_y7_1_IVADKDYSVTANSK_2	-1	749.2	23730_IVADKDYSVTANSK_2	0	IVADKDYSVTANSK	1/sp|P07195|LDHB_HUMAN	y7/0.001	IVADKDYSVTANSK	0	0	0	2	23730_IVADKDYSVTANSK_2	NA	1/sp|P07195|LDHB_HUMAN
K562	816.748	845.473	173.142	243412_y8_1_LFNDSSPVVLEESWDALNAITK_3	-1	1691.1	27868_LFNDSSPVVLEESWDALNAITK_3	0	LFNDSSPVVLEESWDALNAITK	1/sp|Q92616|GCN1_HUMAN	y8/0.002	LFNDSSPVVLEESWDALNAITK	0	0	0	3	27868_LFNDSSPVVLEESWDALNAITK_3	NA	1/sp|Q92616|GCN1_HUMAN
K562	816.748	730.446	173.142	243411_y7_1_LFNDSSPVVLEESWDALNAITK_3	-1	882.5	27868_LFNDSSPVVLEESWDALNAITK_3	0	LFNDSSPVVLEESWDALNAITK	1/sp|Q92616|GCN1_HUMAN	y7/0.003	LFNDSSPVVLEESWDALNAITK	0	0	0	3	27868_LFNDSSPVVLEESWDALNAITK_3	NA	1/sp|Q92616|GCN1_HUMAN
K562	816.748	1118.58	173.142	243416_y10_1_LFNDSSPVVLEESWDALNAITK_3	-1	878.6	27868_LFNDSSPVVLEESWDALNAITK_3	0	LFNDSSPVVLEESWDALNAITK	1/sp|Q92616|GCN1_HUMAN	y10/0.004	LFNDSSPVVLEESWDALNAITK	0	0	0	3	27868_LFNDSSPVVLEESWDALNAITK_3	NA	1/sp|Q92616|GCN1_HUMAN
K562	816.748	546.325	173.142	243409_y5_1_LFNDSSPVVLEESWDALNAITK_3	-1	813.6	27868_LFNDSSPVVLEESWDALNAITK_3	0	LFNDSSPVVLEESWDALNAITK	1/sp|Q92616|GCN1_HUMAN	y5/0.003	LFNDSSPVVLEESWDALNAITK	0	0	0	3	27868_LFNDSSPVVLEESWDALNAITK_3	NA	1/sp|Q92616|GCN1_HUMAN
K562	816.748	1031.55	173.142	243415_y9_1_LFNDSSPVVLEESWDALNAITK_3	-1	648.1	27868_LFNDSSPVVLEESWDALNAITK_3	0	LFNDSSPVVLEESWDALNAITK	1/sp|Q92616|GCN1_HUMAN	y9/-0.002	LFNDSSPVVLEESWDALNAITK	0	0	0	3	27868_LFNDSSPVVLEESWDALNAITK_3	NA	1/sp|Q92616|GCN1_HUMAN
K562	816.748	659.409	173.142	243410_y6_1_LFNDSSPVVLEESWDALNAITK_3	-1	583.6	27868_LFNDSSPVVLEESWDALNAITK_3	0	LFNDSSPVVLEESWDALNAITK	1/sp|Q92616|GCN1_HUMAN	y6/0.000	LFNDSSPVVLEESWDALNAITK	0	0	0	3	27868_LFNDSSPVVLEESWDALNAITK_3	NA	1/sp|Q92616|GCN1_HUMAN
K562	579.596	684.295	-24.8927	249282_y6_1_LHDEKEETAGSYDSR_3	-1	5083.6	28559_LHDEKEETAGSYDSR_3	0	LHDEKEETAGSYDSR	1/sp|O60610|DIAP1_HUMAN	y6/0.002	LHDEKEETAGSYDSR	0	0	0	3	28559_LHDEKEETAGSYDSR_3	NA	1/sp|O60610|DIAP1_HUMAN
K562	579.596	755.332	-24.8927	249283_y7_1_LHDEKEETAGSYDSR_3	-1	3674.6	28559_LHDEKEETAGSYDSR_3	0	LHDEKEETAGSYDSR	1/sp|O60610|DIAP1_HUMAN	y7/0.000	LHDEKEETAGSYDSR	0	0	0	3	28559_LHDEKEETAGSYDSR_3	NA	1/sp|O60610|DIAP1_HUMAN
K562	579.596	856.38	-24.8927	249284_y8_1_LHDEKEETAGSYDSR_3	-1	1565.5	28559_LHDEKEETAGSYDSR_3	0	LHDEKEETAGSYDSR	1/sp|O60610|DIAP1_HUMAN	y8/-0.005	LHDEKEETAGSYDSR	0	0	0	3	28559_LHDEKEETAGSYDSR_3	NA	1/sp|O60610|DIAP1_HUMAN
K562	579.596	627.273	-24.8927	249281_y5_1_LHDEKEETAGSYDSR_3	-1	1404.1	28559_LHDEKEETAGSYDSR_3	0	LHDEKEETAGSYDSR	1/sp|O60610|DIAP1_HUMAN	y5/-0.001	LHDEKEETAGSYDSR	0	0	0	3	28559_LHDEKEETAGSYDSR_3	NA	1/sp|O60610|DIAP1_HUMAN
K562	579.596	985.422	-24.8927	249285_y9_1_LHDEKEETAGSYDSR_3	-1	823.8	28559_LHDEKEETAGSYDSR_3	0	LHDEKEETAGSYDSR	1/sp|O60610|DIAP1_HUMAN	y9/0.002	LHDEKEETAGSYDSR	0	0	0	3	28559_LHDEKEETAGSYDSR_3	NA	1/sp|O60610|DIAP1_HUMAN
K562	579.596	541.901	-24.8927	249280_y14_3_LHDEKEETAGSYDSR_3	-1	667.6	28559_LHDEKEETAGSYDSR_3	0	LHDEKEETAGSYDSR	1/sp|O60610|DIAP1_HUMAN	y14^3/-0.001	LHDEKEETAGSYDSR	0	0	0	3	28559_LHDEKEETAGSYDSR_3	NA	1/sp|O60610|DIAP1_HUMAN
K562	616.604	806.372	50.223	319846_y6_1_NPDDITQEEYGEFYK_3	-1	5383.2	36876_NPDDITQEEYGEFYK_3	0	NPDDITQEEYGEFYK	1/sp|P08238|HS90B_HUMAN	y6/0.001	NPDDITQEEYGEFYK	0	0	0	3	36876_NPDDITQEEYGEFYK_3	NA	1/sp|P08238|HS90B_HUMAN
K562	616.604	643.309	50.223	319842_y5_1_NPDDITQEEYGEFYK_3	-1	4872.3	36876_NPDDITQEEYGEFYK_3	0	NPDDITQEEYGEFYK	1/sp|P08238|HS90B_HUMAN	y5/0.002	NPDDITQEEYGEFYK	0	0	0	3	36876_NPDDITQEEYGEFYK_3	NA	1/sp|P08238|HS90B_HUMAN
K562	616.604	442.157	50.223	319838_b4_1_NPDDITQEEYGEFYK_3	-1	3442.7	36876_NPDDITQEEYGEFYK_3	0	NPDDITQEEYGEFYK	1/sp|P08238|HS90B_HUMAN	b4/0.001	NPDDITQEEYGEFYK	0	0	0	3	36876_NPDDITQEEYGEFYK_3	NA	1/sp|P08238|HS90B_HUMAN
K562	616.604	457.245	50.223	319839_y3_1_NPDDITQEEYGEFYK_3	-1	2728.1	36876_NPDDITQEEYGEFYK_3	0	NPDDITQEEYGEFYK	1/sp|P08238|HS90B_HUMAN	y3/0.001	NPDDITQEEYGEFYK	0	0	0	3	36876_NPDDITQEEYGEFYK_3	NA	1/sp|P08238|HS90B_HUMAN
K562	616.604	555.241	50.223	319840_b5_1_NPDDITQEEYGEFYK_3	-1	2522.1	36876_NPDDITQEEYGEFYK_3	0	NPDDITQEEYGEFYK	1/sp|P08238|HS90B_HUMAN	b5/0.002	NPDDITQEEYGEFYK	0	0	0	3	36876_NPDDITQEEYGEFYK_3	NA	1/sp|P08238|HS90B_HUMAN
K562	616.604	935.415	50.223	319848_y7_1_NPDDITQEEYGEFYK_3	-1	1950.9	36876_NPDDITQEEYGEFYK_3	0	NPDDITQEEYGEFYK	1/sp|P08238|HS90B_HUMAN	y7/0.003	NPDDITQEEYGEFYK	0	0	0	3	36876_NPDDITQEEYGEFYK_3	NA	1/sp|P08238|HS90B_HUMAN
K562	741.407	1016.57	24.1	390217_y10_1_SQIHDIVLVGGSTR_2	-1	9060.3	44926_SQIHDIVLVGGSTR_2	0	SQIHDIVLVGGSTR	1/sp|P11142|HSP7C_HUMAN	y10/0.002,b10-46/-0.014	SQIHDIVLVGGSTR	0	0	0	2	44926_SQIHDIVLVGGSTR_2	NA	1/sp|P11142|HSP7C_HUMAN
K562	741.407	1153.63	24.1	390218_y11_1_SQIHDIVLVGGSTR_2	-1	7491.3	44926_SQIHDIVLVGGSTR_2	0	SQIHDIVLVGGSTR	1/sp|P11142|HSP7C_HUMAN	y11/0.002	SQIHDIVLVGGSTR	0	0	0	2	44926_SQIHDIVLVGGSTR_2	NA	1/sp|P11142|HSP7C_HUMAN
K562	741.407	788.462	24.1	390215_y8_1_SQIHDIVLVGGSTR_2	-1	5708.4	44926_SQIHDIVLVGGSTR_2	0	SQIHDIVLVGGSTR	1/sp|P11142|HSP7C_HUMAN	y8/0.001	SQIHDIVLVGGSTR	0	0	0	2	44926_SQIHDIVLVGGSTR_2	NA	1/sp|P11142|HSP7C_HUMAN
K562	741.407	901.547	24.1	390216_y9_1_SQIHDIVLVGGSTR_2	-1	4747.1	44926_SQIHDIVLVGGSTR_2	0	SQIHDIVLVGGSTR	1/sp|P11142|HSP7C_HUMAN	y9/0.002	SQIHDIVLVGGSTR	0	0	0	2	44926_SQIHDIVLVGGSTR_2	NA	1/sp|P11142|HSP7C_HUMAN
K562	741.407	689.394	24.1	390214_y7_1_SQIHDIVLVGGSTR_2	-1	4627.9	44926_SQIHDIVLVGGSTR_2	0	SQIHDIVLVGGSTR	1/sp|P11142|HSP7C_HUMAN	y7/0.001,y13-17^2/0.017	SQIHDIVLVGGSTR	0	0	0	2	44926_SQIHDIVLVGGSTR_2	NA	1/sp|P11142|HSP7C_HUMAN
K562	741.407	477.242	24.1	390211_y5_1_SQIHDIVLVGGSTR_2	-1	3839.1	44926_SQIHDIVLVGGSTR_2	0	SQIHDIVLVGGSTR	1/sp|P11142|HSP7C_HUMAN	y5/0.001	SQIHDIVLVGGSTR	0	0	0	2	44926_SQIHDIVLVGGSTR_2	NA	1/sp|P11142|HSP7C_HUMAN
K562	735.376	1079.54	127.4	394453_y9_1_STAISLFYELSENDLNFIK_3	-1	4965.1	45382_STAISLFYELSENDLNFIK_3	0	STAISLFYELSENDLNFIK	1/sp|P13639|EF2_HUMAN	y9/0.001	STAISLFYELSENDLNFIK	0	0	0	3	45382_STAISLFYELSENDLNFIK_3	NA	1/sp|P13639|EF2_HUMAN
K562	735.376	521.308	127.4	394448_y4_1_STAISLFYELSENDLNFIK_3	-1	2348.7	45382_STAISLFYELSENDLNFIK_3	0	STAISLFYELSENDLNFIK	1/sp|P13639|EF2_HUMAN	y4/0.001	STAISLFYELSENDLNFIK	0	0	0	3	45382_STAISLFYELSENDLNFIK_3	NA	1/sp|P13639|EF2_HUMAN
K562	735.376	1192.62	127.4	394454_y10_1_STAISLFYELSENDLNFIK_3	-1	2197.3	45382_STAISLFYELSENDLNFIK_3	0	STAISLFYELSENDLNFIK	1/sp|P13639|EF2_HUMAN	y10/0.002	STAISLFYELSENDLNFIK	0	0	0	3	45382_STAISLFYELSENDLNFIK_3	NA	1/sp|P13639|EF2_HUMAN
K562	735.376	863.462	127.4	394451_y7_1_STAISLFYELSENDLNFIK_3	-1	2013.4	45382_STAISLFYELSENDLNFIK_3	0	STAISLFYELSENDLNFIK	1/sp|P13639|EF2_HUMAN	y7/0.002	STAISLFYELSENDLNFIK	0	0	0	3	45382_STAISLFYELSENDLNFIK_3	NA	1/sp|P13639|EF2_HUMAN
K562	735.376	992.505	127.4	394452_y8_1_STAISLFYELSENDLNFIK_3	-1	1825.4	45382_STAISLFYELSENDLNFIK_3	0	STAISLFYELSENDLNFIK	1/sp|P13639|EF2_HUMAN	y8/0.001	STAISLFYELSENDLNFIK	0	0	0	3	45382_STAISLFYELSENDLNFIK_3	NA	1/sp|P13639|EF2_HUMAN
K562	735.376	407.265	127.4	394447_y3_1_STAISLFYELSENDLNFIK_3	-1	1753.3	45382_STAISLFYELSENDLNFIK_3	0	STAISLFYELSENDLNFIK	1/sp|P13639|EF2_HUMAN	y3/-0.000	STAISLFYELSENDLNFIK	0	0	0	3	45382_STAISLFYELSENDLNFIK_3	NA	1/sp|P13639|EF2_HUMAN
K562	675.371	921.471	75.8	416378_y9_1_TLTLVDTGIGMTK_2	-1	6505.2	47896_TLTLVDTGIGMTK_2	0	TLTLVDTGIGMTK	5/sp|P08238|HS90B_HUMAN/sp|P07900|HS90A_HUMAN/sp|Q58FG1|HS904_HUMAN/sp|Q14568|HS902_HUMAN/sp|Q58FF8|H90B2_HUMAN	y9/0.001	TLTLVDTGIGMTK	0	0	0	2	47896_TLTLVDTGIGMTK_2	NA	5/sp|P08238|HS90B_HUMAN/sp|P07900|HS90A_HUMAN/sp|Q58FG1|HS904_HUMAN/sp|Q14568|HS902_HUMAN/sp|Q58FF8|H90B2_HUMAN
K562	675.371	1135.6	75.8	416380_y11_1_TLTLVDTGIGMTK_2	-1	5875.9	47896_TLTLVDTGIGMTK_2	0	TLTLVDTGIGMTK	5/sp|P08238|HS90B_HUMAN/sp|P07900|HS90A_HUMAN/sp|Q58FG1|HS904_HUMAN/sp|Q14568|HS902_HUMAN/sp|Q58FF8|H90B2_HUMAN	y11/0.001	TLTLVDTGIGMTK	0	0	0	2	47896_TLTLVDTGIGMTK_2	NA	5/sp|P08238|HS90B_HUMAN/sp|P07900|HS90A_HUMAN/sp|Q58FG1|HS904_HUMAN/sp|Q14568|HS902_HUMAN/sp|Q58FF8|H90B2_HUMAN
K562	675.371	822.403	75.8	416377_y8_1_TLTLVDTGIGMTK_2	-1	5613.4	47896_TLTLVDTGIGMTK_2	0	TLTLVDTGIGMTK	5/sp|P08238|HS90B_HUMAN/sp|P07900|HS90A_HUMAN/sp|Q58FG1|HS904_HUMAN/sp|Q14568|HS902_HUMAN/sp|Q58FF8|H90B2_HUMAN	y8/0.000	TLTLVDTGIGMTK	0	0	0	2	47896_TLTLVDTGIGMTK_2	NA	5/sp|P08238|HS90B_HUMAN/sp|P07900|HS90A_HUMAN/sp|Q58FG1|HS904_HUMAN/sp|Q14568|HS902_HUMAN/sp|Q58FF8|H90B2_HUMAN
K562	675.371	707.376	75.8	416376_y7_1_TLTLVDTGIGMTK_2	-1	3104	47896_TLTLVDTGIGMTK_2	0	TLTLVDTGIGMTK	5/sp|P08238|HS90B_HUMAN/sp|P07900|HS90A_HUMAN/sp|Q58FG1|HS904_HUMAN/sp|Q14568|HS902_HUMAN/sp|Q58FF8|H90B2_HUMAN	y7/0.002	TLTLVDTGIGMTK	0	0	0	2	47896_TLTLVDTGIGMTK_2	NA	5/sp|P08238|HS90B_HUMAN/sp|P07900|HS90A_HUMAN/sp|Q58FG1|HS904_HUMAN/sp|Q14568|HS902_HUMAN/sp|Q58FF8|H90B2_HUMAN
K562	675.371	1034.56	75.8	416379_y10_1_TLTLVDTGIGMTK_2	-1	3024.9	47896_TLTLVDTGIGMTK_2	0	TLTLVDTGIGMTK	5/sp|P08238|HS90B_HUMAN/sp|P07900|HS90A_HUMAN/sp|Q58FG1|HS904_HUMAN/sp|Q14568|HS902_HUMAN/sp|Q58FF8|H90B2_HUMAN	y10/0.001	TLTLVDTGIGMTK	0	0	0	2	47896_TLTLVDTGIGMTK_2	NA	5/sp|P08238|HS90B_HUMAN/sp|P07900|HS90A_HUMAN/sp|Q58FG1|HS904_HUMAN/sp|Q14568|HS902_HUMAN/sp|Q58FF8|H90B2_HUMAN
K562	675.371	436.222	75.8	416372_y4_1_TLTLVDTGIGMTK_2	-1	2611.8	47896_TLTLVDTGIGMTK_2	0	TLTLVDTGIGMTK	5/sp|P08238|HS90B_HUMAN/sp|P07900|HS90A_HUMAN/sp|Q58FG1|HS904_HUMAN/sp|Q14568|HS902_HUMAN/sp|Q58FF8|H90B2_HUMAN	y4/0.001	TLTLVDTGIGMTK	0	0	0	2	47896_TLTLVDTGIGMTK_2	NA	5/sp|P08238|HS90B_HUMAN/sp|P07900|HS90A_HUMAN/sp|Q58FG1|HS904_HUMAN/sp|Q14568|HS902_HUMAN/sp|Q58FF8|H90B2_HUMAN
K562	784.869	753.437	1.7	435042_y6_1_VDNDENEHQLSLR_2	-1	1650.3	50010_VDNDENEHQLSLR_2	0	VDNDENEHQLSLR	1/sp|P06748|NPM_HUMAN	y6/0.001	VDNDENEHQLSLR	0	0	0	2	50010_VDNDENEHQLSLR_2	NA	1/sp|P06748|NPM_HUMAN
K562	784.869	616.378	1.7	435038_y5_1_VDNDENEHQLSLR_2	-1	1281.5	50010_VDNDENEHQLSLR_2	0	VDNDENEHQLSLR	1/sp|P06748|NPM_HUMAN	y5/0.001	VDNDENEHQLSLR	0	0	0	2	50010_VDNDENEHQLSLR_2	NA	1/sp|P06748|NPM_HUMAN
K562	784.869	996.522	1.7	435044_y8_1_VDNDENEHQLSLR_2	-1	1186.7	50010_VDNDENEHQLSLR_2	0	VDNDENEHQLSLR	1/sp|P06748|NPM_HUMAN	y8/0.002	VDNDENEHQLSLR	0	0	0	2	50010_VDNDENEHQLSLR_2	NA	1/sp|P06748|NPM_HUMAN
K562	784.869	488.319	1.7	435035_y4_1_VDNDENEHQLSLR_2	-1	1154.6	50010_VDNDENEHQLSLR_2	0	VDNDENEHQLSLR	1/sp|P06748|NPM_HUMAN	y4/0.000	VDNDENEHQLSLR	0	0	0	2	50010_VDNDENEHQLSLR_2	NA	1/sp|P06748|NPM_HUMAN
K562	784.869	677.821	1.7	435040_y11_2_VDNDENEHQLSLR_2	-1	891	50010_VDNDENEHQLSLR_2	0	VDNDENEHQLSLR	1/sp|P06748|NPM_HUMAN	y11^2/0.001	VDNDENEHQLSLR	0	0	0	2	50010_VDNDENEHQLSLR_2	NA	1/sp|P06748|NPM_HUMAN
K562	784.869	882.479	1.7	435043_y7_1_VDNDENEHQLSLR_2	-1	812.6	50010_VDNDENEHQLSLR_2	0	VDNDENEHQLSLR	1/sp|P06748|NPM_HUMAN	y7/0.002	VDNDENEHQLSLR	0	0	0	2	50010_VDNDENEHQLSLR_2	NA	1/sp|P06748|NPM_HUMAN
K562	736.082	835.431	143.8	441929_b8_1_VHAELADVLTEAVVDSILAIK_3	-1	5287	50824_VHAELADVLTEAVVDSILAIK_3	0	VHAELADVLTEAVVDSILAIK	1/sp|P40227|TCPZ_HUMAN	b8/-0.002	VHAELADVLTEAVVDSILAIK	0	0	0	3	50824_VHAELADVLTEAVVDSILAIK_3	NA	1/sp|P40227|TCPZ_HUMAN
K562	736.082	858.529	143.8	441930_y8_1_VHAELADVLTEAVVDSILAIK_3	-1	5101.2	50824_VHAELADVLTEAVVDSILAIK_3	0	VHAELADVLTEAVVDSILAIK	1/sp|P40227|TCPZ_HUMAN	y8/-0.000	VHAELADVLTEAVVDSILAIK	0	0	0	3	50824_VHAELADVLTEAVVDSILAIK_3	NA	1/sp|P40227|TCPZ_HUMAN
K562	736.082	759.461	143.8	441928_y7_1_VHAELADVLTEAVVDSILAIK_3	-1	2670.5	50824_VHAELADVLTEAVVDSILAIK_3	0	VHAELADVLTEAVVDSILAIK	1/sp|P40227|TCPZ_HUMAN	y7/0.001	VHAELADVLTEAVVDSILAIK	0	0	0	3	50824_VHAELADVLTEAVVDSILAIK_3	NA	1/sp|P40227|TCPZ_HUMAN
K562	736.082	957.598	143.8	441932_y9_1_VHAELADVLTEAVVDSILAIK_3	-1	2593	50824_VHAELADVLTEAVVDSILAIK_3	0	VHAELADVLTEAVVDSILAIK	1/sp|P40227|TCPZ_HUMAN	y9/0.002	VHAELADVLTEAVVDSILAIK	0	0	0	3	50824_VHAELADVLTEAVVDSILAIK_3	NA	1/sp|P40227|TCPZ_HUMAN
K562	736.082	1028.64	143.8	441933_y10_1_VHAELADVLTEAVVDSILAIK_3	-1	1970.8	50824_VHAELADVLTEAVVDSILAIK_3	0	VHAELADVLTEAVVDSILAIK	1/sp|P40227|TCPZ_HUMAN	y10/0.001	VHAELADVLTEAVVDSILAIK	0	0	0	3	50824_VHAELADVLTEAVVDSILAIK_3	NA	1/sp|P40227|TCPZ_HUMAN
K562	736.082	948.515	143.8	441931_b9_1_VHAELADVLTEAVVDSILAIK_3	-1	1917.6	50824_VHAELADVLTEAVVDSILAIK_3	0	VHAELADVLTEAVVDSILAIK	1/sp|P40227|TCPZ_HUMAN	b9/-0.001	VHAELADVLTEAVVDSILAIK	0	0	0	3	50824_VHAELADVLTEAVVDSILAIK_3	NA	1/sp|P40227|TCPZ_HUMAN
K562	649.339	743.368	119.1	455181_y7_1_VNPTVFFDIAVDGEPLGR_3	-1	10000	52308_VNPTVFFDIAVDGEPLGR_3	0	VNPTVFFDIAVDGEPLGR	1/sp|P62937|PPIA_HUMAN	y7/0.001	VNPTVFFDIAVDGEPLGR	0	0	0	3	52308_VNPTVFFDIAVDGEPLGR_3	NA	1/sp|P62937|PPIA_HUMAN
K562	649.339	628.341	119.1	455180_y6_1_VNPTVFFDIAVDGEPLGR_3	-1	7224.1	52308_VNPTVFFDIAVDGEPLGR_3	0	VNPTVFFDIAVDGEPLGR	1/sp|P62937|PPIA_HUMAN	y6/0.001	VNPTVFFDIAVDGEPLGR	0	0	0	3	52308_VNPTVFFDIAVDGEPLGR_3	NA	1/sp|P62937|PPIA_HUMAN
K562	649.339	442.277	119.1	455176_y4_1_VNPTVFFDIAVDGEPLGR_3	-1	6170.1	52308_VNPTVFFDIAVDGEPLGR_3	0	VNPTVFFDIAVDGEPLGR	1/sp|P62937|PPIA_HUMAN	y4/0.001	VNPTVFFDIAVDGEPLGR	0	0	0	3	52308_VNPTVFFDIAVDGEPLGR_3	NA	1/sp|P62937|PPIA_HUMAN
K562	649.339	842.437	119.1	455182_y8_1_VNPTVFFDIAVDGEPLGR_3	-1	5963	52308_VNPTVFFDIAVDGEPLGR_3	0	VNPTVFFDIAVDGEPLGR	1/sp|P62937|PPIA_HUMAN	y8/0.001	VNPTVFFDIAVDGEPLGR	0	0	0	3	52308_VNPTVFFDIAVDGEPLGR_3	NA	1/sp|P62937|PPIA_HUMAN
K562	649.339	913.474	119.1	455183_y9_1_VNPTVFFDIAVDGEPLGR_3	-1	3750.6	52308_VNPTVFFDIAVDGEPLGR_3	0	VNPTVFFDIAVDGEPLGR	1/sp|P62937|PPIA_HUMAN	y9/0.002	VNPTVFFDIAVDGEPLGR	0	0	0	3	52308_VNPTVFFDIAVDGEPLGR_3	NA	1/sp|P62937|PPIA_HUMAN
K562	649.339	1026.56	119.1	455184_y10_1_VNPTVFFDIAVDGEPLGR_3	-1	803.7	52308_VNPTVFFDIAVDGEPLGR_3	0	VNPTVFFDIAVDGEPLGR	1/sp|P62937|PPIA_HUMAN	y10/-0.001	VNPTVFFDIAVDGEPLGR	0	0	0	3	52308_VNPTVFFDIAVDGEPLGR_3	NA	1/sp|P62937|PPIA_HUMAN
Leukemia	967.025	718.377	99.8	4834_y6_1_AAVATFLQSVQVPEFTPK_2	-1	10000	573_AAVATFLQSVQVPEFTPK_2	0	AAVATFLQSVQVPEFTPK	1/sp|P22314|UBA1_HUMAN	y6/0.002	AAVATFLQSVQVPEFTPK	0	0	0	2	573_AAVATFLQSVQVPEFTPK_2	NA	1/sp|P22314|UBA1_HUMAN
Leukemia	967.025	1131.6	99.8	4839_y10_1_AAVATFLQSVQVPEFTPK_2	-1	3348.8	573_AAVATFLQSVQVPEFTPK_2	0	AAVATFLQSVQVPEFTPK	1/sp|P22314|UBA1_HUMAN	y10/0.002	AAVATFLQSVQVPEFTPK	0	0	0	2	573_AAVATFLQSVQVPEFTPK_2	NA	1/sp|P22314|UBA1_HUMAN
Leukemia	967.025	817.445	99.8	4836_y7_1_AAVATFLQSVQVPEFTPK_2	-1	1803.9	573_AAVATFLQSVQVPEFTPK_2	0	AAVATFLQSVQVPEFTPK	1/sp|P22314|UBA1_HUMAN	y7/0.002	AAVATFLQSVQVPEFTPK	0	0	0	2	573_AAVATFLQSVQVPEFTPK_2	NA	1/sp|P22314|UBA1_HUMAN
Leukemia	967.025	1044.57	99.8	4838_y9_1_AAVATFLQSVQVPEFTPK_2	-1	1454.3	573_AAVATFLQSVQVPEFTPK_2	0	AAVATFLQSVQVPEFTPK	1/sp|P22314|UBA1_HUMAN	y9/0.002	AAVATFLQSVQVPEFTPK	0	0	0	2	573_AAVATFLQSVQVPEFTPK_2	NA	1/sp|P22314|UBA1_HUMAN
Leukemia	967.025	561.303	99.8	4832_b6_1_AAVATFLQSVQVPEFTPK_2	-1	1233.7	573_AAVATFLQSVQVPEFTPK_2	0	AAVATFLQSVQVPEFTPK	1/sp|P22314|UBA1_HUMAN	b6/0.001,m4:8/0.001	AAVATFLQSVQVPEFTPK	0	0	0	2	573_AAVATFLQSVQVPEFTPK_2	NA	1/sp|P22314|UBA1_HUMAN
Leukemia	967.025	414.235	99.8	4830_b5_1_AAVATFLQSVQVPEFTPK_2	-1	1194.9	573_AAVATFLQSVQVPEFTPK_2	0	AAVATFLQSVQVPEFTPK	1/sp|P22314|UBA1_HUMAN	b5/0.000,m9:12/0.000	AAVATFLQSVQVPEFTPK	0	0	0	2	573_AAVATFLQSVQVPEFTPK_2	NA	1/sp|P22314|UBA1_HUMAN
Leukemia	782.889	690.829	-8.5211	22613_y13_2_ALAAGGYDVEKNNSR_2	-1	2156	2632_ALAAGGYDVEKNNSR_2	0	ALAAGGYDVEKNNSR	1/sp|P16401|H15_HUMAN	y13^2/0.002	ALAAGGYDVEKNNSR	0	0	0	2	2632_ALAAGGYDVEKNNSR_2	NA	1/sp|P16401|H15_HUMAN
Leukemia	782.889	655.31	-8.5211	22612_y12_2_ALAAGGYDVEKNNSR_2	-1	1560	2632_ALAAGGYDVEKNNSR_2	0	ALAAGGYDVEKNNSR	1/sp|P16401|H15_HUMAN	y12^2/0.002	ALAAGGYDVEKNNSR	0	0	0	2	2632_ALAAGGYDVEKNNSR_2	NA	1/sp|P16401|H15_HUMAN
Leukemia	782.889	747.374	-8.5211	22615_y6_1_ALAAGGYDVEKNNSR_2	-1	1106.8	2632_ALAAGGYDVEKNNSR_2	0	ALAAGGYDVEKNNSR	1/sp|P16401|H15_HUMAN	y6/0.001,y14^2/0.004	ALAAGGYDVEKNNSR	0	0	0	2	2632_ALAAGGYDVEKNNSR_2	NA	1/sp|P16401|H15_HUMAN
Leukemia	782.889	619.792	-8.5211	22611_y11_2_ALAAGGYDVEKNNSR_2	-1	1086.5	2632_ALAAGGYDVEKNNSR_2	0	ALAAGGYDVEKNNSR	1/sp|P16401|H15_HUMAN	y11^2/0.002	ALAAGGYDVEKNNSR	0	0	0	2	2632_ALAAGGYDVEKNNSR_2	NA	1/sp|P16401|H15_HUMAN
Leukemia	782.889	961.47	-8.5211	22617_y8_1_ALAAGGYDVEKNNSR_2	-1	904.6	2632_ALAAGGYDVEKNNSR_2	0	ALAAGGYDVEKNNSR	1/sp|P16401|H15_HUMAN	y8/0.001	ALAAGGYDVEKNNSR	0	0	0	2	2632_ALAAGGYDVEKNNSR_2	NA	1/sp|P16401|H15_HUMAN
Leukemia	782.889	846.443	-8.5211	22616_y7_1_ALAAGGYDVEKNNSR_2	-1	704	2632_ALAAGGYDVEKNNSR_2	0	ALAAGGYDVEKNNSR	1/sp|P16401|H15_HUMAN	y7/0.002	ALAAGGYDVEKNNSR	0	0	0	2	2632_ALAAGGYDVEKNNSR_2	NA	1/sp|P16401|H15_HUMAN
Leukemia	606.845	492.292	34.2	41679_y9_2_ATGPPVSELITK_2	-1	10000	4809_ATGPPVSELITK_2	0	ATGPPVSELITK	1/sp|P16401|H15_HUMAN	y9^2/0.003	ATGPPVSELITK	0	0	0	2	4809_ATGPPVSELITK_2	NA	1/sp|P16401|H15_HUMAN
Leukemia	606.845	886.524	34.2	41687_y8_1_ATGPPVSELITK_2	-1	8725.3	4809_ATGPPVSELITK_2	0	ATGPPVSELITK	1/sp|P16401|H15_HUMAN	y8/0.006	ATGPPVSELITK	0	0	0	2	4809_ATGPPVSELITK_2	NA	1/sp|P16401|H15_HUMAN
Leukemia	606.845	1040.6	34.2	41690_y10_1_ATGPPVSELITK_2	-1	2403.4	4809_ATGPPVSELITK_2	0	ATGPPVSELITK	1/sp|P16401|H15_HUMAN	y10/0.007	ATGPPVSELITK	0	0	0	2	4809_ATGPPVSELITK_2	NA	1/sp|P16401|H15_HUMAN
Leukemia	606.845	690.403	34.2	41684_y6_1_ATGPPVSELITK_2	-1	2203.3	4809_ATGPPVSELITK_2	0	ATGPPVSELITK	1/sp|P16401|H15_HUMAN	y6/0.005	ATGPPVSELITK	0	0	0	2	4809_ATGPPVSELITK_2	NA	1/sp|P16401|H15_HUMAN
Leukemia	606.845	520.803	34.2	41680_y10_2_ATGPPVSELITK_2	-1	1659.7	4809_ATGPPVSELITK_2	0	ATGPPVSELITK	1/sp|P16401|H15_HUMAN	y10^2/0.004	ATGPPVSELITK	0	0	0	2	4809_ATGPPVSELITK_2	NA	1/sp|P16401|H15_HUMAN
Leukemia	606.845	789.472	34.2	41685_y7_1_ATGPPVSELITK_2	-1	1182.7	4809_ATGPPVSELITK_2	0	ATGPPVSELITK	1/sp|P16401|H15_HUMAN	y7/0.006	ATGPPVSELITK	0	0	0	2	4809_ATGPPVSELITK_2	NA	1/sp|P16401|H15_HUMAN
Leukemia	663.38	855.541	16	74436_y8_1_DNIQGITKPAIR_2	-1	8508.9	8787_DNIQGITKPAIR_2	0	DNIQGITKPAIR	1/sp|P62805|H4_HUMAN	y8/0.002	DNIQGITKPAIR	0	0	0	2	8787_DNIQGITKPAIR_2	NA	1/sp|P62805|H4_HUMAN
Leukemia	663.38	456.293	16	74427_y4_1_DNIQGITKPAIR_2	-1	5390.1	8787_DNIQGITKPAIR_2	0	DNIQGITKPAIR	1/sp|P62805|H4_HUMAN	y4/0.001	DNIQGITKPAIR	0	0	0	2	8787_DNIQGITKPAIR_2	NA	1/sp|P62805|H4_HUMAN
Leukemia	663.38	685.436	16	74434_y6_1_DNIQGITKPAIR_2	-1	5011.9	8787_DNIQGITKPAIR_2	0	DNIQGITKPAIR	1/sp|P62805|H4_HUMAN	y6/0.002	DNIQGITKPAIR	0	0	0	2	8787_DNIQGITKPAIR_2	NA	1/sp|P62805|H4_HUMAN
Leukemia	663.38	983.6	16	74437_y9_1_DNIQGITKPAIR_2	-1	4831.7	8787_DNIQGITKPAIR_2	0	DNIQGITKPAIR	1/sp|P62805|H4_HUMAN	y9/0.002	DNIQGITKPAIR	0	0	0	2	8787_DNIQGITKPAIR_2	NA	1/sp|P62805|H4_HUMAN
Leukemia	663.38	492.303	16	74429_y9_2_DNIQGITKPAIR_2	-1	1578.8	8787_DNIQGITKPAIR_2	0	DNIQGITKPAIR	1/sp|P62805|H4_HUMAN	y9^2/0.001	DNIQGITKPAIR	0	0	0	2	8787_DNIQGITKPAIR_2	NA	1/sp|P62805|H4_HUMAN
Leukemia	663.38	798.52	16	74435_y7_1_DNIQGITKPAIR_2	-1	1364.7	8787_DNIQGITKPAIR_2	0	DNIQGITKPAIR	1/sp|P62805|H4_HUMAN	y7/0.002	DNIQGITKPAIR	0	0	0	2	8787_DNIQGITKPAIR_2	NA	1/sp|P62805|H4_HUMAN
Leukemia	741.431	683.918	2.1	74495_y12_2_DNIQGITKPAIRR_2	-1	1533.2	8793_DNIQGITKPAIRR_2	0	DNIQGITKPAIRR	1/sp|P62805|H4_HUMAN	y12^2/0.001	DNIQGITKPAIRR	0	0	0	2	8793_DNIQGITKPAIRR_2	NA	1/sp|P62805|H4_HUMAN
Leukemia	741.431	612.394	2.1	74493_y5_1_DNIQGITKPAIRR_2	-1	547.6	8793_DNIQGITKPAIRR_2	0	DNIQGITKPAIRR	1/sp|P62805|H4_HUMAN	y5/0.002	DNIQGITKPAIRR	0	0	0	2	8793_DNIQGITKPAIRR_2	NA	1/sp|P62805|H4_HUMAN
Leukemia	741.431	1011.64	2.1	74498_y9_1_DNIQGITKPAIRR_2	-1	412.6	8793_DNIQGITKPAIRR_2	0	DNIQGITKPAIRR	1/sp|P62805|H4_HUMAN	y9/0.002	DNIQGITKPAIRR	0	0	0	2	8793_DNIQGITKPAIRR_2	NA	1/sp|P62805|H4_HUMAN
Leukemia	741.431	841.537	2.1	74497_y7_1_DNIQGITKPAIRR_2	-1	401.7	8793_DNIQGITKPAIRR_2	0	DNIQGITKPAIRR	1/sp|P62805|H4_HUMAN	y7/0.001	DNIQGITKPAIRR	0	0	0	2	8793_DNIQGITKPAIRR_2	NA	1/sp|P62805|H4_HUMAN
Leukemia	741.431	528.241	2.1	74491_b5_1_DNIQGITKPAIRR_2	-1	349.4	8793_DNIQGITKPAIRR_2	0	DNIQGITKPAIRR	1/sp|P62805|H4_HUMAN	b5/0.001	DNIQGITKPAIRR	0	0	0	2	8793_DNIQGITKPAIRR_2	NA	1/sp|P62805|H4_HUMAN
Leukemia	741.431	1139.7	2.1	74499_y10_1_DNIQGITKPAIRR_2	-1	192.9	8793_DNIQGITKPAIRR_2	0	DNIQGITKPAIRR	1/sp|P62805|H4_HUMAN	y10/0.002	DNIQGITKPAIRR	0	0	0	2	8793_DNIQGITKPAIRR_2	NA	1/sp|P62805|H4_HUMAN
Leukemia	733.902	936.563	-49.7904	92306_y9_1_EESGKPGAHVTVKK_2	-1	3082.6	10944_EESGKPGAHVTVKK_2	0	EESGKPGAHVTVKK	1/sp|P22626|ROA2_HUMAN	y9/0.002	EESGKPGAHVTVKK	0	0	0	2	10944_EESGKPGAHVTVKK_2	NA	1/sp|P22626|ROA2_HUMAN
Leukemia	733.902	604.859	-49.7904	92301_y12_2_EESGKPGAHVTVKK_2	-1	724.7	10944_EESGKPGAHVTVKK_2	0	EESGKPGAHVTVKK	1/sp|P22626|ROA2_HUMAN	y12^2/0.002	EESGKPGAHVTVKK	0	0	0	2	10944_EESGKPGAHVTVKK_2	NA	1/sp|P22626|ROA2_HUMAN
Leukemia	733.902	660.849	-49.7904	92302_b13_2_EESGKPGAHVTVKK_2	-1	578.5	10944_EESGKPGAHVTVKK_2	0	EESGKPGAHVTVKK	1/sp|P22626|ROA2_HUMAN	b13^2/0.003,y13-17^2/-0.016	EESGKPGAHVTVKK	0	0	0	2	10944_EESGKPGAHVTVKK_2	NA	1/sp|P22626|ROA2_HUMAN
Leukemia	733.902	475.324	-49.7904	92294_y4_1_EESGKPGAHVTVKK_2	-1	354.7	10944_EESGKPGAHVTVKK_2	0	EESGKPGAHVTVKK	1/sp|P22626|ROA2_HUMAN	y4/0.001	EESGKPGAHVTVKK	0	0	0	2	10944_EESGKPGAHVTVKK_2	NA	1/sp|P22626|ROA2_HUMAN
Leukemia	733.902	1192.6	-49.7904	92309_b12_1_EESGKPGAHVTVKK_2	-1	349.4	10944_EESGKPGAHVTVKK_2	0	EESGKPGAHVTVKK	1/sp|P22626|ROA2_HUMAN	b12/0.004	EESGKPGAHVTVKK	0	0	0	2	10944_EESGKPGAHVTVKK_2	NA	1/sp|P22626|ROA2_HUMAN
Leukemia	733.902	531.241	-49.7904	92295_b5_1_EESGKPGAHVTVKK_2	-1	280	10944_EESGKPGAHVTVKK_2	0	EESGKPGAHVTVKK	1/sp|P22626|ROA2_HUMAN	b5/0.002	EESGKPGAHVTVKK	0	0	0	2	10944_EESGKPGAHVTVKK_2	NA	1/sp|P22626|ROA2_HUMAN
Leukemia	580.291	875.447	-35.0745	128168_y8_1_FHVEEEGKGK_2	-1	5660.2	15274_FHVEEEGKGK_2	0	FHVEEEGKGK	1/sp|P00558|PGK1_HUMAN	y8/0.002	FHVEEEGKGK	0	0	0	2	15274_FHVEEEGKGK_2	NA	1/sp|P00558|PGK1_HUMAN
Leukemia	580.291	506.757	-35.0745	128163_y9_2_FHVEEEGKGK_2	-1	3941.4	15274_FHVEEEGKGK_2	0	FHVEEEGKGK	1/sp|P00558|PGK1_HUMAN	y9^2/0.002	FHVEEEGKGK	0	0	0	2	15274_FHVEEEGKGK_2	NA	1/sp|P00558|PGK1_HUMAN
Leukemia	580.291	776.378	-35.0745	128167_y7_1_FHVEEEGKGK_2	-1	2501	15274_FHVEEEGKGK_2	0	FHVEEEGKGK	1/sp|P00558|PGK1_HUMAN	y7/0.002	FHVEEEGKGK	0	0	0	2	15274_FHVEEEGKGK_2	NA	1/sp|P00558|PGK1_HUMAN
Leukemia	580.291	647.336	-35.0745	128166_y6_1_FHVEEEGKGK_2	-1	644.2	15274_FHVEEEGKGK_2	0	FHVEEEGKGK	1/sp|P00558|PGK1_HUMAN	y6/0.002	FHVEEEGKGK	0	0	0	2	15274_FHVEEEGKGK_2	NA	1/sp|P00558|PGK1_HUMAN
Leukemia	580.291	518.293	-35.0745	128165_y5_1_FHVEEEGKGK_2	-1	483	15274_FHVEEEGKGK_2	0	FHVEEEGKGK	1/sp|P00558|PGK1_HUMAN	y5/-0.000	FHVEEEGKGK	0	0	0	2	15274_FHVEEEGKGK_2	NA	1/sp|P00558|PGK1_HUMAN
Leukemia	580.291	513.246	-35.0745	128164_b4_1_FHVEEEGKGK_2	-1	389.1	15274_FHVEEEGKGK_2	0	FHVEEEGKGK	1/sp|P00558|PGK1_HUMAN	b4/0.002	FHVEEEGKGK	0	0	0	2	15274_FHVEEEGKGK_2	NA	1/sp|P00558|PGK1_HUMAN
Leukemia	706.399	815.462	44.8	143770_y9_1_GALQNIIPASTGAAK_2	-1	5857.9	17104_GALQNIIPASTGAAK_2	0	GALQNIIPASTGAAK	1/sp|P04406|G3P_HUMAN	y9/0.004	GALQNIIPASTGAAK	0	0	0	2	17104_GALQNIIPASTGAAK_2	NA	1/sp|P04406|G3P_HUMAN
Leukemia	706.399	1042.59	44.8	143772_y11_1_GALQNIIPASTGAAK_2	-1	2283.2	17104_GALQNIIPASTGAAK_2	0	GALQNIIPASTGAAK	1/sp|P04406|G3P_HUMAN	y11/0.005	GALQNIIPASTGAAK	0	0	0	2	17104_GALQNIIPASTGAAK_2	NA	1/sp|P04406|G3P_HUMAN
Leukemia	706.399	928.546	44.8	143771_y10_1_GALQNIIPASTGAAK_2	-1	1498	17104_GALQNIIPASTGAAK_2	0	GALQNIIPASTGAAK	1/sp|P04406|G3P_HUMAN	y10/0.005	GALQNIIPASTGAAK	0	0	0	2	17104_GALQNIIPASTGAAK_2	NA	1/sp|P04406|G3P_HUMAN
Leukemia	706.399	597.335	44.8	143766_b6_1_GALQNIIPASTGAAK_2	-1	1200.5	17104_GALQNIIPASTGAAK_2	0	GALQNIIPASTGAAK	1/sp|P04406|G3P_HUMAN	b6/0.003	GALQNIIPASTGAAK	0	0	0	2	17104_GALQNIIPASTGAAK_2	NA	1/sp|P04406|G3P_HUMAN
Leukemia	706.399	534.288	44.8	143763_y6_1_GALQNIIPASTGAAK_2	-1	618.1	17104_GALQNIIPASTGAAK_2	0	GALQNIIPASTGAAK	1/sp|P04406|G3P_HUMAN	y6/0.004	GALQNIIPASTGAAK	0	0	0	2	17104_GALQNIIPASTGAAK_2	NA	1/sp|P04406|G3P_HUMAN
Leukemia	706.399	484.251	44.8	143762_b5_1_GALQNIIPASTGAAK_2	-1	582	17104_GALQNIIPASTGAAK_2	0	GALQNIIPASTGAAK	1/sp|P04406|G3P_HUMAN	b5/0.002	GALQNIIPASTGAAK	0	0	0	2	17104_GALQNIIPASTGAAK_2	NA	1/sp|P04406|G3P_HUMAN
Leukemia	808.185	943.5	81	159815_y8_1_GILGYTEHQVVSSDFNSDTHSSTFDAGAGIALNDHFVK_5	-1	3714.2	19079_GILGYTEHQVVSSDFNSDTHSSTFDAGAGIALNDHFVK_5	0	GILGYTEHQVVSSDFNSDTHSSTFDAGAGIALNDHFVK	1/sp|P04406|G3P_HUMAN	y8/0.005	GILGYTEHQVVSSDFNSDTHSSTFDAGAGIALNDHFVK	0	0	0	5	19079_GILGYTEHQVVSSDFNSDTHSSTFDAGAGIALNDHFVK_5	NA	1/sp|P04406|G3P_HUMAN
Leukemia	808.185	872.462	81	159812_y7_1_GILGYTEHQVVSSDFNSDTHSSTFDAGAGIALNDHFVK_5	-1	1829.4	19079_GILGYTEHQVVSSDFNSDTHSSTFDAGAGIALNDHFVK_5	0	GILGYTEHQVVSSDFNSDTHSSTFDAGAGIALNDHFVK	1/sp|P04406|G3P_HUMAN	y7/0.004	GILGYTEHQVVSSDFNSDTHSSTFDAGAGIALNDHFVK	0	0	0	5	19079_GILGYTEHQVVSSDFNSDTHSSTFDAGAGIALNDHFVK_5	NA	1/sp|P04406|G3P_HUMAN
Leukemia	808.185	759.378	81	159811_y6_1_GILGYTEHQVVSSDFNSDTHSSTFDAGAGIALNDHFVK_5	-1	1336.7	19079_GILGYTEHQVVSSDFNSDTHSSTFDAGAGIALNDHFVK_5	0	GILGYTEHQVVSSDFNSDTHSSTFDAGAGIALNDHFVK	1/sp|P04406|G3P_HUMAN	y6/0.003	GILGYTEHQVVSSDFNSDTHSSTFDAGAGIALNDHFVK	0	0	0	5	19079_GILGYTEHQVVSSDFNSDTHSSTFDAGAGIALNDHFVK_5	NA	1/sp|P04406|G3P_HUMAN
Leukemia	808.185	1113.61	81	159819_y10_1_GILGYTEHQVVSSDFNSDTHSSTFDAGAGIALNDHFVK_5	-1	1263.9	19079_GILGYTEHQVVSSDFNSDTHSSTFDAGAGIALNDHFVK_5	0	GILGYTEHQVVSSDFNSDTHSSTFDAGAGIALNDHFVK	1/sp|P04406|G3P_HUMAN	y10/0.005	GILGYTEHQVVSSDFNSDTHSSTFDAGAGIALNDHFVK	0	0	0	5	19079_GILGYTEHQVVSSDFNSDTHSSTFDAGAGIALNDHFVK_5	NA	1/sp|P04406|G3P_HUMAN
Leukemia	808.185	472.253	81	159805_y8_2_GILGYTEHQVVSSDFNSDTHSSTFDAGAGIALNDHFVK_5	-1	953.4	19079_GILGYTEHQVVSSDFNSDTHSSTFDAGAGIALNDHFVK_5	0	GILGYTEHQVVSSDFNSDTHSSTFDAGAGIALNDHFVK	1/sp|P04406|G3P_HUMAN	y8^2/0.003	GILGYTEHQVVSSDFNSDTHSSTFDAGAGIALNDHFVK	0	0	0	5	19079_GILGYTEHQVVSSDFNSDTHSSTFDAGAGIALNDHFVK_5	NA	1/sp|P04406|G3P_HUMAN
Leukemia	808.185	939.182	81	159814_y35_4_GILGYTEHQVVSSDFNSDTHSSTFDAGAGIALNDHFVK_5	-1	852	19079_GILGYTEHQVVSSDFNSDTHSSTFDAGAGIALNDHFVK_5	0	GILGYTEHQVVSSDFNSDTHSSTFDAGAGIALNDHFVK	1/sp|P04406|G3P_HUMAN	y35^4/0.005	GILGYTEHQVVSSDFNSDTHSSTFDAGAGIALNDHFVK	0	0	0	5	19079_GILGYTEHQVVSSDFNSDTHSSTFDAGAGIALNDHFVK_5	NA	1/sp|P04406|G3P_HUMAN
Leukemia	723.699	950.458	59.5	160785_y16_2_GIVDQSQQAYQEAFEISKK_3	-1	3156.4	19201_GIVDQSQQAYQEAFEISKK_3	0	GIVDQSQQAYQEAFEISKK	1/sp|P63104|1433Z_HUMAN	y16^2/0.003	GIVDQSQQAYQEAFEISKK	0	0	0	3	19201_GIVDQSQQAYQEAFEISKK_3	NA	1/sp|P63104|1433Z_HUMAN
Leukemia	723.699	999.992	59.5	160786_y17_2_GIVDQSQQAYQEAFEISKK_3	-1	1890.6	19201_GIVDQSQQAYQEAFEISKK_3	0	GIVDQSQQAYQEAFEISKK	1/sp|P63104|1433Z_HUMAN	y17^2/0.003	GIVDQSQQAYQEAFEISKK	0	0	0	3	19201_GIVDQSQQAYQEAFEISKK_3	NA	1/sp|P63104|1433Z_HUMAN
Leukemia	723.699	828.915	59.5	160783_y14_2_GIVDQSQQAYQEAFEISKK_3	-1	1793.7	19201_GIVDQSQQAYQEAFEISKK_3	0	GIVDQSQQAYQEAFEISKK	1/sp|P63104|1433Z_HUMAN	y14^2/0.001	GIVDQSQQAYQEAFEISKK	0	0	0	3	19201_GIVDQSQQAYQEAFEISKK_3	NA	1/sp|P63104|1433Z_HUMAN
Leukemia	723.699	892.944	59.5	160784_y15_2_GIVDQSQQAYQEAFEISKK_3	-1	1011.8	19201_GIVDQSQQAYQEAFEISKK_3	0	GIVDQSQQAYQEAFEISKK	1/sp|P63104|1433Z_HUMAN	y15^2/-0.002	GIVDQSQQAYQEAFEISKK	0	0	0	3	19201_GIVDQSQQAYQEAFEISKK_3	NA	1/sp|P63104|1433Z_HUMAN
Leukemia	723.699	822.472	59.5	160782_y7_1_GIVDQSQQAYQEAFEISKK_3	-1	792.7	19201_GIVDQSQQAYQEAFEISKK_3	0	GIVDQSQQAYQEAFEISKK	1/sp|P63104|1433Z_HUMAN	y7/-0.003	GIVDQSQQAYQEAFEISKK	0	0	0	3	19201_GIVDQSQQAYQEAFEISKK_3	NA	1/sp|P63104|1433Z_HUMAN
Leukemia	723.699	1079.57	59.5	160787_y9_1_GIVDQSQQAYQEAFEISKK_3	-1	790.4	19201_GIVDQSQQAYQEAFEISKK_3	0	GIVDQSQQAYQEAFEISKK	1/sp|P63104|1433Z_HUMAN	y9/0.002	GIVDQSQQAYQEAFEISKK	0	0	0	3	19201_GIVDQSQQAYQEAFEISKK_3	NA	1/sp|P63104|1433Z_HUMAN
Leukemia	565.806	703.398	-22.0695	170336_y6_1_GPSSVEDIKAK_2	-1	4684.4	20434_GPSSVEDIKAK_2	0	GPSSVEDIKAK	1/sp|P06748|NPM_HUMAN	y6/0.002	GPSSVEDIKAK	0	0	0	2	20434_GPSSVEDIKAK_2	NA	1/sp|P06748|NPM_HUMAN
Leukemia	565.806	976.531	-22.0695	170339_y9_1_GPSSVEDIKAK_2	-1	4319.5	20434_GPSSVEDIKAK_2	0	GPSSVEDIKAK	1/sp|P06748|NPM_HUMAN	y9/0.002	GPSSVEDIKAK	0	0	0	2	20434_GPSSVEDIKAK_2	NA	1/sp|P06748|NPM_HUMAN
Leukemia	565.806	889.499	-22.0695	170338_y8_1_GPSSVEDIKAK_2	-1	3420.5	20434_GPSSVEDIKAK_2	0	GPSSVEDIKAK	1/sp|P06748|NPM_HUMAN	y8/0.001	GPSSVEDIKAK	0	0	0	2	20434_GPSSVEDIKAK_2	NA	1/sp|P06748|NPM_HUMAN
Leukemia	565.806	802.467	-22.0695	170337_y7_1_GPSSVEDIKAK_2	-1	2589	20434_GPSSVEDIKAK_2	0	GPSSVEDIKAK	1/sp|P06748|NPM_HUMAN	y7/-0.000	GPSSVEDIKAK	0	0	0	2	20434_GPSSVEDIKAK_2	NA	1/sp|P06748|NPM_HUMAN
Leukemia	565.806	537.295	-22.0695	170334_y10_2_GPSSVEDIKAK_2	-1	1661.9	20434_GPSSVEDIKAK_2	0	GPSSVEDIKAK	1/sp|P06748|NPM_HUMAN	y10^2/0.004	GPSSVEDIKAK	0	0	0	2	20434_GPSSVEDIKAK_2	NA	1/sp|P06748|NPM_HUMAN
Leukemia	565.806	459.329	-22.0695	170333_y4_1_GPSSVEDIKAK_2	-1	1616.6	20434_GPSSVEDIKAK_2	0	GPSSVEDIKAK	1/sp|P06748|NPM_HUMAN	y4/0.001	GPSSVEDIKAK	0	0	0	2	20434_GPSSVEDIKAK_2	NA	1/sp|P06748|NPM_HUMAN
Leukemia	785.951	1047.56	108.9	227525_y9_1_ISLPLPNFSSLNLR_2	-1	10000	26810_ISLPLPNFSSLNLR_2	0	ISLPLPNFSSLNLR	1/sp|P08670|VIME_HUMAN	y9/0.001	ISLPLPNFSSLNLR	0	0	0	2	26810_ISLPLPNFSSLNLR_2	NA	1/sp|P08670|VIME_HUMAN
Leukemia	785.951	524.283	108.9	227520_y9_2_ISLPLPNFSSLNLR_2	-1	2050.7	26810_ISLPLPNFSSLNLR_2	0	ISLPLPNFSSLNLR	1/sp|P08670|VIME_HUMAN	y9^2/0.001	ISLPLPNFSSLNLR	0	0	0	2	26810_ISLPLPNFSSLNLR_2	NA	1/sp|P08670|VIME_HUMAN
Leukemia	785.951	836.462	108.9	227523_y7_1_ISLPLPNFSSLNLR_2	-1	1418.1	26810_ISLPLPNFSSLNLR_2	0	ISLPLPNFSSLNLR	1/sp|P08670|VIME_HUMAN	y7/0.001	ISLPLPNFSSLNLR	0	0	0	2	26810_ISLPLPNFSSLNLR_2	NA	1/sp|P08670|VIME_HUMAN
Leukemia	785.951	689.394	108.9	227522_y6_1_ISLPLPNFSSLNLR_2	-1	1284.6	26810_ISLPLPNFSSLNLR_2	0	ISLPLPNFSSLNLR	1/sp|P08670|VIME_HUMAN	y6/0.001	ISLPLPNFSSLNLR	0	0	0	2	26810_ISLPLPNFSSLNLR_2	NA	1/sp|P08670|VIME_HUMAN
Leukemia	785.951	950.505	108.9	227524_y8_1_ISLPLPNFSSLNLR_2	-1	935.5	26810_ISLPLPNFSSLNLR_2	0	ISLPLPNFSSLNLR	1/sp|P08670|VIME_HUMAN	y8/0.002	ISLPLPNFSSLNLR	0	0	0	2	26810_ISLPLPNFSSLNLR_2	NA	1/sp|P08670|VIME_HUMAN
Leukemia	785.951	1160.64	108.9	227526_y10_1_ISLPLPNFSSLNLR_2	-1	842.7	26810_ISLPLPNFSSLNLR_2	0	ISLPLPNFSSLNLR	1/sp|P08670|VIME_HUMAN	y10/0.001	ISLPLPNFSSLNLR	0	0	0	2	26810_ISLPLPNFSSLNLR_2	NA	1/sp|P08670|VIME_HUMAN
Leukemia	847.854	1175.49	-26.3697	351272_y13_1_NQGGYGGSSSSSSYGSGR_2	-1	10000	40933_NQGGYGGSSSSSSYGSGR_2	0	NQGGYGGSSSSSSYGSGR	1/sp|P09651|ROA1_HUMAN	y13/0.003	NQGGYGGSSSSSSYGSGR	0	0	0	2	40933_NQGGYGGSSSSSSYGSGR_2	NA	1/sp|P09651|ROA1_HUMAN
Leukemia	847.854	1118.47	-26.3697	351271_y12_1_NQGGYGGSSSSSSYGSGR_2	-1	3731.8	40933_NQGGYGGSSSSSSYGSGR_2	0	NQGGYGGSSSSSSYGSGR	1/sp|P09651|ROA1_HUMAN	y12/-0.001	NQGGYGGSSSSSSYGSGR	0	0	0	2	40933_NQGGYGGSSSSSSYGSGR_2	NA	1/sp|P09651|ROA1_HUMAN
Leukemia	847.854	974.417	-26.3697	351269_y10_1_NQGGYGGSSSSSSYGSGR_2	-1	3486.2	40933_NQGGYGGSSSSSSYGSGR_2	0	NQGGYGGSSSSSSYGSGR	1/sp|P09651|ROA1_HUMAN	y10/-0.001	NQGGYGGSSSSSSYGSGR	0	0	0	2	40933_NQGGYGGSSSSSSYGSGR_2	NA	1/sp|P09651|ROA1_HUMAN
Leukemia	847.854	887.385	-26.3697	351268_y9_1_NQGGYGGSSSSSSYGSGR_2	-1	2606.1	40933_NQGGYGGSSSSSSYGSGR_2	0	NQGGYGGSSSSSSYGSGR	1/sp|P09651|ROA1_HUMAN	y9/0.000	NQGGYGGSSSSSSYGSGR	0	0	0	2	40933_NQGGYGGSSSSSSYGSGR_2	NA	1/sp|P09651|ROA1_HUMAN
Leukemia	847.854	1061.45	-26.3697	351270_y11_1_NQGGYGGSSSSSSYGSGR_2	-1	2319.5	40933_NQGGYGGSSSSSSYGSGR_2	0	NQGGYGGSSSSSSYGSGR	1/sp|P09651|ROA1_HUMAN	y11/-0.002	NQGGYGGSSSSSSYGSGR	0	0	0	2	40933_NQGGYGGSSSSSSYGSGR_2	NA	1/sp|P09651|ROA1_HUMAN
Leukemia	847.854	800.353	-26.3697	351267_y8_1_NQGGYGGSSSSSSYGSGR_2	-1	2172.3	40933_NQGGYGGSSSSSSYGSGR_2	0	NQGGYGGSSSSSSYGSGR	1/sp|P09651|ROA1_HUMAN	y8/0.000	NQGGYGGSSSSSSYGSGR	0	0	0	2	40933_NQGGYGGSSSSSSYGSGR_2	NA	1/sp|P09651|ROA1_HUMAN
Leukemia	814.894	1137.58	8.8	428967_y11_1_SSGPYGGGGQYFAKPR_2	-1	3087.4	49950_SSGPYGGGGQYFAKPR_2	0	SSGPYGGGGQYFAKPR	1/sp|P09651|ROA1_HUMAN	y11/0.002	SSGPYGGGGQYFAKPR	0	0	0	2	49950_SSGPYGGGGQYFAKPR_2	NA	1/sp|P09651|ROA1_HUMAN
Leukemia	814.894	727.862	8.8	428961_y14_2_SSGPYGGGGQYFAKPR_2	-1	2287.6	49950_SSGPYGGGGQYFAKPR_2	0	SSGPYGGGGQYFAKPR	1/sp|P09651|ROA1_HUMAN	y14^2/0.001	SSGPYGGGGQYFAKPR	0	0	0	2	49950_SSGPYGGGGQYFAKPR_2	NA	1/sp|P09651|ROA1_HUMAN
Leukemia	814.894	699.352	8.8	428960_y13_2_SSGPYGGGGQYFAKPR_2	-1	2132.4	49950_SSGPYGGGGQYFAKPR_2	0	SSGPYGGGGQYFAKPR	1/sp|P09651|ROA1_HUMAN	y13^2/0.001	SSGPYGGGGQYFAKPR	0	0	0	2	49950_SSGPYGGGGQYFAKPR_2	NA	1/sp|P09651|ROA1_HUMAN
Leukemia	814.894	1080.56	8.8	428966_y10_1_SSGPYGGGGQYFAKPR_2	-1	1713.4	49950_SSGPYGGGGQYFAKPR_2	0	SSGPYGGGGQYFAKPR	1/sp|P09651|ROA1_HUMAN	y10/0.000	SSGPYGGGGQYFAKPR	0	0	0	2	49950_SSGPYGGGGQYFAKPR_2	NA	1/sp|P09651|ROA1_HUMAN
Leukemia	814.894	400.267	8.8	428955_y3_1_SSGPYGGGGQYFAKPR_2	-1	918.9	49950_SSGPYGGGGQYFAKPR_2	0	SSGPYGGGGQYFAKPR	1/sp|P09651|ROA1_HUMAN	y3/0.001	SSGPYGGGGQYFAKPR	0	0	0	2	49950_SSGPYGGGGQYFAKPR_2	NA	1/sp|P09651|ROA1_HUMAN
Leukemia	814.894	1023.54	8.8	428965_y9_1_SSGPYGGGGQYFAKPR_2	-1	898.8	49950_SSGPYGGGGQYFAKPR_2	0	SSGPYGGGGQYFAKPR	1/sp|P09651|ROA1_HUMAN	y9/-0.001	SSGPYGGGGQYFAKPR	0	0	0	2	49950_SSGPYGGGGQYFAKPR_2	NA	1/sp|P09651|ROA1_HUMAN
Leukemia	657.836	1002.49	26.2	501957_y10_1_VNVDEVGGEALGR_2	-1	6389.4	58364_VNVDEVGGEALGR_2	0	VNVDEVGGEALGR	1/sp|P68871|HBB_HUMAN	y10/0.008	VNVDEVGGEALGR	0	0	0	2	58364_VNVDEVGGEALGR_2	NA	1/sp|P68871|HBB_HUMAN
Leukemia	657.836	758.416	26.2	501955_y8_1_VNVDEVGGEALGR_2	-1	4718.6	58364_VNVDEVGGEALGR_2	0	VNVDEVGGEALGR	1/sp|P68871|HBB_HUMAN	y8/0.006	VNVDEVGGEALGR	0	0	0	2	58364_VNVDEVGGEALGR_2	NA	1/sp|P68871|HBB_HUMAN
Leukemia	657.836	1101.55	26.2	501959_y11_1_VNVDEVGGEALGR_2	-1	3133.3	58364_VNVDEVGGEALGR_2	0	VNVDEVGGEALGR	1/sp|P68871|HBB_HUMAN	y11/0.008	VNVDEVGGEALGR	0	0	0	2	58364_VNVDEVGGEALGR_2	NA	1/sp|P68871|HBB_HUMAN
Leukemia	657.836	887.458	26.2	501956_y9_1_VNVDEVGGEALGR_2	-1	2645.5	58364_VNVDEVGGEALGR_2	0	VNVDEVGGEALGR	1/sp|P68871|HBB_HUMAN	y9/0.007	VNVDEVGGEALGR	0	0	0	2	58364_VNVDEVGGEALGR_2	NA	1/sp|P68871|HBB_HUMAN
Leukemia	657.836	602.326	26.2	501952_y6_1_VNVDEVGGEALGR_2	-1	1593.2	58364_VNVDEVGGEALGR_2	0	VNVDEVGGEALGR	1/sp|P68871|HBB_HUMAN	y6/0.005	VNVDEVGGEALGR	0	0	0	2	58364_VNVDEVGGEALGR_2	NA	1/sp|P68871|HBB_HUMAN
Leukemia	657.836	416.262	26.2	501948_y4_1_VNVDEVGGEALGR_2	-1	1185	58364_VNVDEVGGEALGR_2	0	VNVDEVGGEALGR	1/sp|P68871|HBB_HUMAN	y4/0.003	VNVDEVGGEALGR	0	0	0	2	58364_VNVDEVGGEALGR_2	NA	1/sp|P68871|HBB_HUMAN
Leukemia	635.842	715.886	63.2	594443_y12_2_AENGKLVINGNPITIFQERDPSK_4	-1	10000	69722_AENGKLVINGNPITIFQERDPSK_4	0	AENGKLVINGNPITIFQERDPSK	1/sp|P04406|G3P_HUMAN	y12^2/0.002	AENGKLVINGNPITIFQERDPSK	0	0	0	4	69722_AENGKLVINGNPITIFQERDPSK_4	NA	1/sp|P04406|G3P_HUMAN
Leukemia	635.842	610.817	63.2	594440_y10_2_AENGKLVINGNPITIFQERDPSK_4	-1	5026.1	69722_AENGKLVINGNPITIFQERDPSK_4	0	AENGKLVINGNPITIFQERDPSK	1/sp|P04406|G3P_HUMAN	y10^2/0.002	AENGKLVINGNPITIFQERDPSK	0	0	0	4	69722_AENGKLVINGNPITIFQERDPSK_4	NA	1/sp|P04406|G3P_HUMAN
Leukemia	635.842	477.593	63.2	594436_y12_3_AENGKLVINGNPITIFQERDPSK_4	-1	3058.8	69722_AENGKLVINGNPITIFQERDPSK_4	0	AENGKLVINGNPITIFQERDPSK	1/sp|P04406|G3P_HUMAN	y12^3/0.001	AENGKLVINGNPITIFQERDPSK	0	0	0	4	69722_AENGKLVINGNPITIFQERDPSK_4	NA	1/sp|P04406|G3P_HUMAN
Leukemia	635.842	859.427	63.2	594448_y7_1_AENGKLVINGNPITIFQERDPSK_4	-1	2493.1	69722_AENGKLVINGNPITIFQERDPSK_4	0	AENGKLVINGNPITIFQERDPSK	1/sp|P04406|G3P_HUMAN	y7/0.009	AENGKLVINGNPITIFQERDPSK	0	0	0	4	69722_AENGKLVINGNPITIFQERDPSK_4	NA	1/sp|P04406|G3P_HUMAN
Leukemia	635.842	1006.5	63.2	594450_y8_1_AENGKLVINGNPITIFQERDPSK_4	-1	2474.1	69722_AENGKLVINGNPITIFQERDPSK_4	0	AENGKLVINGNPITIFQERDPSK	1/sp|P04406|G3P_HUMAN	y8/0.002	AENGKLVINGNPITIFQERDPSK	0	0	0	4	69722_AENGKLVINGNPITIFQERDPSK_4	NA	1/sp|P04406|G3P_HUMAN
Leukemia	635.842	858.439	63.2	594447_y15_2_AENGKLVINGNPITIFQERDPSK_4	-1	2165.3	69722_AENGKLVINGNPITIFQERDPSK_4	0	AENGKLVINGNPITIFQERDPSK	1/sp|P04406|G3P_HUMAN	y15^2/0.002	AENGKLVINGNPITIFQERDPSK	0	0	0	4	69722_AENGKLVINGNPITIFQERDPSK_4	NA	1/sp|P04406|G3P_HUMAN
Leukemia	832.152	731.466	95.1	787832_y7_1_KEAESCDCLQGFQLTHSLGGGTGSGMGTLLLSK_4	-1	10000	93605_KEAESCDCLQGFQLTHSLGGGTGSGMGTLLLSK_4	0	KEAESCDCLQGFQLTHSLGGGTGSGMGTLLLSK	5/sp|P04350|TBB4A_HUMAN/sp|P07437|TBB5_HUMAN/sp|Q3ZCM7|TBB8_HUMAN/sp|P68371|TBB4B_HUMAN/sp|A6NNZ2|TBB8L_HUMAN	y7/0.005	KEAESCDCLQGFQLTHSLGGGTGSGMGTLLLSK	0	0	0	4	93605_KEAESCDCLQGFQLTHSLGGGTGSGMGTLLLSK_4	NA	5/sp|P04350|TBB4A_HUMAN/sp|P07437|TBB5_HUMAN/sp|Q3ZCM7|TBB8_HUMAN/sp|P68371|TBB4B_HUMAN/sp|A6NNZ2|TBB8L_HUMAN
Leukemia	832.152	919.528	95.1	787834_y9_1_KEAESCDCLQGFQLTHSLGGGTGSGMGTLLLSK_4	-1	3915.7	93605_KEAESCDCLQGFQLTHSLGGGTGSGMGTLLLSK_4	0	KEAESCDCLQGFQLTHSLGGGTGSGMGTLLLSK	5/sp|P04350|TBB4A_HUMAN/sp|P07437|TBB5_HUMAN/sp|Q3ZCM7|TBB8_HUMAN/sp|P68371|TBB4B_HUMAN/sp|A6NNZ2|TBB8L_HUMAN	y9/0.008	KEAESCDCLQGFQLTHSLGGGTGSGMGTLLLSK	0	0	0	4	93605_KEAESCDCLQGFQLTHSLGGGTGSGMGTLLLSK_4	NA	5/sp|P04350|TBB4A_HUMAN/sp|P07437|TBB5_HUMAN/sp|Q3ZCM7|TBB8_HUMAN/sp|P68371|TBB4B_HUMAN/sp|A6NNZ2|TBB8L_HUMAN
Leukemia	832.152	639.84	95.1	787830_y14_2_KEAESCDCLQGFQLTHSLGGGTGSGMGTLLLSK_4	-1	3478.9	93605_KEAESCDCLQGFQLTHSLGGGTGSGMGTLLLSK_4	0	KEAESCDCLQGFQLTHSLGGGTGSGMGTLLLSK	5/sp|P04350|TBB4A_HUMAN/sp|P07437|TBB5_HUMAN/sp|Q3ZCM7|TBB8_HUMAN/sp|P68371|TBB4B_HUMAN/sp|A6NNZ2|TBB8L_HUMAN	y14^2/-0.002	KEAESCDCLQGFQLTHSLGGGTGSGMGTLLLSK	0	0	0	4	93605_KEAESCDCLQGFQLTHSLGGGTGSGMGTLLLSK_4	NA	5/sp|P04350|TBB4A_HUMAN/sp|P07437|TBB5_HUMAN/sp|Q3ZCM7|TBB8_HUMAN/sp|P68371|TBB4B_HUMAN/sp|A6NNZ2|TBB8L_HUMAN
Leukemia	832.152	862.507	95.1	787833_y8_1_KEAESCDCLQGFQLTHSLGGGTGSGMGTLLLSK_4	-1	2002.6	93605_KEAESCDCLQGFQLTHSLGGGTGSGMGTLLLSK_4	0	KEAESCDCLQGFQLTHSLGGGTGSGMGTLLLSK	5/sp|P04350|TBB4A_HUMAN/sp|P07437|TBB5_HUMAN/sp|Q3ZCM7|TBB8_HUMAN/sp|P68371|TBB4B_HUMAN/sp|A6NNZ2|TBB8L_HUMAN	y8/0.011	KEAESCDCLQGFQLTHSLGGGTGSGMGTLLLSK	0	0	0	4	93605_KEAESCDCLQGFQLTHSLGGGTGSGMGTLLLSK_4	NA	5/sp|P04350|TBB4A_HUMAN/sp|P07437|TBB5_HUMAN/sp|Q3ZCM7|TBB8_HUMAN/sp|P68371|TBB4B_HUMAN/sp|A6NNZ2|TBB8L_HUMAN
Leukemia	832.152	460.313	95.1	787828_y4_1_KEAESCDCLQGFQLTHSLGGGTGSGMGTLLLSK_4	-1	1603.3	93605_KEAESCDCLQGFQLTHSLGGGTGSGMGTLLLSK_4	0	KEAESCDCLQGFQLTHSLGGGTGSGMGTLLLSK	5/sp|P04350|TBB4A_HUMAN/sp|P07437|TBB5_HUMAN/sp|Q3ZCM7|TBB8_HUMAN/sp|P68371|TBB4B_HUMAN/sp|A6NNZ2|TBB8L_HUMAN	y4/0.002	KEAESCDCLQGFQLTHSLGGGTGSGMGTLLLSK	0	0	0	4	93605_KEAESCDCLQGFQLTHSLGGGTGSGMGTLLLSK_4	NA	5/sp|P04350|TBB4A_HUMAN/sp|P07437|TBB5_HUMAN/sp|Q3ZCM7|TBB8_HUMAN/sp|P68371|TBB4B_HUMAN/sp|A6NNZ2|TBB8L_HUMAN
Leukemia	832.152	1063.58	95.1	787836_y11_1_KEAESCDCLQGFQLTHSLGGGTGSGMGTLLLSK_4	-1	1550.9	93605_KEAESCDCLQGFQLTHSLGGGTGSGMGTLLLSK_4	0	KEAESCDCLQGFQLTHSLGGGTGSGMGTLLLSK	5/sp|P04350|TBB4A_HUMAN/sp|P07437|TBB5_HUMAN/sp|Q3ZCM7|TBB8_HUMAN/sp|P68371|TBB4B_HUMAN/sp|A6NNZ2|TBB8L_HUMAN	y11/-0.005,y22-36^2/0.020	KEAESCDCLQGFQLTHSLGGGTGSGMGTLLLSK	0	0	0	4	93605_KEAESCDCLQGFQLTHSLGGGTGSGMGTLLLSK_4	NA	5/sp|P04350|TBB4A_HUMAN/sp|P07437|TBB5_HUMAN/sp|Q3ZCM7|TBB8_HUMAN/sp|P68371|TBB4B_HUMAN/sp|A6NNZ2|TBB8L_HUMAN
Leukemia	648.998	803.42	78	932438_b7_1_RPPSAFFLFCSEYRPK_3	-1	3055.8	111147_RPPSAFFLFCSEYRPK_3	0	RPPSAFFLFCSEYRPK	1/sp|P09429|HMGB1_HUMAN	b7/0.003	RPPSAFFLFCSEYRPK	0	0	0	3	111147_RPPSAFFLFCSEYRPK_3	NA	1/sp|P09429|HMGB1_HUMAN
Leukemia	648.998	916.504	78	932439_b8_1_RPPSAFFLFCSEYRPK_3	-1	2044	111147_RPPSAFFLFCSEYRPK_3	0	RPPSAFFLFCSEYRPK	1/sp|P09429|HMGB1_HUMAN	b8/0.004	RPPSAFFLFCSEYRPK	0	0	0	3	111147_RPPSAFFLFCSEYRPK_3	NA	1/sp|P09429|HMGB1_HUMAN
Leukemia	648.998	400.267	78	932430_y3_1_RPPSAFFLFCSEYRPK_3	-1	1341.9	111147_RPPSAFFLFCSEYRPK_3	0	RPPSAFFLFCSEYRPK	1/sp|P09429|HMGB1_HUMAN	y3/0.001	RPPSAFFLFCSEYRPK	0	0	0	3	111147_RPPSAFFLFCSEYRPK_3	NA	1/sp|P09429|HMGB1_HUMAN
Leukemia	648.998	563.33	78	932434_y4_1_RPPSAFFLFCSEYRPK_3	-1	1202.1	111147_RPPSAFFLFCSEYRPK_3	0	RPPSAFFLFCSEYRPK	1/sp|P09429|HMGB1_HUMAN	y4/0.003	RPPSAFFLFCSEYRPK	0	0	0	3	111147_RPPSAFFLFCSEYRPK_3	NA	1/sp|P09429|HMGB1_HUMAN
Leukemia	648.998	779.405	78	932437_y6_1_RPPSAFFLFCSEYRPK_3	-1	985.4	111147_RPPSAFFLFCSEYRPK_3	0	RPPSAFFLFCSEYRPK	1/sp|P09429|HMGB1_HUMAN	y6/0.001	RPPSAFFLFCSEYRPK	0	0	0	3	111147_RPPSAFFLFCSEYRPK_3	NA	1/sp|P09429|HMGB1_HUMAN
Leukemia	648.998	509.283	78	932433_b5_1_RPPSAFFLFCSEYRPK_3	-1	757.4	111147_RPPSAFFLFCSEYRPK_3	0	RPPSAFFLFCSEYRPK	1/sp|P09429|HMGB1_HUMAN	b5/0.002	RPPSAFFLFCSEYRPK	0	0	0	3	111147_RPPSAFFLFCSEYRPK_3	NA	1/sp|P09429|HMGB1_HUMAN
Leukemia	746.383	732.389	118.3	1090765_y6_1_AKFYPEDVAEELIQDITQK_3	-1	5182	129608_AKFYPEDVAEELIQDITQK_3	0	AKFYPEDVAEELIQDITQK	1/sp|P15311|EZRI_HUMAN	y6/0.003	AKFYPEDVAEELIQDITQK	0	0	0	3	129608_AKFYPEDVAEELIQDITQK_3	NA	1/sp|P15311|EZRI_HUMAN
Leukemia	746.383	845.473	118.3	1090766_y7_1_AKFYPEDVAEELIQDITQK_3	-1	4611.4	129608_AKFYPEDVAEELIQDITQK_3	0	AKFYPEDVAEELIQDITQK	1/sp|P15311|EZRI_HUMAN	y7/0.004	AKFYPEDVAEELIQDITQK	0	0	0	3	129608_AKFYPEDVAEELIQDITQK_3	NA	1/sp|P15311|EZRI_HUMAN
Leukemia	746.383	604.33	118.3	1090764_y5_1_AKFYPEDVAEELIQDITQK_3	-1	3029.1	129608_AKFYPEDVAEELIQDITQK_3	0	AKFYPEDVAEELIQDITQK	1/sp|P15311|EZRI_HUMAN	y5/0.004	AKFYPEDVAEELIQDITQK	0	0	0	3	129608_AKFYPEDVAEELIQDITQK_3	NA	1/sp|P15311|EZRI_HUMAN
Leukemia	746.383	958.557	118.3	1090769_y8_1_AKFYPEDVAEELIQDITQK_3	-1	1994.3	129608_AKFYPEDVAEELIQDITQK_3	0	AKFYPEDVAEELIQDITQK	1/sp|P15311|EZRI_HUMAN	y8/0.001	AKFYPEDVAEELIQDITQK	0	0	0	3	129608_AKFYPEDVAEELIQDITQK_3	NA	1/sp|P15311|EZRI_HUMAN
Leukemia	746.383	510.271	118.3	1090763_b4_1_AKFYPEDVAEELIQDITQK_3	-1	1964.4	129608_AKFYPEDVAEELIQDITQK_3	0	AKFYPEDVAEELIQDITQK	1/sp|P15311|EZRI_HUMAN	b4/0.002	AKFYPEDVAEELIQDITQK	0	0	0	3	129608_AKFYPEDVAEELIQDITQK_3	NA	1/sp|P15311|EZRI_HUMAN
Leukemia	746.383	851.393	118.3	1090767_b7_1_AKFYPEDVAEELIQDITQK_3	-1	1540.7	129608_AKFYPEDVAEELIQDITQK_3	0	AKFYPEDVAEELIQDITQK	1/sp|P15311|EZRI_HUMAN	b7/0.001	AKFYPEDVAEELIQDITQK	0	0	0	3	129608_AKFYPEDVAEELIQDITQK_3	NA	1/sp|P15311|EZRI_HUMAN
Leukemia	739.401	1105.6	135.5	1536639_y10_1_RCLYASVLTAQPR_2	-1	8356.1	172259_RCLYASVLTAQPR_2	0	RCLYASVLTAQPR	1/sp|P13639|EF2_HUMAN	y10/0.004	RCLYASVLTAQPR	0	0	0	2	172259_RCLYASVLTAQPR_2	NA	1/sp|P13639|EF2_HUMAN
Leukemia	739.401	871.5	135.5	1536637_y8_1_RCLYASVLTAQPR_2	-1	7219.2	172259_RCLYASVLTAQPR_2	0	RCLYASVLTAQPR	1/sp|P13639|EF2_HUMAN	y8/0.003	RCLYASVLTAQPR	0	0	0	2	172259_RCLYASVLTAQPR_2	NA	1/sp|P13639|EF2_HUMAN
Leukemia	739.401	942.537	135.5	1536638_y9_1_RCLYASVLTAQPR_2	-1	6942.4	172259_RCLYASVLTAQPR_2	0	RCLYASVLTAQPR	1/sp|P13639|EF2_HUMAN	y9/0.003	RCLYASVLTAQPR	0	0	0	2	172259_RCLYASVLTAQPR_2	NA	1/sp|P13639|EF2_HUMAN
Leukemia	739.401	685.399	135.5	1536635_y6_1_RCLYASVLTAQPR_2	-1	6578.8	172259_RCLYASVLTAQPR_2	0	RCLYASVLTAQPR	1/sp|P13639|EF2_HUMAN	y6/0.003	RCLYASVLTAQPR	0	0	0	2	172259_RCLYASVLTAQPR_2	NA	1/sp|P13639|EF2_HUMAN
Leukemia	739.401	572.315	135.5	1536634_y5_1_RCLYASVLTAQPR_2	-1	4350.6	172259_RCLYASVLTAQPR_2	0	RCLYASVLTAQPR	1/sp|P13639|EF2_HUMAN	y5/0.002	RCLYASVLTAQPR	0	0	0	2	172259_RCLYASVLTAQPR_2	NA	1/sp|P13639|EF2_HUMAN
Leukemia	739.401	784.468	135.5	1536636_y7_1_RCLYASVLTAQPR_2	-1	3099.6	172259_RCLYASVLTAQPR_2	0	RCLYASVLTAQPR	1/sp|P13639|EF2_HUMAN	y7/0.003	RCLYASVLTAQPR	0	0	0	2	172259_RCLYASVLTAQPR_2	NA	1/sp|P13639|EF2_HUMAN
Lung	885.001	445.277	80.6	24481_y5_1_ALESPERPFLAILGGAK_2	-1	1846.4	2918_ALESPERPFLAILGGAK_2	0	ALESPERPFLAILGGAK	1/sp|P00558|PGK1_HUMAN	y5/0.001,y9^2/-0.001,m9:12/-0.003	ALESPERPFLAILGGAK	0	0	0	2	2918_ALESPERPFLAILGGAK_2	NA	1/sp|P00558|PGK1_HUMAN
Lung	885.001	728.42	80.6	24484_y14_2_ALESPERPFLAILGGAK_2	-1	964.2	2918_ALESPERPFLAILGGAK_2	0	ALESPERPFLAILGGAK	1/sp|P00558|PGK1_HUMAN	y14^2/0.001	ALESPERPFLAILGGAK	0	0	0	2	2918_ALESPERPFLAILGGAK_2	NA	1/sp|P00558|PGK1_HUMAN
Lung	885.001	606.325	80.6	24483_b11_2_ALESPERPFLAILGGAK_2	-1	471.5	2918_ALESPERPFLAILGGAK_2	0	ALESPERPFLAILGGAK	1/sp|P00558|PGK1_HUMAN	b11^2/0.001	ALESPERPFLAILGGAK	0	0	0	2	2918_ALESPERPFLAILGGAK_2	NA	1/sp|P00558|PGK1_HUMAN
Lung	885.001	986.603	80.6	24486_y10_1_ALESPERPFLAILGGAK_2	-1	442.4	2918_ALESPERPFLAILGGAK_2	0	ALESPERPFLAILGGAK	1/sp|P00558|PGK1_HUMAN	y10/0.000	ALESPERPFLAILGGAK	0	0	0	2	2918_ALESPERPFLAILGGAK_2	NA	1/sp|P00558|PGK1_HUMAN
Lung	885.001	558.361	80.6	24482_y6_1_ALESPERPFLAILGGAK_2	-1	422.2	2918_ALESPERPFLAILGGAK_2	0	ALESPERPFLAILGGAK	1/sp|P00558|PGK1_HUMAN	y6/0.001,m9:13/-0.003	ALESPERPFLAILGGAK	0	0	0	2	2918_ALESPERPFLAILGGAK_2	NA	1/sp|P00558|PGK1_HUMAN
Lung	885.001	1140.6	80.6	24487_b10_1_ALESPERPFLAILGGAK_2	-1	417.6	2918_ALESPERPFLAILGGAK_2	0	ALESPERPFLAILGGAK	1/sp|P00558|PGK1_HUMAN	b10/0.000,m2:11/0.000	ALESPERPFLAILGGAK	0	0	0	2	2918_ALESPERPFLAILGGAK_2	NA	1/sp|P00558|PGK1_HUMAN
Lung	765.462	673.401	108.2	26903_y13_2_ALPLALVLHELGAGR_2	-1	10000	3218_ALPLALVLHELGAGR_2	0	ALPLALVLHELGAGR	1/sp|P19971|TYPH_HUMAN	y13^2/0.001	ALPLALVLHELGAGR	0	0	0	2	3218_ALPLALVLHELGAGR_2	NA	1/sp|P19971|TYPH_HUMAN
Lung	765.462	852.469	108.2	26906_y8_1_ALPLALVLHELGAGR_2	-1	8218.3	3218_ALPLALVLHELGAGR_2	0	ALPLALVLHELGAGR	1/sp|P19971|TYPH_HUMAN	y8/0.001	ALPLALVLHELGAGR	0	0	0	2	3218_ALPLALVLHELGAGR_2	NA	1/sp|P19971|TYPH_HUMAN
Lung	765.462	739.385	108.2	26905_y7_1_ALPLALVLHELGAGR_2	-1	7350.9	3218_ALPLALVLHELGAGR_2	0	ALPLALVLHELGAGR	1/sp|P19971|TYPH_HUMAN	y7/0.001	ALPLALVLHELGAGR	0	0	0	2	3218_ALPLALVLHELGAGR_2	NA	1/sp|P19971|TYPH_HUMAN
Lung	765.462	951.537	108.2	26907_y9_1_ALPLALVLHELGAGR_2	-1	5867.1	3218_ALPLALVLHELGAGR_2	0	ALPLALVLHELGAGR	1/sp|P19971|TYPH_HUMAN	y9/0.002	ALPLALVLHELGAGR	0	0	0	2	3218_ALPLALVLHELGAGR_2	NA	1/sp|P19971|TYPH_HUMAN
Lung	765.462	1064.62	108.2	26908_y10_1_ALPLALVLHELGAGR_2	-1	4203.7	3218_ALPLALVLHELGAGR_2	0	ALPLALVLHELGAGR	1/sp|P19971|TYPH_HUMAN	y10/0.002	ALPLALVLHELGAGR	0	0	0	2	3218_ALPLALVLHELGAGR_2	NA	1/sp|P19971|TYPH_HUMAN
Lung	765.462	1135.66	108.2	26909_y11_1_ALPLALVLHELGAGR_2	-1	3590.6	3218_ALPLALVLHELGAGR_2	0	ALPLALVLHELGAGR	1/sp|P19971|TYPH_HUMAN	y11/0.002	ALPLALVLHELGAGR	0	0	0	2	3218_ALPLALVLHELGAGR_2	NA	1/sp|P19971|TYPH_HUMAN
Lung	510.644	739.385	98.6	26918_y7_1_ALPLALVLHELGAGR_3	-1	6809.2	3219_ALPLALVLHELGAGR_3	0	ALPLALVLHELGAGR	1/sp|P19971|TYPH_HUMAN	y7/0.001	ALPLALVLHELGAGR	0	0	0	3	3219_ALPLALVLHELGAGR_3	NA	1/sp|P19971|TYPH_HUMAN
Lung	510.644	568.333	98.6	26914_y11_2_ALPLALVLHELGAGR_3	-1	6294	3219_ALPLALVLHELGAGR_3	0	ALPLALVLHELGAGR	1/sp|P19971|TYPH_HUMAN	y11^2/0.001,b11-35^2/-0.013	ALPLALVLHELGAGR	0	0	0	3	3219_ALPLALVLHELGAGR_3	NA	1/sp|P19971|TYPH_HUMAN
Lung	510.644	852.469	98.6	26919_y8_1_ALPLALVLHELGAGR_3	-1	5714.5	3219_ALPLALVLHELGAGR_3	0	ALPLALVLHELGAGR	1/sp|P19971|TYPH_HUMAN	y8/0.002	ALPLALVLHELGAGR	0	0	0	3	3219_ALPLALVLHELGAGR_3	NA	1/sp|P19971|TYPH_HUMAN
Lung	510.644	602.326	98.6	26915_y6_1_ALPLALVLHELGAGR_3	-1	5456.4	3219_ALPLALVLHELGAGR_3	0	ALPLALVLHELGAGR	1/sp|P19971|TYPH_HUMAN	y6/0.001	ALPLALVLHELGAGR	0	0	0	3	3219_ALPLALVLHELGAGR_3	NA	1/sp|P19971|TYPH_HUMAN
Lung	510.644	473.283	98.6	26911_y5_1_ALPLALVLHELGAGR_3	-1	4238.7	3219_ALPLALVLHELGAGR_3	0	ALPLALVLHELGAGR	1/sp|P19971|TYPH_HUMAN	y5/0.001	ALPLALVLHELGAGR	0	0	0	3	3219_ALPLALVLHELGAGR_3	NA	1/sp|P19971|TYPH_HUMAN
Lung	510.644	624.875	98.6	26916_y12_2_ALPLALVLHELGAGR_3	-1	3252.7	3219_ALPLALVLHELGAGR_3	0	ALPLALVLHELGAGR	1/sp|P19971|TYPH_HUMAN	y12^2/0.001	ALPLALVLHELGAGR	0	0	0	3	3219_ALPLALVLHELGAGR_3	NA	1/sp|P19971|TYPH_HUMAN
Lung	770.459	657.375	54.1	219202_y12_2_ILLAELEQLKGQGK_2	-1	3475	26273_ILLAELEQLKGQGK_2	0	ILLAELEQLKGQGK	1/sp|P08670|VIME_HUMAN	y12^2/0.003	ILLAELEQLKGQGK	0	0	0	2	26273_ILLAELEQLKGQGK_2	NA	1/sp|P08670|VIME_HUMAN
Lung	770.459	887.495	54.1	219205_y8_1_ILLAELEQLKGQGK_2	-1	2899.9	26273_ILLAELEQLKGQGK_2	0	ILLAELEQLKGQGK	1/sp|P08670|VIME_HUMAN	y8/0.003	ILLAELEQLKGQGK	0	0	0	2	26273_ILLAELEQLKGQGK_2	NA	1/sp|P08670|VIME_HUMAN
Lung	770.459	1000.58	54.1	219207_y9_1_ILLAELEQLKGQGK_2	-1	2644.5	26273_ILLAELEQLKGQGK_2	0	ILLAELEQLKGQGK	1/sp|P08670|VIME_HUMAN	y9/0.004	ILLAELEQLKGQGK	0	0	0	2	26273_ILLAELEQLKGQGK_2	NA	1/sp|P08670|VIME_HUMAN
Lung	770.459	1129.62	54.1	219208_y10_1_ILLAELEQLKGQGK_2	-1	2358.9	26273_ILLAELEQLKGQGK_2	0	ILLAELEQLKGQGK	1/sp|P08670|VIME_HUMAN	y10/0.005	ILLAELEQLKGQGK	0	0	0	2	26273_ILLAELEQLKGQGK_2	NA	1/sp|P08670|VIME_HUMAN
Lung	770.459	517.309	54.1	219197_y5_1_ILLAELEQLKGQGK_2	-1	2049.4	26273_ILLAELEQLKGQGK_2	0	ILLAELEQLKGQGK	1/sp|P08670|VIME_HUMAN	y5/0.003	ILLAELEQLKGQGK	0	0	0	2	26273_ILLAELEQLKGQGK_2	NA	1/sp|P08670|VIME_HUMAN
Lung	770.459	600.833	54.1	219200_y11_2_ILLAELEQLKGQGK_2	-1	1634.5	26273_ILLAELEQLKGQGK_2	0	ILLAELEQLKGQGK	1/sp|P08670|VIME_HUMAN	y11^2/0.002	ILLAELEQLKGQGK	0	0	0	2	26273_ILLAELEQLKGQGK_2	NA	1/sp|P08670|VIME_HUMAN
Lung	511.956	478.302	68.8	256935_y4_1_KVESLQEEIAFLK_3	-1	10000	30429_KVESLQEEIAFLK_3	0	KVESLQEEIAFLK	1/sp|P08670|VIME_HUMAN	y4/0.003	KVESLQEEIAFLK	0	0	0	3	30429_KVESLQEEIAFLK_3	NA	1/sp|P08670|VIME_HUMAN
Lung	511.956	557.329	68.8	256936_b5_1_KVESLQEEIAFLK_3	-1	8729.8	30429_KVESLQEEIAFLK_3	0	KVESLQEEIAFLK	1/sp|P08670|VIME_HUMAN	b5/0.003	KVESLQEEIAFLK	0	0	0	3	30429_KVESLQEEIAFLK_3	NA	1/sp|P08670|VIME_HUMAN
Lung	511.956	849.472	68.8	256941_y7_1_KVESLQEEIAFLK_3	-1	7722.9	30429_KVESLQEEIAFLK_3	0	KVESLQEEIAFLK	1/sp|P08670|VIME_HUMAN	y7/0.004	KVESLQEEIAFLK	0	0	0	3	30429_KVESLQEEIAFLK_3	NA	1/sp|P08670|VIME_HUMAN
Lung	511.956	591.386	68.8	256937_y5_1_KVESLQEEIAFLK_3	-1	7349.4	30429_KVESLQEEIAFLK_3	0	KVESLQEEIAFLK	1/sp|P08670|VIME_HUMAN	y5/0.003	KVESLQEEIAFLK	0	0	0	3	30429_KVESLQEEIAFLK_3	NA	1/sp|P08670|VIME_HUMAN
Lung	511.956	444.245	68.8	256934_b4_1_KVESLQEEIAFLK_3	-1	5808	30429_KVESLQEEIAFLK_3	0	KVESLQEEIAFLK	1/sp|P08670|VIME_HUMAN	b4/0.005	KVESLQEEIAFLK	0	0	0	3	30429_KVESLQEEIAFLK_3	NA	1/sp|P08670|VIME_HUMAN
Lung	511.956	720.429	68.8	256939_y6_1_KVESLQEEIAFLK_3	-1	5546.7	30429_KVESLQEEIAFLK_3	0	KVESLQEEIAFLK	1/sp|P08670|VIME_HUMAN	y6/0.004	KVESLQEEIAFLK	0	0	0	3	30429_KVESLQEEIAFLK_3	NA	1/sp|P08670|VIME_HUMAN
Lung	831.477	1105.63	51.8	256957_y9_1_KVESLQEEIAFLKK_2	-1	608.5	30431_KVESLQEEIAFLKK_2	0	KVESLQEEIAFLKK	1/sp|P08670|VIME_HUMAN	y9/0.002	KVESLQEEIAFLKK	0	0	0	2	30431_KVESLQEEIAFLKK_2	NA	1/sp|P08670|VIME_HUMAN
Lung	831.477	1127.59	51.8	256958_b10_1_KVESLQEEIAFLKK_2	-1	543.7	30431_KVESLQEEIAFLKK_2	0	KVESLQEEIAFLKK	1/sp|P08670|VIME_HUMAN	b10/-0.000	KVESLQEEIAFLKK	0	0	0	2	30431_KVESLQEEIAFLKK_2	NA	1/sp|P08670|VIME_HUMAN
Lung	831.477	767.43	51.8	256955_y13_2_KVESLQEEIAFLKK_2	-1	501.1	30431_KVESLQEEIAFLKK_2	0	KVESLQEEIAFLKK	1/sp|P08670|VIME_HUMAN	y13^2/0.001,b13+18^2/0.001	KVESLQEEIAFLKK	0	0	0	2	30431_KVESLQEEIAFLKK_2	NA	1/sp|P08670|VIME_HUMAN
Lung	831.477	977.567	51.8	256956_y8_1_KVESLQEEIAFLKK_2	-1	401.2	30431_KVESLQEEIAFLKK_2	0	KVESLQEEIAFLKK	1/sp|P08670|VIME_HUMAN	y8/0.001	KVESLQEEIAFLKK	0	0	0	2	30431_KVESLQEEIAFLKK_2	NA	1/sp|P08670|VIME_HUMAN
Lung	831.477	535.36	51.8	256953_y4_1_KVESLQEEIAFLKK_2	-1	333.4	30431_KVESLQEEIAFLKK_2	0	KVESLQEEIAFLKK	1/sp|P08670|VIME_HUMAN	y4/0.002	KVESLQEEIAFLKK	0	0	0	2	30431_KVESLQEEIAFLKK_2	NA	1/sp|P08670|VIME_HUMAN
Lung	831.477	606.397	51.8	256954_y5_1_KVESLQEEIAFLKK_2	-1	320.3	30431_KVESLQEEIAFLKK_2	0	KVESLQEEIAFLKK	1/sp|P08670|VIME_HUMAN	y5/0.002	KVESLQEEIAFLKK	0	0	0	2	30431_KVESLQEEIAFLKK_2	NA	1/sp|P08670|VIME_HUMAN
Lung	554.654	606.397	42.7	256962_y5_1_KVESLQEEIAFLKK_3	-1	4098.4	30432_KVESLQEEIAFLKK_3	0	KVESLQEEIAFLKK	1/sp|P08670|VIME_HUMAN	y5/0.002	KVESLQEEIAFLKK	0	0	0	3	30432_KVESLQEEIAFLKK_3	NA	1/sp|P08670|VIME_HUMAN
Lung	554.654	719.481	42.7	256964_y6_1_KVESLQEEIAFLKK_3	-1	2098.2	30432_KVESLQEEIAFLKK_3	0	KVESLQEEIAFLKK	1/sp|P08670|VIME_HUMAN	y6/0.001	KVESLQEEIAFLKK	0	0	0	3	30432_KVESLQEEIAFLKK_3	NA	1/sp|P08670|VIME_HUMAN
Lung	554.654	535.36	42.7	256960_y4_1_KVESLQEEIAFLKK_3	-1	2018.2	30432_KVESLQEEIAFLKK_3	0	KVESLQEEIAFLKK	1/sp|P08670|VIME_HUMAN	y4/0.001	KVESLQEEIAFLKK	0	0	0	3	30432_KVESLQEEIAFLKK_3	NA	1/sp|P08670|VIME_HUMAN
Lung	554.654	943.473	42.7	256967_b8_1_KVESLQEEIAFLKK_3	-1	1797.2	30432_KVESLQEEIAFLKK_3	0	KVESLQEEIAFLKK	1/sp|P08670|VIME_HUMAN	b8/0.002	KVESLQEEIAFLKK	0	0	0	3	30432_KVESLQEEIAFLKK_3	NA	1/sp|P08670|VIME_HUMAN
Lung	554.654	814.431	42.7	256965_b7_1_KVESLQEEIAFLKK_3	-1	1463.8	30432_KVESLQEEIAFLKK_3	0	KVESLQEEIAFLKK	1/sp|P08670|VIME_HUMAN	b7/0.001	KVESLQEEIAFLKK	0	0	0	3	30432_KVESLQEEIAFLKK_3	NA	1/sp|P08670|VIME_HUMAN
Lung	554.654	977.567	42.7	256968_y8_1_KVESLQEEIAFLKK_3	-1	1432.9	30432_KVESLQEEIAFLKK_3	0	KVESLQEEIAFLKK	1/sp|P08670|VIME_HUMAN	y8/0.001	KVESLQEEIAFLKK	0	0	0	3	30432_KVESLQEEIAFLKK_3	NA	1/sp|P08670|VIME_HUMAN
Lung	860.49	908.51	89.4	289143_y8_1_LLGNVLVCVLAHHFGK_2	-1	5084.9	34139_LLGNVLVCVLAHHFGK_2	0	LLGNVLVCVLAHHFGK	1/sp|P68871|HBB_HUMAN	y8/0.002	LLGNVLVCVLAHHFGK	0	0	0	2	34139_LLGNVLVCVLAHHFGK_2	NA	1/sp|P68871|HBB_HUMAN
Lung	860.49	497.308	89.4	289138_b5_1_LLGNVLVCVLAHHFGK_2	-1	4614.8	34139_LLGNVLVCVLAHHFGK_2	0	LLGNVLVCVLAHHFGK	1/sp|P68871|HBB_HUMAN	b5/0.001,m2:6/0.001	LLGNVLVCVLAHHFGK	0	0	0	2	34139_LLGNVLVCVLAHHFGK_2	NA	1/sp|P68871|HBB_HUMAN
Lung	860.49	488.262	89.4	289137_y4_1_LLGNVLVCVLAHHFGK_2	-1	4210.3	34139_LLGNVLVCVLAHHFGK_2	0	LLGNVLVCVLAHHFGK	1/sp|P68871|HBB_HUMAN	y4/0.000	LLGNVLVCVLAHHFGK	0	0	0	2	34139_LLGNVLVCVLAHHFGK_2	NA	1/sp|P68871|HBB_HUMAN
Lung	860.49	809.442	89.4	289142_y7_1_LLGNVLVCVLAHHFGK_2	-1	3993.1	34139_LLGNVLVCVLAHHFGK_2	0	LLGNVLVCVLAHHFGK	1/sp|P68871|HBB_HUMAN	y7/0.003	LLGNVLVCVLAHHFGK	0	0	0	2	34139_LLGNVLVCVLAHHFGK_2	NA	1/sp|P68871|HBB_HUMAN
Lung	860.49	696.358	89.4	289141_y6_1_LLGNVLVCVLAHHFGK_2	-1	3960.4	34139_LLGNVLVCVLAHHFGK_2	0	LLGNVLVCVLAHHFGK	1/sp|P68871|HBB_HUMAN	y6/0.001	LLGNVLVCVLAHHFGK	0	0	0	2	34139_LLGNVLVCVLAHHFGK_2	NA	1/sp|P68871|HBB_HUMAN
Lung	860.49	625.321	89.4	289140_y5_1_LLGNVLVCVLAHHFGK_2	-1	3717.3	34139_LLGNVLVCVLAHHFGK_2	0	LLGNVLVCVLAHHFGK	1/sp|P68871|HBB_HUMAN	y5/0.001	LLGNVLVCVLAHHFGK	0	0	0	2	34139_LLGNVLVCVLAHHFGK_2	NA	1/sp|P68871|HBB_HUMAN
Lung	709.36	937.463	117.6	291495_y8_1_LLQDSVDFSLADAINTEFK_3	-1	7243.4	34434_LLQDSVDFSLADAINTEFK_3	0	LLQDSVDFSLADAINTEFK	1/sp|P08670|VIME_HUMAN	y8/0.001	LLQDSVDFSLADAINTEFK	0	0	0	3	34434_LLQDSVDFSLADAINTEFK_3	NA	1/sp|P08670|VIME_HUMAN
Lung	709.36	1008.5	117.6	291497_y9_1_LLQDSVDFSLADAINTEFK_3	-1	6022	34434_LLQDSVDFSLADAINTEFK_3	0	LLQDSVDFSLADAINTEFK	1/sp|P08670|VIME_HUMAN	y9/0.001	LLQDSVDFSLADAINTEFK	0	0	0	3	34434_LLQDSVDFSLADAINTEFK_3	NA	1/sp|P08670|VIME_HUMAN
Lung	709.36	638.314	117.6	291490_y5_1_LLQDSVDFSLADAINTEFK_3	-1	5145	34434_LLQDSVDFSLADAINTEFK_3	0	LLQDSVDFSLADAINTEFK	1/sp|P08670|VIME_HUMAN	y5/-0.002	LLQDSVDFSLADAINTEFK	0	0	0	3	34434_LLQDSVDFSLADAINTEFK_3	NA	1/sp|P08670|VIME_HUMAN
Lung	709.36	751.398	117.6	291492_y6_1_LLQDSVDFSLADAINTEFK_3	-1	4361.9	34434_LLQDSVDFSLADAINTEFK_3	0	LLQDSVDFSLADAINTEFK	1/sp|P08670|VIME_HUMAN	y6/0.000	LLQDSVDFSLADAINTEFK	0	0	0	3	34434_LLQDSVDFSLADAINTEFK_3	NA	1/sp|P08670|VIME_HUMAN
Lung	709.36	822.436	117.6	291494_y7_1_LLQDSVDFSLADAINTEFK_3	-1	3936.2	34434_LLQDSVDFSLADAINTEFK_3	0	LLQDSVDFSLADAINTEFK	1/sp|P08670|VIME_HUMAN	y7/0.001	LLQDSVDFSLADAINTEFK	0	0	0	3	34434_LLQDSVDFSLADAINTEFK_3	NA	1/sp|P08670|VIME_HUMAN
Lung	709.36	771.388	117.6	291493_b7_1_LLQDSVDFSLADAINTEFK_3	-1	2944.8	34434_LLQDSVDFSLADAINTEFK_3	0	LLQDSVDFSLADAINTEFK	1/sp|P08670|VIME_HUMAN	b7/0.000	LLQDSVDFSLADAINTEFK	0	0	0	3	34434_LLQDSVDFSLADAINTEFK_3	NA	1/sp|P08670|VIME_HUMAN
Lung	942.455	812.861	-0.9	295218_b14_2_LNFSHGTHEYHAETIK_2	-1	840.2	34894_LNFSHGTHEYHAETIK_2	0	LNFSHGTHEYHAETIK	1/sp|P14618|KPYM_HUMAN	b14^2/0.003,m2:15^2/0.003	LNFSHGTHEYHAETIK	0	0	0	2	34894_LNFSHGTHEYHAETIK_2	NA	1/sp|P14618|KPYM_HUMAN
Lung	942.455	762.337	-0.9	295217_b13_2_LNFSHGTHEYHAETIK_2	-1	578.2	34894_LNFSHGTHEYHAETIK_2	0	LNFSHGTHEYHAETIK	1/sp|P14618|KPYM_HUMAN	b13^2/0.003	LNFSHGTHEYHAETIK	0	0	0	2	34894_LNFSHGTHEYHAETIK_2	NA	1/sp|P14618|KPYM_HUMAN
Lung	942.455	711.842	-0.9	295215_y12_2_LNFSHGTHEYHAETIK_2	-1	570.4	34894_LNFSHGTHEYHAETIK_2	0	LNFSHGTHEYHAETIK	1/sp|P14618|KPYM_HUMAN	y12^2/0.003	LNFSHGTHEYHAETIK	0	0	0	2	34894_LNFSHGTHEYHAETIK_2	NA	1/sp|P14618|KPYM_HUMAN
Lung	942.455	828.892	-0.9	295219_y14_2_LNFSHGTHEYHAETIK_2	-1	457.1	34894_LNFSHGTHEYHAETIK_2	0	LNFSHGTHEYHAETIK	1/sp|P14618|KPYM_HUMAN	y14^2/0.003	LNFSHGTHEYHAETIK	0	0	0	2	34894_LNFSHGTHEYHAETIK_2	NA	1/sp|P14618|KPYM_HUMAN
Lung	942.455	561.324	-0.9	295213_y5_1_LNFSHGTHEYHAETIK_2	-1	405.7	34894_LNFSHGTHEYHAETIK_2	0	LNFSHGTHEYHAETIK	1/sp|P14618|KPYM_HUMAN	y5/0.003	LNFSHGTHEYHAETIK	0	0	0	2	34894_LNFSHGTHEYHAETIK_2	NA	1/sp|P14618|KPYM_HUMAN
Lung	942.455	869.403	-0.9	295221_b15_2_LNFSHGTHEYHAETIK_2	-1	391.9	34894_LNFSHGTHEYHAETIK_2	0	LNFSHGTHEYHAETIK	1/sp|P14618|KPYM_HUMAN	b15^2/0.004	LNFSHGTHEYHAETIK	0	0	0	2	34894_LNFSHGTHEYHAETIK_2	NA	1/sp|P14618|KPYM_HUMAN
Lung	544.77	746.379	-15.9563	369348_y7_1_QDVDNASLAR_2	-1	6245.3	43736_QDVDNASLAR_2	0	QDVDNASLAR	1/sp|P08670|VIME_HUMAN	y7/0.004	QDVDNASLAR	0	0	0	2	43736_QDVDNASLAR_2	NA	1/sp|P08670|VIME_HUMAN
Lung	544.77	446.272	-15.9563	369345_y4_1_QDVDNASLAR_2	-1	4408.7	43736_QDVDNASLAR_2	0	QDVDNASLAR	1/sp|P08670|VIME_HUMAN	y4/0.002	QDVDNASLAR	0	0	0	2	43736_QDVDNASLAR_2	NA	1/sp|P08670|VIME_HUMAN
Lung	544.77	631.352	-15.9563	369347_y6_1_QDVDNASLAR_2	-1	3778.7	43736_QDVDNASLAR_2	0	QDVDNASLAR	1/sp|P08670|VIME_HUMAN	y6/0.004	QDVDNASLAR	0	0	0	2	43736_QDVDNASLAR_2	NA	1/sp|P08670|VIME_HUMAN
Lung	544.77	517.309	-15.9563	369346_y5_1_QDVDNASLAR_2	-1	3557.1	43736_QDVDNASLAR_2	0	QDVDNASLAR	1/sp|P08670|VIME_HUMAN	y5/0.003	QDVDNASLAR	0	0	0	2	43736_QDVDNASLAR_2	NA	1/sp|P08670|VIME_HUMAN
Lung	544.77	845.448	-15.9563	369349_y8_1_QDVDNASLAR_2	-1	2812.8	43736_QDVDNASLAR_2	0	QDVDNASLAR	1/sp|P08670|VIME_HUMAN	y8/0.004	QDVDNASLAR	0	0	0	2	43736_QDVDNASLAR_2	NA	1/sp|P08670|VIME_HUMAN
Lung	544.77	960.474	-15.9563	369350_y9_1_QDVDNASLAR_2	-1	1212	43736_QDVDNASLAR_2	0	QDVDNASLAR	1/sp|P08670|VIME_HUMAN	y9/0.005	QDVDNASLAR	0	0	0	2	43736_QDVDNASLAR_2	NA	1/sp|P08670|VIME_HUMAN
Lung	644.336	704.369	-18.5264	383762_y6_1_QVDQLTNDKAR_2	-1	8053.5	45715_QVDQLTNDKAR_2	0	QVDQLTNDKAR	1/sp|P08670|VIME_HUMAN	y6/0.002	QVDQLTNDKAR	0	0	0	2	45715_QVDQLTNDKAR_2	NA	1/sp|P08670|VIME_HUMAN
Lung	644.336	817.453	-18.5264	383763_y7_1_QVDQLTNDKAR_2	-1	3761.8	45715_QVDQLTNDKAR_2	0	QVDQLTNDKAR	1/sp|P08670|VIME_HUMAN	y7/0.002	QVDQLTNDKAR	0	0	0	2	45715_QVDQLTNDKAR_2	NA	1/sp|P08670|VIME_HUMAN
Lung	644.336	1060.54	-18.5264	383765_y9_1_QVDQLTNDKAR_2	-1	2775.4	45715_QVDQLTNDKAR_2	0	QVDQLTNDKAR	1/sp|P08670|VIME_HUMAN	y9/0.001	QVDQLTNDKAR	0	0	0	2	45715_QVDQLTNDKAR_2	NA	1/sp|P08670|VIME_HUMAN
Lung	644.336	603.321	-18.5264	383761_y5_1_QVDQLTNDKAR_2	-1	2568.8	45715_QVDQLTNDKAR_2	0	QVDQLTNDKAR	1/sp|P08670|VIME_HUMAN	y5/0.002	QVDQLTNDKAR	0	0	0	2	45715_QVDQLTNDKAR_2	NA	1/sp|P08670|VIME_HUMAN
Lung	644.336	530.773	-18.5264	383760_y9_2_QVDQLTNDKAR_2	-1	1215.1	45715_QVDQLTNDKAR_2	0	QVDQLTNDKAR	1/sp|P08670|VIME_HUMAN	y9^2/0.001	QVDQLTNDKAR	0	0	0	2	45715_QVDQLTNDKAR_2	NA	1/sp|P08670|VIME_HUMAN
Lung	644.336	473.259	-18.5264	383758_y8_2_QVDQLTNDKAR_2	-1	977	45715_QVDQLTNDKAR_2	0	QVDQLTNDKAR	1/sp|P08670|VIME_HUMAN	y8^2/0.001	QVDQLTNDKAR	0	0	0	2	45715_QVDQLTNDKAR_2	NA	1/sp|P08670|VIME_HUMAN
Lung	592.959	781.322	-34.2703	389135_b7_1_RGEEGHDPKEPEQLR_3	-1	9173	46325_RGEEGHDPKEPEQLR_3	0	RGEEGHDPKEPEQLR	1/sp|P51991|ROA3_HUMAN	b7/0.002	RGEEGHDPKEPEQLR	0	0	0	3	46325_RGEEGHDPKEPEQLR_3	NA	1/sp|P51991|ROA3_HUMAN
Lung	592.959	498.777	-34.2703	389128_y8_2_RGEEGHDPKEPEQLR_3	-1	7879.4	46325_RGEEGHDPKEPEQLR_3	0	RGEEGHDPKEPEQLR	1/sp|P51991|ROA3_HUMAN	y8^2/0.002	RGEEGHDPKEPEQLR	0	0	0	3	46325_RGEEGHDPKEPEQLR_3	NA	1/sp|P51991|ROA3_HUMAN
Lung	592.959	642.357	-34.2703	389132_y5_1_RGEEGHDPKEPEQLR_3	-1	5042.1	46325_RGEEGHDPKEPEQLR_3	0	RGEEGHDPKEPEQLR	1/sp|P51991|ROA3_HUMAN	y5/0.002	RGEEGHDPKEPEQLR	0	0	0	3	46325_RGEEGHDPKEPEQLR_3	NA	1/sp|P51991|ROA3_HUMAN
Lung	592.959	771.4	-34.2703	389134_y6_1_RGEEGHDPKEPEQLR_3	-1	2876.9	46325_RGEEGHDPKEPEQLR_3	0	RGEEGHDPKEPEQLR	1/sp|P51991|ROA3_HUMAN	y6/0.002	RGEEGHDPKEPEQLR	0	0	0	3	46325_RGEEGHDPKEPEQLR_3	NA	1/sp|P51991|ROA3_HUMAN
Lung	592.959	996.547	-34.2703	389137_y8_1_RGEEGHDPKEPEQLR_3	-1	1323.2	46325_RGEEGHDPKEPEQLR_3	0	RGEEGHDPKEPEQLR	1/sp|P51991|ROA3_HUMAN	y8/0.003	RGEEGHDPKEPEQLR	0	0	0	3	46325_RGEEGHDPKEPEQLR_3	NA	1/sp|P51991|ROA3_HUMAN
Lung	592.959	568.26	-34.2703	389131_b10_2_RGEEGHDPKEPEQLR_3	-1	841	46325_RGEEGHDPKEPEQLR_3	0	RGEEGHDPKEPEQLR	1/sp|P51991|ROA3_HUMAN	b10^2/0.002	RGEEGHDPKEPEQLR	0	0	0	3	46325_RGEEGHDPKEPEQLR_3	NA	1/sp|P51991|ROA3_HUMAN
Lung	714.86	820.431	21.3	423779_y8_1_SLYASSPGGVYATR_2	-1	10000	50180_SLYASSPGGVYATR_2	0	SLYASSPGGVYATR	1/sp|P08670|VIME_HUMAN	y8/0.010	SLYASSPGGVYATR	0	0	0	2	50180_SLYASSPGGVYATR_2	NA	1/sp|P08670|VIME_HUMAN
Lung	714.86	994.495	21.3	423781_y10_1_SLYASSPGGVYATR_2	-1	5321.7	50180_SLYASSPGGVYATR_2	0	SLYASSPGGVYATR	1/sp|P08670|VIME_HUMAN	y10/0.012	SLYASSPGGVYATR	0	0	0	2	50180_SLYASSPGGVYATR_2	NA	1/sp|P08670|VIME_HUMAN
Lung	714.86	1065.53	21.3	423782_y11_1_SLYASSPGGVYATR_2	-1	3596.5	50180_SLYASSPGGVYATR_2	0	SLYASSPGGVYATR	1/sp|P08670|VIME_HUMAN	y11/0.014	SLYASSPGGVYATR	0	0	0	2	50180_SLYASSPGGVYATR_2	NA	1/sp|P08670|VIME_HUMAN
Lung	714.86	907.463	21.3	423780_y9_1_SLYASSPGGVYATR_2	-1	3393.3	50180_SLYASSPGGVYATR_2	0	SLYASSPGGVYATR	1/sp|P08670|VIME_HUMAN	y9/0.011	SLYASSPGGVYATR	0	0	0	2	50180_SLYASSPGGVYATR_2	NA	1/sp|P08670|VIME_HUMAN
Lung	714.86	410.719	21.3	423770_y8_2_SLYASSPGGVYATR_2	-1	1356.1	50180_SLYASSPGGVYATR_2	0	SLYASSPGGVYATR	1/sp|P08670|VIME_HUMAN	y8^2/0.005	SLYASSPGGVYATR	0	0	0	2	50180_SLYASSPGGVYATR_2	NA	1/sp|P08670|VIME_HUMAN
Lung	714.86	435.224	21.3	423771_b4_1_SLYASSPGGVYATR_2	-1	1006.1	50180_SLYASSPGGVYATR_2	0	SLYASSPGGVYATR	1/sp|P08670|VIME_HUMAN	b4/0.006,m10:13/0.006	SLYASSPGGVYATR	0	0	0	2	50180_SLYASSPGGVYATR_2	NA	1/sp|P08670|VIME_HUMAN
Lung	733.865	597.299	-36.9609	442856_y10_2_TATPQQAQEVHEK_2	-1	10000	52402_TATPQQAQEVHEK_2	0	TATPQQAQEVHEK	1/sp|P60174|TPIS_HUMAN	y10^2/0.001	TATPQQAQEVHEK	0	0	0	2	52402_TATPQQAQEVHEK_2	NA	1/sp|P60174|TPIS_HUMAN
Lung	733.865	1193.59	-36.9609	442863_y10_1_TATPQQAQEVHEK_2	-1	4619.7	52402_TATPQQAQEVHEK_2	0	TATPQQAQEVHEK	1/sp|P60174|TPIS_HUMAN	y10/0.002	TATPQQAQEVHEK	0	0	0	2	52402_TATPQQAQEVHEK_2	NA	1/sp|P60174|TPIS_HUMAN
Lung	733.865	647.823	-36.9609	442858_y11_2_TATPQQAQEVHEK_2	-1	2558	52402_TATPQQAQEVHEK_2	0	TATPQQAQEVHEK	1/sp|P60174|TPIS_HUMAN	y11^2/0.001	TATPQQAQEVHEK	0	0	0	2	52402_TATPQQAQEVHEK_2	NA	1/sp|P60174|TPIS_HUMAN
Lung	733.865	840.421	-36.9609	442860_y7_1_TATPQQAQEVHEK_2	-1	2440.6	52402_TATPQQAQEVHEK_2	0	TATPQQAQEVHEK	1/sp|P60174|TPIS_HUMAN	y7/0.001	TATPQQAQEVHEK	0	0	0	2	52402_TATPQQAQEVHEK_2	NA	1/sp|P60174|TPIS_HUMAN
Lung	733.865	413.214	-36.9609	442854_y3_1_TATPQQAQEVHEK_2	-1	2301.9	52402_TATPQQAQEVHEK_2	0	TATPQQAQEVHEK	1/sp|P60174|TPIS_HUMAN	y3/0.001	TATPQQAQEVHEK	0	0	0	2	52402_TATPQQAQEVHEK_2	NA	1/sp|P60174|TPIS_HUMAN
Lung	733.865	968.48	-36.9609	442861_y8_1_TATPQQAQEVHEK_2	-1	2296.1	52402_TATPQQAQEVHEK_2	0	TATPQQAQEVHEK	1/sp|P60174|TPIS_HUMAN	y8/-0.000	TATPQQAQEVHEK	0	0	0	2	52402_TATPQQAQEVHEK_2	NA	1/sp|P60174|TPIS_HUMAN
Lung	765.371	1094.51	10.4	488627_y10_1_VGAHAGEYGAEALER_2	-1	5735.1	57730_VGAHAGEYGAEALER_2	0	VGAHAGEYGAEALER	1/sp|P69905|HBA_HUMAN	y10/0.003	VGAHAGEYGAEALER	0	0	0	2	57730_VGAHAGEYGAEALER_2	NA	1/sp|P69905|HBA_HUMAN
Lung	765.371	1165.55	10.4	488628_y11_1_VGAHAGEYGAEALER_2	-1	4852.4	57730_VGAHAGEYGAEALER_2	0	VGAHAGEYGAEALER	1/sp|P69905|HBA_HUMAN	y11/0.003	VGAHAGEYGAEALER	0	0	0	2	57730_VGAHAGEYGAEALER_2	NA	1/sp|P69905|HBA_HUMAN
Lung	765.371	651.807	10.4	488619_y12_2_VGAHAGEYGAEALER_2	-1	3091.4	57730_VGAHAGEYGAEALER_2	0	VGAHAGEYGAEALER	1/sp|P69905|HBA_HUMAN	y12^2/0.002	VGAHAGEYGAEALER	0	0	0	2	57730_VGAHAGEYGAEALER_2	NA	1/sp|P69905|HBA_HUMAN
Lung	765.371	436.23	10.4	488614_b5_1_VGAHAGEYGAEALER_2	-1	2390.6	57730_VGAHAGEYGAEALER_2	0	VGAHAGEYGAEALER	1/sp|P69905|HBA_HUMAN	b5/0.001	VGAHAGEYGAEALER	0	0	0	2	57730_VGAHAGEYGAEALER_2	NA	1/sp|P69905|HBA_HUMAN
Lung	765.371	908.447	10.4	488624_y8_1_VGAHAGEYGAEALER_2	-1	1869.2	57730_VGAHAGEYGAEALER_2	0	VGAHAGEYGAEALER	1/sp|P69905|HBA_HUMAN	y8/0.003	VGAHAGEYGAEALER	0	0	0	2	57730_VGAHAGEYGAEALER_2	NA	1/sp|P69905|HBA_HUMAN
Lung	765.371	745.384	10.4	488622_y7_1_VGAHAGEYGAEALER_2	-1	1443	57730_VGAHAGEYGAEALER_2	0	VGAHAGEYGAEALER	1/sp|P69905|HBA_HUMAN	y7/0.002	VGAHAGEYGAEALER	0	0	0	2	57730_VGAHAGEYGAEALER_2	NA	1/sp|P69905|HBA_HUMAN
Lung	510.583	488.283	4.9	488632_y4_1_VGAHAGEYGAEALER_3	-1	10000	57731_VGAHAGEYGAEALER_3	0	VGAHAGEYGAEALER	1/sp|P69905|HBA_HUMAN	y4/0.003	VGAHAGEYGAEALER	0	0	0	3	57731_VGAHAGEYGAEALER_3	NA	1/sp|P69905|HBA_HUMAN
Lung	510.583	617.325	4.9	488634_y5_1_VGAHAGEYGAEALER_3	-1	7328.3	57731_VGAHAGEYGAEALER_3	0	VGAHAGEYGAEALER	1/sp|P69905|HBA_HUMAN	y5/0.005	VGAHAGEYGAEALER	0	0	0	3	57731_VGAHAGEYGAEALER_3	NA	1/sp|P69905|HBA_HUMAN
Lung	510.583	417.246	4.9	488629_y3_1_VGAHAGEYGAEALER_3	-1	4813.8	57731_VGAHAGEYGAEALER_3	0	VGAHAGEYGAEALER	1/sp|P69905|HBA_HUMAN	y3/0.003	VGAHAGEYGAEALER	0	0	0	3	57731_VGAHAGEYGAEALER_3	NA	1/sp|P69905|HBA_HUMAN
Lung	510.583	745.384	4.9	488638_y7_1_VGAHAGEYGAEALER_3	-1	4240	57731_VGAHAGEYGAEALER_3	0	VGAHAGEYGAEALER	1/sp|P69905|HBA_HUMAN	y7/0.006	VGAHAGEYGAEALER	0	0	0	3	57731_VGAHAGEYGAEALER_3	NA	1/sp|P69905|HBA_HUMAN
Lung	510.583	842.379	4.9	488640_b9_1_VGAHAGEYGAEALER_3	-1	3413.2	57731_VGAHAGEYGAEALER_3	0	VGAHAGEYGAEALER	1/sp|P69905|HBA_HUMAN	b9/0.006	VGAHAGEYGAEALER	0	0	0	3	57731_VGAHAGEYGAEALER_3	NA	1/sp|P69905|HBA_HUMAN
Lung	510.583	622.294	4.9	488635_b7_1_VGAHAGEYGAEALER_3	-1	2809.2	57731_VGAHAGEYGAEALER_3	0	VGAHAGEYGAEALER	1/sp|P69905|HBA_HUMAN	b7/0.005	VGAHAGEYGAEALER	0	0	0	3	57731_VGAHAGEYGAEALER_3	NA	1/sp|P69905|HBA_HUMAN
Lung	657.836	1002.49	28.8	506124_y10_1_VNVDEVGGEALGR_2	-1	7287.5	59797_VNVDEVGGEALGR_2	0	VNVDEVGGEALGR	1/sp|P68871|HBB_HUMAN	y10/0.001	VNVDEVGGEALGR	0	0	0	2	59797_VNVDEVGGEALGR_2	NA	1/sp|P68871|HBB_HUMAN
Lung	657.836	758.416	28.8	506122_y8_1_VNVDEVGGEALGR_2	-1	5640	59797_VNVDEVGGEALGR_2	0	VNVDEVGGEALGR	1/sp|P68871|HBB_HUMAN	y8/0.000	VNVDEVGGEALGR	0	0	0	2	59797_VNVDEVGGEALGR_2	NA	1/sp|P68871|HBB_HUMAN
Lung	657.836	887.458	28.8	506123_y9_1_VNVDEVGGEALGR_2	-1	3464	59797_VNVDEVGGEALGR_2	0	VNVDEVGGEALGR	1/sp|P68871|HBB_HUMAN	y9/0.001	VNVDEVGGEALGR	0	0	0	2	59797_VNVDEVGGEALGR_2	NA	1/sp|P68871|HBB_HUMAN
Lung	657.836	1101.55	28.8	506126_y11_1_VNVDEVGGEALGR_2	-1	3260.1	59797_VNVDEVGGEALGR_2	0	VNVDEVGGEALGR	1/sp|P68871|HBB_HUMAN	y11/0.002	VNVDEVGGEALGR	0	0	0	2	59797_VNVDEVGGEALGR_2	NA	1/sp|P68871|HBB_HUMAN
Lung	657.836	416.262	28.8	506117_y4_1_VNVDEVGGEALGR_2	-1	1697.5	59797_VNVDEVGGEALGR_2	0	VNVDEVGGEALGR	1/sp|P68871|HBB_HUMAN	y4/0.000	VNVDEVGGEALGR	0	0	0	2	59797_VNVDEVGGEALGR_2	NA	1/sp|P68871|HBB_HUMAN
Lung	657.836	602.326	28.8	506120_y6_1_VNVDEVGGEALGR_2	-1	1569.3	59797_VNVDEVGGEALGR_2	0	VNVDEVGGEALGR	1/sp|P68871|HBB_HUMAN	y6/0.001	VNVDEVGGEALGR	0	0	0	2	59797_VNVDEVGGEALGR_2	NA	1/sp|P68871|HBB_HUMAN
Lung	945.511	868.464	132.3	507745_y7_1_VPIPWVSGTSASTPVFGGILSLINEHR_3	-1	6881.6	59976_VPIPWVSGTSASTPVFGGILSLINEHR_3	0	VPIPWVSGTSASTPVFGGILSLINEHR	1/sp|O14773|TPP1_HUMAN	y7/0.003,y25-35^3/0.007	VPIPWVSGTSASTPVFGGILSLINEHR	0	0	0	3	59976_VPIPWVSGTSASTPVFGGILSLINEHR_3	NA	1/sp|O14773|TPP1_HUMAN
Lung	945.511	668.347	132.3	507741_y5_1_VPIPWVSGTSASTPVFGGILSLINEHR_3	-1	3120.7	59976_VPIPWVSGTSASTPVFGGILSLINEHR_3	0	VPIPWVSGTSASTPVFGGILSLINEHR	1/sp|O14773|TPP1_HUMAN	y5/0.003	VPIPWVSGTSASTPVFGGILSLINEHR	0	0	0	3	59976_VPIPWVSGTSASTPVFGGILSLINEHR_3	NA	1/sp|O14773|TPP1_HUMAN
Lung	945.511	555.263	132.3	507740_y4_1_VPIPWVSGTSASTPVFGGILSLINEHR_3	-1	2855	59976_VPIPWVSGTSASTPVFGGILSLINEHR_3	0	VPIPWVSGTSASTPVFGGILSLINEHR	1/sp|O14773|TPP1_HUMAN	y4/0.001	VPIPWVSGTSASTPVFGGILSLINEHR	0	0	0	3	59976_VPIPWVSGTSASTPVFGGILSLINEHR_3	NA	1/sp|O14773|TPP1_HUMAN
Lung	945.511	776.436	132.3	507743_y14_2_VPIPWVSGTSASTPVFGGILSLINEHR_3	-1	2180	59976_VPIPWVSGTSASTPVFGGILSLINEHR_3	0	VPIPWVSGTSASTPVFGGILSLINEHR	1/sp|O14773|TPP1_HUMAN	y14^2/0.002	VPIPWVSGTSASTPVFGGILSLINEHR	0	0	0	3	59976_VPIPWVSGTSASTPVFGGILSLINEHR_3	NA	1/sp|O14773|TPP1_HUMAN
Lung	945.511	781.432	132.3	507744_y6_1_VPIPWVSGTSASTPVFGGILSLINEHR_3	-1	2140.4	59976_VPIPWVSGTSASTPVFGGILSLINEHR_3	0	VPIPWVSGTSASTPVFGGILSLINEHR	1/sp|O14773|TPP1_HUMAN	y6/0.003	VPIPWVSGTSASTPVFGGILSLINEHR	0	0	0	3	59976_VPIPWVSGTSASTPVFGGILSLINEHR_3	NA	1/sp|O14773|TPP1_HUMAN
Lung	945.511	1151.65	132.3	507748_y10_1_VPIPWVSGTSASTPVFGGILSLINEHR_3	-1	2111.2	59976_VPIPWVSGTSASTPVFGGILSLINEHR_3	0	VPIPWVSGTSASTPVFGGILSLINEHR	1/sp|O14773|TPP1_HUMAN	y10/0.002	VPIPWVSGTSASTPVFGGILSLINEHR	0	0	0	3	59976_VPIPWVSGTSASTPVFGGILSLINEHR_3	NA	1/sp|O14773|TPP1_HUMAN
Lung	713.367	1149.58	72.2	534975_y10_1_YISPDQLADLYK_2	-1	4915	63209_YISPDQLADLYK_2	0	YISPDQLADLYK	1/sp|P06733|ENOA_HUMAN	y10/0.003	YISPDQLADLYK	0	0	0	2	63209_YISPDQLADLYK_2	NA	1/sp|P06733|ENOA_HUMAN
Lung	713.367	1062.55	72.2	534974_y9_1_YISPDQLADLYK_2	-1	3297.9	63209_YISPDQLADLYK_2	0	YISPDQLADLYK	1/sp|P06733|ENOA_HUMAN	y9/0.003	YISPDQLADLYK	0	0	0	2	63209_YISPDQLADLYK_2	NA	1/sp|P06733|ENOA_HUMAN
Lung	713.367	531.777	72.2	534965_y9_2_YISPDQLADLYK_2	-1	2062.3	63209_YISPDQLADLYK_2	0	YISPDQLADLYK	1/sp|P06733|ENOA_HUMAN	y9^2/0.001	YISPDQLADLYK	0	0	0	2	63209_YISPDQLADLYK_2	NA	1/sp|P06733|ENOA_HUMAN
Lung	713.367	965.494	72.2	534972_y8_1_YISPDQLADLYK_2	-1	1408.6	63209_YISPDQLADLYK_2	0	YISPDQLADLYK	1/sp|P06733|ENOA_HUMAN	y8/0.003	YISPDQLADLYK	0	0	0	2	63209_YISPDQLADLYK_2	NA	1/sp|P06733|ENOA_HUMAN
Lung	713.367	609.324	72.2	534968_y5_1_YISPDQLADLYK_2	-1	1342	63209_YISPDQLADLYK_2	0	YISPDQLADLYK	1/sp|P06733|ENOA_HUMAN	y5/0.002,y11-45^2/0.002	YISPDQLADLYK	0	0	0	2	63209_YISPDQLADLYK_2	NA	1/sp|P06733|ENOA_HUMAN
Lung	713.367	575.293	72.2	534967_y10_2_YISPDQLADLYK_2	-1	1325.2	63209_YISPDQLADLYK_2	0	YISPDQLADLYK	1/sp|P06733|ENOA_HUMAN	y10^2/0.001	YISPDQLADLYK	0	0	0	2	63209_YISPDQLADLYK_2	NA	1/sp|P06733|ENOA_HUMAN
Pancreas	994.52	1157.58	94	19063_y11_1_AIAELGIYPAVDPLDSTSR_2	-1	10000	2265_AIAELGIYPAVDPLDSTSR_2	0	AIAELGIYPAVDPLDSTSR	1/sp|P06576|ATPB_HUMAN	y11/0.003	AIAELGIYPAVDPLDSTSR	0	0	0	2	2265_AIAELGIYPAVDPLDSTSR_2	NA	1/sp|P06576|ATPB_HUMAN
Pancreas	994.52	775.394	94	19058_y7_1_AIAELGIYPAVDPLDSTSR_2	-1	7428.6	2265_AIAELGIYPAVDPLDSTSR_2	0	AIAELGIYPAVDPLDSTSR	1/sp|P06576|ATPB_HUMAN	y7/0.002	AIAELGIYPAVDPLDSTSR	0	0	0	2	2265_AIAELGIYPAVDPLDSTSR_2	NA	1/sp|P06576|ATPB_HUMAN
Pancreas	994.52	555.314	94	19053_b6_1_AIAELGIYPAVDPLDSTSR_2	-1	3018.2	2265_AIAELGIYPAVDPLDSTSR_2	0	AIAELGIYPAVDPLDSTSR	1/sp|P06576|ATPB_HUMAN	b6/0.002	AIAELGIYPAVDPLDSTSR	0	0	0	2	2265_AIAELGIYPAVDPLDSTSR_2	NA	1/sp|P06576|ATPB_HUMAN
Pancreas	994.52	450.231	94	19051_y4_1_AIAELGIYPAVDPLDSTSR_2	-1	2220.7	2265_AIAELGIYPAVDPLDSTSR_2	0	AIAELGIYPAVDPLDSTSR	1/sp|P06576|ATPB_HUMAN	y4/0.001	AIAELGIYPAVDPLDSTSR	0	0	0	2	2265_AIAELGIYPAVDPLDSTSR_2	NA	1/sp|P06576|ATPB_HUMAN
Pancreas	994.52	668.398	94	19057_b7_1_AIAELGIYPAVDPLDSTSR_2	-1	997.8	2265_AIAELGIYPAVDPLDSTSR_2	0	AIAELGIYPAVDPLDSTSR	1/sp|P06576|ATPB_HUMAN	b7/0.002	AIAELGIYPAVDPLDSTSR	0	0	0	2	2265_AIAELGIYPAVDPLDSTSR_2	NA	1/sp|P06576|ATPB_HUMAN
Pancreas	994.52	890.421	94	19060_y8_1_AIAELGIYPAVDPLDSTSR_2	-1	980.5	2265_AIAELGIYPAVDPLDSTSR_2	0	AIAELGIYPAVDPLDSTSR	1/sp|P06576|ATPB_HUMAN	y8/0.002	AIAELGIYPAVDPLDSTSR	0	0	0	2	2265_AIAELGIYPAVDPLDSTSR_2	NA	1/sp|P06576|ATPB_HUMAN
Pancreas	751.865	652.317	-39.9121	35151_y10_2_AQHEDQVEQYKK_2	-1	5574.1	4171_AQHEDQVEQYKK_2	0	AQHEDQVEQYKK	1/sp|P02545|LMNA_HUMAN	y10^2/0.002	AQHEDQVEQYKK	0	0	0	2	4171_AQHEDQVEQYKK_2	NA	1/sp|P02545|LMNA_HUMAN
Pancreas	751.865	1166.57	-39.9121	35159_y9_1_AQHEDQVEQYKK_2	-1	1963.2	4171_AQHEDQVEQYKK_2	0	AQHEDQVEQYKK	1/sp|P02545|LMNA_HUMAN	y9/0.003	AQHEDQVEQYKK	0	0	0	2	4171_AQHEDQVEQYKK_2	NA	1/sp|P02545|LMNA_HUMAN
Pancreas	751.865	1037.53	-39.9121	35157_y8_1_AQHEDQVEQYKK_2	-1	1671.1	4171_AQHEDQVEQYKK_2	0	AQHEDQVEQYKK	1/sp|P02545|LMNA_HUMAN	y8/0.002	AQHEDQVEQYKK	0	0	0	2	4171_AQHEDQVEQYKK_2	NA	1/sp|P02545|LMNA_HUMAN
Pancreas	751.865	466.204	-39.9121	35148_b4_1_AQHEDQVEQYKK_2	-1	1080.3	4171_AQHEDQVEQYKK_2	0	AQHEDQVEQYKK	1/sp|P02545|LMNA_HUMAN	b4/0.002	AQHEDQVEQYKK	0	0	0	2	4171_AQHEDQVEQYKK_2	NA	1/sp|P02545|LMNA_HUMAN
Pancreas	751.865	937.401	-39.9121	35156_b8_1_AQHEDQVEQYKK_2	-1	1035.9	4171_AQHEDQVEQYKK_2	0	AQHEDQVEQYKK	1/sp|P02545|LMNA_HUMAN	b8/0.002	AQHEDQVEQYKK	0	0	0	2	4171_AQHEDQVEQYKK_2	NA	1/sp|P02545|LMNA_HUMAN
Pancreas	751.865	438.271	-39.9121	35147_y3_1_AQHEDQVEQYKK_2	-1	994.7	4171_AQHEDQVEQYKK_2	0	AQHEDQVEQYKK	1/sp|P02545|LMNA_HUMAN	y3/0.002	AQHEDQVEQYKK	0	0	0	2	4171_AQHEDQVEQYKK_2	NA	1/sp|P02545|LMNA_HUMAN
Pancreas	770.868	475.251	58.5	59548_y5_1_DASGVTFTWTPSSGK_2	-1	10000	7131_DASGVTFTWTPSSGK_2	0	DASGVTFTWTPSSGK	1/sp|P01876|IGHA1_HUMAN	y5/0.001	DASGVTFTWTPSSGK	0	0	0	2	7131_DASGVTFTWTPSSGK_2	NA	1/sp|P01876|IGHA1_HUMAN
Pancreas	770.868	1111.54	58.5	59554_y10_1_DASGVTFTWTPSSGK_2	-1	5273	7131_DASGVTFTWTPSSGK_2	0	DASGVTFTWTPSSGK	1/sp|P01876|IGHA1_HUMAN	y10/0.003	DASGVTFTWTPSSGK	0	0	0	2	7131_DASGVTFTWTPSSGK_2	NA	1/sp|P01876|IGHA1_HUMAN
Pancreas	770.868	576.299	58.5	59550_y6_1_DASGVTFTWTPSSGK_2	-1	3230.3	7131_DASGVTFTWTPSSGK_2	0	DASGVTFTWTPSSGK	1/sp|P01876|IGHA1_HUMAN	y6/0.002	DASGVTFTWTPSSGK	0	0	0	2	7131_DASGVTFTWTPSSGK_2	NA	1/sp|P01876|IGHA1_HUMAN
Pancreas	770.868	863.426	58.5	59552_y8_1_DASGVTFTWTPSSGK_2	-1	3107.4	7131_DASGVTFTWTPSSGK_2	0	DASGVTFTWTPSSGK	1/sp|P01876|IGHA1_HUMAN	y8/0.002	DASGVTFTWTPSSGK	0	0	0	2	7131_DASGVTFTWTPSSGK_2	NA	1/sp|P01876|IGHA1_HUMAN
Pancreas	770.868	1010.49	58.5	59553_y9_1_DASGVTFTWTPSSGK_2	-1	2448.2	7131_DASGVTFTWTPSSGK_2	0	DASGVTFTWTPSSGK	1/sp|P01876|IGHA1_HUMAN	y9/0.003	DASGVTFTWTPSSGK	0	0	0	2	7131_DASGVTFTWTPSSGK_2	NA	1/sp|P01876|IGHA1_HUMAN
Pancreas	770.868	430.193	58.5	59547_b5_1_DASGVTFTWTPSSGK_2	-1	1443.1	7131_DASGVTFTWTPSSGK_2	0	DASGVTFTWTPSSGK	1/sp|P01876|IGHA1_HUMAN	b5/0.001,m10:14/0.001	DASGVTFTWTPSSGK	0	0	0	2	7131_DASGVTFTWTPSSGK_2	NA	1/sp|P01876|IGHA1_HUMAN
Pancreas	814.409	606.266	89.6	118514_y6_1_EVGTPHGIILDSVDAAFICPGSSR_3	-1	10000	14390_EVGTPHGIILDSVDAAFICPGSSR_3	0	EVGTPHGIILDSVDAAFICPGSSR	1/sp|P02790|HEMO_HUMAN	y6/0.002	EVGTPHGIILDSVDAAFICPGSSR	0	0	0	3	14390_EVGTPHGIILDSVDAAFICPGSSR_3	NA	1/sp|P02790|HEMO_HUMAN
Pancreas	814.409	719.35	89.6	118516_y7_1_EVGTPHGIILDSVDAAFICPGSSR_3	-1	9751.7	14390_EVGTPHGIILDSVDAAFICPGSSR_3	0	EVGTPHGIILDSVDAAFICPGSSR	1/sp|P02790|HEMO_HUMAN	y7/0.002,y21^3/-0.013	EVGTPHGIILDSVDAAFICPGSSR	0	0	0	3	14390_EVGTPHGIILDSVDAAFICPGSSR_3	NA	1/sp|P02790|HEMO_HUMAN
Pancreas	814.409	866.419	89.6	118518_y8_1_EVGTPHGIILDSVDAAFICPGSSR_3	-1	8636.1	14390_EVGTPHGIILDSVDAAFICPGSSR_3	0	EVGTPHGIILDSVDAAFICPGSSR	1/sp|P02790|HEMO_HUMAN	y8/0.003	EVGTPHGIILDSVDAAFICPGSSR	0	0	0	3	14390_EVGTPHGIILDSVDAAFICPGSSR_3	NA	1/sp|P02790|HEMO_HUMAN
Pancreas	814.409	503.257	89.6	118513_y5_1_EVGTPHGIILDSVDAAFICPGSSR_3	-1	6522.6	14390_EVGTPHGIILDSVDAAFICPGSSR_3	0	EVGTPHGIILDSVDAAFICPGSSR	1/sp|P02790|HEMO_HUMAN	y5/0.001	EVGTPHGIILDSVDAAFICPGSSR	0	0	0	3	14390_EVGTPHGIILDSVDAAFICPGSSR_3	NA	1/sp|P02790|HEMO_HUMAN
Pancreas	814.409	937.456	89.6	118520_y9_1_EVGTPHGIILDSVDAAFICPGSSR_3	-1	5080.5	14390_EVGTPHGIILDSVDAAFICPGSSR_3	0	EVGTPHGIILDSVDAAFICPGSSR	1/sp|P02790|HEMO_HUMAN	y9/0.002	EVGTPHGIILDSVDAAFICPGSSR	0	0	0	3	14390_EVGTPHGIILDSVDAAFICPGSSR_3	NA	1/sp|P02790|HEMO_HUMAN
Pancreas	814.409	1123.52	89.6	118523_y11_1_EVGTPHGIILDSVDAAFICPGSSR_3	-1	2955.4	14390_EVGTPHGIILDSVDAAFICPGSSR_3	0	EVGTPHGIILDSVDAAFICPGSSR	1/sp|P02790|HEMO_HUMAN	y11/0.002	EVGTPHGIILDSVDAAFICPGSSR	0	0	0	3	14390_EVGTPHGIILDSVDAAFICPGSSR_3	NA	1/sp|P02790|HEMO_HUMAN
Pancreas	539.767	466.233	-13.714	131592_y7_2_FLENEDRR_2	-1	430.2	15938_FLENEDRR_2	0	FLENEDRR	1/sp|P01009|A1AT_HUMAN	y7^2/0.001	FLENEDRR	0	0	0	2	15938_FLENEDRR_2	NA	1/sp|P01009|A1AT_HUMAN
Pancreas	539.767	748.315	-13.714	131595_b6_1_FLENEDRR_2	-1	328.8	15938_FLENEDRR_2	0	FLENEDRR	1/sp|P01009|A1AT_HUMAN	b6/0.001	FLENEDRR	0	0	0	2	15938_FLENEDRR_2	NA	1/sp|P01009|A1AT_HUMAN
Pancreas	539.767	409.691	-13.714	131590_y6_2_FLENEDRR_2	-1	274.4	15938_FLENEDRR_2	0	FLENEDRR	1/sp|P01009|A1AT_HUMAN	y6^2/0.000	FLENEDRR	0	0	0	2	15938_FLENEDRR_2	NA	1/sp|P01009|A1AT_HUMAN
Pancreas	539.767	818.375	-13.714	131596_y6_1_FLENEDRR_2	-1	205.3	15938_FLENEDRR_2	0	FLENEDRR	1/sp|P01009|A1AT_HUMAN	y6/0.001	FLENEDRR	0	0	0	2	15938_FLENEDRR_2	NA	1/sp|P01009|A1AT_HUMAN
Pancreas	539.767	904.416	-13.714	131597_b7_1_FLENEDRR_2	-1	198	15938_FLENEDRR_2	0	FLENEDRR	1/sp|P01009|A1AT_HUMAN	b7/0.001	FLENEDRR	0	0	0	2	15938_FLENEDRR_2	NA	1/sp|P01009|A1AT_HUMAN
Pancreas	539.767	446.247	-13.714	131591_y3_1_FLENEDRR_2	-1	117.9	15938_FLENEDRR_2	0	FLENEDRR	1/sp|P01009|A1AT_HUMAN	y3/0.001	FLENEDRR	0	0	0	2	15938_FLENEDRR_2	NA	1/sp|P01009|A1AT_HUMAN
Pancreas	676.344	781.432	-2.58214	188660_y9_1_HGNRGETGPSGPVGPAGAVGPR_3	-1	10000	22906_HGNRGETGPSGPVGPAGAVGPR_3	0	HGNRGETGPSGPVGPAGAVGPR	1/sp|P08123|CO1A2_HUMAN	y9/0.001	HGNRGETGPSGPVGPAGAVGPR	0	0	0	3	22906_HGNRGETGPSGPVGPAGAVGPR_3	NA	1/sp|P08123|CO1A2_HUMAN
Pancreas	676.344	724.41	-2.58214	188659_y8_1_HGNRGETGPSGPVGPAGAVGPR_3	-1	7131	22906_HGNRGETGPSGPVGPAGAVGPR_3	0	HGNRGETGPSGPVGPAGAVGPR	1/sp|P08123|CO1A2_HUMAN	y8/0.001	HGNRGETGPSGPVGPAGAVGPR	0	0	0	3	22906_HGNRGETGPSGPVGPAGAVGPR_3	NA	1/sp|P08123|CO1A2_HUMAN
Pancreas	676.344	525.739	-2.58214	188654_b11_2_HGNRGETGPSGPVGPAGAVGPR_3	-1	3210.1	22906_HGNRGETGPSGPVGPAGAVGPR_3	0	HGNRGETGPSGPVGPAGAVGPR	1/sp|P08123|CO1A2_HUMAN	b11^2/0.000	HGNRGETGPSGPVGPAGAVGPR	0	0	0	3	22906_HGNRGETGPSGPVGPAGAVGPR_3	NA	1/sp|P08123|CO1A2_HUMAN
Pancreas	676.344	1050.47	-2.58214	188665_b11_1_HGNRGETGPSGPVGPAGAVGPR_3	-1	2821.8	22906_HGNRGETGPSGPVGPAGAVGPR_3	0	HGNRGETGPSGPVGPAGAVGPR	1/sp|P08123|CO1A2_HUMAN	b11/-0.001	HGNRGETGPSGPVGPAGAVGPR	0	0	0	3	22906_HGNRGETGPSGPVGPAGAVGPR_3	NA	1/sp|P08123|CO1A2_HUMAN
Pancreas	676.344	623.8	-2.58214	188656_b13_2_HGNRGETGPSGPVGPAGAVGPR_3	-1	2571.5	22906_HGNRGETGPSGPVGPAGAVGPR_3	0	HGNRGETGPSGPVGPAGAVGPR	1/sp|P08123|CO1A2_HUMAN	b13^2/0.001	HGNRGETGPSGPVGPAGAVGPR	0	0	0	3	22906_HGNRGETGPSGPVGPAGAVGPR_3	NA	1/sp|P08123|CO1A2_HUMAN
Pancreas	676.344	977.553	-2.58214	188663_y11_1_HGNRGETGPSGPVGPAGAVGPR_3	-1	2261.6	22906_HGNRGETGPSGPVGPAGAVGPR_3	0	HGNRGETGPSGPVGPAGAVGPR	1/sp|P08123|CO1A2_HUMAN	y11/0.001	HGNRGETGPSGPVGPAGAVGPR	0	0	0	3	22906_HGNRGETGPSGPVGPAGAVGPR_3	NA	1/sp|P08123|CO1A2_HUMAN
Pancreas	785.951	1047.56	108.9	228783_y9_1_ISLPLPNFSSLNLR_2	-1	10000	27435_ISLPLPNFSSLNLR_2	0	ISLPLPNFSSLNLR	1/sp|P08670|VIME_HUMAN	y9/0.001	ISLPLPNFSSLNLR	0	0	0	2	27435_ISLPLPNFSSLNLR_2	NA	1/sp|P08670|VIME_HUMAN
Pancreas	785.951	524.283	108.9	228778_y9_2_ISLPLPNFSSLNLR_2	-1	2050.7	27435_ISLPLPNFSSLNLR_2	0	ISLPLPNFSSLNLR	1/sp|P08670|VIME_HUMAN	y9^2/0.001	ISLPLPNFSSLNLR	0	0	0	2	27435_ISLPLPNFSSLNLR_2	NA	1/sp|P08670|VIME_HUMAN
Pancreas	785.951	836.462	108.9	228781_y7_1_ISLPLPNFSSLNLR_2	-1	1418.1	27435_ISLPLPNFSSLNLR_2	0	ISLPLPNFSSLNLR	1/sp|P08670|VIME_HUMAN	y7/0.001	ISLPLPNFSSLNLR	0	0	0	2	27435_ISLPLPNFSSLNLR_2	NA	1/sp|P08670|VIME_HUMAN
Pancreas	785.951	689.394	108.9	228780_y6_1_ISLPLPNFSSLNLR_2	-1	1284.6	27435_ISLPLPNFSSLNLR_2	0	ISLPLPNFSSLNLR	1/sp|P08670|VIME_HUMAN	y6/0.001	ISLPLPNFSSLNLR	0	0	0	2	27435_ISLPLPNFSSLNLR_2	NA	1/sp|P08670|VIME_HUMAN
Pancreas	785.951	950.505	108.9	228782_y8_1_ISLPLPNFSSLNLR_2	-1	935.5	27435_ISLPLPNFSSLNLR_2	0	ISLPLPNFSSLNLR	1/sp|P08670|VIME_HUMAN	y8/0.002	ISLPLPNFSSLNLR	0	0	0	2	27435_ISLPLPNFSSLNLR_2	NA	1/sp|P08670|VIME_HUMAN
Pancreas	785.951	1160.64	108.9	228784_y10_1_ISLPLPNFSSLNLR_2	-1	842.7	27435_ISLPLPNFSSLNLR_2	0	ISLPLPNFSSLNLR	1/sp|P08670|VIME_HUMAN	y10/0.001	ISLPLPNFSSLNLR	0	0	0	2	27435_ISLPLPNFSSLNLR_2	NA	1/sp|P08670|VIME_HUMAN
Pancreas	821.435	1103.55	111.2	232068_y9_1_ITPNLAEFAFSLYR_2	-1	8420.6	27813_ITPNLAEFAFSLYR_2	0	ITPNLAEFAFSLYR	1/sp|P01009|A1AT_HUMAN	y9/0.003	ITPNLAEFAFSLYR	0	0	0	2	27813_ITPNLAEFAFSLYR_2	NA	1/sp|P01009|A1AT_HUMAN
Pancreas	821.435	1032.51	111.2	232067_y8_1_ITPNLAEFAFSLYR_2	-1	6420.6	27813_ITPNLAEFAFSLYR_2	0	ITPNLAEFAFSLYR	1/sp|P01009|A1AT_HUMAN	y8/0.003	ITPNLAEFAFSLYR	0	0	0	2	27813_ITPNLAEFAFSLYR_2	NA	1/sp|P01009|A1AT_HUMAN
Pancreas	821.435	903.472	111.2	232066_y7_1_ITPNLAEFAFSLYR_2	-1	5442.4	27813_ITPNLAEFAFSLYR_2	0	ITPNLAEFAFSLYR	1/sp|P01009|A1AT_HUMAN	y7/0.003	ITPNLAEFAFSLYR	0	0	0	2	27813_ITPNLAEFAFSLYR_2	NA	1/sp|P01009|A1AT_HUMAN
Pancreas	821.435	756.404	111.2	232064_y6_1_ITPNLAEFAFSLYR_2	-1	3383.5	27813_ITPNLAEFAFSLYR_2	0	ITPNLAEFAFSLYR	1/sp|P01009|A1AT_HUMAN	y6/0.002	ITPNLAEFAFSLYR	0	0	0	2	27813_ITPNLAEFAFSLYR_2	NA	1/sp|P01009|A1AT_HUMAN
Pancreas	821.435	714.37	111.2	232063_y12_2_ITPNLAEFAFSLYR_2	-1	2692.2	27813_ITPNLAEFAFSLYR_2	0	ITPNLAEFAFSLYR	1/sp|P01009|A1AT_HUMAN	y12^2/0.002	ITPNLAEFAFSLYR	0	0	0	2	27813_ITPNLAEFAFSLYR_2	NA	1/sp|P01009|A1AT_HUMAN
Pancreas	821.435	685.367	111.2	232062_y5_1_ITPNLAEFAFSLYR_2	-1	2373.2	27813_ITPNLAEFAFSLYR_2	0	ITPNLAEFAFSLYR	1/sp|P01009|A1AT_HUMAN	y5/0.002	ITPNLAEFAFSLYR	0	0	0	2	27813_ITPNLAEFAFSLYR_2	NA	1/sp|P01009|A1AT_HUMAN
Pancreas	584.789	443.194	-28.2104	276996_y7_2_LGIHEDSQNR_2	-1	6854.3	32727_LGIHEDSQNR_2	0	LGIHEDSQNR	1/sp|P07900|HS90A_HUMAN	y7^2/0.002	LGIHEDSQNR	0	0	0	2	32727_LGIHEDSQNR_2	NA	1/sp|P07900|HS90A_HUMAN
Pancreas	584.789	748.322	-28.2104	277002_y6_1_LGIHEDSQNR_2	-1	4448	32727_LGIHEDSQNR_2	0	LGIHEDSQNR	1/sp|P07900|HS90A_HUMAN	y6/0.003	LGIHEDSQNR	0	0	0	2	32727_LGIHEDSQNR_2	NA	1/sp|P07900|HS90A_HUMAN
Pancreas	584.789	885.381	-28.2104	277003_y7_1_LGIHEDSQNR_2	-1	2824.9	32727_LGIHEDSQNR_2	0	LGIHEDSQNR	1/sp|P07900|HS90A_HUMAN	y7/0.004	LGIHEDSQNR	0	0	0	2	32727_LGIHEDSQNR_2	NA	1/sp|P07900|HS90A_HUMAN
Pancreas	584.789	619.279	-28.2104	277001_y5_1_LGIHEDSQNR_2	-1	2148.8	32727_LGIHEDSQNR_2	0	LGIHEDSQNR	1/sp|P07900|HS90A_HUMAN	y5/0.003	LGIHEDSQNR	0	0	0	2	32727_LGIHEDSQNR_2	NA	1/sp|P07900|HS90A_HUMAN
Pancreas	584.789	504.252	-28.2104	276998_y4_1_LGIHEDSQNR_2	-1	1917.1	32727_LGIHEDSQNR_2	0	LGIHEDSQNR	1/sp|P07900|HS90A_HUMAN	y4/0.003	LGIHEDSQNR	0	0	0	2	32727_LGIHEDSQNR_2	NA	1/sp|P07900|HS90A_HUMAN
Pancreas	584.789	528.247	-28.2104	276999_y9_2_LGIHEDSQNR_2	-1	1237	32727_LGIHEDSQNR_2	0	LGIHEDSQNR	1/sp|P07900|HS90A_HUMAN	y9^2/0.004	LGIHEDSQNR	0	0	0	2	32727_LGIHEDSQNR_2	NA	1/sp|P07900|HS90A_HUMAN
Pancreas	589.824	937.463	10.9	284467_y9_1_LKEDAVSAAFK_2	-1	4689.6	33591_LKEDAVSAAFK_2	0	LKEDAVSAAFK	1/sp|P51884|LUM_HUMAN	y9/0.002	LKEDAVSAAFK	0	0	0	2	33591_LKEDAVSAAFK_2	NA	1/sp|P51884|LUM_HUMAN
Pancreas	589.824	533.282	10.9	284463_y10_2_LKEDAVSAAFK_2	-1	1999.7	33591_LKEDAVSAAFK_2	0	LKEDAVSAAFK	1/sp|P51884|LUM_HUMAN	y10^2/0.001	LKEDAVSAAFK	0	0	0	2	33591_LKEDAVSAAFK_2	NA	1/sp|P51884|LUM_HUMAN
Pancreas	589.824	808.42	10.9	284466_y8_1_LKEDAVSAAFK_2	-1	1546.2	33591_LKEDAVSAAFK_2	0	LKEDAVSAAFK	1/sp|P51884|LUM_HUMAN	y8/0.001	LKEDAVSAAFK	0	0	0	2	33591_LKEDAVSAAFK_2	NA	1/sp|P51884|LUM_HUMAN
Pancreas	589.824	523.287	10.9	284462_y5_1_LKEDAVSAAFK_2	-1	903.8	33591_LKEDAVSAAFK_2	0	LKEDAVSAAFK	1/sp|P51884|LUM_HUMAN	y5/0.000	LKEDAVSAAFK	0	0	0	2	33591_LKEDAVSAAFK_2	NA	1/sp|P51884|LUM_HUMAN
Pancreas	589.824	693.393	10.9	284465_y7_1_LKEDAVSAAFK_2	-1	730.8	33591_LKEDAVSAAFK_2	0	LKEDAVSAAFK	1/sp|P51884|LUM_HUMAN	y7/0.001	LKEDAVSAAFK	0	0	0	2	33591_LKEDAVSAAFK_2	NA	1/sp|P51884|LUM_HUMAN
Pancreas	589.824	622.356	10.9	284464_y6_1_LKEDAVSAAFK_2	-1	428.5	33591_LKEDAVSAAFK_2	0	LKEDAVSAAFK	1/sp|P51884|LUM_HUMAN	y6/0.001	LKEDAVSAAFK	0	0	0	2	33591_LKEDAVSAAFK_2	NA	1/sp|P51884|LUM_HUMAN
Pancreas	942.455	812.861	-0.9	295218_b14_2_LNFSHGTHEYHAETIK_2	-1	840.2	34894_LNFSHGTHEYHAETIK_2	0	LNFSHGTHEYHAETIK	1/sp|P14618|KPYM_HUMAN	b14^2/0.003,m2:15^2/0.003	LNFSHGTHEYHAETIK	0	0	0	2	34894_LNFSHGTHEYHAETIK_2	NA	1/sp|P14618|KPYM_HUMAN
Pancreas	942.455	762.337	-0.9	295217_b13_2_LNFSHGTHEYHAETIK_2	-1	578.2	34894_LNFSHGTHEYHAETIK_2	0	LNFSHGTHEYHAETIK	1/sp|P14618|KPYM_HUMAN	b13^2/0.003	LNFSHGTHEYHAETIK	0	0	0	2	34894_LNFSHGTHEYHAETIK_2	NA	1/sp|P14618|KPYM_HUMAN
Pancreas	942.455	711.842	-0.9	295215_y12_2_LNFSHGTHEYHAETIK_2	-1	570.4	34894_LNFSHGTHEYHAETIK_2	0	LNFSHGTHEYHAETIK	1/sp|P14618|KPYM_HUMAN	y12^2/0.003	LNFSHGTHEYHAETIK	0	0	0	2	34894_LNFSHGTHEYHAETIK_2	NA	1/sp|P14618|KPYM_HUMAN
Pancreas	942.455	828.892	-0.9	295219_y14_2_LNFSHGTHEYHAETIK_2	-1	457.1	34894_LNFSHGTHEYHAETIK_2	0	LNFSHGTHEYHAETIK	1/sp|P14618|KPYM_HUMAN	y14^2/0.003	LNFSHGTHEYHAETIK	0	0	0	2	34894_LNFSHGTHEYHAETIK_2	NA	1/sp|P14618|KPYM_HUMAN
Pancreas	942.455	561.324	-0.9	295213_y5_1_LNFSHGTHEYHAETIK_2	-1	405.7	34894_LNFSHGTHEYHAETIK_2	0	LNFSHGTHEYHAETIK	1/sp|P14618|KPYM_HUMAN	y5/0.003	LNFSHGTHEYHAETIK	0	0	0	2	34894_LNFSHGTHEYHAETIK_2	NA	1/sp|P14618|KPYM_HUMAN
Pancreas	942.455	869.403	-0.9	295221_b15_2_LNFSHGTHEYHAETIK_2	-1	391.9	34894_LNFSHGTHEYHAETIK_2	0	LNFSHGTHEYHAETIK	1/sp|P14618|KPYM_HUMAN	b15^2/0.004	LNFSHGTHEYHAETIK	0	0	0	2	34894_LNFSHGTHEYHAETIK_2	NA	1/sp|P14618|KPYM_HUMAN
Pancreas	601.991	781.912	34.5	301616_y13_2_LQHLENELTHDIITK_3	-1	4987.9	35632_LQHLENELTHDIITK_3	0	LQHLENELTHDIITK	1/sp|P01009|A1AT_HUMAN	y13^2/0.000	LQHLENELTHDIITK	0	0	0	3	35632_LQHLENELTHDIITK_3	NA	1/sp|P01009|A1AT_HUMAN
Pancreas	601.991	827.462	34.5	301617_y7_1_LQHLENELTHDIITK_3	-1	4463.9	35632_LQHLENELTHDIITK_3	0	LQHLENELTHDIITK	1/sp|P01009|A1AT_HUMAN	y7/0.000	LQHLENELTHDIITK	0	0	0	3	35632_LQHLENELTHDIITK_3	NA	1/sp|P01009|A1AT_HUMAN
Pancreas	601.991	726.414	34.5	301615_y6_1_LQHLENELTHDIITK_3	-1	3500	35632_LQHLENELTHDIITK_3	0	LQHLENELTHDIITK	1/sp|P01009|A1AT_HUMAN	y6/-0.001	LQHLENELTHDIITK	0	0	0	3	35632_LQHLENELTHDIITK_3	NA	1/sp|P01009|A1AT_HUMAN
Pancreas	601.991	665.823	34.5	301613_b11_2_LQHLENELTHDIITK_3	-1	3217	35632_LQHLENELTHDIITK_3	0	LQHLENELTHDIITK	1/sp|P01009|A1AT_HUMAN	b11^2/0.000	LQHLENELTHDIITK	0	0	0	3	35632_LQHLENELTHDIITK_3	NA	1/sp|P01009|A1AT_HUMAN
Pancreas	601.991	521.611	34.5	301611_y13_3_LQHLENELTHDIITK_3	-1	2936.8	35632_LQHLENELTHDIITK_3	0	LQHLENELTHDIITK	1/sp|P01009|A1AT_HUMAN	y13^3/0.000	LQHLENELTHDIITK	0	0	0	3	35632_LQHLENELTHDIITK_3	NA	1/sp|P01009|A1AT_HUMAN
Pancreas	601.991	864.421	34.5	301618_b7_1_LQHLENELTHDIITK_3	-1	2402	35632_LQHLENELTHDIITK_3	0	LQHLENELTHDIITK	1/sp|P01009|A1AT_HUMAN	b7/-0.000	LQHLENELTHDIITK	0	0	0	3	35632_LQHLENELTHDIITK_3	NA	1/sp|P01009|A1AT_HUMAN
Pancreas	918.479	789.928	70	370375_y15_2_QEPSQGTTTFAVTSILR_2	-1	6188.8	43883_QEPSQGTTTFAVTSILR_2	0	QEPSQGTTTFAVTSILR	1/sp|P01876|IGHA1_HUMAN	y15^2/0.002	QEPSQGTTTFAVTSILR	0	0	0	2	43883_QEPSQGTTTFAVTSILR_2	NA	1/sp|P01876|IGHA1_HUMAN
Pancreas	918.479	589.367	70	370372_y5_1_QEPSQGTTTFAVTSILR_2	-1	5653	43883_QEPSQGTTTFAVTSILR_2	0	QEPSQGTTTFAVTSILR	1/sp|P01876|IGHA1_HUMAN	y5/0.002	QEPSQGTTTFAVTSILR	0	0	0	2	43883_QEPSQGTTTFAVTSILR_2	NA	1/sp|P01876|IGHA1_HUMAN
Pancreas	918.479	1108.64	70	370378_y10_1_QEPSQGTTTFAVTSILR_2	-1	5551.3	43883_QEPSQGTTTFAVTSILR_2	0	QEPSQGTTTFAVTSILR	1/sp|P01876|IGHA1_HUMAN	y10/0.004	QEPSQGTTTFAVTSILR	0	0	0	2	43883_QEPSQGTTTFAVTSILR_2	NA	1/sp|P01876|IGHA1_HUMAN
Pancreas	918.479	759.472	70	370374_y7_1_QEPSQGTTTFAVTSILR_2	-1	4963.7	43883_QEPSQGTTTFAVTSILR_2	0	QEPSQGTTTFAVTSILR	1/sp|P01876|IGHA1_HUMAN	y7/0.003	QEPSQGTTTFAVTSILR	0	0	0	2	43883_QEPSQGTTTFAVTSILR_2	NA	1/sp|P01876|IGHA1_HUMAN
Pancreas	918.479	1007.59	70	370377_y9_1_QEPSQGTTTFAVTSILR_2	-1	4452.9	43883_QEPSQGTTTFAVTSILR_2	0	QEPSQGTTTFAVTSILR	1/sp|P01876|IGHA1_HUMAN	y9/0.004	QEPSQGTTTFAVTSILR	0	0	0	2	43883_QEPSQGTTTFAVTSILR_2	NA	1/sp|P01876|IGHA1_HUMAN
Pancreas	918.479	688.435	70	370373_y6_1_QEPSQGTTTFAVTSILR_2	-1	3108.4	43883_QEPSQGTTTFAVTSILR_2	0	QEPSQGTTTFAVTSILR	1/sp|P01876|IGHA1_HUMAN	y6/0.002	QEPSQGTTTFAVTSILR	0	0	0	2	43883_QEPSQGTTTFAVTSILR_2	NA	1/sp|P01876|IGHA1_HUMAN
Pancreas	894.488	1033.55	63	412406_y8_1_SGIPIVTSPYQIHFTK_2	-1	5560.5	48860_SGIPIVTSPYQIHFTK_2	0	SGIPIVTSPYQIHFTK	1/sp|P01024|CO3_HUMAN	y8/0.001	SGIPIVTSPYQIHFTK	0	0	0	2	48860_SGIPIVTSPYQIHFTK_2	NA	1/sp|P01024|CO3_HUMAN
Pancreas	894.488	1120.58	63	412407_y9_1_SGIPIVTSPYQIHFTK_2	-1	3681.3	48860_SGIPIVTSPYQIHFTK_2	0	SGIPIVTSPYQIHFTK	1/sp|P01024|CO3_HUMAN	y9/0.001	SGIPIVTSPYQIHFTK	0	0	0	2	48860_SGIPIVTSPYQIHFTK_2	NA	1/sp|P01024|CO3_HUMAN
Pancreas	894.488	532.288	63	412402_y4_1_SGIPIVTSPYQIHFTK_2	-1	2779	48860_SGIPIVTSPYQIHFTK_2	0	SGIPIVTSPYQIHFTK	1/sp|P01024|CO3_HUMAN	y4/0.000	SGIPIVTSPYQIHFTK	0	0	0	2	48860_SGIPIVTSPYQIHFTK_2	NA	1/sp|P01024|CO3_HUMAN
Pancreas	894.488	765.919	63	412405_y13_2_SGIPIVTSPYQIHFTK_2	-1	2256.9	48860_SGIPIVTSPYQIHFTK_2	0	SGIPIVTSPYQIHFTK	1/sp|P01024|CO3_HUMAN	y13^2/0.000	SGIPIVTSPYQIHFTK	0	0	0	2	48860_SGIPIVTSPYQIHFTK_2	NA	1/sp|P01024|CO3_HUMAN
Pancreas	894.488	468.282	63	412401_b5_1_SGIPIVTSPYQIHFTK_2	-1	870.5	48860_SGIPIVTSPYQIHFTK_2	0	SGIPIVTSPYQIHFTK	1/sp|P01024|CO3_HUMAN	b5/0.000	SGIPIVTSPYQIHFTK	0	0	0	2	48860_SGIPIVTSPYQIHFTK_2	NA	1/sp|P01024|CO3_HUMAN
Pancreas	894.488	645.372	63	412404_y5_1_SGIPIVTSPYQIHFTK_2	-1	777.7	48860_SGIPIVTSPYQIHFTK_2	0	SGIPIVTSPYQIHFTK	1/sp|P01024|CO3_HUMAN	y5/0.000	SGIPIVTSPYQIHFTK	0	0	0	2	48860_SGIPIVTSPYQIHFTK_2	NA	1/sp|P01024|CO3_HUMAN
Pancreas	649.341	1097.56	15.8	419680_y9_1_SLEDLQLTHNK_2	-1	2789.9	49688_SLEDLQLTHNK_2	0	SLEDLQLTHNK	1/sp|P51884|LUM_HUMAN	y9/0.003	SLEDLQLTHNK	0	0	0	2	49688_SLEDLQLTHNK_2	NA	1/sp|P51884|LUM_HUMAN
Pancreas	649.341	968.516	15.8	419679_y8_1_SLEDLQLTHNK_2	-1	2028.4	49688_SLEDLQLTHNK_2	0	SLEDLQLTHNK	1/sp|P51884|LUM_HUMAN	y8/0.003	SLEDLQLTHNK	0	0	0	2	49688_SLEDLQLTHNK_2	NA	1/sp|P51884|LUM_HUMAN
Pancreas	649.341	499.262	15.8	419674_y4_1_SLEDLQLTHNK_2	-1	1745.3	49688_SLEDLQLTHNK_2	0	SLEDLQLTHNK	1/sp|P51884|LUM_HUMAN	y4/0.001	SLEDLQLTHNK	0	0	0	2	49688_SLEDLQLTHNK_2	NA	1/sp|P51884|LUM_HUMAN
Pancreas	649.341	612.346	15.8	419676_y5_1_SLEDLQLTHNK_2	-1	1538.5	49688_SLEDLQLTHNK_2	0	SLEDLQLTHNK	1/sp|P51884|LUM_HUMAN	y5/0.002	SLEDLQLTHNK	0	0	0	2	49688_SLEDLQLTHNK_2	NA	1/sp|P51884|LUM_HUMAN
Pancreas	649.341	740.405	15.8	419677_y6_1_SLEDLQLTHNK_2	-1	1226.7	49688_SLEDLQLTHNK_2	0	SLEDLQLTHNK	1/sp|P51884|LUM_HUMAN	y6/0.001	SLEDLQLTHNK	0	0	0	2	49688_SLEDLQLTHNK_2	NA	1/sp|P51884|LUM_HUMAN
Pancreas	649.341	853.489	15.8	419678_y7_1_SLEDLQLTHNK_2	-1	1206.1	49688_SLEDLQLTHNK_2	0	SLEDLQLTHNK	1/sp|P51884|LUM_HUMAN	y7/0.002	SLEDLQLTHNK	0	0	0	2	49688_SLEDLQLTHNK_2	NA	1/sp|P51884|LUM_HUMAN
Pancreas	476.909	510.267	26	423785_y4_1_SLYASSPGGVYATR_3	-1	6474.3	50181_SLYASSPGGVYATR_3	0	SLYASSPGGVYATR	1/sp|P08670|VIME_HUMAN	y4/0.001,y11-46^2/0.001	SLYASSPGGVYATR	0	0	0	3	50181_SLYASSPGGVYATR_3	NA	1/sp|P08670|VIME_HUMAN
Pancreas	476.909	723.378	26	423788_y7_1_SLYASSPGGVYATR_3	-1	2945.6	50181_SLYASSPGGVYATR_3	0	SLYASSPGGVYATR	1/sp|P08670|VIME_HUMAN	y7/0.002	SLYASSPGGVYATR	0	0	0	3	50181_SLYASSPGGVYATR_3	NA	1/sp|P08670|VIME_HUMAN
Pancreas	476.909	820.431	26	423789_y8_1_SLYASSPGGVYATR_3	-1	2185.5	50181_SLYASSPGGVYATR_3	0	SLYASSPGGVYATR	1/sp|P08670|VIME_HUMAN	y8/0.004	SLYASSPGGVYATR	0	0	0	3	50181_SLYASSPGGVYATR_3	NA	1/sp|P08670|VIME_HUMAN
Pancreas	476.909	410.719	26	423783_y8_2_SLYASSPGGVYATR_3	-1	1903.2	50181_SLYASSPGGVYATR_3	0	SLYASSPGGVYATR	1/sp|P08670|VIME_HUMAN	y8^2/0.001	SLYASSPGGVYATR	0	0	0	3	50181_SLYASSPGGVYATR_3	NA	1/sp|P08670|VIME_HUMAN
Pancreas	476.909	666.357	26	423787_y6_1_SLYASSPGGVYATR_3	-1	1398.5	50181_SLYASSPGGVYATR_3	0	SLYASSPGGVYATR	1/sp|P08670|VIME_HUMAN	y6/0.003	SLYASSPGGVYATR	0	0	0	3	50181_SLYASSPGGVYATR_3	NA	1/sp|P08670|VIME_HUMAN
Pancreas	476.909	994.495	26	423791_y10_1_SLYASSPGGVYATR_3	-1	832.8	50181_SLYASSPGGVYATR_3	0	SLYASSPGGVYATR	1/sp|P08670|VIME_HUMAN	y10/0.001	SLYASSPGGVYATR	0	0	0	3	50181_SLYASSPGGVYATR_3	NA	1/sp|P08670|VIME_HUMAN
Pancreas	508.311	829.514	47.5	437869_y8_1_SVLGQLGITK_2	-1	5317.6	51811_SVLGQLGITK_2	0	SVLGQLGITK	1/sp|P01009|A1AT_HUMAN	y8/0.002	SVLGQLGITK	0	0	0	2	51811_SVLGQLGITK_2	NA	1/sp|P01009|A1AT_HUMAN
Pancreas	508.311	716.43	47.5	437868_y7_1_SVLGQLGITK_2	-1	4553.7	51811_SVLGQLGITK_2	0	SVLGQLGITK	1/sp|P01009|A1AT_HUMAN	y7/0.002	SVLGQLGITK	0	0	0	2	51811_SVLGQLGITK_2	NA	1/sp|P01009|A1AT_HUMAN
Pancreas	508.311	418.266	47.5	437865_y4_1_SVLGQLGITK_2	-1	1289.1	51811_SVLGQLGITK_2	0	SVLGQLGITK	1/sp|P01009|A1AT_HUMAN	y4/0.001	SVLGQLGITK	0	0	0	2	51811_SVLGQLGITK_2	NA	1/sp|P01009|A1AT_HUMAN
Pancreas	508.311	531.35	47.5	437866_y5_1_SVLGQLGITK_2	-1	1105.5	51811_SVLGQLGITK_2	0	SVLGQLGITK	1/sp|P01009|A1AT_HUMAN	y5/0.002	SVLGQLGITK	0	0	0	2	51811_SVLGQLGITK_2	NA	1/sp|P01009|A1AT_HUMAN
Pancreas	508.311	659.409	47.5	437867_y6_1_SVLGQLGITK_2	-1	516.2	51811_SVLGQLGITK_2	0	SVLGQLGITK	1/sp|P01009|A1AT_HUMAN	y6/0.002	SVLGQLGITK	0	0	0	2	51811_SVLGQLGITK_2	NA	1/sp|P01009|A1AT_HUMAN
Pancreas	508.311	415.261	47.5	437864_y8_2_SVLGQLGITK_2	-1	306.1	51811_SVLGQLGITK_2	0	SVLGQLGITK	1/sp|P01009|A1AT_HUMAN	y8^2/0.001	SVLGQLGITK	0	0	0	2	51811_SVLGQLGITK_2	NA	1/sp|P01009|A1AT_HUMAN
Pancreas	890.388	606.325	-24.1685	445378_y5_1_TDTSHHDQDHPTFNK_2	-1	6255	52698_TDTSHHDQDHPTFNK_2	0	TDTSHHDQDHPTFNK	1/sp|P01009|A1AT_HUMAN	y5/0.001	TDTSHHDQDHPTFNK	0	0	0	2	52698_TDTSHHDQDHPTFNK_2	NA	1/sp|P01009|A1AT_HUMAN
Pancreas	890.388	1174.45	-24.1685	445386_b10_1_TDTSHHDQDHPTFNK_2	-1	3987	52698_TDTSHHDQDHPTFNK_2	0	TDTSHHDQDHPTFNK	1/sp|P01009|A1AT_HUMAN	b10/-0.001	TDTSHHDQDHPTFNK	0	0	0	2	52698_TDTSHHDQDHPTFNK_2	NA	1/sp|P01009|A1AT_HUMAN
Pancreas	890.388	1037.39	-24.1685	445384_b9_1_TDTSHHDQDHPTFNK_2	-1	3694.9	52698_TDTSHHDQDHPTFNK_2	0	TDTSHHDQDHPTFNK	1/sp|P01009|A1AT_HUMAN	b9/-0.000	TDTSHHDQDHPTFNK	0	0	0	2	52698_TDTSHHDQDHPTFNK_2	NA	1/sp|P01009|A1AT_HUMAN
Pancreas	890.388	743.383	-24.1685	445380_y6_1_TDTSHHDQDHPTFNK_2	-1	2505.2	52698_TDTSHHDQDHPTFNK_2	0	TDTSHHDQDHPTFNK	1/sp|P01009|A1AT_HUMAN	y6/-0.000	TDTSHHDQDHPTFNK	0	0	0	2	52698_TDTSHHDQDHPTFNK_2	NA	1/sp|P01009|A1AT_HUMAN
Pancreas	890.388	408.224	-24.1685	445376_y3_1_TDTSHHDQDHPTFNK_2	-1	1699.4	52698_TDTSHHDQDHPTFNK_2	0	TDTSHHDQDHPTFNK	1/sp|P01009|A1AT_HUMAN	y3/-0.000	TDTSHHDQDHPTFNK	0	0	0	2	52698_TDTSHHDQDHPTFNK_2	NA	1/sp|P01009|A1AT_HUMAN
Pancreas	890.388	794.306	-24.1685	445382_b7_1_TDTSHHDQDHPTFNK_2	-1	1617.4	52698_TDTSHHDQDHPTFNK_2	0	TDTSHHDQDHPTFNK	1/sp|P01009|A1AT_HUMAN	b7/-0.000	TDTSHHDQDHPTFNK	0	0	0	2	52698_TDTSHHDQDHPTFNK_2	NA	1/sp|P01009|A1AT_HUMAN
Pancreas	598.668	997.485	80.7	521108_y8_1_VVSVLTVVHQDWLNGK_3	-1	1976.3	61556_VVSVLTVVHQDWLNGK_3	0	VVSVLTVVHQDWLNGK	1/sp|P01859|IGHG2_HUMAN	y8/0.002	VVSVLTVVHQDWLNGK	0	0	0	3	61556_VVSVLTVVHQDWLNGK_3	NA	1/sp|P01859|IGHG2_HUMAN
Pancreas	598.668	1096.55	80.7	521109_y9_1_VVSVLTVVHQDWLNGK_3	-1	1362.4	61556_VVSVLTVVHQDWLNGK_3	0	VVSVLTVVHQDWLNGK	1/sp|P01859|IGHG2_HUMAN	y9/0.002	VVSVLTVVHQDWLNGK	0	0	0	3	61556_VVSVLTVVHQDWLNGK_3	NA	1/sp|P01859|IGHG2_HUMAN
Pancreas	598.668	860.426	80.7	521107_y7_1_VVSVLTVVHQDWLNGK_3	-1	853	61556_VVSVLTVVHQDWLNGK_3	0	VVSVLTVVHQDWLNGK	1/sp|P01859|IGHG2_HUMAN	y7/0.001	VVSVLTVVHQDWLNGK	0	0	0	3	61556_VVSVLTVVHQDWLNGK_3	NA	1/sp|P01859|IGHG2_HUMAN
Pancreas	598.668	617.341	80.7	521105_y5_1_VVSVLTVVHQDWLNGK_3	-1	795.5	61556_VVSVLTVVHQDWLNGK_3	0	VVSVLTVVHQDWLNGK	1/sp|P01859|IGHG2_HUMAN	y5/0.001	VVSVLTVVHQDWLNGK	0	0	0	3	61556_VVSVLTVVHQDWLNGK_3	NA	1/sp|P01859|IGHG2_HUMAN
Pancreas	598.668	732.368	80.7	521106_y6_1_VVSVLTVVHQDWLNGK_3	-1	612.3	61556_VVSVLTVVHQDWLNGK_3	0	VVSVLTVVHQDWLNGK	1/sp|P01859|IGHG2_HUMAN	y6/0.003	VVSVLTVVHQDWLNGK	0	0	0	3	61556_VVSVLTVVHQDWLNGK_3	NA	1/sp|P01859|IGHG2_HUMAN
Pancreas	598.668	1195.62	80.7	521110_y10_1_VVSVLTVVHQDWLNGK_3	-1	505.4	61556_VVSVLTVVHQDWLNGK_3	0	VVSVLTVVHQDWLNGK	1/sp|P01859|IGHG2_HUMAN	y10/0.000	VVSVLTVVHQDWLNGK	0	0	0	3	61556_VVSVLTVVHQDWLNGK_3	NA	1/sp|P01859|IGHG2_HUMAN
Pancreas	792.104	517.262	124.7	550545_y5_1_DIVTNNGVIHLIDQVLIPDSAK_3	-1	6696.9	65108_DIVTNNGVIHLIDQVLIPDSAK_3	0	DIVTNNGVIHLIDQVLIPDSAK	1/sp|Q15063|POSTN_HUMAN	y5/0.001	DIVTNNGVIHLIDQVLIPDSAK	0	0	0	3	65108_DIVTNNGVIHLIDQVLIPDSAK_3	NA	1/sp|Q15063|POSTN_HUMAN
Pancreas	792.104	743.43	124.7	550547_y7_1_DIVTNNGVIHLIDQVLIPDSAK_3	-1	1312.9	65108_DIVTNNGVIHLIDQVLIPDSAK_3	0	DIVTNNGVIHLIDQVLIPDSAK	1/sp|Q15063|POSTN_HUMAN	y7/0.001	DIVTNNGVIHLIDQVLIPDSAK	0	0	0	3	65108_DIVTNNGVIHLIDQVLIPDSAK_3	NA	1/sp|Q15063|POSTN_HUMAN
Pancreas	792.104	630.346	124.7	550546_y6_1_DIVTNNGVIHLIDQVLIPDSAK_3	-1	1103.8	65108_DIVTNNGVIHLIDQVLIPDSAK_3	0	DIVTNNGVIHLIDQVLIPDSAK	1/sp|Q15063|POSTN_HUMAN	y6/0.001	DIVTNNGVIHLIDQVLIPDSAK	0	0	0	3	65108_DIVTNNGVIHLIDQVLIPDSAK_3	NA	1/sp|Q15063|POSTN_HUMAN
Pancreas	792.104	1085.58	124.7	550550_y10_1_DIVTNNGVIHLIDQVLIPDSAK_3	-1	540.8	65108_DIVTNNGVIHLIDQVLIPDSAK_3	0	DIVTNNGVIHLIDQVLIPDSAK	1/sp|Q15063|POSTN_HUMAN	y10/-0.000	DIVTNNGVIHLIDQVLIPDSAK	0	0	0	3	65108_DIVTNNGVIHLIDQVLIPDSAK_3	NA	1/sp|Q15063|POSTN_HUMAN
Pancreas	792.104	1198.67	124.7	550551_y11_1_DIVTNNGVIHLIDQVLIPDSAK_3	-1	434.8	65108_DIVTNNGVIHLIDQVLIPDSAK_3	0	DIVTNNGVIHLIDQVLIPDSAK	1/sp|Q15063|POSTN_HUMAN	y11/-0.001	DIVTNNGVIHLIDQVLIPDSAK	0	0	0	3	65108_DIVTNNGVIHLIDQVLIPDSAK_3	NA	1/sp|Q15063|POSTN_HUMAN
Pancreas	792.104	842.498	124.7	550548_y8_1_DIVTNNGVIHLIDQVLIPDSAK_3	-1	371.9	65108_DIVTNNGVIHLIDQVLIPDSAK_3	0	DIVTNNGVIHLIDQVLIPDSAK	1/sp|Q15063|POSTN_HUMAN	y8/0.001	DIVTNNGVIHLIDQVLIPDSAK	0	0	0	3	65108_DIVTNNGVIHLIDQVLIPDSAK_3	NA	1/sp|Q15063|POSTN_HUMAN
Plasma	608.956	878.364	47.4	419_b7_1_ADRDQYELLCLDNTR_3	-1	7689.8	84_ADRDQYELLCLDNTR_3	0	ADRDQYELLCLDNTR	1/sp|P02787|TRFE_HUMAN	b7/-0.001	ADRDQYELLCLDNTR	0	0	0	3	84_ADRDQYELLCLDNTR_3	NA	1/sp|P02787|TRFE_HUMAN
Plasma	608.956	505.237	47.4	415_y4_1_ADRDQYELLCLDNTR_3	-1	4776.8	84_ADRDQYELLCLDNTR_3	0	ADRDQYELLCLDNTR	1/sp|P02787|TRFE_HUMAN	y4/-0.001,b13-36^3/0.006	ADRDQYELLCLDNTR	0	0	0	3	84_ADRDQYELLCLDNTR_3	NA	1/sp|P02787|TRFE_HUMAN
Plasma	608.956	991.448	47.4	420_b8_1_ADRDQYELLCLDNTR_3	-1	3811.4	84_ADRDQYELLCLDNTR_3	0	ADRDQYELLCLDNTR	1/sp|P02787|TRFE_HUMAN	b8/-0.001	ADRDQYELLCLDNTR	0	0	0	3	84_ADRDQYELLCLDNTR_3	NA	1/sp|P02787|TRFE_HUMAN
Plasma	608.956	749.321	47.4	418_b6_1_ADRDQYELLCLDNTR_3	-1	1675.1	84_ADRDQYELLCLDNTR_3	0	ADRDQYELLCLDNTR	1/sp|P02787|TRFE_HUMAN	b6/-0.001	ADRDQYELLCLDNTR	0	0	0	3	84_ADRDQYELLCLDNTR_3	NA	1/sp|P02787|TRFE_HUMAN
Plasma	608.956	458.199	47.4	414_b4_1_ADRDQYELLCLDNTR_3	-1	1475.6	84_ADRDQYELLCLDNTR_3	0	ADRDQYELLCLDNTR	1/sp|P02787|TRFE_HUMAN	b4/0.000	ADRDQYELLCLDNTR	0	0	0	3	84_ADRDQYELLCLDNTR_3	NA	1/sp|P02787|TRFE_HUMAN
Plasma	608.956	721.33	47.4	417_y6_1_ADRDQYELLCLDNTR_3	-1	906.4	84_ADRDQYELLCLDNTR_3	0	ADRDQYELLCLDNTR	1/sp|P02787|TRFE_HUMAN	y6/-0.003,a6/0.000	ADRDQYELLCLDNTR	0	0	0	3	84_ADRDQYELLCLDNTR_3	NA	1/sp|P02787|TRFE_HUMAN
Plasma	734.905	799.442	-9.44194	1112_y7_1_AHVSFKPTVAQQR_2	-1	4120.5	213_AHVSFKPTVAQQR_2	0	AHVSFKPTVAQQR	1/sp|P19823|ITIH2_HUMAN	y7/-0.001	AHVSFKPTVAQQR	0	0	0	2	213_AHVSFKPTVAQQR_2	NA	1/sp|P19823|ITIH2_HUMAN
Plasma	734.905	1161.64	-9.44194	1115_y10_1_AHVSFKPTVAQQR_2	-1	1987	213_AHVSFKPTVAQQR_2	0	AHVSFKPTVAQQR	1/sp|P19823|ITIH2_HUMAN	y10/0.001	AHVSFKPTVAQQR	0	0	0	2	213_AHVSFKPTVAQQR_2	NA	1/sp|P19823|ITIH2_HUMAN
Plasma	734.905	927.537	-9.44194	1113_y8_1_AHVSFKPTVAQQR_2	-1	1243.9	213_AHVSFKPTVAQQR_2	0	AHVSFKPTVAQQR	1/sp|P19823|ITIH2_HUMAN	y8/-0.001	AHVSFKPTVAQQR	0	0	0	2	213_AHVSFKPTVAQQR_2	NA	1/sp|P19823|ITIH2_HUMAN
Plasma	734.905	1074.61	-9.44194	1114_y9_1_AHVSFKPTVAQQR_2	-1	681.9	213_AHVSFKPTVAQQR_2	0	AHVSFKPTVAQQR	1/sp|P19823|ITIH2_HUMAN	y9/-0.002	AHVSFKPTVAQQR	0	0	0	2	213_AHVSFKPTVAQQR_2	NA	1/sp|P19823|ITIH2_HUMAN
Plasma	734.905	670.367	-9.44194	1111_b6_1_AHVSFKPTVAQQR_2	-1	237.2	213_AHVSFKPTVAQQR_2	0	AHVSFKPTVAQQR	1/sp|P19823|ITIH2_HUMAN	b6/0.000	AHVSFKPTVAQQR	0	0	0	2	213_AHVSFKPTVAQQR_2	NA	1/sp|P19823|ITIH2_HUMAN
Plasma	734.905	542.272	-9.44194	1110_b5_1_AHVSFKPTVAQQR_2	-1	222.1	213_AHVSFKPTVAQQR_2	0	AHVSFKPTVAQQR	1/sp|P19823|ITIH2_HUMAN	b5/0.000	AHVSFKPTVAQQR	0	0	0	2	213_AHVSFKPTVAQQR_2	NA	1/sp|P19823|ITIH2_HUMAN
Plasma	768.366	1164.56	1.58693	1137_y11_1_AHYGGFTVQNEANK_2	-1	770.7	216_AHYGGFTVQNEANK_2	0	AHYGGFTVQNEANK	1/sp|P02675|FIBB_HUMAN	y11/0.002	AHYGGFTVQNEANK	0	0	0	2	216_AHYGGFTVQNEANK_2	NA	1/sp|P02675|FIBB_HUMAN
Plasma	768.366	575.278	1.58693	1128_y5_1_AHYGGFTVQNEANK_2	-1	505.8	216_AHYGGFTVQNEANK_2	0	AHYGGFTVQNEANK	1/sp|P02675|FIBB_HUMAN	y5/-0.001	AHYGGFTVQNEANK	0	0	0	2	216_AHYGGFTVQNEANK_2	NA	1/sp|P02675|FIBB_HUMAN
Plasma	768.366	703.337	1.58693	1130_y6_1_AHYGGFTVQNEANK_2	-1	442.5	216_AHYGGFTVQNEANK_2	0	AHYGGFTVQNEANK	1/sp|P02675|FIBB_HUMAN	y6/0.001	AHYGGFTVQNEANK	0	0	0	2	216_AHYGGFTVQNEANK_2	NA	1/sp|P02675|FIBB_HUMAN
Plasma	768.366	461.235	1.58693	1126_y4_1_AHYGGFTVQNEANK_2	-1	276.4	216_AHYGGFTVQNEANK_2	0	AHYGGFTVQNEANK	1/sp|P02675|FIBB_HUMAN	y4/-0.000	AHYGGFTVQNEANK	0	0	0	2	216_AHYGGFTVQNEANK_2	NA	1/sp|P02675|FIBB_HUMAN
Plasma	768.366	903.453	1.58693	1134_y8_1_AHYGGFTVQNEANK_2	-1	258.3	216_AHYGGFTVQNEANK_2	0	AHYGGFTVQNEANK	1/sp|P02675|FIBB_HUMAN	y8/-0.004	AHYGGFTVQNEANK	0	0	0	2	216_AHYGGFTVQNEANK_2	NA	1/sp|P02675|FIBB_HUMAN
Plasma	768.366	486.21	1.58693	1127_b5_1_AHYGGFTVQNEANK_2	-1	240.8	216_AHYGGFTVQNEANK_2	0	AHYGGFTVQNEANK	1/sp|P02675|FIBB_HUMAN	b5/0.000	AHYGGFTVQNEANK	0	0	0	2	216_AHYGGFTVQNEANK_2	NA	1/sp|P02675|FIBB_HUMAN
Plasma	954.483	1005.52	71.7	2950_y11_1_AVLDVFEEGTEASAATAVK_2	-1	2827.8	548_AVLDVFEEGTEASAATAVK_2	0	AVLDVFEEGTEASAATAVK	1/sp|P01011|AACT_HUMAN	y11/-0.003	AVLDVFEEGTEASAATAVK	0	0	0	2	548_AVLDVFEEGTEASAATAVK_2	NA	1/sp|P01011|AACT_HUMAN
Plasma	954.483	418.266	71.7	2944_y4_1_AVLDVFEEGTEASAATAVK_2	-1	2375.4	548_AVLDVFEEGTEASAATAVK_2	0	AVLDVFEEGTEASAATAVK	1/sp|P01011|AACT_HUMAN	y4/-0.001	AVLDVFEEGTEASAATAVK	0	0	0	2	548_AVLDVFEEGTEASAATAVK_2	NA	1/sp|P01011|AACT_HUMAN
Plasma	954.483	1134.56	71.7	2951_y12_1_AVLDVFEEGTEASAATAVK_2	-1	1939.7	548_AVLDVFEEGTEASAATAVK_2	0	AVLDVFEEGTEASAATAVK	1/sp|P01011|AACT_HUMAN	y12/-0.000	AVLDVFEEGTEASAATAVK	0	0	0	2	548_AVLDVFEEGTEASAATAVK_2	NA	1/sp|P01011|AACT_HUMAN
Plasma	954.483	498.292	71.7	2946_b5_1_AVLDVFEEGTEASAATAVK_2	-1	1793.4	548_AVLDVFEEGTEASAATAVK_2	0	AVLDVFEEGTEASAATAVK	1/sp|P01011|AACT_HUMAN	b5/-0.002	AVLDVFEEGTEASAATAVK	0	0	0	2	548_AVLDVFEEGTEASAATAVK_2	NA	1/sp|P01011|AACT_HUMAN
Plasma	954.483	489.303	71.7	2945_y5_1_AVLDVFEEGTEASAATAVK_2	-1	1785.7	548_AVLDVFEEGTEASAATAVK_2	0	AVLDVFEEGTEASAATAVK	1/sp|P01011|AACT_HUMAN	y5/-0.000	AVLDVFEEGTEASAATAVK	0	0	0	2	548_AVLDVFEEGTEASAATAVK_2	NA	1/sp|P01011|AACT_HUMAN
Plasma	954.483	647.372	71.7	2948_y7_1_AVLDVFEEGTEASAATAVK_2	-1	1666	548_AVLDVFEEGTEASAATAVK_2	0	AVLDVFEEGTEASAATAVK	1/sp|P01011|AACT_HUMAN	y7/0.001	AVLDVFEEGTEASAATAVK	0	0	0	2	548_AVLDVFEEGTEASAATAVK_2	NA	1/sp|P01011|AACT_HUMAN
Plasma	594.008	672.356	62.5	5929_y6_1_DTVIKPLLVEPEGLEK_3	-1	7506.2	1106_DTVIKPLLVEPEGLEK_3	0	DTVIKPLLVEPEGLEK	1/sp|P01023|A2MG_HUMAN	y6/-0.001	DTVIKPLLVEPEGLEK	0	0	0	3	1106_DTVIKPLLVEPEGLEK_3	NA	1/sp|P01023|A2MG_HUMAN
Plasma	594.008	446.261	62.5	5927_y4_1_DTVIKPLLVEPEGLEK_3	-1	2660.8	1106_DTVIKPLLVEPEGLEK_3	0	DTVIKPLLVEPEGLEK	1/sp|P01023|A2MG_HUMAN	y4/-0.000	DTVIKPLLVEPEGLEK	0	0	0	3	1106_DTVIKPLLVEPEGLEK_3	NA	1/sp|P01023|A2MG_HUMAN
Plasma	594.008	801.399	62.5	5930_y7_1_DTVIKPLLVEPEGLEK_3	-1	1318.2	1106_DTVIKPLLVEPEGLEK_3	0	DTVIKPLLVEPEGLEK	1/sp|P01023|A2MG_HUMAN	y7/-0.001	DTVIKPLLVEPEGLEK	0	0	0	3	1106_DTVIKPLLVEPEGLEK_3	NA	1/sp|P01023|A2MG_HUMAN
Plasma	594.008	900.467	62.5	5931_y8_1_DTVIKPLLVEPEGLEK_3	-1	1184.5	1106_DTVIKPLLVEPEGLEK_3	0	DTVIKPLLVEPEGLEK	1/sp|P01023|A2MG_HUMAN	y8/-0.001	DTVIKPLLVEPEGLEK	0	0	0	3	1106_DTVIKPLLVEPEGLEK_3	NA	1/sp|P01023|A2MG_HUMAN
Plasma	594.008	575.304	62.5	5928_y5_1_DTVIKPLLVEPEGLEK_3	-1	1029.6	1106_DTVIKPLLVEPEGLEK_3	0	DTVIKPLLVEPEGLEK	1/sp|P01023|A2MG_HUMAN	y5/-0.001	DTVIKPLLVEPEGLEK	0	0	0	3	1106_DTVIKPLLVEPEGLEK_3	NA	1/sp|P01023|A2MG_HUMAN
Plasma	594.008	429.234	62.5	5926_b4_1_DTVIKPLLVEPEGLEK_3	-1	960.6	1106_DTVIKPLLVEPEGLEK_3	0	DTVIKPLLVEPEGLEK	1/sp|P01023|A2MG_HUMAN	b4/-0.001,y4-17/-0.001	DTVIKPLLVEPEGLEK	0	0	0	3	1106_DTVIKPLLVEPEGLEK_3	NA	1/sp|P01023|A2MG_HUMAN
Plasma	814.409	503.257	80.4517	8181_y5_1_EVGTPHGIILDSVDAAFICPGSSR_3	-1	9676.3	1540_EVGTPHGIILDSVDAAFICPGSSR_3	0	EVGTPHGIILDSVDAAFICPGSSR	1/sp|P02790|HEMO_HUMAN	y5/-0.000	EVGTPHGIILDSVDAAFICPGSSR	0	0	0	3	1540_EVGTPHGIILDSVDAAFICPGSSR_3	NA	1/sp|P02790|HEMO_HUMAN
Plasma	814.409	937.456	80.4517	8185_y9_1_EVGTPHGIILDSVDAAFICPGSSR_3	-1	6454.6	1540_EVGTPHGIILDSVDAAFICPGSSR_3	0	EVGTPHGIILDSVDAAFICPGSSR	1/sp|P02790|HEMO_HUMAN	y9/-0.001	EVGTPHGIILDSVDAAFICPGSSR	0	0	0	3	1540_EVGTPHGIILDSVDAAFICPGSSR_3	NA	1/sp|P02790|HEMO_HUMAN
Plasma	814.409	1008.49	80.4517	8187_y10_1_EVGTPHGIILDSVDAAFICPGSSR_3	-1	3458.5	1540_EVGTPHGIILDSVDAAFICPGSSR_3	0	EVGTPHGIILDSVDAAFICPGSSR	1/sp|P02790|HEMO_HUMAN	y10/-0.006	EVGTPHGIILDSVDAAFICPGSSR	0	0	0	3	1540_EVGTPHGIILDSVDAAFICPGSSR_3	NA	1/sp|P02790|HEMO_HUMAN
Plasma	814.409	678.321	80.4517	8182_b7_1_EVGTPHGIILDSVDAAFICPGSSR_3	-1	3417.8	1540_EVGTPHGIILDSVDAAFICPGSSR_3	0	EVGTPHGIILDSVDAAFICPGSSR	1/sp|P02790|HEMO_HUMAN	b7/-0.016	EVGTPHGIILDSVDAAFICPGSSR	0	0	0	3	1540_EVGTPHGIILDSVDAAFICPGSSR_3	NA	1/sp|P02790|HEMO_HUMAN
Plasma	814.409	791.405	80.4517	8183_b8_1_EVGTPHGIILDSVDAAFICPGSSR_3	-1	3047.6	1540_EVGTPHGIILDSVDAAFICPGSSR_3	0	EVGTPHGIILDSVDAAFICPGSSR	1/sp|P02790|HEMO_HUMAN	b8/-0.012	EVGTPHGIILDSVDAAFICPGSSR	0	0	0	3	1540_EVGTPHGIILDSVDAAFICPGSSR_3	NA	1/sp|P02790|HEMO_HUMAN
Plasma	814.409	904.489	80.4517	8184_b9_1_EVGTPHGIILDSVDAAFICPGSSR_3	-1	2054.2	1540_EVGTPHGIILDSVDAAFICPGSSR_3	0	EVGTPHGIILDSVDAAFICPGSSR	1/sp|P02790|HEMO_HUMAN	b9/-0.001,a18^2/0.004,m3:11/-0.001	EVGTPHGIILDSVDAAFICPGSSR	0	0	0	3	1540_EVGTPHGIILDSVDAAFICPGSSR_3	NA	1/sp|P02790|HEMO_HUMAN
Plasma	608.369	775.431	85.8	15230_y7_1_ITLLSALVETR_2	-1	10000	2778_ITLLSALVETR_2	0	ITLLSALVETR	1/sp|P01011|AACT_HUMAN	y7/-0.001	ITLLSALVETR	0	0	0	2	2778_ITLLSALVETR_2	NA	1/sp|P01011|AACT_HUMAN
Plasma	608.369	888.515	85.8	15231_y8_1_ITLLSALVETR_2	-1	4964.8	2778_ITLLSALVETR_2	0	ITLLSALVETR	1/sp|P01011|AACT_HUMAN	y8/-0.001	ITLLSALVETR	0	0	0	2	2778_ITLLSALVETR_2	NA	1/sp|P01011|AACT_HUMAN
Plasma	608.369	1001.6	85.8	15232_y9_1_ITLLSALVETR_2	-1	3801.3	2778_ITLLSALVETR_2	0	ITLLSALVETR	1/sp|P01011|AACT_HUMAN	y9/-0.001	ITLLSALVETR	0	0	0	2	2778_ITLLSALVETR_2	NA	1/sp|P01011|AACT_HUMAN
Plasma	608.369	688.399	85.8	15229_y6_1_ITLLSALVETR_2	-1	2575.1	2778_ITLLSALVETR_2	0	ITLLSALVETR	1/sp|P01011|AACT_HUMAN	y6/-0.001	ITLLSALVETR	0	0	0	2	2778_ITLLSALVETR_2	NA	1/sp|P01011|AACT_HUMAN
Plasma	608.369	504.278	85.8	15227_y4_1_ITLLSALVETR_2	-1	1704	2778_ITLLSALVETR_2	0	ITLLSALVETR	1/sp|P01011|AACT_HUMAN	y4/-0.000	ITLLSALVETR	0	0	0	2	2778_ITLLSALVETR_2	NA	1/sp|P01011|AACT_HUMAN
Plasma	608.369	1102.65	85.8	15233_y10_1_ITLLSALVETR_2	-1	1341	2778_ITLLSALVETR_2	0	ITLLSALVETR	1/sp|P01011|AACT_HUMAN	y10/-0.003	ITLLSALVETR	0	0	0	2	2778_ITLLSALVETR_2	NA	1/sp|P01011|AACT_HUMAN
Plasma	615.684	477.23	103.6	19133_y5_1_LLIYAVLPTGDVIGDSAK_3	-1	3686.6	3494_LLIYAVLPTGDVIGDSAK_3	0	LLIYAVLPTGDVIGDSAK	1/sp|P01023|A2MG_HUMAN	y5/-0.000	LLIYAVLPTGDVIGDSAK	0	0	0	3	3494_LLIYAVLPTGDVIGDSAK_3	NA	1/sp|P01023|A2MG_HUMAN
Plasma	615.684	590.314	103.6	19134_y6_1_LLIYAVLPTGDVIGDSAK_3	-1	3461.6	3494_LLIYAVLPTGDVIGDSAK_3	0	LLIYAVLPTGDVIGDSAK	1/sp|P01023|A2MG_HUMAN	y6/-0.002	LLIYAVLPTGDVIGDSAK	0	0	0	3	3494_LLIYAVLPTGDVIGDSAK_3	NA	1/sp|P01023|A2MG_HUMAN
Plasma	615.684	861.431	103.6	19136_y9_1_LLIYAVLPTGDVIGDSAK_3	-1	2704	3494_LLIYAVLPTGDVIGDSAK_3	0	LLIYAVLPTGDVIGDSAK	1/sp|P01023|A2MG_HUMAN	y9/-0.005	LLIYAVLPTGDVIGDSAK	0	0	0	3	3494_LLIYAVLPTGDVIGDSAK_3	NA	1/sp|P01023|A2MG_HUMAN
Plasma	615.684	1059.53	103.6	19138_y11_1_LLIYAVLPTGDVIGDSAK_3	-1	2483.6	3494_LLIYAVLPTGDVIGDSAK_3	0	LLIYAVLPTGDVIGDSAK	1/sp|P01023|A2MG_HUMAN	y11/-0.004	LLIYAVLPTGDVIGDSAK	0	0	0	3	3494_LLIYAVLPTGDVIGDSAK_3	NA	1/sp|P01023|A2MG_HUMAN
Plasma	615.684	962.479	103.6	19137_y10_1_LLIYAVLPTGDVIGDSAK_3	-1	1714.5	3494_LLIYAVLPTGDVIGDSAK_3	0	LLIYAVLPTGDVIGDSAK	1/sp|P01023|A2MG_HUMAN	y10/-0.003	LLIYAVLPTGDVIGDSAK	0	0	0	3	3494_LLIYAVLPTGDVIGDSAK_3	NA	1/sp|P01023|A2MG_HUMAN
Plasma	615.684	689.383	103.6	19135_y7_1_LLIYAVLPTGDVIGDSAK_3	-1	1463.1	3494_LLIYAVLPTGDVIGDSAK_3	0	LLIYAVLPTGDVIGDSAK	1/sp|P01023|A2MG_HUMAN	y7/-0.002	LLIYAVLPTGDVIGDSAK	0	0	0	3	3494_LLIYAVLPTGDVIGDSAK_3	NA	1/sp|P01023|A2MG_HUMAN
Plasma	570.288	729.353	9.2	20060_b7_1_LRTEGDGVYTLNNEK_3	-1	5767.9	3665_LRTEGDGVYTLNNEK_3	0	LRTEGDGVYTLNNEK	1/sp|P00738|HPT_HUMAN	b7/-0.001	LRTEGDGVYTLNNEK	0	0	0	3	3665_LRTEGDGVYTLNNEK_3	NA	1/sp|P00738|HPT_HUMAN
Plasma	570.288	672.331	9.2	20058_b6_1_LRTEGDGVYTLNNEK_3	-1	2254.3	3665_LRTEGDGVYTLNNEK_3	0	LRTEGDGVYTLNNEK	1/sp|P00738|HPT_HUMAN	b6/-0.000	LRTEGDGVYTLNNEK	0	0	0	3	3665_LRTEGDGVYTLNNEK_3	NA	1/sp|P00738|HPT_HUMAN
Plasma	570.288	828.421	9.2	20061_b8_1_LRTEGDGVYTLNNEK_3	-1	1939.7	3665_LRTEGDGVYTLNNEK_3	0	LRTEGDGVYTLNNEK	1/sp|P00738|HPT_HUMAN	b8/-0.000	LRTEGDGVYTLNNEK	0	0	0	3	3665_LRTEGDGVYTLNNEK_3	NA	1/sp|P00738|HPT_HUMAN
Plasma	570.288	718.373	9.2	20059_y6_1_LRTEGDGVYTLNNEK_3	-1	1827.9	3665_LRTEGDGVYTLNNEK_3	0	LRTEGDGVYTLNNEK	1/sp|P00738|HPT_HUMAN	y6/-0.000	LRTEGDGVYTLNNEK	0	0	0	3	3665_LRTEGDGVYTLNNEK_3	NA	1/sp|P00738|HPT_HUMAN
Plasma	570.288	504.241	9.2	20055_y4_1_LRTEGDGVYTLNNEK_3	-1	1825.9	3665_LRTEGDGVYTLNNEK_3	0	LRTEGDGVYTLNNEK	1/sp|P00738|HPT_HUMAN	y4/-0.001	LRTEGDGVYTLNNEK	0	0	0	3	3665_LRTEGDGVYTLNNEK_3	NA	1/sp|P00738|HPT_HUMAN
Plasma	570.288	617.325	9.2	20057_y5_1_LRTEGDGVYTLNNEK_3	-1	1671.2	3665_LRTEGDGVYTLNNEK_3	0	LRTEGDGVYTLNNEK	1/sp|P00738|HPT_HUMAN	y5/-0.000	LRTEGDGVYTLNNEK	0	0	0	3	3665_LRTEGDGVYTLNNEK_3	NA	1/sp|P00738|HPT_HUMAN
Plasma	946.042	785.488	28.7	20244_y7_1_LSINTHPSQKPLSITVR_2	-1	3125.3	3696_LSINTHPSQKPLSITVR_2	0	LSINTHPSQKPLSITVR	1/sp|P01024|CO3_HUMAN	y7/-0.000	LSINTHPSQKPLSITVR	0	0	0	2	3696_LSINTHPSQKPLSITVR_2	NA	1/sp|P01024|CO3_HUMAN
Plasma	946.042	666.357	28.7	20243_b6_1_LSINTHPSQKPLSITVR_2	-1	2516	3696_LSINTHPSQKPLSITVR_2	0	LSINTHPSQKPLSITVR	1/sp|P01024|CO3_HUMAN	b6/-0.000	LSINTHPSQKPLSITVR	0	0	0	2	3696_LSINTHPSQKPLSITVR_2	NA	1/sp|P01024|CO3_HUMAN
Plasma	946.042	1128.67	28.7	20247_y10_1_LSINTHPSQKPLSITVR_2	-1	847	3696_LSINTHPSQKPLSITVR_2	0	LSINTHPSQKPLSITVR	1/sp|P01024|CO3_HUMAN	y10/-0.005	LSINTHPSQKPLSITVR	0	0	0	2	3696_LSINTHPSQKPLSITVR_2	NA	1/sp|P01024|CO3_HUMAN
Plasma	946.042	913.583	28.7	20245_y8_1_LSINTHPSQKPLSITVR_2	-1	790.1	3696_LSINTHPSQKPLSITVR_2	0	LSINTHPSQKPLSITVR	1/sp|P01024|CO3_HUMAN	y8/-0.002	LSINTHPSQKPLSITVR	0	0	0	2	3696_LSINTHPSQKPLSITVR_2	NA	1/sp|P01024|CO3_HUMAN
Plasma	946.042	529.298	28.7	20241_b5_1_LSINTHPSQKPLSITVR_2	-1	629.4	3696_LSINTHPSQKPLSITVR_2	0	LSINTHPSQKPLSITVR	1/sp|P01024|CO3_HUMAN	b5/-0.000	LSINTHPSQKPLSITVR	0	0	0	2	3696_LSINTHPSQKPLSITVR_2	NA	1/sp|P01024|CO3_HUMAN
Plasma	946.042	1106.6	28.7	20246_b10_1_LSINTHPSQKPLSITVR_2	-1	557.9	3696_LSINTHPSQKPLSITVR_2	0	LSINTHPSQKPLSITVR	1/sp|P01024|CO3_HUMAN	b10/-0.002	LSINTHPSQKPLSITVR	0	0	0	2	3696_LSINTHPSQKPLSITVR_2	NA	1/sp|P01024|CO3_HUMAN
Plasma	663.88	833.463	23.4	27471_b7_1_RTHLPEVFLSK_2	-1	2797.7	4974_RTHLPEVFLSK_2	0	RTHLPEVFLSK	1/sp|P02774|VTDB_HUMAN	b7/-0.001	RTHLPEVFLSK	0	0	0	2	4974_RTHLPEVFLSK_2	NA	1/sp|P02774|VTDB_HUMAN
Plasma	663.88	734.394	23.4	27469_b6_1_RTHLPEVFLSK_2	-1	2707.1	4974_RTHLPEVFLSK_2	0	RTHLPEVFLSK	1/sp|P02774|VTDB_HUMAN	b6/-0.002	RTHLPEVFLSK	0	0	0	2	4974_RTHLPEVFLSK_2	NA	1/sp|P02774|VTDB_HUMAN
Plasma	663.88	980.531	23.4	27472_b8_1_RTHLPEVFLSK_2	-1	2441.9	4974_RTHLPEVFLSK_2	0	RTHLPEVFLSK	1/sp|P02774|VTDB_HUMAN	b8/-0.003	RTHLPEVFLSK	0	0	0	2	4974_RTHLPEVFLSK_2	NA	1/sp|P02774|VTDB_HUMAN
Plasma	663.88	508.299	23.4	27468_b4_1_RTHLPEVFLSK_2	-1	2376.3	4974_RTHLPEVFLSK_2	0	RTHLPEVFLSK	1/sp|P02774|VTDB_HUMAN	b4/-0.001	RTHLPEVFLSK	0	0	0	2	4974_RTHLPEVFLSK_2	NA	1/sp|P02774|VTDB_HUMAN
Plasma	663.88	1093.62	23.4	27473_b9_1_RTHLPEVFLSK_2	-1	1270.5	4974_RTHLPEVFLSK_2	0	RTHLPEVFLSK	1/sp|P02774|VTDB_HUMAN	b9/-0.002	RTHLPEVFLSK	0	0	0	2	4974_RTHLPEVFLSK_2	NA	1/sp|P02774|VTDB_HUMAN
Plasma	663.88	494.297	23.4	27467_y4_1_RTHLPEVFLSK_2	-1	1111.4	4974_RTHLPEVFLSK_2	0	RTHLPEVFLSK	1/sp|P02774|VTDB_HUMAN	y4/-0.001	RTHLPEVFLSK	0	0	0	2	4974_RTHLPEVFLSK_2	NA	1/sp|P02774|VTDB_HUMAN
Plasma	936.521	500.283	77.8201	31842_b4_1_TELRPGETLNVNFLLR_2	-1	4361.1	5749_TELRPGETLNVNFLLR_2	0	TELRPGETLNVNFLLR	1/sp|P01024|CO3_HUMAN	b4/-0.001	TELRPGETLNVNFLLR	0	0	0	2	5749_TELRPGETLNVNFLLR_2	NA	1/sp|P01024|CO3_HUMAN
Plasma	936.521	783.4	77.8201	31844_b7_1_TELRPGETLNVNFLLR_2	-1	1476.3	5749_TELRPGETLNVNFLLR_2	0	TELRPGETLNVNFLLR	1/sp|P01024|CO3_HUMAN	b7/-0.004	TELRPGETLNVNFLLR	0	0	0	2	5749_TELRPGETLNVNFLLR_2	NA	1/sp|P01024|CO3_HUMAN
Plasma	936.521	821.475	77.8201	31845_y14_2_TELRPGETLNVNFLLR_2	-1	1211	5749_TELRPGETLNVNFLLR_2	0	TELRPGETLNVNFLLR	1/sp|P01024|CO3_HUMAN	y14^2/-0.003	TELRPGETLNVNFLLR	0	0	0	2	5749_TELRPGETLNVNFLLR_2	NA	1/sp|P01024|CO3_HUMAN
Plasma	936.521	1089.64	77.8201	31847_y9_1_TELRPGETLNVNFLLR_2	-1	865.8	5749_TELRPGETLNVNFLLR_2	0	TELRPGETLNVNFLLR	1/sp|P01024|CO3_HUMAN	y9/-0.006	TELRPGETLNVNFLLR	0	0	0	2	5749_TELRPGETLNVNFLLR_2	NA	1/sp|P01024|CO3_HUMAN
Plasma	936.521	548.355	77.8201	31843_y4_1_TELRPGETLNVNFLLR_2	-1	709.1	5749_TELRPGETLNVNFLLR_2	0	TELRPGETLNVNFLLR	1/sp|P01024|CO3_HUMAN	y4/-0.001	TELRPGETLNVNFLLR	0	0	0	2	5749_TELRPGETLNVNFLLR_2	NA	1/sp|P01024|CO3_HUMAN
Plasma	936.521	1111.57	77.8201	31848_b10_1_TELRPGETLNVNFLLR_2	-1	627.6	5749_TELRPGETLNVNFLLR_2	0	TELRPGETLNVNFLLR	1/sp|P01024|CO3_HUMAN	b10/-0.002	TELRPGETLNVNFLLR	0	0	0	2	5749_TELRPGETLNVNFLLR_2	NA	1/sp|P01024|CO3_HUMAN
Plasma	809.428	538.287	40	31913_y4_1_TEVSSNHVLIYLDK_2	-1	2659	5759_TEVSSNHVLIYLDK_2	0	TEVSSNHVLIYLDK	1/sp|P01023|A2MG_HUMAN	y4/-0.000	TEVSSNHVLIYLDK	0	0	0	2	5759_TEVSSNHVLIYLDK_2	NA	1/sp|P01023|A2MG_HUMAN
Plasma	809.428	764.455	40	31915_y6_1_TEVSSNHVLIYLDK_2	-1	1635.7	5759_TEVSSNHVLIYLDK_2	0	TEVSSNHVLIYLDK	1/sp|P01023|A2MG_HUMAN	y6/-0.002	TEVSSNHVLIYLDK	0	0	0	2	5759_TEVSSNHVLIYLDK_2	NA	1/sp|P01023|A2MG_HUMAN
Plasma	809.428	967.484	40	31918_b9_1_TEVSSNHVLIYLDK_2	-1	1494.6	5759_TEVSSNHVLIYLDK_2	0	TEVSSNHVLIYLDK	1/sp|P01023|A2MG_HUMAN	b9/-0.002	TEVSSNHVLIYLDK	0	0	0	2	5759_TEVSSNHVLIYLDK_2	NA	1/sp|P01023|A2MG_HUMAN
Plasma	809.428	755.332	40	31914_b7_1_TEVSSNHVLIYLDK_2	-1	1288.2	5759_TEVSSNHVLIYLDK_2	0	TEVSSNHVLIYLDK	1/sp|P01023|A2MG_HUMAN	b7/-0.003	TEVSSNHVLIYLDK	0	0	0	2	5759_TEVSSNHVLIYLDK_2	NA	1/sp|P01023|A2MG_HUMAN
Plasma	809.428	854.4	40	31916_b8_1_TEVSSNHVLIYLDK_2	-1	1230.3	5759_TEVSSNHVLIYLDK_2	0	TEVSSNHVLIYLDK	1/sp|P01023|A2MG_HUMAN	b8/-0.002	TEVSSNHVLIYLDK	0	0	0	2	5759_TEVSSNHVLIYLDK_2	NA	1/sp|P01023|A2MG_HUMAN
Plasma	809.428	863.524	40	31917_y7_1_TEVSSNHVLIYLDK_2	-1	1030.8	5759_TEVSSNHVLIYLDK_2	0	TEVSSNHVLIYLDK	1/sp|P01023|A2MG_HUMAN	y7/-0.001	TEVSSNHVLIYLDK	0	0	0	2	5759_TEVSSNHVLIYLDK_2	NA	1/sp|P01023|A2MG_HUMAN
Plasma	858.785	533.293	92.7	32576_y5_1_TLNQPDSQLQLTTGNGLFLSEGLK_3	-1	4448.7	5886_TLNQPDSQLQLTTGNGLFLSEGLK_3	0	TLNQPDSQLQLTTGNGLFLSEGLK	1/sp|P01009|A1AT_HUMAN	y5/-0.001	TLNQPDSQLQLTTGNGLFLSEGLK	0	0	0	3	5886_TLNQPDSQLQLTTGNGLFLSEGLK_3	NA	1/sp|P01009|A1AT_HUMAN
Plasma	858.785	793.445	92.7	32579_y7_1_TLNQPDSQLQLTTGNGLFLSEGLK_3	-1	3778.2	5886_TLNQPDSQLQLTTGNGLFLSEGLK_3	0	TLNQPDSQLQLTTGNGLFLSEGLK	1/sp|P01009|A1AT_HUMAN	y7/-0.002	TLNQPDSQLQLTTGNGLFLSEGLK	0	0	0	3	5886_TLNQPDSQLQLTTGNGLFLSEGLK_3	NA	1/sp|P01009|A1AT_HUMAN
Plasma	858.785	1134.62	92.7	32581_y11_1_TLNQPDSQLQLTTGNGLFLSEGLK_3	-1	2842.2	5886_TLNQPDSQLQLTTGNGLFLSEGLK_3	0	TLNQPDSQLQLTTGNGLFLSEGLK	1/sp|P01009|A1AT_HUMAN	y11/-0.005	TLNQPDSQLQLTTGNGLFLSEGLK	0	0	0	3	5886_TLNQPDSQLQLTTGNGLFLSEGLK_3	NA	1/sp|P01009|A1AT_HUMAN
Plasma	858.785	646.377	92.7	32577_y6_1_TLNQPDSQLQLTTGNGLFLSEGLK_3	-1	2619.6	5886_TLNQPDSQLQLTTGNGLFLSEGLK_3	0	TLNQPDSQLQLTTGNGLFLSEGLK	1/sp|P01009|A1AT_HUMAN	y6/-0.002	TLNQPDSQLQLTTGNGLFLSEGLK	0	0	0	3	5886_TLNQPDSQLQLTTGNGLFLSEGLK_3	NA	1/sp|P01009|A1AT_HUMAN
Plasma	858.785	669.32	92.7	32578_b6_1_TLNQPDSQLQLTTGNGLFLSEGLK_3	-1	2444.6	5886_TLNQPDSQLQLTTGNGLFLSEGLK_3	0	TLNQPDSQLQLTTGNGLFLSEGLK	1/sp|P01009|A1AT_HUMAN	b6/-0.002	TLNQPDSQLQLTTGNGLFLSEGLK	0	0	0	3	5886_TLNQPDSQLQLTTGNGLFLSEGLK_3	NA	1/sp|P01009|A1AT_HUMAN
Plasma	858.785	963.551	92.7	32580_y9_1_TLNQPDSQLQLTTGNGLFLSEGLK_3	-1	2295.1	5886_TLNQPDSQLQLTTGNGLFLSEGLK_3	0	TLNQPDSQLQLTTGNGLFLSEGLK	1/sp|P01009|A1AT_HUMAN	y9/-0.002	TLNQPDSQLQLTTGNGLFLSEGLK	0	0	0	3	5886_TLNQPDSQLQLTTGNGLFLSEGLK_3	NA	1/sp|P01009|A1AT_HUMAN
Plasma	495.28	819.447	18.5	33883_y8_1_VAAGAFQGLR_2	-1	6794.1	6124_VAAGAFQGLR_2	0	VAAGAFQGLR	1/sp|P02750|A2GL_HUMAN	y8/-0.001	VAAGAFQGLR	0	0	0	2	6124_VAAGAFQGLR_2	NA	1/sp|P02750|A2GL_HUMAN
Plasma	495.28	748.41	18.5	33882_y7_1_VAAGAFQGLR_2	-1	4366.7	6124_VAAGAFQGLR_2	0	VAAGAFQGLR	1/sp|P02750|A2GL_HUMAN	y7/-0.001	VAAGAFQGLR	0	0	0	2	6124_VAAGAFQGLR_2	NA	1/sp|P02750|A2GL_HUMAN
Plasma	495.28	890.484	18.5	33884_y9_1_VAAGAFQGLR_2	-1	2927.3	6124_VAAGAFQGLR_2	0	VAAGAFQGLR	1/sp|P02750|A2GL_HUMAN	y9/-0.002	VAAGAFQGLR	0	0	0	2	6124_VAAGAFQGLR_2	NA	1/sp|P02750|A2GL_HUMAN
Plasma	495.28	620.351	18.5	33880_y5_1_VAAGAFQGLR_2	-1	2687.8	6124_VAAGAFQGLR_2	0	VAAGAFQGLR	1/sp|P02750|A2GL_HUMAN	y5/-0.001	VAAGAFQGLR	0	0	0	2	6124_VAAGAFQGLR_2	NA	1/sp|P02750|A2GL_HUMAN
Plasma	495.28	473.283	18.5	33879_y4_1_VAAGAFQGLR_2	-1	1487.5	6124_VAAGAFQGLR_2	0	VAAGAFQGLR	1/sp|P02750|A2GL_HUMAN	y4/0.000,p-44^2/-0.002	VAAGAFQGLR	0	0	0	2	6124_VAAGAFQGLR_2	NA	1/sp|P02750|A2GL_HUMAN
Plasma	495.28	691.389	18.5	33881_y6_1_VAAGAFQGLR_2	-1	1168.9	6124_VAAGAFQGLR_2	0	VAAGAFQGLR	1/sp|P02750|A2GL_HUMAN	y6/-0.001	VAAGAFQGLR	0	0	0	2	6124_VAAGAFQGLR_2	NA	1/sp|P02750|A2GL_HUMAN
Plasma	917.465	1030.54	52.5	34811_y10_1_VFSNGADLSGVTEEAPLK_2	-1	2547.7	6285_VFSNGADLSGVTEEAPLK_2	0	VFSNGADLSGVTEEAPLK	1/sp|P01009|A1AT_HUMAN	y10/-0.002	VFSNGADLSGVTEEAPLK	0	0	0	2	6285_VFSNGADLSGVTEEAPLK_2	NA	1/sp|P01009|A1AT_HUMAN
Plasma	917.465	428.287	52.5	34807_y4_1_VFSNGADLSGVTEEAPLK_2	-1	2439.4	6285_VFSNGADLSGVTEEAPLK_2	0	VFSNGADLSGVTEEAPLK	1/sp|P01009|A1AT_HUMAN	y4/-0.001	VFSNGADLSGVTEEAPLK	0	0	0	2	6285_VFSNGADLSGVTEEAPLK_2	NA	1/sp|P01009|A1AT_HUMAN
Plasma	917.465	943.509	52.5	34810_y9_1_VFSNGADLSGVTEEAPLK_2	-1	1690	6285_VFSNGADLSGVTEEAPLK_2	0	VFSNGADLSGVTEEAPLK	1/sp|P01009|A1AT_HUMAN	y9/-0.002	VFSNGADLSGVTEEAPLK	0	0	0	2	6285_VFSNGADLSGVTEEAPLK_2	NA	1/sp|P01009|A1AT_HUMAN
Plasma	917.465	787.42	52.5	34809_y7_1_VFSNGADLSGVTEEAPLK_2	-1	1541.8	6285_VFSNGADLSGVTEEAPLK_2	0	VFSNGADLSGVTEEAPLK	1/sp|P01009|A1AT_HUMAN	y7/-0.001	VFSNGADLSGVTEEAPLK	0	0	0	2	6285_VFSNGADLSGVTEEAPLK_2	NA	1/sp|P01009|A1AT_HUMAN
Plasma	917.465	1143.63	52.5	34812_y11_1_VFSNGADLSGVTEEAPLK_2	-1	981.4	6285_VFSNGADLSGVTEEAPLK_2	0	VFSNGADLSGVTEEAPLK	1/sp|P01009|A1AT_HUMAN	y11/-0.002	VFSNGADLSGVTEEAPLK	0	0	0	2	6285_VFSNGADLSGVTEEAPLK_2	NA	1/sp|P01009|A1AT_HUMAN
Plasma	917.465	557.329	52.5	34808_y5_1_VFSNGADLSGVTEEAPLK_2	-1	898.2	6285_VFSNGADLSGVTEEAPLK_2	0	VFSNGADLSGVTEEAPLK	1/sp|P01009|A1AT_HUMAN	y5/0.000	VFSNGADLSGVTEEAPLK	0	0	0	2	6285_VFSNGADLSGVTEEAPLK_2	NA	1/sp|P01009|A1AT_HUMAN
Plasma	733.381	775.394	57.7	35985_y8_1_VPVAVQGEDTVQSLTQGDGVAK_3	-1	10000	6498_VPVAVQGEDTVQSLTQGDGVAK_3	0	VPVAVQGEDTVQSLTQGDGVAK	1/sp|P01024|CO3_HUMAN	y8/-0.003	VPVAVQGEDTVQSLTQGDGVAK	0	0	0	3	6498_VPVAVQGEDTVQSLTQGDGVAK_3	NA	1/sp|P01024|CO3_HUMAN
Plasma	733.381	546.288	57.7	35983_y6_1_VPVAVQGEDTVQSLTQGDGVAK_3	-1	7487.1	6498_VPVAVQGEDTVQSLTQGDGVAK_3	0	VPVAVQGEDTVQSLTQGDGVAK	1/sp|P01024|CO3_HUMAN	y6/-0.001	VPVAVQGEDTVQSLTQGDGVAK	0	0	0	3	6498_VPVAVQGEDTVQSLTQGDGVAK_3	NA	1/sp|P01024|CO3_HUMAN
Plasma	733.381	975.511	57.7	35986_y10_1_VPVAVQGEDTVQSLTQGDGVAK_3	-1	4911.4	6498_VPVAVQGEDTVQSLTQGDGVAK_3	0	VPVAVQGEDTVQSLTQGDGVAK	1/sp|P01024|CO3_HUMAN	y10/-0.002	VPVAVQGEDTVQSLTQGDGVAK	0	0	0	3	6498_VPVAVQGEDTVQSLTQGDGVAK_3	NA	1/sp|P01024|CO3_HUMAN
Plasma	733.381	996.5	57.7	35987_b10_1_VPVAVQGEDTVQSLTQGDGVAK_3	-1	4712	6498_VPVAVQGEDTVQSLTQGDGVAK_3	0	VPVAVQGEDTVQSLTQGDGVAK	1/sp|P01024|CO3_HUMAN	b10/-0.003	VPVAVQGEDTVQSLTQGDGVAK	0	0	0	3	6498_VPVAVQGEDTVQSLTQGDGVAK_3	NA	1/sp|P01024|CO3_HUMAN
Plasma	733.381	466.302	57.7	35982_b5_1_VPVAVQGEDTVQSLTQGDGVAK_3	-1	3830.2	6498_VPVAVQGEDTVQSLTQGDGVAK_3	0	VPVAVQGEDTVQSLTQGDGVAK	1/sp|P01024|CO3_HUMAN	b5/-0.000	VPVAVQGEDTVQSLTQGDGVAK	0	0	0	3	6498_VPVAVQGEDTVQSLTQGDGVAK_3	NA	1/sp|P01024|CO3_HUMAN
Plasma	733.381	594.361	57.7	35984_b6_1_VPVAVQGEDTVQSLTQGDGVAK_3	-1	3423.9	6498_VPVAVQGEDTVQSLTQGDGVAK_3	0	VPVAVQGEDTVQSLTQGDGVAK	1/sp|P01024|CO3_HUMAN	b6/-0.001	VPVAVQGEDTVQSLTQGDGVAK	0	0	0	3	6498_VPVAVQGEDTVQSLTQGDGVAK_3	NA	1/sp|P01024|CO3_HUMAN
Plasma	902.478	805.457	112.4	37782_y7_1_WSPELPVCAPIICPPPSIPTFATLR_3	-1	8008.1	6830_WSPELPVCAPIICPPPSIPTFATLR_3	0	WSPELPVCAPIICPPPSIPTFATLR	1/sp|P02749|APOH_HUMAN	y7/-0.001,y23-18^3/0.018	WSPELPVCAPIICPPPSIPTFATLR	0	0	0	3	6830_WSPELPVCAPIICPPPSIPTFATLR_3	NA	1/sp|P02749|APOH_HUMAN
Plasma	902.478	1102.63	112.4	37785_y10_1_WSPELPVCAPIICPPPSIPTFATLR_3	-1	3661.1	6830_WSPELPVCAPIICPPPSIPTFATLR_3	0	WSPELPVCAPIICPPPSIPTFATLR	1/sp|P02749|APOH_HUMAN	y10/-0.003	WSPELPVCAPIICPPPSIPTFATLR	0	0	0	3	6830_WSPELPVCAPIICPPPSIPTFATLR_3	NA	1/sp|P02749|APOH_HUMAN
Plasma	902.478	1199.68	112.4	37786_y11_1_WSPELPVCAPIICPPPSIPTFATLR_3	-1	3534.3	6830_WSPELPVCAPIICPPPSIPTFATLR_3	0	WSPELPVCAPIICPPPSIPTFATLR	1/sp|P02749|APOH_HUMAN	y11/-0.003	WSPELPVCAPIICPPPSIPTFATLR	0	0	0	3	6830_WSPELPVCAPIICPPPSIPTFATLR_3	NA	1/sp|P02749|APOH_HUMAN
Plasma	902.478	613.298	112.4	37779_b5_1_WSPELPVCAPIICPPPSIPTFATLR_3	-1	1727.6	6830_WSPELPVCAPIICPPPSIPTFATLR_3	0	WSPELPVCAPIICPPPSIPTFATLR	1/sp|P02749|APOH_HUMAN	b5/-0.003	WSPELPVCAPIICPPPSIPTFATLR	0	0	0	3	6830_WSPELPVCAPIICPPPSIPTFATLR_3	NA	1/sp|P02749|APOH_HUMAN
Plasma	902.478	600.343	112.4	37777_y11_2_WSPELPVCAPIICPPPSIPTFATLR_3	-1	1024.1	6830_WSPELPVCAPIICPPPSIPTFATLR_3	0	WSPELPVCAPIICPPPSIPTFATLR	1/sp|P02749|APOH_HUMAN	y11^2/0.000	WSPELPVCAPIICPPPSIPTFATLR	0	0	0	3	6830_WSPELPVCAPIICPPPSIPTFATLR_3	NA	1/sp|P02749|APOH_HUMAN
Plasma	902.478	710.351	112.4	37781_b6_1_WSPELPVCAPIICPPPSIPTFATLR_3	-1	969.3	6830_WSPELPVCAPIICPPPSIPTFATLR_3	0	WSPELPVCAPIICPPPSIPTFATLR	1/sp|P02749|APOH_HUMAN	b6/0.001	WSPELPVCAPIICPPPSIPTFATLR	0	0	0	3	6830_WSPELPVCAPIICPPPSIPTFATLR_3	NA	1/sp|P02749|APOH_HUMAN
Plasma	757.368	867.396	15.5	38720_y7_1_YLQEIYNSNNQK_2	-1	2614.4	6985_YLQEIYNSNNQK_2	0	YLQEIYNSNNQK	1/sp|P02679|FIBG_HUMAN	y7/-0.000	YLQEIYNSNNQK	0	0	0	2	6985_YLQEIYNSNNQK_2	NA	1/sp|P02679|FIBG_HUMAN
Plasma	757.368	704.332	15.5	38719_y6_1_YLQEIYNSNNQK_2	-1	1448.9	6985_YLQEIYNSNNQK_2	0	YLQEIYNSNNQK	1/sp|P02679|FIBG_HUMAN	y6/-0.002	YLQEIYNSNNQK	0	0	0	2	6985_YLQEIYNSNNQK_2	NA	1/sp|P02679|FIBG_HUMAN
Plasma	757.368	590.289	15.5	38718_y5_1_YLQEIYNSNNQK_2	-1	1084.8	6985_YLQEIYNSNNQK_2	0	YLQEIYNSNNQK	1/sp|P02679|FIBG_HUMAN	y5/-0.001	YLQEIYNSNNQK	0	0	0	2	6985_YLQEIYNSNNQK_2	NA	1/sp|P02679|FIBG_HUMAN
Plasma	757.368	1109.52	15.5	38722_y9_1_YLQEIYNSNNQK_2	-1	959.4	6985_YLQEIYNSNNQK_2	0	YLQEIYNSNNQK	1/sp|P02679|FIBG_HUMAN	y9/-0.000	YLQEIYNSNNQK	0	0	0	2	6985_YLQEIYNSNNQK_2	NA	1/sp|P02679|FIBG_HUMAN
Plasma	757.368	980.48	15.5	38721_y8_1_YLQEIYNSNNQK_2	-1	925.2	6985_YLQEIYNSNNQK_2	0	YLQEIYNSNNQK	1/sp|P02679|FIBG_HUMAN	y8/-0.002	YLQEIYNSNNQK	0	0	0	2	6985_YLQEIYNSNNQK_2	NA	1/sp|P02679|FIBG_HUMAN
Plasma	757.368	503.257	15.5	38717_y4_1_YLQEIYNSNNQK_2	-1	581	6985_YLQEIYNSNNQK_2	0	YLQEIYNSNNQK	1/sp|P02679|FIBG_HUMAN	y4/-0.001	YLQEIYNSNNQK	0	0	0	2	6985_YLQEIYNSNNQK_2	NA	1/sp|P02679|FIBG_HUMAN
Prostate	692.732	758.452	101.507	11210_y7_1_AIPDLTAPVAAVQAAVSNLVR_3	-1	4347.2	1537_AIPDLTAPVAAVQAAVSNLVR_3	0	AIPDLTAPVAAVQAAVSNLVR	1/sp|P18206|VINC_HUMAN	y7/0.000	AIPDLTAPVAAVQAAVSNLVR	0	0	0	3	1537_AIPDLTAPVAAVQAAVSNLVR_3	NA	1/sp|P18206|VINC_HUMAN
Prostate	692.732	829.489	101.507	11211_y8_1_AIPDLTAPVAAVQAAVSNLVR_3	-1	4152.7	1537_AIPDLTAPVAAVQAAVSNLVR_3	0	AIPDLTAPVAAVQAAVSNLVR	1/sp|P18206|VINC_HUMAN	y8/-0.000	AIPDLTAPVAAVQAAVSNLVR	0	0	0	3	1537_AIPDLTAPVAAVQAAVSNLVR_3	NA	1/sp|P18206|VINC_HUMAN
Prostate	692.732	588.346	101.507	11208_y5_1_AIPDLTAPVAAVQAAVSNLVR_3	-1	3652.6	1537_AIPDLTAPVAAVQAAVSNLVR_3	0	AIPDLTAPVAAVQAAVSNLVR	1/sp|P18206|VINC_HUMAN	y5/0.000	AIPDLTAPVAAVQAAVSNLVR	0	0	0	3	1537_AIPDLTAPVAAVQAAVSNLVR_3	NA	1/sp|P18206|VINC_HUMAN
Prostate	692.732	957.548	101.507	11212_y9_1_AIPDLTAPVAAVQAAVSNLVR_3	-1	2329.7	1537_AIPDLTAPVAAVQAAVSNLVR_3	0	AIPDLTAPVAAVQAAVSNLVR	1/sp|P18206|VINC_HUMAN	y9/-0.001	AIPDLTAPVAAVQAAVSNLVR	0	0	0	3	1537_AIPDLTAPVAAVQAAVSNLVR_3	NA	1/sp|P18206|VINC_HUMAN
Prostate	692.732	501.314	101.507	11207_y4_1_AIPDLTAPVAAVQAAVSNLVR_3	-1	1322.6	1537_AIPDLTAPVAAVQAAVSNLVR_3	0	AIPDLTAPVAAVQAAVSNLVR	1/sp|P18206|VINC_HUMAN	y4/-0.001	AIPDLTAPVAAVQAAVSNLVR	0	0	0	3	1537_AIPDLTAPVAAVQAAVSNLVR_3	NA	1/sp|P18206|VINC_HUMAN
Prostate	692.732	1056.62	101.507	11213_y10_1_AIPDLTAPVAAVQAAVSNLVR_3	-1	634.6	1537_AIPDLTAPVAAVQAAVSNLVR_3	0	AIPDLTAPVAAVQAAVSNLVR	1/sp|P18206|VINC_HUMAN	y10/-0.004	AIPDLTAPVAAVQAAVSNLVR	0	0	0	3	1537_AIPDLTAPVAAVQAAVSNLVR_3	NA	1/sp|P18206|VINC_HUMAN
Prostate	894.94	405.209	29.4	24440_y3_1_ATQQAEQLSNELATER_2	-1	3807.7	3338_ATQQAEQLSNELATER_2	0	ATQQAEQLSNELATER	1/sp|P35749|MYH11_HUMAN	y3/-0.000	ATQQAEQLSNELATER	0	0	0	2	3338_ATQQAEQLSNELATER_2	NA	1/sp|P35749|MYH11_HUMAN
Prostate	894.94	1032.53	29.4	24445_y9_1_ATQQAEQLSNELATER_2	-1	3794.2	3338_ATQQAEQLSNELATER_2	0	ATQQAEQLSNELATER	1/sp|P35749|MYH11_HUMAN	y9/-0.003	ATQQAEQLSNELATER	0	0	0	2	3338_ATQQAEQLSNELATER_2	NA	1/sp|P35749|MYH11_HUMAN
Prostate	894.94	476.246	29.4	24441_y4_1_ATQQAEQLSNELATER_2	-1	3767.1	3338_ATQQAEQLSNELATER_2	0	ATQQAEQLSNELATER	1/sp|P35749|MYH11_HUMAN	y4/-0.000	ATQQAEQLSNELATER	0	0	0	2	3338_ATQQAEQLSNELATER_2	NA	1/sp|P35749|MYH11_HUMAN
Prostate	894.94	1160.59	29.4	24446_y10_1_ATQQAEQLSNELATER_2	-1	2518.7	3338_ATQQAEQLSNELATER_2	0	ATQQAEQLSNELATER	1/sp|P35749|MYH11_HUMAN	y10/-0.002	ATQQAEQLSNELATER	0	0	0	2	3338_ATQQAEQLSNELATER_2	NA	1/sp|P35749|MYH11_HUMAN
Prostate	894.94	589.33	29.4	24442_y5_1_ATQQAEQLSNELATER_2	-1	2437.2	3338_ATQQAEQLSNELATER_2	0	ATQQAEQLSNELATER	1/sp|P35749|MYH11_HUMAN	y5/-0.000	ATQQAEQLSNELATER	0	0	0	2	3338_ATQQAEQLSNELATER_2	NA	1/sp|P35749|MYH11_HUMAN
Prostate	894.94	832.416	29.4	24443_y7_1_ATQQAEQLSNELATER_2	-1	1587.6	3338_ATQQAEQLSNELATER_2	0	ATQQAEQLSNELATER	1/sp|P35749|MYH11_HUMAN	y7/-0.002	ATQQAEQLSNELATER	0	0	0	2	3338_ATQQAEQLSNELATER_2	NA	1/sp|P35749|MYH11_HUMAN
Prostate	470.23	533.267	-16.2775	81555_y10_2_GASQAGMTGYGRPR_3	-1	4468.8	11178_GASQAGMTGYGRPR_3	0	GASQAGMTGYGRPR	1/sp|Q01995|TAGL_HUMAN	y10^2/-0.001	GASQAGMTGYGRPR	0	0	0	3	11178_GASQAGMTGYGRPR_3	NA	1/sp|Q01995|TAGL_HUMAN
Prostate	470.23	497.748	-16.2775	81554_y9_2_GASQAGMTGYGRPR_3	-1	3212.9	11178_GASQAGMTGYGRPR_3	0	GASQAGMTGYGRPR	1/sp|Q01995|TAGL_HUMAN	y9^2/-0.001	GASQAGMTGYGRPR	0	0	0	3	11178_GASQAGMTGYGRPR_3	NA	1/sp|Q01995|TAGL_HUMAN
Prostate	470.23	705.379	-16.2775	81557_y6_1_GASQAGMTGYGRPR_3	-1	1679.7	11178_GASQAGMTGYGRPR_3	0	GASQAGMTGYGRPR	1/sp|Q01995|TAGL_HUMAN	y6/-0.003	GASQAGMTGYGRPR	0	0	0	3	11178_GASQAGMTGYGRPR_3	NA	1/sp|Q01995|TAGL_HUMAN
Prostate	470.23	806.427	-16.2775	81558_y7_1_GASQAGMTGYGRPR_3	-1	965	11178_GASQAGMTGYGRPR_3	0	GASQAGMTGYGRPR	1/sp|Q01995|TAGL_HUMAN	y7/-0.003	GASQAGMTGYGRPR	0	0	0	3	11178_GASQAGMTGYGRPR_3	NA	1/sp|Q01995|TAGL_HUMAN
Prostate	470.23	403.717	-16.2775	81553_y7_2_GASQAGMTGYGRPR_3	-1	928.8	11178_GASQAGMTGYGRPR_3	0	GASQAGMTGYGRPR	1/sp|Q01995|TAGL_HUMAN	y7^2/-0.001	GASQAGMTGYGRPR	0	0	0	3	11178_GASQAGMTGYGRPR_3	NA	1/sp|Q01995|TAGL_HUMAN
Prostate	470.23	597.296	-16.2775	81556_y11_2_GASQAGMTGYGRPR_3	-1	889.2	11178_GASQAGMTGYGRPR_3	0	GASQAGMTGYGRPR	1/sp|Q01995|TAGL_HUMAN	y11^2/-0.005	GASQAGMTGYGRPR	0	0	0	3	11178_GASQAGMTGYGRPR_3	NA	1/sp|Q01995|TAGL_HUMAN
Prostate	697.723	980.552	110.5	98943_y8_1_GVGAAATAVTQALNELLQHVK_3	-1	1165.8	13508_GVGAAATAVTQALNELLQHVK_3	0	GVGAAATAVTQALNELLQHVK	1/sp|Q9Y490|TLN1_HUMAN	y8/-0.001	GVGAAATAVTQALNELLQHVK	0	0	0	3	13508_GVGAAATAVTQALNELLQHVK_3	NA	1/sp|Q9Y490|TLN1_HUMAN
Prostate	697.723	1164.67	110.5	98945_y10_1_GVGAAATAVTQALNELLQHVK_3	-1	939.7	13508_GVGAAATAVTQALNELLQHVK_3	0	GVGAAATAVTQALNELLQHVK	1/sp|Q9Y490|TLN1_HUMAN	y10/-0.003	GVGAAATAVTQALNELLQHVK	0	0	0	3	13508_GVGAAATAVTQALNELLQHVK_3	NA	1/sp|Q9Y490|TLN1_HUMAN
Prostate	697.723	624.383	110.5	98940_y5_1_GVGAAATAVTQALNELLQHVK_3	-1	720.8	13508_GVGAAATAVTQALNELLQHVK_3	0	GVGAAATAVTQALNELLQHVK	1/sp|Q9Y490|TLN1_HUMAN	y5/-0.001	GVGAAATAVTQALNELLQHVK	0	0	0	3	13508_GVGAAATAVTQALNELLQHVK_3	NA	1/sp|Q9Y490|TLN1_HUMAN
Prostate	697.723	1093.64	110.5	98944_y9_1_GVGAAATAVTQALNELLQHVK_3	-1	718	13508_GVGAAATAVTQALNELLQHVK_3	0	GVGAAATAVTQALNELLQHVK	1/sp|Q9Y490|TLN1_HUMAN	y9/-0.005	GVGAAATAVTQALNELLQHVK	0	0	0	3	13508_GVGAAATAVTQALNELLQHVK_3	NA	1/sp|Q9Y490|TLN1_HUMAN
Prostate	697.723	511.299	110.5	98939_y4_1_GVGAAATAVTQALNELLQHVK_3	-1	663.2	13508_GVGAAATAVTQALNELLQHVK_3	0	GVGAAATAVTQALNELLQHVK	1/sp|Q9Y490|TLN1_HUMAN	y4/-0.001	GVGAAATAVTQALNELLQHVK	0	0	0	3	13508_GVGAAATAVTQALNELLQHVK_3	NA	1/sp|Q9Y490|TLN1_HUMAN
Prostate	697.723	737.467	110.5	98941_y6_1_GVGAAATAVTQALNELLQHVK_3	-1	546	13508_GVGAAATAVTQALNELLQHVK_3	0	GVGAAATAVTQALNELLQHVK	1/sp|Q9Y490|TLN1_HUMAN	y6/-0.002	GVGAAATAVTQALNELLQHVK	0	0	0	3	13508_GVGAAATAVTQALNELLQHVK_3	NA	1/sp|Q9Y490|TLN1_HUMAN
Prostate	676.344	781.432	-8.81994	103170_y9_1_HGNRGETGPSGPVGPAGAVGPR_3	-1	10000	14059_HGNRGETGPSGPVGPAGAVGPR_3	0	HGNRGETGPSGPVGPAGAVGPR	1/sp|P08123|CO1A2_HUMAN	y9/-0.000	HGNRGETGPSGPVGPAGAVGPR	0	0	0	3	14059_HGNRGETGPSGPVGPAGAVGPR_3	NA	1/sp|P08123|CO1A2_HUMAN
Prostate	676.344	724.41	-8.81994	103169_y8_1_HGNRGETGPSGPVGPAGAVGPR_3	-1	6506.7	14059_HGNRGETGPSGPVGPAGAVGPR_3	0	HGNRGETGPSGPVGPAGAVGPR	1/sp|P08123|CO1A2_HUMAN	y8/-0.001	HGNRGETGPSGPVGPAGAVGPR	0	0	0	3	14059_HGNRGETGPSGPVGPAGAVGPR_3	NA	1/sp|P08123|CO1A2_HUMAN
Prostate	676.344	1050.47	-8.81994	103174_b11_1_HGNRGETGPSGPVGPAGAVGPR_3	-1	2981.3	14059_HGNRGETGPSGPVGPAGAVGPR_3	0	HGNRGETGPSGPVGPAGAVGPR	1/sp|P08123|CO1A2_HUMAN	b11/-0.002	HGNRGETGPSGPVGPAGAVGPR	0	0	0	3	14059_HGNRGETGPSGPVGPAGAVGPR_3	NA	1/sp|P08123|CO1A2_HUMAN
Prostate	676.344	809.365	-8.81994	103171_b8_1_HGNRGETGPSGPVGPAGAVGPR_3	-1	2591.5	14059_HGNRGETGPSGPVGPAGAVGPR_3	0	HGNRGETGPSGPVGPAGAVGPR	1/sp|P08123|CO1A2_HUMAN	b8/-0.001	HGNRGETGPSGPVGPAGAVGPR	0	0	0	3	14059_HGNRGETGPSGPVGPAGAVGPR_3	NA	1/sp|P08123|CO1A2_HUMAN
Prostate	676.344	556.32	-8.81994	103167_y6_1_HGNRGETGPSGPVGPAGAVGPR_3	-1	2480.2	14059_HGNRGETGPSGPVGPAGAVGPR_3	0	HGNRGETGPSGPVGPAGAVGPR	1/sp|P08123|CO1A2_HUMAN	y6/-0.001	HGNRGETGPSGPVGPAGAVGPR	0	0	0	3	14059_HGNRGETGPSGPVGPAGAVGPR_3	NA	1/sp|P08123|CO1A2_HUMAN
Prostate	676.344	627.357	-8.81994	103168_y7_1_HGNRGETGPSGPVGPAGAVGPR_3	-1	2053.6	14059_HGNRGETGPSGPVGPAGAVGPR_3	0	HGNRGETGPSGPVGPAGAVGPR	1/sp|P08123|CO1A2_HUMAN	y7/-0.001	HGNRGETGPSGPVGPAGAVGPR	0	0	0	3	14059_HGNRGETGPSGPVGPAGAVGPR_3	NA	1/sp|P08123|CO1A2_HUMAN
Prostate	728.394	549.288	24.5	104320_y5_1_HISTLNIQLSDSK_2	-1	867.7	14186_HISTLNIQLSDSK_2	0	HISTLNIQLSDSK	1/sp|P35749|MYH11_HUMAN	y5/0.000	HISTLNIQLSDSK	0	0	0	2	14186_HISTLNIQLSDSK_2	NA	1/sp|P35749|MYH11_HUMAN
Prostate	728.394	436.204	24.5	104319_y4_1_HISTLNIQLSDSK_2	-1	813.1	14186_HISTLNIQLSDSK_2	0	HISTLNIQLSDSK	1/sp|P35749|MYH11_HUMAN	y4/-0.000	HISTLNIQLSDSK	0	0	0	2	14186_HISTLNIQLSDSK_2	NA	1/sp|P35749|MYH11_HUMAN
Prostate	728.394	666.357	24.5	104321_b6_1_HISTLNIQLSDSK_2	-1	578.2	14186_HISTLNIQLSDSK_2	0	HISTLNIQLSDSK	1/sp|P35749|MYH11_HUMAN	b6/-0.001	HISTLNIQLSDSK	0	0	0	2	14186_HISTLNIQLSDSK_2	NA	1/sp|P35749|MYH11_HUMAN
Prostate	728.394	677.346	24.5	104322_y6_1_HISTLNIQLSDSK_2	-1	431.4	14186_HISTLNIQLSDSK_2	0	HISTLNIQLSDSK	1/sp|P35749|MYH11_HUMAN	y6/-0.002	HISTLNIQLSDSK	0	0	0	2	14186_HISTLNIQLSDSK_2	NA	1/sp|P35749|MYH11_HUMAN
Prostate	728.394	790.431	24.5	104324_y7_1_HISTLNIQLSDSK_2	-1	280.3	14186_HISTLNIQLSDSK_2	0	HISTLNIQLSDSK	1/sp|P35749|MYH11_HUMAN	y7/-0.003	HISTLNIQLSDSK	0	0	0	2	14186_HISTLNIQLSDSK_2	NA	1/sp|P35749|MYH11_HUMAN
Prostate	728.394	904.473	24.5	104325_y8_1_HISTLNIQLSDSK_2	-1	267.1	14186_HISTLNIQLSDSK_2	0	HISTLNIQLSDSK	1/sp|P35749|MYH11_HUMAN	y8/-0.001	HISTLNIQLSDSK	0	0	0	2	14186_HISTLNIQLSDSK_2	NA	1/sp|P35749|MYH11_HUMAN
Prostate	825.454	971.495	78.7	122188_y8_1_INLPIQTYSALNFR_2	-1	3581.8	16497_INLPIQTYSALNFR_2	0	INLPIQTYSALNFR	1/sp|P17661|DESM_HUMAN	y8/-0.001	INLPIQTYSALNFR	0	0	0	2	16497_INLPIQTYSALNFR_2	NA	1/sp|P17661|DESM_HUMAN
Prostate	825.454	1099.55	78.7	122189_y9_1_INLPIQTYSALNFR_2	-1	3496	16497_INLPIQTYSALNFR_2	0	INLPIQTYSALNFR	1/sp|P17661|DESM_HUMAN	y9/-0.001	INLPIQTYSALNFR	0	0	0	2	16497_INLPIQTYSALNFR_2	NA	1/sp|P17661|DESM_HUMAN
Prostate	825.454	707.383	78.7	122186_y6_1_INLPIQTYSALNFR_2	-1	2540.1	16497_INLPIQTYSALNFR_2	0	INLPIQTYSALNFR	1/sp|P17661|DESM_HUMAN	y6/-0.001	INLPIQTYSALNFR	0	0	0	2	16497_INLPIQTYSALNFR_2	NA	1/sp|P17661|DESM_HUMAN
Prostate	825.454	870.447	78.7	122187_y7_1_INLPIQTYSALNFR_2	-1	2485.8	16497_INLPIQTYSALNFR_2	0	INLPIQTYSALNFR	1/sp|P17661|DESM_HUMAN	y7/-0.002	INLPIQTYSALNFR	0	0	0	2	16497_INLPIQTYSALNFR_2	NA	1/sp|P17661|DESM_HUMAN
Prostate	825.454	436.23	78.7	122183_y3_1_INLPIQTYSALNFR_2	-1	1150	16497_INLPIQTYSALNFR_2	0	INLPIQTYSALNFR	1/sp|P17661|DESM_HUMAN	y3/-0.001	INLPIQTYSALNFR	0	0	0	2	16497_INLPIQTYSALNFR_2	NA	1/sp|P17661|DESM_HUMAN
Prostate	825.454	620.351	78.7	122185_y5_1_INLPIQTYSALNFR_2	-1	1009.3	16497_INLPIQTYSALNFR_2	0	INLPIQTYSALNFR	1/sp|P17661|DESM_HUMAN	y5/-0.001	INLPIQTYSALNFR	0	0	0	2	16497_INLPIQTYSALNFR_2	NA	1/sp|P17661|DESM_HUMAN
Prostate	821.435	1103.55	123.5	127786_y9_1_ITPNLAEFAFSLYR_2	-1	4483.7	17236_ITPNLAEFAFSLYR_2	0	ITPNLAEFAFSLYR	1/sp|P01009|A1AT_HUMAN	y9/-0.001	ITPNLAEFAFSLYR	0	0	0	2	17236_ITPNLAEFAFSLYR_2	NA	1/sp|P01009|A1AT_HUMAN
Prostate	821.435	903.472	123.5	127784_y7_1_ITPNLAEFAFSLYR_2	-1	3374.5	17236_ITPNLAEFAFSLYR_2	0	ITPNLAEFAFSLYR	1/sp|P01009|A1AT_HUMAN	y7/-0.000	ITPNLAEFAFSLYR	0	0	0	2	17236_ITPNLAEFAFSLYR_2	NA	1/sp|P01009|A1AT_HUMAN
Prostate	821.435	1032.51	123.5	127785_y8_1_ITPNLAEFAFSLYR_2	-1	3170.6	17236_ITPNLAEFAFSLYR_2	0	ITPNLAEFAFSLYR	1/sp|P01009|A1AT_HUMAN	y8/-0.001	ITPNLAEFAFSLYR	0	0	0	2	17236_ITPNLAEFAFSLYR_2	NA	1/sp|P01009|A1AT_HUMAN
Prostate	821.435	756.404	123.5	127783_y6_1_ITPNLAEFAFSLYR_2	-1	2177.8	17236_ITPNLAEFAFSLYR_2	0	ITPNLAEFAFSLYR	1/sp|P01009|A1AT_HUMAN	y6/-0.002	ITPNLAEFAFSLYR	0	0	0	2	17236_ITPNLAEFAFSLYR_2	NA	1/sp|P01009|A1AT_HUMAN
Prostate	821.435	685.367	123.5	127782_y5_1_ITPNLAEFAFSLYR_2	-1	1456.3	17236_ITPNLAEFAFSLYR_2	0	ITPNLAEFAFSLYR	1/sp|P01009|A1AT_HUMAN	y5/-0.001	ITPNLAEFAFSLYR	0	0	0	2	17236_ITPNLAEFAFSLYR_2	NA	1/sp|P01009|A1AT_HUMAN
Prostate	821.435	538.298	123.5	127781_y4_1_ITPNLAEFAFSLYR_2	-1	1072.7	17236_ITPNLAEFAFSLYR_2	0	ITPNLAEFAFSLYR	1/sp|P01009|A1AT_HUMAN	y4/0.000	ITPNLAEFAFSLYR	0	0	0	2	17236_ITPNLAEFAFSLYR_2	NA	1/sp|P01009|A1AT_HUMAN
Prostate	793.923	990.485	68.6	143117_y10_1_LAVEALSSLDGDLAGR_2	-1	9749.9	19166_LAVEALSSLDGDLAGR_2	0	LAVEALSSLDGDLAGR	1/sp|P12277|KCRB_HUMAN	y10/-0.001	LAVEALSSLDGDLAGR	0	0	0	2	19166_LAVEALSSLDGDLAGR_2	NA	1/sp|P12277|KCRB_HUMAN
Prostate	793.923	588.31	68.6	143113_y6_1_LAVEALSSLDGDLAGR_2	-1	8874.9	19166_LAVEALSSLDGDLAGR_2	0	LAVEALSSLDGDLAGR	1/sp|P12277|KCRB_HUMAN	y6/-0.001	LAVEALSSLDGDLAGR	0	0	0	2	19166_LAVEALSSLDGDLAGR_2	NA	1/sp|P12277|KCRB_HUMAN
Prostate	793.923	703.337	68.6	143114_y7_1_LAVEALSSLDGDLAGR_2	-1	6008.9	19166_LAVEALSSLDGDLAGR_2	0	LAVEALSSLDGDLAGR	1/sp|P12277|KCRB_HUMAN	y7/-0.001	LAVEALSSLDGDLAGR	0	0	0	2	19166_LAVEALSSLDGDLAGR_2	NA	1/sp|P12277|KCRB_HUMAN
Prostate	793.923	416.262	68.6	143111_y4_1_LAVEALSSLDGDLAGR_2	-1	5432.9	19166_LAVEALSSLDGDLAGR_2	0	LAVEALSSLDGDLAGR	1/sp|P12277|KCRB_HUMAN	y4/-0.000	LAVEALSSLDGDLAGR	0	0	0	2	19166_LAVEALSSLDGDLAGR_2	NA	1/sp|P12277|KCRB_HUMAN
Prostate	793.923	903.453	68.6	143116_y9_1_LAVEALSSLDGDLAGR_2	-1	4241.3	19166_LAVEALSSLDGDLAGR_2	0	LAVEALSSLDGDLAGR	1/sp|P12277|KCRB_HUMAN	y9/-0.002	LAVEALSSLDGDLAGR	0	0	0	2	19166_LAVEALSSLDGDLAGR_2	NA	1/sp|P12277|KCRB_HUMAN
Prostate	793.923	1103.57	68.6	143118_y11_1_LAVEALSSLDGDLAGR_2	-1	3842.3	19166_LAVEALSSLDGDLAGR_2	0	LAVEALSSLDGDLAGR	1/sp|P12277|KCRB_HUMAN	y11/-0.002	LAVEALSSLDGDLAGR	0	0	0	2	19166_LAVEALSSLDGDLAGR_2	NA	1/sp|P12277|KCRB_HUMAN
Prostate	684.695	706.359	83.8	170138_y13_2_LVEWIIVQCGPDVGRPDR_3	-1	1251.3	22834_LVEWIIVQCGPDVGRPDR_3	0	LVEWIIVQCGPDVGRPDR	1/sp|Q01995|TAGL_HUMAN	y13^2/-0.001	LVEWIIVQCGPDVGRPDR	0	0	0	3	22834_LVEWIIVQCGPDVGRPDR_3	NA	1/sp|Q01995|TAGL_HUMAN
Prostate	684.695	528.282	83.8	170134_b4_1_LVEWIIVQCGPDVGRPDR_3	-1	1040.4	22834_LVEWIIVQCGPDVGRPDR_3	0	LVEWIIVQCGPDVGRPDR	1/sp|Q01995|TAGL_HUMAN	b4/-0.001,m2:5/-0.001	LVEWIIVQCGPDVGRPDR	0	0	0	3	22834_LVEWIIVQCGPDVGRPDR_3	NA	1/sp|Q01995|TAGL_HUMAN
Prostate	684.695	649.817	83.8	170136_y12_2_LVEWIIVQCGPDVGRPDR_3	-1	950.5	22834_LVEWIIVQCGPDVGRPDR_3	0	LVEWIIVQCGPDVGRPDR	1/sp|Q01995|TAGL_HUMAN	y12^2/-0.001	LVEWIIVQCGPDVGRPDR	0	0	0	3	22834_LVEWIIVQCGPDVGRPDR_3	NA	1/sp|Q01995|TAGL_HUMAN
Prostate	684.695	762.901	83.8	170139_y14_2_LVEWIIVQCGPDVGRPDR_3	-1	740.7	22834_LVEWIIVQCGPDVGRPDR_3	0	LVEWIIVQCGPDVGRPDR	1/sp|Q01995|TAGL_HUMAN	y14^2/-0.002	LVEWIIVQCGPDVGRPDR	0	0	0	3	22834_LVEWIIVQCGPDVGRPDR_3	NA	1/sp|Q01995|TAGL_HUMAN
Prostate	684.695	920.462	83.8	170141_y16_2_LVEWIIVQCGPDVGRPDR_3	-1	686.5	22834_LVEWIIVQCGPDVGRPDR_3	0	LVEWIIVQCGPDVGRPDR	1/sp|Q01995|TAGL_HUMAN	y16^2/-0.003	LVEWIIVQCGPDVGRPDR	0	0	0	3	22834_LVEWIIVQCGPDVGRPDR_3	NA	1/sp|Q01995|TAGL_HUMAN
Prostate	684.695	641.366	83.8	170135_b5_1_LVEWIIVQCGPDVGRPDR_3	-1	574.9	22834_LVEWIIVQCGPDVGRPDR_3	0	LVEWIIVQCGPDVGRPDR	1/sp|Q01995|TAGL_HUMAN	b5/-0.005	LVEWIIVQCGPDVGRPDR	0	0	0	3	22834_LVEWIIVQCGPDVGRPDR_3	NA	1/sp|Q01995|TAGL_HUMAN
Prostate	663.331	943.448	-31.7192	211089_b8_1_RDQALTEEHAR_2	-1	3230.6	28570_RDQALTEEHAR_2	0	RDQALTEEHAR	1/sp|P12814|ACTN1_HUMAN	b8/-0.003	RDQALTEEHAR	0	0	0	2	28570_RDQALTEEHAR_2	NA	1/sp|P12814|ACTN1_HUMAN
Prostate	663.331	512.258	-31.7192	211085_y4_1_RDQALTEEHAR_2	-1	2140.4	28570_RDQALTEEHAR_2	0	RDQALTEEHAR	1/sp|P12814|ACTN1_HUMAN	y4/-0.001	RDQALTEEHAR	0	0	0	2	28570_RDQALTEEHAR_2	NA	1/sp|P12814|ACTN1_HUMAN
Prostate	663.331	814.405	-31.7192	211087_b7_1_RDQALTEEHAR_2	-1	1323.6	28570_RDQALTEEHAR_2	0	RDQALTEEHAR	1/sp|P12814|ACTN1_HUMAN	b7/-0.006	RDQALTEEHAR	0	0	0	2	28570_RDQALTEEHAR_2	NA	1/sp|P12814|ACTN1_HUMAN
Prostate	663.331	1151.54	-31.7192	211091_b10_1_RDQALTEEHAR_2	-1	1120.7	28570_RDQALTEEHAR_2	0	RDQALTEEHAR	1/sp|P12814|ACTN1_HUMAN	b10/-0.004,y10-18/-0.004	RDQALTEEHAR	0	0	0	2	28570_RDQALTEEHAR_2	NA	1/sp|P12814|ACTN1_HUMAN
Prostate	663.331	1169.55	-31.7192	211092_y10_1_RDQALTEEHAR_2	-1	1103	28570_RDQALTEEHAR_2	0	RDQALTEEHAR	1/sp|P12814|ACTN1_HUMAN	y10/0.001,b10+18/0.001	RDQALTEEHAR	0	0	0	2	28570_RDQALTEEHAR_2	NA	1/sp|P12814|ACTN1_HUMAN
Prostate	663.331	1054.53	-31.7192	211090_y9_1_RDQALTEEHAR_2	-1	1102.5	28570_RDQALTEEHAR_2	0	RDQALTEEHAR	1/sp|P12814|ACTN1_HUMAN	y9/-0.008	RDQALTEEHAR	0	0	0	2	28570_RDQALTEEHAR_2	NA	1/sp|P12814|ACTN1_HUMAN
Prostate	726.36	878.4	-7.01194	211588_b7_1_REFTESQLQEGK_2	-1	3199.2	28623_REFTESQLQEGK_2	0	REFTESQLQEGK	1/sp|Q01995|TAGL_HUMAN	b7/-0.003	REFTESQLQEGK	0	0	0	2	28623_REFTESQLQEGK_2	NA	1/sp|Q01995|TAGL_HUMAN
Prostate	726.36	991.484	-7.01194	211589_b8_1_REFTESQLQEGK_2	-1	2376	28623_REFTESQLQEGK_2	0	REFTESQLQEGK	1/sp|Q01995|TAGL_HUMAN	b8/-0.002	REFTESQLQEGK	0	0	0	2	28623_REFTESQLQEGK_2	NA	1/sp|Q01995|TAGL_HUMAN
Prostate	726.36	663.31	-7.01194	211587_b5_1_REFTESQLQEGK_2	-1	1851.5	28623_REFTESQLQEGK_2	0	REFTESQLQEGK	1/sp|Q01995|TAGL_HUMAN	b5/-0.001	REFTESQLQEGK	0	0	0	2	28623_REFTESQLQEGK_2	NA	1/sp|Q01995|TAGL_HUMAN
Prostate	726.36	1119.54	-7.01194	211590_b9_1_REFTESQLQEGK_2	-1	1728.3	28623_REFTESQLQEGK_2	0	REFTESQLQEGK	1/sp|Q01995|TAGL_HUMAN	b9/-0.002	REFTESQLQEGK	0	0	0	2	28623_REFTESQLQEGK_2	NA	1/sp|Q01995|TAGL_HUMAN
Prostate	726.36	574.32	-7.01194	211586_y5_1_REFTESQLQEGK_2	-1	1097.3	28623_REFTESQLQEGK_2	0	REFTESQLQEGK	1/sp|Q01995|TAGL_HUMAN	y5/-0.001	REFTESQLQEGK	0	0	0	2	28623_REFTESQLQEGK_2	NA	1/sp|Q01995|TAGL_HUMAN
Prostate	726.36	461.235	-7.01194	211584_y4_1_REFTESQLQEGK_2	-1	895.1	28623_REFTESQLQEGK_2	0	REFTESQLQEGK	1/sp|Q01995|TAGL_HUMAN	y4/-0.001	REFTESQLQEGK	0	0	0	2	28623_REFTESQLQEGK_2	NA	1/sp|Q01995|TAGL_HUMAN
Prostate	781.433	971.479	59	214766_b8_1_RIESLNEEIAFLK_2	-1	3988.2	28963_RIESLNEEIAFLK_2	0	RIESLNEEIAFLK	1/sp|P17661|DESM_HUMAN	b8/-0.001	RIESLNEEIAFLK	0	0	0	2	28963_RIESLNEEIAFLK_2	NA	1/sp|P17661|DESM_HUMAN
Prostate	781.433	1155.6	59	214768_b10_1_RIESLNEEIAFLK_2	-1	2412	28963_RIESLNEEIAFLK_2	0	RIESLNEEIAFLK	1/sp|P17661|DESM_HUMAN	b10/0.001	RIESLNEEIAFLK	0	0	0	2	28963_RIESLNEEIAFLK_2	NA	1/sp|P17661|DESM_HUMAN
Prostate	781.433	407.265	59	214761_y3_1_RIESLNEEIAFLK_2	-1	1598.6	28963_RIESLNEEIAFLK_2	0	RIESLNEEIAFLK	1/sp|P17661|DESM_HUMAN	y3/-0.001	RIESLNEEIAFLK	0	0	0	2	28963_RIESLNEEIAFLK_2	NA	1/sp|P17661|DESM_HUMAN
Prostate	781.433	842.437	59	214765_b7_1_RIESLNEEIAFLK_2	-1	1109.3	28963_RIESLNEEIAFLK_2	0	RIESLNEEIAFLK	1/sp|P17661|DESM_HUMAN	b7/-0.002	RIESLNEEIAFLK	0	0	0	2	28963_RIESLNEEIAFLK_2	NA	1/sp|P17661|DESM_HUMAN
Prostate	781.433	478.302	59	214762_y4_1_RIESLNEEIAFLK_2	-1	1022.9	28963_RIESLNEEIAFLK_2	0	RIESLNEEIAFLK	1/sp|P17661|DESM_HUMAN	y4/-0.000	RIESLNEEIAFLK	0	0	0	2	28963_RIESLNEEIAFLK_2	NA	1/sp|P17661|DESM_HUMAN
Prostate	781.433	1084.56	59	214767_b9_1_RIESLNEEIAFLK_2	-1	847.4	28963_RIESLNEEIAFLK_2	0	RIESLNEEIAFLK	1/sp|P17661|DESM_HUMAN	b9/-0.002	RIESLNEEIAFLK	0	0	0	2	28963_RIESLNEEIAFLK_2	NA	1/sp|P17661|DESM_HUMAN
Prostate	668.865	1061.56	15.7	215492_b9_1_RISGLIYEETR_2	-1	2414.9	29044_RISGLIYEETR_2	0	RISGLIYEETR	1/sp|P62805|H4_HUMAN	b9/0.000	RISGLIYEETR	0	0	0	2	29044_RISGLIYEETR_2	NA	1/sp|P62805|H4_HUMAN
Prostate	668.865	932.52	15.7	215490_b8_1_RISGLIYEETR_2	-1	1581.8	29044_RISGLIYEETR_2	0	RISGLIYEETR	1/sp|P62805|H4_HUMAN	b8/-0.002	RISGLIYEETR	0	0	0	2	29044_RISGLIYEETR_2	NA	1/sp|P62805|H4_HUMAN
Prostate	668.865	640.414	15.7	215487_b6_1_RISGLIYEETR_2	-1	1477.4	29044_RISGLIYEETR_2	0	RISGLIYEETR	1/sp|P62805|H4_HUMAN	b6/-0.001	RISGLIYEETR	0	0	0	2	29044_RISGLIYEETR_2	NA	1/sp|P62805|H4_HUMAN
Prostate	668.865	405.209	15.7	215485_y3_1_RISGLIYEETR_2	-1	1458	29044_RISGLIYEETR_2	0	RISGLIYEETR	1/sp|P62805|H4_HUMAN	y3/-0.000	RISGLIYEETR	0	0	0	2	29044_RISGLIYEETR_2	NA	1/sp|P62805|H4_HUMAN
Prostate	668.865	1067.54	15.7	215493_y9_1_RISGLIYEETR_2	-1	1163.5	29044_RISGLIYEETR_2	0	RISGLIYEETR	1/sp|P62805|H4_HUMAN	y9/-0.003	RISGLIYEETR	0	0	0	2	29044_RISGLIYEETR_2	NA	1/sp|P62805|H4_HUMAN
Prostate	668.865	1180.62	15.7	215494_y10_1_RISGLIYEETR_2	-1	958.3	29044_RISGLIYEETR_2	0	RISGLIYEETR	1/sp|P62805|H4_HUMAN	y10/-0.002,b10+18/-0.002	RISGLIYEETR	0	0	0	2	29044_RISGLIYEETR_2	NA	1/sp|P62805|H4_HUMAN
Prostate	696.702	789.425	92.3	248832_y7_1_TFGGAPGFPLGSPLSSPVFPR_3	-1	4211.5	33337_TFGGAPGFPLGSPLSSPVFPR_3	0	TFGGAPGFPLGSPLSSPVFPR	1/sp|P17661|DESM_HUMAN	y7/-0.001	TFGGAPGFPLGSPLSSPVFPR	0	0	0	3	33337_TFGGAPGFPLGSPLSSPVFPR_3	NA	1/sp|P17661|DESM_HUMAN
Prostate	696.702	615.361	92.3	248829_y5_1_TFGGAPGFPLGSPLSSPVFPR_3	-1	3264.5	33337_TFGGAPGFPLGSPLSSPVFPR_3	0	TFGGAPGFPLGSPLSSPVFPR	1/sp|P17661|DESM_HUMAN	y5/-0.001	TFGGAPGFPLGSPLSSPVFPR	0	0	0	3	33337_TFGGAPGFPLGSPLSSPVFPR_3	NA	1/sp|P17661|DESM_HUMAN
Prostate	696.702	999.562	92.3	248834_y9_1_TFGGAPGFPLGSPLSSPVFPR_3	-1	2962.7	33337_TFGGAPGFPLGSPLSSPVFPR_3	0	TFGGAPGFPLGSPLSSPVFPR	1/sp|P17661|DESM_HUMAN	y9/-0.001	TFGGAPGFPLGSPLSSPVFPR	0	0	0	3	33337_TFGGAPGFPLGSPLSSPVFPR_3	NA	1/sp|P17661|DESM_HUMAN
Prostate	696.702	702.393	92.3	248830_y6_1_TFGGAPGFPLGSPLSSPVFPR_3	-1	2162.8	33337_TFGGAPGFPLGSPLSSPVFPR_3	0	TFGGAPGFPLGSPLSSPVFPR	1/sp|P17661|DESM_HUMAN	y6/-0.001	TFGGAPGFPLGSPLSSPVFPR	0	0	0	3	33337_TFGGAPGFPLGSPLSSPVFPR_3	NA	1/sp|P17661|DESM_HUMAN
Prostate	696.702	1143.62	92.3	248835_y11_1_TFGGAPGFPLGSPLSSPVFPR_3	-1	1552.8	33337_TFGGAPGFPLGSPLSSPVFPR_3	0	TFGGAPGFPLGSPLSSPVFPR	1/sp|P17661|DESM_HUMAN	y11/-0.003	TFGGAPGFPLGSPLSSPVFPR	0	0	0	3	33337_TFGGAPGFPLGSPLSSPVFPR_3	NA	1/sp|P17661|DESM_HUMAN
Prostate	696.702	735.346	92.3	248831_b8_1_TFGGAPGFPLGSPLSSPVFPR_3	-1	1344.1	33337_TFGGAPGFPLGSPLSSPVFPR_3	0	TFGGAPGFPLGSPLSSPVFPR	1/sp|P17661|DESM_HUMAN	b8/-0.002	TFGGAPGFPLGSPLSSPVFPR	0	0	0	3	33337_TFGGAPGFPLGSPLSSPVFPR_3	NA	1/sp|P17661|DESM_HUMAN
Prostate	790.391	1001.49	34.5	251952_b9_1_TIETRDGEVVSEATQQQHEVL_3	-1	4476.8	33756_TIETRDGEVVSEATQQQHEVL_3	0	TIETRDGEVVSEATQQQHEVL	1/sp|P17661|DESM_HUMAN	b9/-0.002	TIETRDGEVVSEATQQQHEVL	0	0	0	3	33756_TIETRDGEVVSEATQQQHEVL_3	NA	1/sp|P17661|DESM_HUMAN
Prostate	790.391	902.421	34.5	251950_b8_1_TIETRDGEVVSEATQQQHEVL_3	-1	4217.8	33756_TIETRDGEVVSEATQQQHEVL_3	0	TIETRDGEVVSEATQQQHEVL	1/sp|P17661|DESM_HUMAN	b8/-0.001	TIETRDGEVVSEATQQQHEVL	0	0	0	3	33756_TIETRDGEVVSEATQQQHEVL_3	NA	1/sp|P17661|DESM_HUMAN
Prostate	790.391	716.357	34.5	251949_b6_1_TIETRDGEVVSEATQQQHEVL_3	-1	1970.7	33756_TIETRDGEVVSEATQQQHEVL_3	0	TIETRDGEVVSEATQQQHEVL	1/sp|P17661|DESM_HUMAN	b6/-0.001,y13-36^2/-0.009	TIETRDGEVVSEATQQQHEVL	0	0	0	3	33756_TIETRDGEVVSEATQQQHEVL_3	NA	1/sp|P17661|DESM_HUMAN
Prostate	790.391	1100.56	34.5	251954_b10_1_TIETRDGEVVSEATQQQHEVL_3	-1	1702.6	33756_TIETRDGEVVSEATQQQHEVL_3	0	TIETRDGEVVSEATQQQHEVL	1/sp|P17661|DESM_HUMAN	b10/0.002	TIETRDGEVVSEATQQQHEVL	0	0	0	3	33756_TIETRDGEVVSEATQQQHEVL_3	NA	1/sp|P17661|DESM_HUMAN
Prostate	790.391	497.272	34.5	251946_y4_1_TIETRDGEVVSEATQQQHEVL_3	-1	1487	33756_TIETRDGEVVSEATQQQHEVL_3	0	TIETRDGEVVSEATQQQHEVL	1/sp|P17661|DESM_HUMAN	y4/-0.001	TIETRDGEVVSEATQQQHEVL	0	0	0	3	33756_TIETRDGEVVSEATQQQHEVL_3	NA	1/sp|P17661|DESM_HUMAN
Prostate	790.391	982.495	34.5	251951_y8_1_TIETRDGEVVSEATQQQHEVL_3	-1	829.1	33756_TIETRDGEVVSEATQQQHEVL_3	0	TIETRDGEVVSEATQQQHEVL	1/sp|P17661|DESM_HUMAN	y8/-0.007,b18-46^2/0.012	TIETRDGEVVSEATQQQHEVL	0	0	0	3	33756_TIETRDGEVVSEATQQQHEVL_3	NA	1/sp|P17661|DESM_HUMAN
Prostate	968.142	1008.51	129.6	257037_y8_1_TPSSYGAGELLDFSLADAVNQEFLTTR_3	-1	1945.3	34464_TPSSYGAGELLDFSLADAVNQEFLTTR_3	0	TPSSYGAGELLDFSLADAVNQEFLTTR	1/sp|P17661|DESM_HUMAN	y8/-0.001	TPSSYGAGELLDFSLADAVNQEFLTTR	0	0	0	3	34464_TPSSYGAGELLDFSLADAVNQEFLTTR_3	NA	1/sp|P17661|DESM_HUMAN
Prostate	968.142	637.367	129.6	257031_y5_1_TPSSYGAGELLDFSLADAVNQEFLTTR_3	-1	1140	34464_TPSSYGAGELLDFSLADAVNQEFLTTR_3	0	TPSSYGAGELLDFSLADAVNQEFLTTR	1/sp|P17661|DESM_HUMAN	y5/-0.000	TPSSYGAGELLDFSLADAVNQEFLTTR	0	0	0	3	34464_TPSSYGAGELLDFSLADAVNQEFLTTR_3	NA	1/sp|P17661|DESM_HUMAN
Prostate	968.142	1107.58	129.6	257039_y9_1_TPSSYGAGELLDFSLADAVNQEFLTTR_3	-1	1116.2	34464_TPSSYGAGELLDFSLADAVNQEFLTTR_3	0	TPSSYGAGELLDFSLADAVNQEFLTTR	1/sp|P17661|DESM_HUMAN	y9/-0.003	TPSSYGAGELLDFSLADAVNQEFLTTR	0	0	0	3	34464_TPSSYGAGELLDFSLADAVNQEFLTTR_3	NA	1/sp|P17661|DESM_HUMAN
Prostate	968.142	1191.55	129.6	257041_b12_1_TPSSYGAGELLDFSLADAVNQEFLTTR_3	-1	1115.4	34464_TPSSYGAGELLDFSLADAVNQEFLTTR_3	0	TPSSYGAGELLDFSLADAVNQEFLTTR	1/sp|P17661|DESM_HUMAN	b12/-0.003	TPSSYGAGELLDFSLADAVNQEFLTTR	0	0	0	3	34464_TPSSYGAGELLDFSLADAVNQEFLTTR_3	NA	1/sp|P17661|DESM_HUMAN
Prostate	968.142	850.358	129.6	257034_b9_1_TPSSYGAGELLDFSLADAVNQEFLTTR_3	-1	1078	34464_TPSSYGAGELLDFSLADAVNQEFLTTR_3	0	TPSSYGAGELLDFSLADAVNQEFLTTR	1/sp|P17661|DESM_HUMAN	b9/-0.001	TPSSYGAGELLDFSLADAVNQEFLTTR	0	0	0	3	34464_TPSSYGAGELLDFSLADAVNQEFLTTR_3	NA	1/sp|P17661|DESM_HUMAN
Prostate	968.142	490.298	129.6	257030_y4_1_TPSSYGAGELLDFSLADAVNQEFLTTR_3	-1	938.9	34464_TPSSYGAGELLDFSLADAVNQEFLTTR_3	0	TPSSYGAGELLDFSLADAVNQEFLTTR	1/sp|P17661|DESM_HUMAN	y4/-0.001	TPSSYGAGELLDFSLADAVNQEFLTTR	0	0	0	3	34464_TPSSYGAGELLDFSLADAVNQEFLTTR_3	NA	1/sp|P17661|DESM_HUMAN
Prostate	850.434	416.262	48.6	266999_y3_1_VDVERDNLLDDLQR_2	-1	6133.7	35807_VDVERDNLLDDLQR_2	0	VDVERDNLLDDLQR	1/sp|P17661|DESM_HUMAN	y3/-0.000	VDVERDNLLDDLQR	0	0	0	2	35807_VDVERDNLLDDLQR_2	NA	1/sp|P17661|DESM_HUMAN
Prostate	850.434	531.289	48.6	267000_y4_1_VDVERDNLLDDLQR_2	-1	5232.8	35807_VDVERDNLLDDLQR_2	0	VDVERDNLLDDLQR	1/sp|P17661|DESM_HUMAN	y4/-0.000	VDVERDNLLDDLQR	0	0	0	2	35807_VDVERDNLLDDLQR_2	NA	1/sp|P17661|DESM_HUMAN
Prostate	850.434	743.386	48.6	267004_y12_2_VDVERDNLLDDLQR_2	-1	2591	35807_VDVERDNLLDDLQR_2	0	VDVERDNLLDDLQR	1/sp|P17661|DESM_HUMAN	y12^2/0.002	VDVERDNLLDDLQR	0	0	0	2	35807_VDVERDNLLDDLQR_2	NA	1/sp|P17661|DESM_HUMAN
Prostate	850.434	714.342	48.6	267003_b6_1_VDVERDNLLDDLQR_2	-1	2235.8	35807_VDVERDNLLDDLQR_2	0	VDVERDNLLDDLQR	1/sp|P17661|DESM_HUMAN	b6/0.000	VDVERDNLLDDLQR	0	0	0	2	35807_VDVERDNLLDDLQR_2	NA	1/sp|P17661|DESM_HUMAN
Prostate	850.434	1169.58	48.6	267010_b10_1_VDVERDNLLDDLQR_2	-1	2049.6	35807_VDVERDNLLDDLQR_2	0	VDVERDNLLDDLQR	1/sp|P17661|DESM_HUMAN	b10/-0.001	VDVERDNLLDDLQR	0	0	0	2	35807_VDVERDNLLDDLQR_2	NA	1/sp|P17661|DESM_HUMAN
Prostate	850.434	986.527	48.6	267007_y8_1_VDVERDNLLDDLQR_2	-1	1637.2	35807_VDVERDNLLDDLQR_2	0	VDVERDNLLDDLQR	1/sp|P17661|DESM_HUMAN	y8/0.001	VDVERDNLLDDLQR	0	0	0	2	35807_VDVERDNLLDDLQR_2	NA	1/sp|P17661|DESM_HUMAN
Prostate	765.371	1094.51	3.06116	270081_y10_1_VGAHAGEYGAEALER_2	-1	10000	36239_VGAHAGEYGAEALER_2	0	VGAHAGEYGAEALER	1/sp|P69905|HBA_HUMAN	y10/-0.000	VGAHAGEYGAEALER	0	0	0	2	36239_VGAHAGEYGAEALER_2	NA	1/sp|P69905|HBA_HUMAN
Prostate	765.371	1165.55	3.06116	270082_y11_1_VGAHAGEYGAEALER_2	-1	7472.8	36239_VGAHAGEYGAEALER_2	0	VGAHAGEYGAEALER	1/sp|P69905|HBA_HUMAN	y11/-0.003	VGAHAGEYGAEALER	0	0	0	2	36239_VGAHAGEYGAEALER_2	NA	1/sp|P69905|HBA_HUMAN
Prostate	765.371	908.447	3.06116	270080_y8_1_VGAHAGEYGAEALER_2	-1	3941.1	36239_VGAHAGEYGAEALER_2	0	VGAHAGEYGAEALER	1/sp|P69905|HBA_HUMAN	y8/-0.001	VGAHAGEYGAEALER	0	0	0	2	36239_VGAHAGEYGAEALER_2	NA	1/sp|P69905|HBA_HUMAN
Prostate	765.371	436.23	3.06116	270077_b5_1_VGAHAGEYGAEALER_2	-1	3846.8	36239_VGAHAGEYGAEALER_2	0	VGAHAGEYGAEALER	1/sp|P69905|HBA_HUMAN	b5/-0.002	VGAHAGEYGAEALER	0	0	0	2	36239_VGAHAGEYGAEALER_2	NA	1/sp|P69905|HBA_HUMAN
Prostate	765.371	745.384	3.06116	270079_y7_1_VGAHAGEYGAEALER_2	-1	3598.1	36239_VGAHAGEYGAEALER_2	0	VGAHAGEYGAEALER	1/sp|P69905|HBA_HUMAN	y7/-0.002	VGAHAGEYGAEALER	0	0	0	2	36239_VGAHAGEYGAEALER_2	NA	1/sp|P69905|HBA_HUMAN
Prostate	765.371	488.283	3.06116	270078_y4_1_VGAHAGEYGAEALER_2	-1	2383.6	36239_VGAHAGEYGAEALER_2	0	VGAHAGEYGAEALER	1/sp|P69905|HBA_HUMAN	y4/-0.003	VGAHAGEYGAEALER	0	0	0	2	36239_VGAHAGEYGAEALER_2	NA	1/sp|P69905|HBA_HUMAN
Prostate	652.366	990.525	57.7	277704_y8_1_VLTPELYAELR_2	-1	6828.8	37289_VLTPELYAELR_2	0	VLTPELYAELR	1/sp|P12277|KCRB_HUMAN	y8/-0.000	VLTPELYAELR	0	0	0	2	37289_VLTPELYAELR_2	NA	1/sp|P12277|KCRB_HUMAN
Prostate	652.366	764.43	57.7	277702_y6_1_VLTPELYAELR_2	-1	4259.9	37289_VLTPELYAELR_2	0	VLTPELYAELR	1/sp|P12277|KCRB_HUMAN	y6/-0.001	VLTPELYAELR	0	0	0	2	37289_VLTPELYAELR_2	NA	1/sp|P12277|KCRB_HUMAN
Prostate	652.366	893.473	57.7	277703_y7_1_VLTPELYAELR_2	-1	2352.1	37289_VLTPELYAELR_2	0	VLTPELYAELR	1/sp|P12277|KCRB_HUMAN	y7/-0.002	VLTPELYAELR	0	0	0	2	37289_VLTPELYAELR_2	NA	1/sp|P12277|KCRB_HUMAN
Prostate	652.366	1091.57	57.7	277705_y9_1_VLTPELYAELR_2	-1	1883.8	37289_VLTPELYAELR_2	0	VLTPELYAELR	1/sp|P12277|KCRB_HUMAN	y9/-0.004	VLTPELYAELR	0	0	0	2	37289_VLTPELYAELR_2	NA	1/sp|P12277|KCRB_HUMAN
Prostate	652.366	488.283	57.7	277700_y4_1_VLTPELYAELR_2	-1	1715.5	37289_VLTPELYAELR_2	0	VLTPELYAELR	1/sp|P12277|KCRB_HUMAN	y4/-0.001	VLTPELYAELR	0	0	0	2	37289_VLTPELYAELR_2	NA	1/sp|P12277|KCRB_HUMAN
Prostate	652.366	417.246	57.7	277699_y3_1_VLTPELYAELR_2	-1	712	37289_VLTPELYAELR_2	0	VLTPELYAELR	1/sp|P12277|KCRB_HUMAN	y3/-0.001	VLTPELYAELR	0	0	0	2	37289_VLTPELYAELR_2	NA	1/sp|P12277|KCRB_HUMAN
Sarcoma	912.976	1052.58	30.1	115783_y9_1_ETNLDSLPLVDTHSKR_2	-1	10000	13801_ETNLDSLPLVDTHSKR_2	0	ETNLDSLPLVDTHSKR	1/sp|P08670|VIME_HUMAN	y9/0.003	ETNLDSLPLVDTHSKR	0	0	0	2	13801_ETNLDSLPLVDTHSKR_2	NA	1/sp|P08670|VIME_HUMAN
Sarcoma	912.976	628.353	30.1	115776_y5_1_ETNLDSLPLVDTHSKR_2	-1	1784.6	13801_ETNLDSLPLVDTHSKR_2	0	ETNLDSLPLVDTHSKR	1/sp|P08670|VIME_HUMAN	y5/0.002	ETNLDSLPLVDTHSKR	0	0	0	2	13801_ETNLDSLPLVDTHSKR_2	NA	1/sp|P08670|VIME_HUMAN
Sarcoma	912.976	743.379	30.1	115778_y6_1_ETNLDSLPLVDTHSKR_2	-1	1321.4	13801_ETNLDSLPLVDTHSKR_2	0	ETNLDSLPLVDTHSKR	1/sp|P08670|VIME_HUMAN	y6/0.002	ETNLDSLPLVDTHSKR	0	0	0	2	13801_ETNLDSLPLVDTHSKR_2	NA	1/sp|P08670|VIME_HUMAN
Sarcoma	912.976	526.796	30.1	115772_y9_2_ETNLDSLPLVDTHSKR_2	-1	969.7	13801_ETNLDSLPLVDTHSKR_2	0	ETNLDSLPLVDTHSKR	1/sp|P08670|VIME_HUMAN	y9^2/0.001	ETNLDSLPLVDTHSKR	0	0	0	2	13801_ETNLDSLPLVDTHSKR_2	NA	1/sp|P08670|VIME_HUMAN
Sarcoma	912.976	1165.67	30.1	115784_y10_1_ETNLDSLPLVDTHSKR_2	-1	926.3	13801_ETNLDSLPLVDTHSKR_2	0	ETNLDSLPLVDTHSKR	1/sp|P08670|VIME_HUMAN	y10/0.003	ETNLDSLPLVDTHSKR	0	0	0	2	13801_ETNLDSLPLVDTHSKR_2	NA	1/sp|P08670|VIME_HUMAN
Sarcoma	912.976	527.305	30.1	115773_y4_1_ETNLDSLPLVDTHSKR_2	-1	712.5	13801_ETNLDSLPLVDTHSKR_2	0	ETNLDSLPLVDTHSKR	1/sp|P08670|VIME_HUMAN	y4/-0.003	ETNLDSLPLVDTHSKR	0	0	0	2	13801_ETNLDSLPLVDTHSKR_2	NA	1/sp|P08670|VIME_HUMAN
Sarcoma	547.267	647.311	11.9	120771_y6_1_FADLSEAANR_2	-1	5741.2	14432_FADLSEAANR_2	0	FADLSEAANR	1/sp|P08670|VIME_HUMAN	y6/0.003	FADLSEAANR	0	0	0	2	14432_FADLSEAANR_2	NA	1/sp|P08670|VIME_HUMAN
Sarcoma	547.267	875.422	11.9	120773_y8_1_FADLSEAANR_2	-1	4677.8	14432_FADLSEAANR_2	0	FADLSEAANR	1/sp|P08670|VIME_HUMAN	y8/0.003,b9-44/-0.001	FADLSEAANR	0	0	0	2	14432_FADLSEAANR_2	NA	1/sp|P08670|VIME_HUMAN
Sarcoma	547.267	760.395	11.9	120772_y7_1_FADLSEAANR_2	-1	1982	14432_FADLSEAANR_2	0	FADLSEAANR	1/sp|P08670|VIME_HUMAN	y7/0.003	FADLSEAANR	0	0	0	2	14432_FADLSEAANR_2	NA	1/sp|P08670|VIME_HUMAN
Sarcoma	547.267	431.236	11.9	120767_y4_1_FADLSEAANR_2	-1	1732.8	14432_FADLSEAANR_2	0	FADLSEAANR	1/sp|P08670|VIME_HUMAN	y4/0.002	FADLSEAANR	0	0	0	2	14432_FADLSEAANR_2	NA	1/sp|P08670|VIME_HUMAN
Sarcoma	547.267	946.459	11.9	120774_y9_1_FADLSEAANR_2	-1	1323.7	14432_FADLSEAANR_2	0	FADLSEAANR	1/sp|P08670|VIME_HUMAN	y9/0.003	FADLSEAANR	0	0	0	2	14432_FADLSEAANR_2	NA	1/sp|P08670|VIME_HUMAN
Sarcoma	547.267	447.224	11.9	120768_b4_1_FADLSEAANR_2	-1	156.3	14432_FADLSEAANR_2	0	FADLSEAANR	1/sp|P08670|VIME_HUMAN	b4/0.002	FADLSEAANR	0	0	0	2	14432_FADLSEAANR_2	NA	1/sp|P08670|VIME_HUMAN
Sarcoma	706.399	815.462	44.8	143770_y9_1_GALQNIIPASTGAAK_2	-1	5857.9	17104_GALQNIIPASTGAAK_2	0	GALQNIIPASTGAAK	1/sp|P04406|G3P_HUMAN	y9/0.004	GALQNIIPASTGAAK	0	0	0	2	17104_GALQNIIPASTGAAK_2	NA	1/sp|P04406|G3P_HUMAN
Sarcoma	706.399	1042.59	44.8	143772_y11_1_GALQNIIPASTGAAK_2	-1	2283.2	17104_GALQNIIPASTGAAK_2	0	GALQNIIPASTGAAK	1/sp|P04406|G3P_HUMAN	y11/0.005	GALQNIIPASTGAAK	0	0	0	2	17104_GALQNIIPASTGAAK_2	NA	1/sp|P04406|G3P_HUMAN
Sarcoma	706.399	928.546	44.8	143771_y10_1_GALQNIIPASTGAAK_2	-1	1498	17104_GALQNIIPASTGAAK_2	0	GALQNIIPASTGAAK	1/sp|P04406|G3P_HUMAN	y10/0.005	GALQNIIPASTGAAK	0	0	0	2	17104_GALQNIIPASTGAAK_2	NA	1/sp|P04406|G3P_HUMAN
Sarcoma	706.399	597.335	44.8	143766_b6_1_GALQNIIPASTGAAK_2	-1	1200.5	17104_GALQNIIPASTGAAK_2	0	GALQNIIPASTGAAK	1/sp|P04406|G3P_HUMAN	b6/0.003	GALQNIIPASTGAAK	0	0	0	2	17104_GALQNIIPASTGAAK_2	NA	1/sp|P04406|G3P_HUMAN
Sarcoma	706.399	534.288	44.8	143763_y6_1_GALQNIIPASTGAAK_2	-1	618.1	17104_GALQNIIPASTGAAK_2	0	GALQNIIPASTGAAK	1/sp|P04406|G3P_HUMAN	y6/0.004	GALQNIIPASTGAAK	0	0	0	2	17104_GALQNIIPASTGAAK_2	NA	1/sp|P04406|G3P_HUMAN
Sarcoma	706.399	484.251	44.8	143762_b5_1_GALQNIIPASTGAAK_2	-1	582	17104_GALQNIIPASTGAAK_2	0	GALQNIIPASTGAAK	1/sp|P04406|G3P_HUMAN	b5/0.002	GALQNIIPASTGAAK	0	0	0	2	17104_GALQNIIPASTGAAK_2	NA	1/sp|P04406|G3P_HUMAN
Sarcoma	621.333	401.214	-46.4103	161512_y3_1_GKLEEQRPER_2	-1	159.6	19285_GKLEEQRPER_2	0	GKLEEQRPER	1/sp|P13693|TCTP_HUMAN	y3/0.001	GKLEEQRPER	0	0	0	2	19285_GKLEEQRPER_2	NA	1/sp|P13693|TCTP_HUMAN
Sarcoma	621.333	1067.55	-46.4103	161519_b9_1_GKLEEQRPER_2	-1	141.7	19285_GKLEEQRPER_2	0	GKLEEQRPER	1/sp|P13693|TCTP_HUMAN	b9/-0.002	GKLEEQRPER	0	0	0	2	19285_GKLEEQRPER_2	NA	1/sp|P13693|TCTP_HUMAN
Sarcoma	621.333	685.374	-46.4103	161517_y5_1_GKLEEQRPER_2	-1	98.5	19285_GKLEEQRPER_2	0	GKLEEQRPER	1/sp|P13693|TCTP_HUMAN	y5/0.000	GKLEEQRPER	0	0	0	2	19285_GKLEEQRPER_2	NA	1/sp|P13693|TCTP_HUMAN
Sarcoma	621.333	407.712	-46.4103	161513_y6_2_GKLEEQRPER_2	-1	83.1	19285_GKLEEQRPER_2	0	GKLEEQRPER	1/sp|P13693|TCTP_HUMAN	y6^2/0.000	GKLEEQRPER	0	0	0	2	19285_GKLEEQRPER_2	NA	1/sp|P13693|TCTP_HUMAN
Sarcoma	621.333	841.453	-46.4103	161518_b7_1_GKLEEQRPER_2	-1	74.7	19285_GKLEEQRPER_2	0	GKLEEQRPER	1/sp|P13693|TCTP_HUMAN	b7/0.000	GKLEEQRPER	0	0	0	2	19285_GKLEEQRPER_2	NA	1/sp|P13693|TCTP_HUMAN
Sarcoma	621.333	528.775	-46.4103	161515_y8_2_GKLEEQRPER_2	-1	70.4	19285_GKLEEQRPER_2	0	GKLEEQRPER	1/sp|P13693|TCTP_HUMAN	y8^2/0.001	GKLEEQRPER	0	0	0	2	19285_GKLEEQRPER_2	NA	1/sp|P13693|TCTP_HUMAN
Sarcoma	572.311	674.362	0.4	208624_y5_1_IGAEVYHNLK_2	-1	6582.4	24637_IGAEVYHNLK_2	0	IGAEVYHNLK	1/sp|P06733|ENOA_HUMAN	y5/0.004	IGAEVYHNLK	0	0	0	2	24637_IGAEVYHNLK_2	NA	1/sp|P06733|ENOA_HUMAN
Sarcoma	572.311	515.769	0.4	208623_y9_2_IGAEVYHNLK_2	-1	6329.2	24637_IGAEVYHNLK_2	0	IGAEVYHNLK	1/sp|P06733|ENOA_HUMAN	y9^2/0.003	IGAEVYHNLK	0	0	0	2	24637_IGAEVYHNLK_2	NA	1/sp|P06733|ENOA_HUMAN
Sarcoma	572.311	1030.53	0.4	208631_y9_1_IGAEVYHNLK_2	-1	6219.5	24637_IGAEVYHNLK_2	0	IGAEVYHNLK	1/sp|P06733|ENOA_HUMAN	y9/0.005	IGAEVYHNLK	0	0	0	2	24637_IGAEVYHNLK_2	NA	1/sp|P06733|ENOA_HUMAN
Sarcoma	572.311	773.43	0.4	208626_y6_1_IGAEVYHNLK_2	-1	4560.5	24637_IGAEVYHNLK_2	0	IGAEVYHNLK	1/sp|P06733|ENOA_HUMAN	y6/0.004	IGAEVYHNLK	0	0	0	2	24637_IGAEVYHNLK_2	NA	1/sp|P06733|ENOA_HUMAN
Sarcoma	572.311	511.299	0.4	208622_y4_1_IGAEVYHNLK_2	-1	3380.3	24637_IGAEVYHNLK_2	0	IGAEVYHNLK	1/sp|P06733|ENOA_HUMAN	y4/0.003	IGAEVYHNLK	0	0	0	2	24637_IGAEVYHNLK_2	NA	1/sp|P06733|ENOA_HUMAN
Sarcoma	572.311	902.473	0.4	208628_y7_1_IGAEVYHNLK_2	-1	3375.6	24637_IGAEVYHNLK_2	0	IGAEVYHNLK	1/sp|P06733|ENOA_HUMAN	y7/0.003	IGAEVYHNLK	0	0	0	2	24637_IGAEVYHNLK_2	NA	1/sp|P06733|ENOA_HUMAN
Sarcoma	785.951	1047.56	108.9	227525_y9_1_ISLPLPNFSSLNLR_2	-1	10000	26810_ISLPLPNFSSLNLR_2	0	ISLPLPNFSSLNLR	1/sp|P08670|VIME_HUMAN	y9/0.001	ISLPLPNFSSLNLR	0	0	0	2	26810_ISLPLPNFSSLNLR_2	NA	1/sp|P08670|VIME_HUMAN
Sarcoma	785.951	524.283	108.9	227520_y9_2_ISLPLPNFSSLNLR_2	-1	2050.7	26810_ISLPLPNFSSLNLR_2	0	ISLPLPNFSSLNLR	1/sp|P08670|VIME_HUMAN	y9^2/0.001	ISLPLPNFSSLNLR	0	0	0	2	26810_ISLPLPNFSSLNLR_2	NA	1/sp|P08670|VIME_HUMAN
Sarcoma	785.951	836.462	108.9	227523_y7_1_ISLPLPNFSSLNLR_2	-1	1418.1	26810_ISLPLPNFSSLNLR_2	0	ISLPLPNFSSLNLR	1/sp|P08670|VIME_HUMAN	y7/0.001	ISLPLPNFSSLNLR	0	0	0	2	26810_ISLPLPNFSSLNLR_2	NA	1/sp|P08670|VIME_HUMAN
Sarcoma	785.951	689.394	108.9	227522_y6_1_ISLPLPNFSSLNLR_2	-1	1284.6	26810_ISLPLPNFSSLNLR_2	0	ISLPLPNFSSLNLR	1/sp|P08670|VIME_HUMAN	y6/0.001	ISLPLPNFSSLNLR	0	0	0	2	26810_ISLPLPNFSSLNLR_2	NA	1/sp|P08670|VIME_HUMAN
Sarcoma	785.951	950.505	108.9	227524_y8_1_ISLPLPNFSSLNLR_2	-1	935.5	26810_ISLPLPNFSSLNLR_2	0	ISLPLPNFSSLNLR	1/sp|P08670|VIME_HUMAN	y8/0.002	ISLPLPNFSSLNLR	0	0	0	2	26810_ISLPLPNFSSLNLR_2	NA	1/sp|P08670|VIME_HUMAN
Sarcoma	785.951	1160.64	108.9	227526_y10_1_ISLPLPNFSSLNLR_2	-1	842.7	26810_ISLPLPNFSSLNLR_2	0	ISLPLPNFSSLNLR	1/sp|P08670|VIME_HUMAN	y10/0.001	ISLPLPNFSSLNLR	0	0	0	2	26810_ISLPLPNFSSLNLR_2	NA	1/sp|P08670|VIME_HUMAN
Sarcoma	767.43	1177.65	68.7	255201_y10_1_KVESLQEEIAFLK_2	-1	3792.1	29713_KVESLQEEIAFLK_2	0	KVESLQEEIAFLK	1/sp|P08670|VIME_HUMAN	y10/0.004	KVESLQEEIAFLK	0	0	0	2	29713_KVESLQEEIAFLK_2	NA	1/sp|P08670|VIME_HUMAN
Sarcoma	767.43	977.53	68.7	255200_y8_1_KVESLQEEIAFLK_2	-1	3746.9	29713_KVESLQEEIAFLK_2	0	KVESLQEEIAFLK	1/sp|P08670|VIME_HUMAN	y8/0.002	KVESLQEEIAFLK	0	0	0	2	29713_KVESLQEEIAFLK_2	NA	1/sp|P08670|VIME_HUMAN
Sarcoma	767.43	478.302	68.7	255197_y4_1_KVESLQEEIAFLK_2	-1	2516.1	29713_KVESLQEEIAFLK_2	0	KVESLQEEIAFLK	1/sp|P08670|VIME_HUMAN	y4/0.002	KVESLQEEIAFLK	0	0	0	2	29713_KVESLQEEIAFLK_2	NA	1/sp|P08670|VIME_HUMAN
Sarcoma	767.43	849.472	68.7	255199_y7_1_KVESLQEEIAFLK_2	-1	2498.4	29713_KVESLQEEIAFLK_2	0	KVESLQEEIAFLK	1/sp|P08670|VIME_HUMAN	y7/0.003	KVESLQEEIAFLK	0	0	0	2	29713_KVESLQEEIAFLK_2	NA	1/sp|P08670|VIME_HUMAN
Sarcoma	767.43	407.265	68.7	255196_y3_1_KVESLQEEIAFLK_2	-1	2270.1	29713_KVESLQEEIAFLK_2	0	KVESLQEEIAFLK	1/sp|P08670|VIME_HUMAN	y3/0.001	KVESLQEEIAFLK	0	0	0	2	29713_KVESLQEEIAFLK_2	NA	1/sp|P08670|VIME_HUMAN
Sarcoma	767.43	591.386	68.7	255198_y5_1_KVESLQEEIAFLK_2	-1	1060.2	29713_KVESLQEEIAFLK_2	0	KVESLQEEIAFLK	1/sp|P08670|VIME_HUMAN	y5/0.001	KVESLQEEIAFLK	0	0	0	2	29713_KVESLQEEIAFLK_2	NA	1/sp|P08670|VIME_HUMAN
Sarcoma	511.956	478.302	70.6	255217_y4_1_KVESLQEEIAFLK_3	-1	10000	29715_KVESLQEEIAFLK_3	0	KVESLQEEIAFLK	1/sp|P08670|VIME_HUMAN	y4/0.002	KVESLQEEIAFLK	0	0	0	3	29715_KVESLQEEIAFLK_3	NA	1/sp|P08670|VIME_HUMAN
Sarcoma	511.956	557.329	70.6	255218_b5_1_KVESLQEEIAFLK_3	-1	9040.4	29715_KVESLQEEIAFLK_3	0	KVESLQEEIAFLK	1/sp|P08670|VIME_HUMAN	b5/0.003	KVESLQEEIAFLK	0	0	0	3	29715_KVESLQEEIAFLK_3	NA	1/sp|P08670|VIME_HUMAN
Sarcoma	511.956	849.472	70.6	255223_y7_1_KVESLQEEIAFLK_3	-1	7628.5	29715_KVESLQEEIAFLK_3	0	KVESLQEEIAFLK	1/sp|P08670|VIME_HUMAN	y7/0.003	KVESLQEEIAFLK	0	0	0	3	29715_KVESLQEEIAFLK_3	NA	1/sp|P08670|VIME_HUMAN
Sarcoma	511.956	591.386	70.6	255219_y5_1_KVESLQEEIAFLK_3	-1	7222.7	29715_KVESLQEEIAFLK_3	0	KVESLQEEIAFLK	1/sp|P08670|VIME_HUMAN	y5/0.002	KVESLQEEIAFLK	0	0	0	3	29715_KVESLQEEIAFLK_3	NA	1/sp|P08670|VIME_HUMAN
Sarcoma	511.956	444.245	70.6	255215_b4_1_KVESLQEEIAFLK_3	-1	6186.8	29715_KVESLQEEIAFLK_3	0	KVESLQEEIAFLK	1/sp|P08670|VIME_HUMAN	b4/0.002	KVESLQEEIAFLK	0	0	0	3	29715_KVESLQEEIAFLK_3	NA	1/sp|P08670|VIME_HUMAN
Sarcoma	511.956	720.429	70.6	255221_y6_1_KVESLQEEIAFLK_3	-1	5318.6	29715_KVESLQEEIAFLK_3	0	KVESLQEEIAFLK	1/sp|P08670|VIME_HUMAN	y6/0.003	KVESLQEEIAFLK	0	0	0	3	29715_KVESLQEEIAFLK_3	NA	1/sp|P08670|VIME_HUMAN
Sarcoma	831.477	1105.63	51.8	255241_y9_1_KVESLQEEIAFLKK_2	-1	578.1	29717_KVESLQEEIAFLKK_2	0	KVESLQEEIAFLKK	1/sp|P08670|VIME_HUMAN	y9/0.001	KVESLQEEIAFLKK	0	0	0	2	29717_KVESLQEEIAFLKK_2	NA	1/sp|P08670|VIME_HUMAN
Sarcoma	831.477	1127.59	51.8	255242_b10_1_KVESLQEEIAFLKK_2	-1	523	29717_KVESLQEEIAFLKK_2	0	KVESLQEEIAFLKK	1/sp|P08670|VIME_HUMAN	b10/-0.000	KVESLQEEIAFLKK	0	0	0	2	29717_KVESLQEEIAFLKK_2	NA	1/sp|P08670|VIME_HUMAN
Sarcoma	831.477	767.43	51.8	255239_y13_2_KVESLQEEIAFLKK_2	-1	494.6	29717_KVESLQEEIAFLKK_2	0	KVESLQEEIAFLKK	1/sp|P08670|VIME_HUMAN	y13^2/0.001,b13+18^2/0.001	KVESLQEEIAFLKK	0	0	0	2	29717_KVESLQEEIAFLKK_2	NA	1/sp|P08670|VIME_HUMAN
Sarcoma	831.477	977.567	51.8	255240_y8_1_KVESLQEEIAFLKK_2	-1	382.7	29717_KVESLQEEIAFLKK_2	0	KVESLQEEIAFLKK	1/sp|P08670|VIME_HUMAN	y8/0.000	KVESLQEEIAFLKK	0	0	0	2	29717_KVESLQEEIAFLKK_2	NA	1/sp|P08670|VIME_HUMAN
Sarcoma	831.477	535.36	51.8	255236_y4_1_KVESLQEEIAFLKK_2	-1	323.6	29717_KVESLQEEIAFLKK_2	0	KVESLQEEIAFLKK	1/sp|P08670|VIME_HUMAN	y4/0.002	KVESLQEEIAFLKK	0	0	0	2	29717_KVESLQEEIAFLKK_2	NA	1/sp|P08670|VIME_HUMAN
Sarcoma	831.477	606.397	51.8	255237_y5_1_KVESLQEEIAFLKK_2	-1	307.3	29717_KVESLQEEIAFLKK_2	0	KVESLQEEIAFLKK	1/sp|P08670|VIME_HUMAN	y5/0.002	KVESLQEEIAFLKK	0	0	0	2	29717_KVESLQEEIAFLKK_2	NA	1/sp|P08670|VIME_HUMAN
Sarcoma	709.36	937.463	114.6	289573_y8_1_LLQDSVDFSLADAINTEFK_3	-1	4601.5	33640_LLQDSVDFSLADAINTEFK_3	0	LLQDSVDFSLADAINTEFK	1/sp|P08670|VIME_HUMAN	y8/0.003	LLQDSVDFSLADAINTEFK	0	0	0	3	33640_LLQDSVDFSLADAINTEFK_3	NA	1/sp|P08670|VIME_HUMAN
Sarcoma	709.36	1008.5	114.6	289575_y9_1_LLQDSVDFSLADAINTEFK_3	-1	3857.7	33640_LLQDSVDFSLADAINTEFK_3	0	LLQDSVDFSLADAINTEFK	1/sp|P08670|VIME_HUMAN	y9/0.003	LLQDSVDFSLADAINTEFK	0	0	0	3	33640_LLQDSVDFSLADAINTEFK_3	NA	1/sp|P08670|VIME_HUMAN
Sarcoma	709.36	638.314	114.6	289568_y5_1_LLQDSVDFSLADAINTEFK_3	-1	3009.5	33640_LLQDSVDFSLADAINTEFK_3	0	LLQDSVDFSLADAINTEFK	1/sp|P08670|VIME_HUMAN	y5/-0.001	LLQDSVDFSLADAINTEFK	0	0	0	3	33640_LLQDSVDFSLADAINTEFK_3	NA	1/sp|P08670|VIME_HUMAN
Sarcoma	709.36	751.398	114.6	289570_y6_1_LLQDSVDFSLADAINTEFK_3	-1	2674.1	33640_LLQDSVDFSLADAINTEFK_3	0	LLQDSVDFSLADAINTEFK	1/sp|P08670|VIME_HUMAN	y6/0.002	LLQDSVDFSLADAINTEFK	0	0	0	3	33640_LLQDSVDFSLADAINTEFK_3	NA	1/sp|P08670|VIME_HUMAN
Sarcoma	709.36	822.436	114.6	289572_y7_1_LLQDSVDFSLADAINTEFK_3	-1	2233.6	33640_LLQDSVDFSLADAINTEFK_3	0	LLQDSVDFSLADAINTEFK	1/sp|P08670|VIME_HUMAN	y7/0.003	LLQDSVDFSLADAINTEFK	0	0	0	3	33640_LLQDSVDFSLADAINTEFK_3	NA	1/sp|P08670|VIME_HUMAN
Sarcoma	709.36	771.388	114.6	289571_b7_1_LLQDSVDFSLADAINTEFK_3	-1	1663.1	33640_LLQDSVDFSLADAINTEFK_3	0	LLQDSVDFSLADAINTEFK	1/sp|P08670|VIME_HUMAN	b7/0.002	LLQDSVDFSLADAINTEFK	0	0	0	3	33640_LLQDSVDFSLADAINTEFK_3	NA	1/sp|P08670|VIME_HUMAN
Sarcoma	628.639	828.892	-6.2	293327_y14_2_LNFSHGTHEYHAETIK_3	-1	4200.4	34095_LNFSHGTHEYHAETIK_3	0	LNFSHGTHEYHAETIK	1/sp|P14618|KPYM_HUMAN	y14^2/0.003	LNFSHGTHEYHAETIK	0	0	0	3	34095_LNFSHGTHEYHAETIK_3	NA	1/sp|P14618|KPYM_HUMAN
Sarcoma	628.639	755.358	-6.2	293324_y13_2_LNFSHGTHEYHAETIK_3	-1	3277	34095_LNFSHGTHEYHAETIK_3	0	LNFSHGTHEYHAETIK	1/sp|P14618|KPYM_HUMAN	y13^2/0.003	LNFSHGTHEYHAETIK	0	0	0	3	34095_LNFSHGTHEYHAETIK_3	NA	1/sp|P14618|KPYM_HUMAN
Sarcoma	628.639	711.842	-6.2	293323_y12_2_LNFSHGTHEYHAETIK_3	-1	2466.5	34095_LNFSHGTHEYHAETIK_3	0	LNFSHGTHEYHAETIK	1/sp|P14618|KPYM_HUMAN	y12^2/0.004	LNFSHGTHEYHAETIK	0	0	0	3	34095_LNFSHGTHEYHAETIK_3	NA	1/sp|P14618|KPYM_HUMAN
Sarcoma	628.639	885.913	-6.2	293329_y15_2_LNFSHGTHEYHAETIK_3	-1	2441.4	34095_LNFSHGTHEYHAETIK_3	0	LNFSHGTHEYHAETIK	1/sp|P14618|KPYM_HUMAN	y15^2/0.003	LNFSHGTHEYHAETIK	0	0	0	3	34095_LNFSHGTHEYHAETIK_3	NA	1/sp|P14618|KPYM_HUMAN
Sarcoma	628.639	590.945	-6.2	293320_y15_3_LNFSHGTHEYHAETIK_3	-1	2105.8	34095_LNFSHGTHEYHAETIK_3	0	LNFSHGTHEYHAETIK	1/sp|P14618|KPYM_HUMAN	y15^3/0.002	LNFSHGTHEYHAETIK	0	0	0	3	34095_LNFSHGTHEYHAETIK_3	NA	1/sp|P14618|KPYM_HUMAN
Sarcoma	628.639	643.312	-6.2	293321_y11_2_LNFSHGTHEYHAETIK_3	-1	1648.5	34095_LNFSHGTHEYHAETIK_3	0	LNFSHGTHEYHAETIK	1/sp|P14618|KPYM_HUMAN	y11^2/0.002	LNFSHGTHEYHAETIK	0	0	0	3	34095_LNFSHGTHEYHAETIK_3	NA	1/sp|P14618|KPYM_HUMAN
Sarcoma	544.77	746.379	-15.0945	367061_y7_1_QDVDNASLAR_2	-1	6243.9	42752_QDVDNASLAR_2	0	QDVDNASLAR	1/sp|P08670|VIME_HUMAN	y7/0.003	QDVDNASLAR	0	0	0	2	42752_QDVDNASLAR_2	NA	1/sp|P08670|VIME_HUMAN
Sarcoma	544.77	446.272	-15.0945	367057_y4_1_QDVDNASLAR_2	-1	5758.3	42752_QDVDNASLAR_2	0	QDVDNASLAR	1/sp|P08670|VIME_HUMAN	y4/0.002	QDVDNASLAR	0	0	0	2	42752_QDVDNASLAR_2	NA	1/sp|P08670|VIME_HUMAN
Sarcoma	544.77	631.352	-15.0945	367060_y6_1_QDVDNASLAR_2	-1	4450.1	42752_QDVDNASLAR_2	0	QDVDNASLAR	1/sp|P08670|VIME_HUMAN	y6/0.003	QDVDNASLAR	0	0	0	2	42752_QDVDNASLAR_2	NA	1/sp|P08670|VIME_HUMAN
Sarcoma	544.77	517.309	-15.0945	367059_y5_1_QDVDNASLAR_2	-1	4310.3	42752_QDVDNASLAR_2	0	QDVDNASLAR	1/sp|P08670|VIME_HUMAN	y5/0.002	QDVDNASLAR	0	0	0	2	42752_QDVDNASLAR_2	NA	1/sp|P08670|VIME_HUMAN
Sarcoma	544.77	845.448	-15.0945	367062_y8_1_QDVDNASLAR_2	-1	3124.8	42752_QDVDNASLAR_2	0	QDVDNASLAR	1/sp|P08670|VIME_HUMAN	y8/0.003	QDVDNASLAR	0	0	0	2	42752_QDVDNASLAR_2	NA	1/sp|P08670|VIME_HUMAN
Sarcoma	544.77	960.474	-15.0945	367063_y9_1_QDVDNASLAR_2	-1	1413.7	42752_QDVDNASLAR_2	0	QDVDNASLAR	1/sp|P08670|VIME_HUMAN	y9/0.004	QDVDNASLAR	0	0	0	2	42752_QDVDNASLAR_2	NA	1/sp|P08670|VIME_HUMAN
Sarcoma	774.053	905.432	55.7	382056_y8_1_QVQSLTCEVDALKGTNESLER_3	-1	10000	44777_QVQSLTCEVDALKGTNESLER_3	0	QVQSLTCEVDALKGTNESLER	1/sp|P08670|VIME_HUMAN	y8/0.002	QVQSLTCEVDALKGTNESLER	0	0	0	3	44777_QVQSLTCEVDALKGTNESLER_3	NA	1/sp|P08670|VIME_HUMAN
Sarcoma	774.053	882.925	55.7	382055_y16_2_QVQSLTCEVDALKGTNESLER_3	-1	7703.7	44777_QVQSLTCEVDALKGTNESLER_3	0	QVQSLTCEVDALKGTNESLER	1/sp|P08670|VIME_HUMAN	y16^2/0.002	QVQSLTCEVDALKGTNESLER	0	0	0	3	44777_QVQSLTCEVDALKGTNESLER_3	NA	1/sp|P08670|VIME_HUMAN
Sarcoma	774.053	982.983	55.7	382058_y18_2_QVQSLTCEVDALKGTNESLER_3	-1	5301.9	44777_QVQSLTCEVDALKGTNESLER_3	0	QVQSLTCEVDALKGTNESLER	1/sp|P08670|VIME_HUMAN	y18^2/0.002	QVQSLTCEVDALKGTNESLER	0	0	0	3	44777_QVQSLTCEVDALKGTNESLER_3	NA	1/sp|P08670|VIME_HUMAN
Sarcoma	774.053	1033.53	55.7	382059_y9_1_QVQSLTCEVDALKGTNESLER_3	-1	4465.4	44777_QVQSLTCEVDALKGTNESLER_3	0	QVQSLTCEVDALKGTNESLER	1/sp|P08670|VIME_HUMAN	y9/0.003	QVQSLTCEVDALKGTNESLER	0	0	0	3	44777_QVQSLTCEVDALKGTNESLER_3	NA	1/sp|P08670|VIME_HUMAN
Sarcoma	774.053	780.897	55.7	382052_y14_2_QVQSLTCEVDALKGTNESLER_3	-1	3744.7	44777_QVQSLTCEVDALKGTNESLER_3	0	QVQSLTCEVDALKGTNESLER	1/sp|P08670|VIME_HUMAN	y14^2/0.002	QVQSLTCEVDALKGTNESLER	0	0	0	3	44777_QVQSLTCEVDALKGTNESLER_3	NA	1/sp|P08670|VIME_HUMAN
Sarcoma	774.053	666.841	55.7	382049_y12_2_QVQSLTCEVDALKGTNESLER_3	-1	3273.7	44777_QVQSLTCEVDALKGTNESLER_3	0	QVQSLTCEVDALKGTNESLER	1/sp|P08670|VIME_HUMAN	y12^2/0.002	QVQSLTCEVDALKGTNESLER	0	0	0	3	44777_QVQSLTCEVDALKGTNESLER_3	NA	1/sp|P08670|VIME_HUMAN
Sarcoma	714.86	820.431	21.3	420209_y8_1_SLYASSPGGVYATR_2	-1	10000	48969_SLYASSPGGVYATR_2	0	SLYASSPGGVYATR	1/sp|P08670|VIME_HUMAN	y8/0.010	SLYASSPGGVYATR	0	0	0	2	48969_SLYASSPGGVYATR_2	NA	1/sp|P08670|VIME_HUMAN
Sarcoma	714.86	994.495	21.3	420211_y10_1_SLYASSPGGVYATR_2	-1	5321.7	48969_SLYASSPGGVYATR_2	0	SLYASSPGGVYATR	1/sp|P08670|VIME_HUMAN	y10/0.012	SLYASSPGGVYATR	0	0	0	2	48969_SLYASSPGGVYATR_2	NA	1/sp|P08670|VIME_HUMAN
Sarcoma	714.86	1065.53	21.3	420212_y11_1_SLYASSPGGVYATR_2	-1	3596.5	48969_SLYASSPGGVYATR_2	0	SLYASSPGGVYATR	1/sp|P08670|VIME_HUMAN	y11/0.014	SLYASSPGGVYATR	0	0	0	2	48969_SLYASSPGGVYATR_2	NA	1/sp|P08670|VIME_HUMAN
Sarcoma	714.86	907.463	21.3	420210_y9_1_SLYASSPGGVYATR_2	-1	3393.3	48969_SLYASSPGGVYATR_2	0	SLYASSPGGVYATR	1/sp|P08670|VIME_HUMAN	y9/0.011	SLYASSPGGVYATR	0	0	0	2	48969_SLYASSPGGVYATR_2	NA	1/sp|P08670|VIME_HUMAN
Sarcoma	714.86	410.719	21.3	420200_y8_2_SLYASSPGGVYATR_2	-1	1356.1	48969_SLYASSPGGVYATR_2	0	SLYASSPGGVYATR	1/sp|P08670|VIME_HUMAN	y8^2/0.005	SLYASSPGGVYATR	0	0	0	2	48969_SLYASSPGGVYATR_2	NA	1/sp|P08670|VIME_HUMAN
Sarcoma	714.86	435.224	21.3	420201_b4_1_SLYASSPGGVYATR_2	-1	1006.1	48969_SLYASSPGGVYATR_2	0	SLYASSPGGVYATR	1/sp|P08670|VIME_HUMAN	b4/0.006,m10:13/0.006	SLYASSPGGVYATR	0	0	0	2	48969_SLYASSPGGVYATR_2	NA	1/sp|P08670|VIME_HUMAN
Sarcoma	822.436	778.464	83.6	439123_y14_2_TATESFASDPILYRPVAVALDTK_3	-1	10000	51143_TATESFASDPILYRPVAVALDTK_3	0	TATESFASDPILYRPVAVALDTK	1/sp|P14618|KPYM_HUMAN	y14^2/0.002	TATESFASDPILYRPVAVALDTK	0	0	0	3	51143_TATESFASDPILYRPVAVALDTK_3	NA	1/sp|P14618|KPYM_HUMAN
Sarcoma	822.436	915.012	83.6	439127_y17_2_TATESFASDPILYRPVAVALDTK_3	-1	5142	51143_TATESFASDPILYRPVAVALDTK_3	0	TATESFASDPILYRPVAVALDTK	1/sp|P14618|KPYM_HUMAN	y17^2/0.003	TATESFASDPILYRPVAVALDTK	0	0	0	3	51143_TATESFASDPILYRPVAVALDTK_3	NA	1/sp|P14618|KPYM_HUMAN
Sarcoma	822.436	1032.06	83.6	439129_y19_2_TATESFASDPILYRPVAVALDTK_3	-1	4719.4	51143_TATESFASDPILYRPVAVALDTK_3	0	TATESFASDPILYRPVAVALDTK	1/sp|P14618|KPYM_HUMAN	y19^2/0.003	TATESFASDPILYRPVAVALDTK	0	0	0	3	51143_TATESFASDPILYRPVAVALDTK_3	NA	1/sp|P14618|KPYM_HUMAN
Sarcoma	822.436	879.493	83.6	439125_y16_2_TATESFASDPILYRPVAVALDTK_3	-1	3659.3	51143_TATESFASDPILYRPVAVALDTK_3	0	TATESFASDPILYRPVAVALDTK	1/sp|P14618|KPYM_HUMAN	y16^2/0.003	TATESFASDPILYRPVAVALDTK	0	0	0	3	51143_TATESFASDPILYRPVAVALDTK_3	NA	1/sp|P14618|KPYM_HUMAN
Sarcoma	822.436	988.546	83.6	439128_y18_2_TATESFASDPILYRPVAVALDTK_3	-1	3134.4	51143_TATESFASDPILYRPVAVALDTK_3	0	TATESFASDPILYRPVAVALDTK	1/sp|P14618|KPYM_HUMAN	y18^2/0.004	TATESFASDPILYRPVAVALDTK	0	0	0	3	51143_TATESFASDPILYRPVAVALDTK_3	NA	1/sp|P14618|KPYM_HUMAN
Sarcoma	822.436	547.309	83.6	439121_y5_1_TATESFASDPILYRPVAVALDTK_3	-1	1207	51143_TATESFASDPILYRPVAVALDTK_3	0	TATESFASDPILYRPVAVALDTK	1/sp|P14618|KPYM_HUMAN	y5/0.002	TATESFASDPILYRPVAVALDTK	0	0	0	3	51143_TATESFASDPILYRPVAVALDTK_3	NA	1/sp|P14618|KPYM_HUMAN
Sarcoma	617.079	673.396	91	439137_y12_2_TATESFASDPILYRPVAVALDTK_4	-1	8327.8	51144_TATESFASDPILYRPVAVALDTK_4	0	TATESFASDPILYRPVAVALDTK	1/sp|P14618|KPYM_HUMAN	y12^2/0.003	TATESFASDPILYRPVAVALDTK	0	0	0	4	51144_TATESFASDPILYRPVAVALDTK_4	NA	1/sp|P14618|KPYM_HUMAN
Sarcoma	617.079	778.464	91	439139_y14_2_TATESFASDPILYRPVAVALDTK_4	-1	7441.1	51144_TATESFASDPILYRPVAVALDTK_4	0	TATESFASDPILYRPVAVALDTK	1/sp|P14618|KPYM_HUMAN	y14^2/0.003	TATESFASDPILYRPVAVALDTK	0	0	0	4	51144_TATESFASDPILYRPVAVALDTK_4	NA	1/sp|P14618|KPYM_HUMAN
Sarcoma	617.079	519.312	91	439133_y14_3_TATESFASDPILYRPVAVALDTK_4	-1	3785.2	51144_TATESFASDPILYRPVAVALDTK_4	0	TATESFASDPILYRPVAVALDTK	1/sp|P14618|KPYM_HUMAN	y14^3/0.003	TATESFASDPILYRPVAVALDTK	0	0	0	4	51144_TATESFASDPILYRPVAVALDTK_4	NA	1/sp|P14618|KPYM_HUMAN
Sarcoma	617.079	729.938	91	439138_y13_2_TATESFASDPILYRPVAVALDTK_4	-1	2796.4	51144_TATESFASDPILYRPVAVALDTK_4	0	TATESFASDPILYRPVAVALDTK	1/sp|P14618|KPYM_HUMAN	y13^2/0.003	TATESFASDPILYRPVAVALDTK	0	0	0	4	51144_TATESFASDPILYRPVAVALDTK_4	NA	1/sp|P14618|KPYM_HUMAN
Sarcoma	617.079	879.493	91	439141_y16_2_TATESFASDPILYRPVAVALDTK_4	-1	1340.4	51144_TATESFASDPILYRPVAVALDTK_4	0	TATESFASDPILYRPVAVALDTK	1/sp|P14618|KPYM_HUMAN	y16^2/0.002	TATESFASDPILYRPVAVALDTK	0	0	0	4	51144_TATESFASDPILYRPVAVALDTK_4	NA	1/sp|P14618|KPYM_HUMAN
Sarcoma	617.079	547.309	91	439134_y5_1_TATESFASDPILYRPVAVALDTK_4	-1	872.1	51144_TATESFASDPILYRPVAVALDTK_4	0	TATESFASDPILYRPVAVALDTK	1/sp|P14618|KPYM_HUMAN	y5/0.002	TATESFASDPILYRPVAVALDTK	0	0	0	4	51144_TATESFASDPILYRPVAVALDTK_4	NA	1/sp|P14618|KPYM_HUMAN
Sarcoma	890.388	606.325	-24.1685	441693_y5_1_TDTSHHDQDHPTFNK_2	-1	5289.2	51435_TDTSHHDQDHPTFNK_2	0	TDTSHHDQDHPTFNK	1/sp|P01009|A1AT_HUMAN	y5/0.001	TDTSHHDQDHPTFNK	0	0	0	2	51435_TDTSHHDQDHPTFNK_2	NA	1/sp|P01009|A1AT_HUMAN
Sarcoma	890.388	1174.45	-24.1685	441701_b10_1_TDTSHHDQDHPTFNK_2	-1	3372.8	51435_TDTSHHDQDHPTFNK_2	0	TDTSHHDQDHPTFNK	1/sp|P01009|A1AT_HUMAN	b10/0.000	TDTSHHDQDHPTFNK	0	0	0	2	51435_TDTSHHDQDHPTFNK_2	NA	1/sp|P01009|A1AT_HUMAN
Sarcoma	890.388	1037.39	-24.1685	441699_b9_1_TDTSHHDQDHPTFNK_2	-1	3135.9	51435_TDTSHHDQDHPTFNK_2	0	TDTSHHDQDHPTFNK	1/sp|P01009|A1AT_HUMAN	b9/0.000	TDTSHHDQDHPTFNK	0	0	0	2	51435_TDTSHHDQDHPTFNK_2	NA	1/sp|P01009|A1AT_HUMAN
Sarcoma	890.388	743.383	-24.1685	441695_y6_1_TDTSHHDQDHPTFNK_2	-1	2159.6	51435_TDTSHHDQDHPTFNK_2	0	TDTSHHDQDHPTFNK	1/sp|P01009|A1AT_HUMAN	y6/0.000	TDTSHHDQDHPTFNK	0	0	0	2	51435_TDTSHHDQDHPTFNK_2	NA	1/sp|P01009|A1AT_HUMAN
Sarcoma	890.388	408.224	-24.1685	441691_y3_1_TDTSHHDQDHPTFNK_2	-1	1415.2	51435_TDTSHHDQDHPTFNK_2	0	TDTSHHDQDHPTFNK	1/sp|P01009|A1AT_HUMAN	y3/0.000	TDTSHHDQDHPTFNK	0	0	0	2	51435_TDTSHHDQDHPTFNK_2	NA	1/sp|P01009|A1AT_HUMAN
Sarcoma	890.388	794.306	-24.1685	441697_b7_1_TDTSHHDQDHPTFNK_2	-1	1376.8	51435_TDTSHHDQDHPTFNK_2	0	TDTSHHDQDHPTFNK	1/sp|P01009|A1AT_HUMAN	b7/0.001	TDTSHHDQDHPTFNK	0	0	0	2	51435_TDTSHHDQDHPTFNK_2	NA	1/sp|P01009|A1AT_HUMAN
Sarcoma	445.697	606.325	-30.1044	441727_y5_1_TDTSHHDQDHPTFNK_4	-1	3085.9	51438_TDTSHHDQDHPTFNK_4	0	TDTSHHDQDHPTFNK	1/sp|P01009|A1AT_HUMAN	y5/0.003	TDTSHHDQDHPTFNK	0	0	0	4	51438_TDTSHHDQDHPTFNK_4	NA	1/sp|P01009|A1AT_HUMAN
Sarcoma	445.697	560.245	-30.1044	441726_y14_3_TDTSHHDQDHPTFNK_4	-1	2685.8	51438_TDTSHHDQDHPTFNK_4	0	TDTSHHDQDHPTFNK	1/sp|P01009|A1AT_HUMAN	y14^3/0.002	TDTSHHDQDHPTFNK	0	0	0	4	51438_TDTSHHDQDHPTFNK_4	NA	1/sp|P01009|A1AT_HUMAN
Sarcoma	445.697	521.903	-30.1044	441724_y13_3_TDTSHHDQDHPTFNK_4	-1	2612.8	51438_TDTSHHDQDHPTFNK_4	0	TDTSHHDQDHPTFNK	1/sp|P01009|A1AT_HUMAN	y13^3/0.002	TDTSHHDQDHPTFNK	0	0	0	4	51438_TDTSHHDQDHPTFNK_4	NA	1/sp|P01009|A1AT_HUMAN
Sarcoma	445.697	619.781	-30.1044	441728_y10_2_TDTSHHDQDHPTFNK_4	-1	1505.2	51438_TDTSHHDQDHPTFNK_4	0	TDTSHHDQDHPTFNK	1/sp|P01009|A1AT_HUMAN	y10^2/0.003	TDTSHHDQDHPTFNK	0	0	0	4	51438_TDTSHHDQDHPTFNK_4	NA	1/sp|P01009|A1AT_HUMAN
Sarcoma	445.697	509.272	-30.1044	441723_y4_1_TDTSHHDQDHPTFNK_4	-1	1243.3	51438_TDTSHHDQDHPTFNK_4	0	TDTSHHDQDHPTFNK	1/sp|P01009|A1AT_HUMAN	y4/0.002	TDTSHHDQDHPTFNK	0	0	0	4	51438_TDTSHHDQDHPTFNK_4	NA	1/sp|P01009|A1AT_HUMAN
Sarcoma	445.697	488.22	-30.1044	441722_y12_3_TDTSHHDQDHPTFNK_4	-1	948	51438_TDTSHHDQDHPTFNK_4	0	TDTSHHDQDHPTFNK	1/sp|P01009|A1AT_HUMAN	y12^3/0.002	TDTSHHDQDHPTFNK	0	0	0	4	51438_TDTSHHDQDHPTFNK_4	NA	1/sp|P01009|A1AT_HUMAN
Sarcoma	649.347	913.463	95.7	466735_y8_1_TVAAPSVFIFPPSDEQLK_3	-1	8069.2	54299_TVAAPSVFIFPPSDEQLK_3	0	TVAAPSVFIFPPSDEQLK	2/sp|P01834|IGKC_HUMAN/sp|P0DOX7|IGK_HUMAN	y8/0.004	TVAAPSVFIFPPSDEQLK	0	0	0	3	54299_TVAAPSVFIFPPSDEQLK_3	NA	2/sp|P01834|IGKC_HUMAN/sp|P0DOX7|IGK_HUMAN
Sarcoma	649.347	457.235	95.7	466725_y8_2_TVAAPSVFIFPPSDEQLK_3	-1	6322	54299_TVAAPSVFIFPPSDEQLK_3	0	TVAAPSVFIFPPSDEQLK	2/sp|P01834|IGKC_HUMAN/sp|P0DOX7|IGK_HUMAN	y8^2/0.002	TVAAPSVFIFPPSDEQLK	0	0	0	3	54299_TVAAPSVFIFPPSDEQLK_3	NA	2/sp|P01834|IGKC_HUMAN/sp|P0DOX7|IGK_HUMAN
Sarcoma	649.347	816.41	95.7	466733_y7_1_TVAAPSVFIFPPSDEQLK_3	-1	3358.8	54299_TVAAPSVFIFPPSDEQLK_3	0	TVAAPSVFIFPPSDEQLK	2/sp|P01834|IGKC_HUMAN/sp|P0DOX7|IGK_HUMAN	y7/0.004	TVAAPSVFIFPPSDEQLK	0	0	0	3	54299_TVAAPSVFIFPPSDEQLK_3	NA	2/sp|P01834|IGKC_HUMAN/sp|P0DOX7|IGK_HUMAN
Sarcoma	649.347	1060.53	95.7	466736_y9_1_TVAAPSVFIFPPSDEQLK_3	-1	1749.5	54299_TVAAPSVFIFPPSDEQLK_3	0	TVAAPSVFIFPPSDEQLK	2/sp|P01834|IGKC_HUMAN/sp|P0DOX7|IGK_HUMAN	y9/0.005	TVAAPSVFIFPPSDEQLK	0	0	0	3	54299_TVAAPSVFIFPPSDEQLK_3	NA	2/sp|P01834|IGKC_HUMAN/sp|P0DOX7|IGK_HUMAN
Sarcoma	649.347	773.419	95.7	466732_b8_1_TVAAPSVFIFPPSDEQLK_3	-1	1119.7	54299_TVAAPSVFIFPPSDEQLK_3	0	TVAAPSVFIFPPSDEQLK	2/sp|P01834|IGKC_HUMAN/sp|P0DOX7|IGK_HUMAN	b8/0.005	TVAAPSVFIFPPSDEQLK	0	0	0	3	54299_TVAAPSVFIFPPSDEQLK_3	NA	2/sp|P01834|IGKC_HUMAN/sp|P0DOX7|IGK_HUMAN
Sarcoma	649.347	408.709	95.7	466723_y7_2_TVAAPSVFIFPPSDEQLK_3	-1	894	54299_TVAAPSVFIFPPSDEQLK_3	0	TVAAPSVFIFPPSDEQLK	2/sp|P01834|IGKC_HUMAN/sp|P0DOX7|IGK_HUMAN	y7^2/0.002	TVAAPSVFIFPPSDEQLK	0	0	0	3	54299_TVAAPSVFIFPPSDEQLK_3	NA	2/sp|P01834|IGKC_HUMAN/sp|P0DOX7|IGK_HUMAN
Sarcoma	499.267	616.341	19.2	470938_y12_2_TYSLGSALRPSTSR_3	-1	10000	54789_TYSLGSALRPSTSR_3	0	TYSLGSALRPSTSR	1/sp|P08670|VIME_HUMAN	y12^2/0.002	TYSLGSALRPSTSR	0	0	0	3	54789_TYSLGSALRPSTSR_3	NA	1/sp|P08670|VIME_HUMAN
Sarcoma	499.267	516.283	19.2	470935_y10_2_TYSLGSALRPSTSR_3	-1	2913.5	54789_TYSLGSALRPSTSR_3	0	TYSLGSALRPSTSR	1/sp|P08670|VIME_HUMAN	y10^2/0.001	TYSLGSALRPSTSR	0	0	0	3	54789_TYSLGSALRPSTSR_3	NA	1/sp|P08670|VIME_HUMAN
Sarcoma	499.267	572.825	19.2	470937_y11_2_TYSLGSALRPSTSR_3	-1	1708.2	54789_TYSLGSALRPSTSR_3	0	TYSLGSALRPSTSR	1/sp|P08670|VIME_HUMAN	y11^2/0.002	TYSLGSALRPSTSR	0	0	0	3	54789_TYSLGSALRPSTSR_3	NA	1/sp|P08670|VIME_HUMAN
Sarcoma	499.267	547.283	19.2	470936_y5_1_TYSLGSALRPSTSR_3	-1	1063.4	54789_TYSLGSALRPSTSR_3	0	TYSLGSALRPSTSR	1/sp|P08670|VIME_HUMAN	y5/0.001	TYSLGSALRPSTSR	0	0	0	3	54789_TYSLGSALRPSTSR_3	NA	1/sp|P08670|VIME_HUMAN
Sarcoma	499.267	697.873	19.2	470939_y13_2_TYSLGSALRPSTSR_3	-1	703.8	54789_TYSLGSALRPSTSR_3	0	TYSLGSALRPSTSR	1/sp|P08670|VIME_HUMAN	y13^2/0.002	TYSLGSALRPSTSR	0	0	0	3	54789_TYSLGSALRPSTSR_3	NA	1/sp|P08670|VIME_HUMAN
Sarcoma	499.267	444.257	19.2	470933_y8_2_TYSLGSALRPSTSR_3	-1	149.8	54789_TYSLGSALRPSTSR_3	0	TYSLGSALRPSTSR	1/sp|P08670|VIME_HUMAN	y8^2/0.001	TYSLGSALRPSTSR	0	0	0	3	54789_TYSLGSALRPSTSR_3	NA	1/sp|P08670|VIME_HUMAN
Thyroid	762.686	821.397	61.7	17513_y7_1_CEVERFTATSFGHPYVPSCR_3	-1	10000	2355_CEVERFTATSFGHPYVPSCR_3	0	CEVERFTATSFGHPYVPSCR	1/sp|P01266|THYG_HUMAN	y7/-0.000,b7-44/-0.000	CEVERFTATSFGHPYVPSCR	0	0	0	3	2355_CEVERFTATSFGHPYVPSCR_3	NA	1/sp|P01266|THYG_HUMAN
Thyroid	762.686	462.213	61.7	17509_y4_1_CEVERFTATSFGHPYVPSCR_3	-1	2428.8	2355_CEVERFTATSFGHPYVPSCR_3	0	CEVERFTATSFGHPYVPSCR	1/sp|P01266|THYG_HUMAN	y4/-0.000,y8-35^2/-0.001	CEVERFTATSFGHPYVPSCR	0	0	0	3	2355_CEVERFTATSFGHPYVPSCR_3	NA	1/sp|P01266|THYG_HUMAN
Thyroid	762.686	724.345	61.7	17512_y6_1_CEVERFTATSFGHPYVPSCR_3	-1	1200.5	2355_CEVERFTATSFGHPYVPSCR_3	0	CEVERFTATSFGHPYVPSCR	1/sp|P01266|THYG_HUMAN	y6/0.000	CEVERFTATSFGHPYVPSCR	0	0	0	3	2355_CEVERFTATSFGHPYVPSCR_3	NA	1/sp|P01266|THYG_HUMAN
Thyroid	762.686	561.281	61.7	17511_y5_1_CEVERFTATSFGHPYVPSCR_3	-1	893.7	2355_CEVERFTATSFGHPYVPSCR_3	0	CEVERFTATSFGHPYVPSCR	1/sp|P01266|THYG_HUMAN	y5/-0.000,b15-44^3/0.017	CEVERFTATSFGHPYVPSCR	0	0	0	3	2355_CEVERFTATSFGHPYVPSCR_3	NA	1/sp|P01266|THYG_HUMAN
Thyroid	762.686	411.202	61.7	17508_y7_2_CEVERFTATSFGHPYVPSCR_3	-1	457.9	2355_CEVERFTATSFGHPYVPSCR_3	0	CEVERFTATSFGHPYVPSCR	1/sp|P01266|THYG_HUMAN	y7^2/-0.000,y11-18^3/0.008,b7-44^2/-0.000	CEVERFTATSFGHPYVPSCR	0	0	0	3	2355_CEVERFTATSFGHPYVPSCR_3	NA	1/sp|P01266|THYG_HUMAN
Thyroid	762.686	1015.48	61.7	17515_y9_1_CEVERFTATSFGHPYVPSCR_3	-1	320.9	2355_CEVERFTATSFGHPYVPSCR_3	0	CEVERFTATSFGHPYVPSCR	1/sp|P01266|THYG_HUMAN	y9/-0.004	CEVERFTATSFGHPYVPSCR	0	0	0	3	2355_CEVERFTATSFGHPYVPSCR_3	NA	1/sp|P01266|THYG_HUMAN
Thyroid	842.406	696.331	85.1	23496_y6_1_DLFVPACLETGEYAR_2	-1	1656.2	3168_DLFVPACLETGEYAR_2	0	DLFVPACLETGEYAR	1/sp|P01266|THYG_HUMAN	y6/-0.001	DLFVPACLETGEYAR	0	0	0	2	3168_DLFVPACLETGEYAR_2	NA	1/sp|P01266|THYG_HUMAN
Thyroid	842.406	1041.47	85.1	23497_y9_1_DLFVPACLETGEYAR_2	-1	1110.3	3168_DLFVPACLETGEYAR_2	0	DLFVPACLETGEYAR	1/sp|P01266|THYG_HUMAN	y9/-0.005	DLFVPACLETGEYAR	0	0	0	2	3168_DLFVPACLETGEYAR_2	NA	1/sp|P01266|THYG_HUMAN
Thyroid	842.406	1112.5	85.1	23498_y10_1_DLFVPACLETGEYAR_2	-1	843.3	3168_DLFVPACLETGEYAR_2	0	DLFVPACLETGEYAR	1/sp|P01266|THYG_HUMAN	y10/-0.005	DLFVPACLETGEYAR	0	0	0	2	3168_DLFVPACLETGEYAR_2	NA	1/sp|P01266|THYG_HUMAN
Thyroid	842.406	409.219	85.1	23493_y3_1_DLFVPACLETGEYAR_2	-1	762.5	3168_DLFVPACLETGEYAR_2	0	DLFVPACLETGEYAR	1/sp|P01266|THYG_HUMAN	y3/-0.000	DLFVPACLETGEYAR	0	0	0	2	3168_DLFVPACLETGEYAR_2	NA	1/sp|P01266|THYG_HUMAN
Thyroid	842.406	595.283	85.1	23495_y5_1_DLFVPACLETGEYAR_2	-1	592.4	3168_DLFVPACLETGEYAR_2	0	DLFVPACLETGEYAR	1/sp|P01266|THYG_HUMAN	y5/-0.000	DLFVPACLETGEYAR	0	0	0	2	3168_DLFVPACLETGEYAR_2	NA	1/sp|P01266|THYG_HUMAN
Thyroid	842.406	475.255	85.1	23494_b4_1_DLFVPACLETGEYAR_2	-1	375.9	3168_DLFVPACLETGEYAR_2	0	DLFVPACLETGEYAR	1/sp|P01266|THYG_HUMAN	b4/-0.000	DLFVPACLETGEYAR	0	0	0	2	3168_DLFVPACLETGEYAR_2	NA	1/sp|P01266|THYG_HUMAN
Thyroid	830.771	1031.55	122.4	23849_b9_1_DLLGRFTDLIQSGSFQLHLDSK_3	-1	10000	3217_DLLGRFTDLIQSGSFQLHLDSK_3	0	DLLGRFTDLIQSGSFQLHLDSK	1/sp|P01266|THYG_HUMAN	b9/-0.000	DLLGRFTDLIQSGSFQLHLDSK	0	0	0	3	3217_DLLGRFTDLIQSGSFQLHLDSK_3	NA	1/sp|P01266|THYG_HUMAN
Thyroid	830.771	918.468	122.4	23847_b8_1_DLLGRFTDLIQSGSFQLHLDSK_3	-1	9997.5	3217_DLLGRFTDLIQSGSFQLHLDSK_3	0	DLLGRFTDLIQSGSFQLHLDSK	1/sp|P01266|THYG_HUMAN	b8/-0.000	DLLGRFTDLIQSGSFQLHLDSK	0	0	0	3	3217_DLLGRFTDLIQSGSFQLHLDSK_3	NA	1/sp|P01266|THYG_HUMAN
Thyroid	830.771	1144.64	122.4	23851_b10_1_DLLGRFTDLIQSGSFQLHLDSK_3	-1	5251.2	3217_DLLGRFTDLIQSGSFQLHLDSK_3	0	DLLGRFTDLIQSGSFQLHLDSK	1/sp|P01266|THYG_HUMAN	b10/0.000	DLLGRFTDLIQSGSFQLHLDSK	0	0	0	3	3217_DLLGRFTDLIQSGSFQLHLDSK_3	NA	1/sp|P01266|THYG_HUMAN
Thyroid	830.771	599.315	122.4	23844_y5_1_DLLGRFTDLIQSGSFQLHLDSK_3	-1	2698.4	3217_DLLGRFTDLIQSGSFQLHLDSK_3	0	DLLGRFTDLIQSGSFQLHLDSK	1/sp|P01266|THYG_HUMAN	y5/-0.000	DLLGRFTDLIQSGSFQLHLDSK	0	0	0	3	3217_DLLGRFTDLIQSGSFQLHLDSK_3	NA	1/sp|P01266|THYG_HUMAN
Thyroid	830.771	1131.58	122.4	23850_y10_1_DLLGRFTDLIQSGSFQLHLDSK_3	-1	2069	3217_DLLGRFTDLIQSGSFQLHLDSK_3	0	DLLGRFTDLIQSGSFQLHLDSK	1/sp|P01266|THYG_HUMAN	y10/0.000,y20^2/-0.018	DLLGRFTDLIQSGSFQLHLDSK	0	0	0	3	3217_DLLGRFTDLIQSGSFQLHLDSK_3	NA	1/sp|P01266|THYG_HUMAN
Thyroid	830.771	462.256	122.4	23843_y4_1_DLLGRFTDLIQSGSFQLHLDSK_3	-1	1736.8	3217_DLLGRFTDLIQSGSFQLHLDSK_3	0	DLLGRFTDLIQSGSFQLHLDSK	1/sp|P01266|THYG_HUMAN	y4/-0.000,m4:7/0.010	DLLGRFTDLIQSGSFQLHLDSK	0	0	0	3	3217_DLLGRFTDLIQSGSFQLHLDSK_3	NA	1/sp|P01266|THYG_HUMAN
Thyroid	765.917	812.474	38.7	30628_y7_1_EFSELLPNRQGLK_2	-1	10000	4132_EFSELLPNRQGLK_2	0	EFSELLPNRQGLK	1/sp|P01266|THYG_HUMAN	y7/-0.000	EFSELLPNRQGLK	0	0	0	2	4132_EFSELLPNRQGLK_2	NA	1/sp|P01266|THYG_HUMAN
Thyroid	765.917	925.558	38.7	30629_y8_1_EFSELLPNRQGLK_2	-1	2718.9	4132_EFSELLPNRQGLK_2	0	EFSELLPNRQGLK	1/sp|P01266|THYG_HUMAN	y8/-0.000	EFSELLPNRQGLK	0	0	0	2	4132_EFSELLPNRQGLK_2	NA	1/sp|P01266|THYG_HUMAN
Thyroid	765.917	1038.64	38.7	30630_y9_1_EFSELLPNRQGLK_2	-1	1231	4132_EFSELLPNRQGLK_2	0	EFSELLPNRQGLK	1/sp|P01266|THYG_HUMAN	y9/-0.000	EFSELLPNRQGLK	0	0	0	2	4132_EFSELLPNRQGLK_2	NA	1/sp|P01266|THYG_HUMAN
Thyroid	765.917	493.193	38.7	30625_b4_1_EFSELLPNRQGLK_2	-1	1013.7	4132_EFSELLPNRQGLK_2	0	EFSELLPNRQGLK	1/sp|P01266|THYG_HUMAN	b4/-0.000	EFSELLPNRQGLK	0	0	0	2	4132_EFSELLPNRQGLK_2	NA	1/sp|P01266|THYG_HUMAN
Thyroid	765.917	606.277	38.7	30626_b5_1_EFSELLPNRQGLK_2	-1	611.4	4132_EFSELLPNRQGLK_2	0	EFSELLPNRQGLK	1/sp|P01266|THYG_HUMAN	b5/-0.000	EFSELLPNRQGLK	0	0	0	2	4132_EFSELLPNRQGLK_2	NA	1/sp|P01266|THYG_HUMAN
Thyroid	765.917	1167.68	38.7	30631_y10_1_EFSELLPNRQGLK_2	-1	434.8	4132_EFSELLPNRQGLK_2	0	EFSELLPNRQGLK	1/sp|P01266|THYG_HUMAN	y10/-0.002	EFSELLPNRQGLK	0	0	0	2	4132_EFSELLPNRQGLK_2	NA	1/sp|P01266|THYG_HUMAN
Thyroid	681.333	801.4	14.3	41172_y7_1_FLQGDHFGTSPR_2	-1	8213.5	5600_FLQGDHFGTSPR_2	0	FLQGDHFGTSPR	1/sp|P01266|THYG_HUMAN	y7/-0.000,b7-44/-0.004	FLQGDHFGTSPR	0	0	0	2	5600_FLQGDHFGTSPR_2	NA	1/sp|P01266|THYG_HUMAN
Thyroid	681.333	973.449	14.3	41174_y9_1_FLQGDHFGTSPR_2	-1	7398.1	5600_FLQGDHFGTSPR_2	0	FLQGDHFGTSPR	1/sp|P01266|THYG_HUMAN	y9/-0.000	FLQGDHFGTSPR	0	0	0	2	5600_FLQGDHFGTSPR_2	NA	1/sp|P01266|THYG_HUMAN
Thyroid	681.333	517.273	14.3	41167_y5_1_FLQGDHFGTSPR_2	-1	6733.2	5600_FLQGDHFGTSPR_2	0	FLQGDHFGTSPR	1/sp|P01266|THYG_HUMAN	y5/0.000,b5-44/-0.004	FLQGDHFGTSPR	0	0	0	2	5600_FLQGDHFGTSPR_2	NA	1/sp|P01266|THYG_HUMAN
Thyroid	681.333	664.341	14.3	41170_y6_1_FLQGDHFGTSPR_2	-1	6598.2	5600_FLQGDHFGTSPR_2	0	FLQGDHFGTSPR	1/sp|P01266|THYG_HUMAN	y6/0.000	FLQGDHFGTSPR	0	0	0	2	5600_FLQGDHFGTSPR_2	NA	1/sp|P01266|THYG_HUMAN
Thyroid	681.333	1101.51	14.3	41175_y10_1_FLQGDHFGTSPR_2	-1	4396.6	5600_FLQGDHFGTSPR_2	0	FLQGDHFGTSPR	1/sp|P01266|THYG_HUMAN	y10/-0.000	FLQGDHFGTSPR	0	0	0	2	5600_FLQGDHFGTSPR_2	NA	1/sp|P01266|THYG_HUMAN
Thyroid	681.333	916.427	14.3	41173_y8_1_FLQGDHFGTSPR_2	-1	1883.1	5600_FLQGDHFGTSPR_2	0	FLQGDHFGTSPR	1/sp|P01266|THYG_HUMAN	y8/-0.001	FLQGDHFGTSPR	0	0	0	2	5600_FLQGDHFGTSPR_2	NA	1/sp|P01266|THYG_HUMAN
Thyroid	431.22	428.273	-20.6389	46759_y3_1_GFGGDPRR_2	-1	2283.9	6344_GFGGDPRR_2	0	GFGGDPRR	1/sp|P01266|THYG_HUMAN	y3/-0.000	GFGGDPRR	0	0	0	2	6344_GFGGDPRR_2	NA	1/sp|P01266|THYG_HUMAN
Thyroid	431.22	657.343	-20.6389	46763_y6_1_GFGGDPRR_2	-1	755.2	6344_GFGGDPRR_2	0	GFGGDPRR	1/sp|P01266|THYG_HUMAN	y6/-0.001	GFGGDPRR	0	0	0	2	6344_GFGGDPRR_2	NA	1/sp|P01266|THYG_HUMAN
Thyroid	431.22	402.709	-20.6389	46758_y7_2_GFGGDPRR_2	-1	333.7	6344_GFGGDPRR_2	0	GFGGDPRR	1/sp|P01266|THYG_HUMAN	y7^2/0.001	GFGGDPRR	0	0	0	2	6344_GFGGDPRR_2	NA	1/sp|P01266|THYG_HUMAN
Thyroid	431.22	687.321	-20.6389	46764_b7_1_GFGGDPRR_2	-1	234.6	6344_GFGGDPRR_2	0	GFGGDPRR	1/sp|P01266|THYG_HUMAN	b7/0.001	GFGGDPRR	0	0	0	2	6344_GFGGDPRR_2	NA	1/sp|P01266|THYG_HUMAN
Thyroid	431.22	600.321	-20.6389	46762_y5_1_GFGGDPRR_2	-1	82.7	6344_GFGGDPRR_2	0	GFGGDPRR	1/sp|P01266|THYG_HUMAN	y5/-0.001	GFGGDPRR	0	0	0	2	6344_GFGGDPRR_2	NA	1/sp|P01266|THYG_HUMAN
Thyroid	431.22	543.3	-20.6389	46761_y4_1_GFGGDPRR_2	-1	61.8	6344_GFGGDPRR_2	0	GFGGDPRR	1/sp|P01266|THYG_HUMAN	y4/0.000	GFGGDPRR	0	0	0	2	6344_GFGGDPRR_2	NA	1/sp|P01266|THYG_HUMAN
Thyroid	879.472	1013.52	82.4	77149_y8_1_KVPTFATPWPDFVPR_2	-1	10000	10187_KVPTFATPWPDFVPR_2	0	KVPTFATPWPDFVPR	1/sp|P01266|THYG_HUMAN	y8/0.000	KVPTFATPWPDFVPR	0	0	0	2	10187_KVPTFATPWPDFVPR_2	NA	1/sp|P01266|THYG_HUMAN
Thyroid	879.472	518.309	82.4	77145_y4_1_KVPTFATPWPDFVPR_2	-1	4342.9	10187_KVPTFATPWPDFVPR_2	0	KVPTFATPWPDFVPR	1/sp|P01266|THYG_HUMAN	y4/-0.000	KVPTFATPWPDFVPR	0	0	0	2	10187_KVPTFATPWPDFVPR_2	NA	1/sp|P01266|THYG_HUMAN
Thyroid	879.472	1114.57	82.4	77150_y9_1_KVPTFATPWPDFVPR_2	-1	2493.1	10187_KVPTFATPWPDFVPR_2	0	KVPTFATPWPDFVPR	1/sp|P01266|THYG_HUMAN	y9/-0.001	KVPTFATPWPDFVPR	0	0	0	2	10187_KVPTFATPWPDFVPR_2	NA	1/sp|P01266|THYG_HUMAN
Thyroid	879.472	730.388	82.4	77146_y6_1_KVPTFATPWPDFVPR_2	-1	2381.2	10187_KVPTFATPWPDFVPR_2	0	KVPTFATPWPDFVPR	1/sp|P01266|THYG_HUMAN	y6/-0.000	KVPTFATPWPDFVPR	0	0	0	2	10187_KVPTFATPWPDFVPR_2	NA	1/sp|P01266|THYG_HUMAN
Thyroid	879.472	1185.61	82.4	77151_y10_1_KVPTFATPWPDFVPR_2	-1	2026.9	10187_KVPTFATPWPDFVPR_2	0	KVPTFATPWPDFVPR	1/sp|P01266|THYG_HUMAN	y10/-0.001	KVPTFATPWPDFVPR	0	0	0	2	10187_KVPTFATPWPDFVPR_2	NA	1/sp|P01266|THYG_HUMAN
Thyroid	879.472	916.468	82.4	77148_y7_1_KVPTFATPWPDFVPR_2	-1	657.7	10187_KVPTFATPWPDFVPR_2	0	KVPTFATPWPDFVPR	1/sp|P01266|THYG_HUMAN	y7/-0.001	KVPTFATPWPDFVPR	0	0	0	2	10187_KVPTFATPWPDFVPR_2	NA	1/sp|P01266|THYG_HUMAN
Thyroid	942.508	628.305	106.3	90595_b5_1_LRNEDLGLPPLFPPREAFAEQFLR_3	-1	2235.7	11960_LRNEDLGLPPLFPPREAFAEQFLR_3	0	LRNEDLGLPPLFPPREAFAEQFLR	1/sp|P01266|THYG_HUMAN	b5/0.000,m2:6/0.000	LRNEDLGLPPLFPPREAFAEQFLR	0	0	0	3	11960_LRNEDLGLPPLFPPREAFAEQFLR_3	NA	1/sp|P01266|THYG_HUMAN
Thyroid	942.508	1099.61	106.3	90606_y19_2_LRNEDLGLPPLFPPREAFAEQFLR_3	-1	1505.4	11960_LRNEDLGLPPLFPPREAFAEQFLR_3	0	LRNEDLGLPPLFPPREAFAEQFLR	1/sp|P01266|THYG_HUMAN	y19^2/0.001	LRNEDLGLPPLFPPREAFAEQFLR	0	0	0	3	11960_LRNEDLGLPPLFPPREAFAEQFLR_3	NA	1/sp|P01266|THYG_HUMAN
Thyroid	942.508	563.33	106.3	90594_y4_1_LRNEDLGLPPLFPPREAFAEQFLR_3	-1	711.3	11960_LRNEDLGLPPLFPPREAFAEQFLR_3	0	LRNEDLGLPPLFPPREAFAEQFLR	1/sp|P01266|THYG_HUMAN	y4/0.000,a15^3/0.004	LRNEDLGLPPLFPPREAFAEQFLR	0	0	0	3	11960_LRNEDLGLPPLFPPREAFAEQFLR_3	NA	1/sp|P01266|THYG_HUMAN
Thyroid	942.508	730.886	106.3	90596_y12_2_LRNEDLGLPPLFPPREAFAEQFLR_3	-1	410.8	11960_LRNEDLGLPPLFPPREAFAEQFLR_3	0	LRNEDLGLPPLFPPREAFAEQFLR	1/sp|P01266|THYG_HUMAN	y12^2/0.000	LRNEDLGLPPLFPPREAFAEQFLR	0	0	0	3	11960_LRNEDLGLPPLFPPREAFAEQFLR_3	NA	1/sp|P01266|THYG_HUMAN
Thyroid	942.508	513.278	106.3	90593_b4_1_LRNEDLGLPPLFPPREAFAEQFLR_3	-1	361.5	11960_LRNEDLGLPPLFPPREAFAEQFLR_3	0	LRNEDLGLPPLFPPREAFAEQFLR	1/sp|P01266|THYG_HUMAN	b4/0.000	LRNEDLGLPPLFPPREAFAEQFLR	0	0	0	3	11960_LRNEDLGLPPLFPPREAFAEQFLR_3	NA	1/sp|P01266|THYG_HUMAN
Thyroid	942.508	1043.07	106.3	90605_y18_2_LRNEDLGLPPLFPPREAFAEQFLR_3	-1	335	11960_LRNEDLGLPPLFPPREAFAEQFLR_3	0	LRNEDLGLPPLFPPREAFAEQFLR	1/sp|P01266|THYG_HUMAN	y18^2/0.001	LRNEDLGLPPLFPPREAFAEQFLR	0	0	0	3	11960_LRNEDLGLPPLFPPREAFAEQFLR_3	NA	1/sp|P01266|THYG_HUMAN
Thyroid	770.695	1059.51	93.5	94961_y9_1_LYFGTSGYFSQHDLFSSPEK_3	-1	1045.3	12528_LYFGTSGYFSQHDLFSSPEK_3	0	LYFGTSGYFSQHDLFSSPEK	1/sp|P01266|THYG_HUMAN	y9/0.000	LYFGTSGYFSQHDLFSSPEK	0	0	0	3	12528_LYFGTSGYFSQHDLFSSPEK_3	NA	1/sp|P01266|THYG_HUMAN
Thyroid	770.695	460.24	93.5	94950_y4_1_LYFGTSGYFSQHDLFSSPEK_3	-1	995.3	12528_LYFGTSGYFSQHDLFSSPEK_3	0	LYFGTSGYFSQHDLFSSPEK	1/sp|P01266|THYG_HUMAN	y4/-0.000	LYFGTSGYFSQHDLFSSPEK	0	0	0	3	12528_LYFGTSGYFSQHDLFSSPEK_3	NA	1/sp|P01266|THYG_HUMAN
Thyroid	770.695	547.272	93.5	94951_y5_1_LYFGTSGYFSQHDLFSSPEK_3	-1	946.2	12528_LYFGTSGYFSQHDLFSSPEK_3	0	LYFGTSGYFSQHDLFSSPEK	1/sp|P01266|THYG_HUMAN	y5/-0.000,b5-35/0.017	LYFGTSGYFSQHDLFSSPEK	0	0	0	3	12528_LYFGTSGYFSQHDLFSSPEK_3	NA	1/sp|P01266|THYG_HUMAN
Thyroid	770.695	922.452	93.5	94957_y8_1_LYFGTSGYFSQHDLFSSPEK_3	-1	872.8	12528_LYFGTSGYFSQHDLFSSPEK_3	0	LYFGTSGYFSQHDLFSSPEK	1/sp|P01266|THYG_HUMAN	y8/0.001	LYFGTSGYFSQHDLFSSPEK	0	0	0	3	12528_LYFGTSGYFSQHDLFSSPEK_3	NA	1/sp|P01266|THYG_HUMAN
Thyroid	770.695	694.341	93.5	94952_y6_1_LYFGTSGYFSQHDLFSSPEK_3	-1	835	12528_LYFGTSGYFSQHDLFSSPEK_3	0	LYFGTSGYFSQHDLFSSPEK	1/sp|P01266|THYG_HUMAN	y6/-0.000	LYFGTSGYFSQHDLFSSPEK	0	0	0	3	12528_LYFGTSGYFSQHDLFSSPEK_3	NA	1/sp|P01266|THYG_HUMAN
Thyroid	770.695	807.425	93.5	94954_y7_1_LYFGTSGYFSQHDLFSSPEK_3	-1	793.1	12528_LYFGTSGYFSQHDLFSSPEK_3	0	LYFGTSGYFSQHDLFSSPEK	1/sp|P01266|THYG_HUMAN	y7/-0.001	LYFGTSGYFSQHDLFSSPEK	0	0	0	3	12528_LYFGTSGYFSQHDLFSSPEK_3	NA	1/sp|P01266|THYG_HUMAN
Thyroid	880.438	571.32	134.5	103906_y5_1_NLSPYVSNELLEEAFSQFGPIER_3	-1	7855.9	13747_NLSPYVSNELLEEAFSQFGPIER_3	0	NLSPYVSNELLEEAFSQFGPIER	1/sp|P23246|SFPQ_HUMAN	y5/0.000	NLSPYVSNELLEEAFSQFGPIER	0	0	0	3	13747_NLSPYVSNELLEEAFSQFGPIER_3	NA	1/sp|P23246|SFPQ_HUMAN
Thyroid	880.438	718.388	134.5	103908_y6_1_NLSPYVSNELLEEAFSQFGPIER_3	-1	6009.1	13747_NLSPYVSNELLEEAFSQFGPIER_3	0	NLSPYVSNELLEEAFSQFGPIER	1/sp|P23246|SFPQ_HUMAN	y6/-0.000	NLSPYVSNELLEEAFSQFGPIER	0	0	0	3	13747_NLSPYVSNELLEEAFSQFGPIER_3	NA	1/sp|P23246|SFPQ_HUMAN
Thyroid	880.438	933.479	134.5	103910_y8_1_NLSPYVSNELLEEAFSQFGPIER_3	-1	5210	13747_NLSPYVSNELLEEAFSQFGPIER_3	0	NLSPYVSNELLEEAFSQFGPIER	1/sp|P23246|SFPQ_HUMAN	y8/0.001	NLSPYVSNELLEEAFSQFGPIER	0	0	0	3	13747_NLSPYVSNELLEEAFSQFGPIER_3	NA	1/sp|P23246|SFPQ_HUMAN
Thyroid	880.438	514.298	134.5	103905_y4_1_NLSPYVSNELLEEAFSQFGPIER_3	-1	4946.8	13747_NLSPYVSNELLEEAFSQFGPIER_3	0	NLSPYVSNELLEEAFSQFGPIER	1/sp|P23246|SFPQ_HUMAN	y4/0.001	NLSPYVSNELLEEAFSQFGPIER	0	0	0	3	13747_NLSPYVSNELLEEAFSQFGPIER_3	NA	1/sp|P23246|SFPQ_HUMAN
Thyroid	880.438	1080.55	134.5	103912_y9_1_NLSPYVSNELLEEAFSQFGPIER_3	-1	3563.7	13747_NLSPYVSNELLEEAFSQFGPIER_3	0	NLSPYVSNELLEEAFSQFGPIER	1/sp|P23246|SFPQ_HUMAN	y9/-0.000	NLSPYVSNELLEEAFSQFGPIER	0	0	0	3	13747_NLSPYVSNELLEEAFSQFGPIER_3	NA	1/sp|P23246|SFPQ_HUMAN
Thyroid	880.438	846.447	134.5	103909_y7_1_NLSPYVSNELLEEAFSQFGPIER_3	-1	2268.8	13747_NLSPYVSNELLEEAFSQFGPIER_3	0	NLSPYVSNELLEEAFSQFGPIER	1/sp|P23246|SFPQ_HUMAN	y7/0.008	NLSPYVSNELLEEAFSQFGPIER	0	0	0	3	13747_NLSPYVSNELLEEAFSQFGPIER_3	NA	1/sp|P23246|SFPQ_HUMAN
Thyroid	585.809	789.41	-5.0396	107286_y7_1_PANVLNDAQTK_2	-1	5985.1	14206_PANVLNDAQTK_2	0	PANVLNDAQTK	1/sp|P01266|THYG_HUMAN	y7/-0.000	PANVLNDAQTK	0	0	0	2	14206_PANVLNDAQTK_2	NA	1/sp|P01266|THYG_HUMAN
Thyroid	585.809	676.326	-5.0396	107284_y6_1_PANVLNDAQTK_2	-1	3809.8	14206_PANVLNDAQTK_2	0	PANVLNDAQTK	1/sp|P01266|THYG_HUMAN	y6/0.000	PANVLNDAQTK	0	0	0	2	14206_PANVLNDAQTK_2	NA	1/sp|P01266|THYG_HUMAN
Thyroid	585.809	447.256	-5.0396	107281_y4_1_PANVLNDAQTK_2	-1	3725.4	14206_PANVLNDAQTK_2	0	PANVLNDAQTK	1/sp|P01266|THYG_HUMAN	y4/0.000	PANVLNDAQTK	0	0	0	2	14206_PANVLNDAQTK_2	NA	1/sp|P01266|THYG_HUMAN
Thyroid	585.809	1002.52	-5.0396	107288_y9_1_PANVLNDAQTK_2	-1	3068.6	14206_PANVLNDAQTK_2	0	PANVLNDAQTK	1/sp|P01266|THYG_HUMAN	y9/-0.000	PANVLNDAQTK	0	0	0	2	14206_PANVLNDAQTK_2	NA	1/sp|P01266|THYG_HUMAN
Thyroid	585.809	562.283	-5.0396	107283_y5_1_PANVLNDAQTK_2	-1	2289.3	14206_PANVLNDAQTK_2	0	PANVLNDAQTK	1/sp|P01266|THYG_HUMAN	y5/0.000	PANVLNDAQTK	0	0	0	2	14206_PANVLNDAQTK_2	NA	1/sp|P01266|THYG_HUMAN
Thyroid	585.809	1073.56	-5.0396	107289_y10_1_PANVLNDAQTK_2	-1	2042.4	14206_PANVLNDAQTK_2	0	PANVLNDAQTK	1/sp|P01266|THYG_HUMAN	y10/0.000	PANVLNDAQTK	0	0	0	2	14206_PANVLNDAQTK_2	NA	1/sp|P01266|THYG_HUMAN
Thyroid	651.328	1077.56	2.5	131070_y10_1_SHGQDSPAVYLK_2	-1	4780.6	17085_SHGQDSPAVYLK_2	0	SHGQDSPAVYLK	1/sp|P01266|THYG_HUMAN	y10/-0.000	SHGQDSPAVYLK	0	0	0	2	17085_SHGQDSPAVYLK_2	NA	1/sp|P01266|THYG_HUMAN
Thyroid	651.328	423.26	2.5	131059_y3_1_SHGQDSPAVYLK_2	-1	3754	17085_SHGQDSPAVYLK_2	0	SHGQDSPAVYLK	1/sp|P01266|THYG_HUMAN	y3/-0.000	SHGQDSPAVYLK	0	0	0	2	17085_SHGQDSPAVYLK_2	NA	1/sp|P01266|THYG_HUMAN
Thyroid	651.328	879.396	2.5	131067_b9_1_SHGQDSPAVYLK_2	-1	3016.2	17085_SHGQDSPAVYLK_2	0	SHGQDSPAVYLK	1/sp|P01266|THYG_HUMAN	b9/-0.000	SHGQDSPAVYLK	0	0	0	2	17085_SHGQDSPAVYLK_2	NA	1/sp|P01266|THYG_HUMAN
Thyroid	651.328	780.327	2.5	131066_b8_1_SHGQDSPAVYLK_2	-1	2274.9	17085_SHGQDSPAVYLK_2	0	SHGQDSPAVYLK	1/sp|P01266|THYG_HUMAN	b8/-0.000	SHGQDSPAVYLK	0	0	0	2	17085_SHGQDSPAVYLK_2	NA	1/sp|P01266|THYG_HUMAN
Thyroid	651.328	777.451	2.5	131065_y7_1_SHGQDSPAVYLK_2	-1	1882.3	17085_SHGQDSPAVYLK_2	0	SHGQDSPAVYLK	1/sp|P01266|THYG_HUMAN	y7/-0.000	SHGQDSPAVYLK	0	0	0	2	17085_SHGQDSPAVYLK_2	NA	1/sp|P01266|THYG_HUMAN
Thyroid	651.328	690.418	2.5	131064_y6_1_SHGQDSPAVYLK_2	-1	1796	17085_SHGQDSPAVYLK_2	0	SHGQDSPAVYLK	1/sp|P01266|THYG_HUMAN	y6/-0.000	SHGQDSPAVYLK	0	0	0	2	17085_SHGQDSPAVYLK_2	NA	1/sp|P01266|THYG_HUMAN
Thyroid	872.771	609.34	109.1	134099_y4_1_SLTPLEGTQDTFTNFQQVYLWK_3	-1	3570.2	17495_SLTPLEGTQDTFTNFQQVYLWK_3	0	SLTPLEGTQDTFTNFQQVYLWK	1/sp|P01266|THYG_HUMAN	y4/0.000	SLTPLEGTQDTFTNFQQVYLWK	0	0	0	3	17495_SLTPLEGTQDTFTNFQQVYLWK_3	NA	1/sp|P01266|THYG_HUMAN
Thyroid	872.771	446.276	109.1	134098_y3_1_SLTPLEGTQDTFTNFQQVYLWK_3	-1	2511.2	17495_SLTPLEGTQDTFTNFQQVYLWK_3	0	SLTPLEGTQDTFTNFQQVYLWK	1/sp|P01266|THYG_HUMAN	y3/0.000	SLTPLEGTQDTFTNFQQVYLWK	0	0	0	3	17495_SLTPLEGTQDTFTNFQQVYLWK_3	NA	1/sp|P01266|THYG_HUMAN
Thyroid	872.771	836.467	109.1	134102_y6_1_SLTPLEGTQDTFTNFQQVYLWK_3	-1	1533.8	17495_SLTPLEGTQDTFTNFQQVYLWK_3	0	SLTPLEGTQDTFTNFQQVYLWK	1/sp|P01266|THYG_HUMAN	y6/-0.001	SLTPLEGTQDTFTNFQQVYLWK	0	0	0	3	17495_SLTPLEGTQDTFTNFQQVYLWK_3	NA	1/sp|P01266|THYG_HUMAN
Thyroid	872.771	708.408	109.1	134101_y5_1_SLTPLEGTQDTFTNFQQVYLWK_3	-1	1508.8	17495_SLTPLEGTQDTFTNFQQVYLWK_3	0	SLTPLEGTQDTFTNFQQVYLWK	1/sp|P01266|THYG_HUMAN	y5/-0.000	SLTPLEGTQDTFTNFQQVYLWK	0	0	0	3	17495_SLTPLEGTQDTFTNFQQVYLWK_3	NA	1/sp|P01266|THYG_HUMAN
Thyroid	872.771	964.525	109.1	134103_y7_1_SLTPLEGTQDTFTNFQQVYLWK_3	-1	1295.7	17495_SLTPLEGTQDTFTNFQQVYLWK_3	0	SLTPLEGTQDTFTNFQQVYLWK	1/sp|P01266|THYG_HUMAN	y7/-0.001	SLTPLEGTQDTFTNFQQVYLWK	0	0	0	3	17495_SLTPLEGTQDTFTNFQQVYLWK_3	NA	1/sp|P01266|THYG_HUMAN
Thyroid	872.771	1111.59	109.1	134104_y8_1_SLTPLEGTQDTFTNFQQVYLWK_3	-1	1024.7	17495_SLTPLEGTQDTFTNFQQVYLWK_3	0	SLTPLEGTQDTFTNFQQVYLWK	1/sp|P01266|THYG_HUMAN	y8/-0.000	SLTPLEGTQDTFTNFQQVYLWK	0	0	0	3	17495_SLTPLEGTQDTFTNFQQVYLWK_3	NA	1/sp|P01266|THYG_HUMAN
Thyroid	725.718	994.495	73.1	136970_y8_1_SRLEDIPVASLPDLHDIER_3	-1	10000	17860_SRLEDIPVASLPDLHDIER_3	0	SRLEDIPVASLPDLHDIER	1/sp|P01266|THYG_HUMAN	y8/-0.000	SRLEDIPVASLPDLHDIER	0	0	0	3	17860_SRLEDIPVASLPDLHDIER_3	NA	1/sp|P01266|THYG_HUMAN
Thyroid	725.718	601.294	73.1	136963_b5_1_SRLEDIPVASLPDLHDIER_3	-1	4177.9	17860_SRLEDIPVASLPDLHDIER_3	0	SRLEDIPVASLPDLHDIER	1/sp|P01266|THYG_HUMAN	b5/-0.000,y16-17^3/-0.010	SRLEDIPVASLPDLHDIER	0	0	0	3	17860_SRLEDIPVASLPDLHDIER_3	NA	1/sp|P01266|THYG_HUMAN
Thyroid	725.718	782.416	73.1	136966_y6_1_SRLEDIPVASLPDLHDIER_3	-1	3625.2	17860_SRLEDIPVASLPDLHDIER_3	0	SRLEDIPVASLPDLHDIER	1/sp|P01266|THYG_HUMAN	y6/-0.000	SRLEDIPVASLPDLHDIER	0	0	0	3	17860_SRLEDIPVASLPDLHDIER_3	NA	1/sp|P01266|THYG_HUMAN
Thyroid	725.718	417.246	73.1	136960_y3_1_SRLEDIPVASLPDLHDIER_3	-1	2259.6	17860_SRLEDIPVASLPDLHDIER_3	0	SRLEDIPVASLPDLHDIER	1/sp|P01266|THYG_HUMAN	y3/0.000	SRLEDIPVASLPDLHDIER	0	0	0	3	17860_SRLEDIPVASLPDLHDIER_3	NA	1/sp|P01266|THYG_HUMAN
Thyroid	725.718	1068.57	73.1	136971_b10_1_SRLEDIPVASLPDLHDIER_3	-1	2031.3	17860_SRLEDIPVASLPDLHDIER_3	0	SRLEDIPVASLPDLHDIER	1/sp|P01266|THYG_HUMAN	b10/-0.001	SRLEDIPVASLPDLHDIER	0	0	0	3	17860_SRLEDIPVASLPDLHDIER_3	NA	1/sp|P01266|THYG_HUMAN
Thyroid	725.718	910.499	73.1	136968_b8_1_SRLEDIPVASLPDLHDIER_3	-1	1850.5	17860_SRLEDIPVASLPDLHDIER_3	0	SRLEDIPVASLPDLHDIER	1/sp|P01266|THYG_HUMAN	b8/0.000	SRLEDIPVASLPDLHDIER	0	0	0	3	17860_SRLEDIPVASLPDLHDIER_3	NA	1/sp|P01266|THYG_HUMAN
Thyroid	938.091	906.435	130.2	151067_y9_1_TWFGCSEGFYQVLTSEASQDGLGCVK_3	-1	6585.9	19696_TWFGCSEGFYQVLTSEASQDGLGCVK_3	0	TWFGCSEGFYQVLTSEASQDGLGCVK	1/sp|P01266|THYG_HUMAN	y9/-0.001	TWFGCSEGFYQVLTSEASQDGLGCVK	0	0	0	3	19696_TWFGCSEGFYQVLTSEASQDGLGCVK_3	NA	1/sp|P01266|THYG_HUMAN
Thyroid	938.091	576.317	130.2	151065_y6_1_TWFGCSEGFYQVLTSEASQDGLGCVK_3	-1	6448.2	19696_TWFGCSEGFYQVLTSEASQDGLGCVK_3	0	TWFGCSEGFYQVLTSEASQDGLGCVK	1/sp|P01266|THYG_HUMAN	y6/-0.000	TWFGCSEGFYQVLTSEASQDGLGCVK	0	0	0	3	19696_TWFGCSEGFYQVLTSEASQDGLGCVK_3	NA	1/sp|P01266|THYG_HUMAN
Thyroid	938.091	977.472	130.2	151068_y10_1_TWFGCSEGFYQVLTSEASQDGLGCVK_3	-1	5499.7	19696_TWFGCSEGFYQVLTSEASQDGLGCVK_3	0	TWFGCSEGFYQVLTSEASQDGLGCVK	1/sp|P01266|THYG_HUMAN	y10/0.001	TWFGCSEGFYQVLTSEASQDGLGCVK	0	0	0	3	19696_TWFGCSEGFYQVLTSEASQDGLGCVK_3	NA	1/sp|P01266|THYG_HUMAN
Thyroid	938.091	691.344	130.2	151066_y7_1_TWFGCSEGFYQVLTSEASQDGLGCVK_3	-1	5060.3	19696_TWFGCSEGFYQVLTSEASQDGLGCVK_3	0	TWFGCSEGFYQVLTSEASQDGLGCVK	1/sp|P01266|THYG_HUMAN	y7/-0.001	TWFGCSEGFYQVLTSEASQDGLGCVK	0	0	0	3	19696_TWFGCSEGFYQVLTSEASQDGLGCVK_3	NA	1/sp|P01266|THYG_HUMAN
Thyroid	938.091	406.212	130.2	151064_y4_1_TWFGCSEGFYQVLTSEASQDGLGCVK_3	-1	4487.1	19696_TWFGCSEGFYQVLTSEASQDGLGCVK_3	0	TWFGCSEGFYQVLTSEASQDGLGCVK	1/sp|P01266|THYG_HUMAN	y4/-0.000	TWFGCSEGFYQVLTSEASQDGLGCVK	0	0	0	3	19696_TWFGCSEGFYQVLTSEASQDGLGCVK_3	NA	1/sp|P01266|THYG_HUMAN
Thyroid	938.091	1193.55	130.2	151070_y12_1_TWFGCSEGFYQVLTSEASQDGLGCVK_3	-1	3483.1	19696_TWFGCSEGFYQVLTSEASQDGLGCVK_3	0	TWFGCSEGFYQVLTSEASQDGLGCVK	1/sp|P01266|THYG_HUMAN	y12/-0.003	TWFGCSEGFYQVLTSEASQDGLGCVK	0	0	0	3	19696_TWFGCSEGFYQVLTSEASQDGLGCVK_3	NA	1/sp|P01266|THYG_HUMAN
Thyroid	765.371	1094.51	8.7	154804_y10_1_VGAHAGEYGAEALER_2	-1	10000	20211_VGAHAGEYGAEALER_2	0	VGAHAGEYGAEALER	1/sp|P69905|HBA_HUMAN	y10/0.000	VGAHAGEYGAEALER	0	0	0	2	20211_VGAHAGEYGAEALER_2	NA	1/sp|P69905|HBA_HUMAN
Thyroid	765.371	1165.55	8.7	154805_y11_1_VGAHAGEYGAEALER_2	-1	9274.1	20211_VGAHAGEYGAEALER_2	0	VGAHAGEYGAEALER	1/sp|P69905|HBA_HUMAN	y11/0.001	VGAHAGEYGAEALER	0	0	0	2	20211_VGAHAGEYGAEALER_2	NA	1/sp|P69905|HBA_HUMAN
Thyroid	765.371	908.447	8.7	154802_y8_1_VGAHAGEYGAEALER_2	-1	3515.6	20211_VGAHAGEYGAEALER_2	0	VGAHAGEYGAEALER	1/sp|P69905|HBA_HUMAN	y8/0.001	VGAHAGEYGAEALER	0	0	0	2	20211_VGAHAGEYGAEALER_2	NA	1/sp|P69905|HBA_HUMAN
Thyroid	765.371	436.23	8.7	154797_b5_1_VGAHAGEYGAEALER_2	-1	3086.5	20211_VGAHAGEYGAEALER_2	0	VGAHAGEYGAEALER	1/sp|P69905|HBA_HUMAN	b5/-0.001	VGAHAGEYGAEALER	0	0	0	2	20211_VGAHAGEYGAEALER_2	NA	1/sp|P69905|HBA_HUMAN
Thyroid	765.371	745.384	8.7	154801_y7_1_VGAHAGEYGAEALER_2	-1	2677.9	20211_VGAHAGEYGAEALER_2	0	VGAHAGEYGAEALER	1/sp|P69905|HBA_HUMAN	y7/-0.001	VGAHAGEYGAEALER	0	0	0	2	20211_VGAHAGEYGAEALER_2	NA	1/sp|P69905|HBA_HUMAN
Thyroid	765.371	488.283	8.7	154798_y4_1_VGAHAGEYGAEALER_2	-1	1937.6	20211_VGAHAGEYGAEALER_2	0	VGAHAGEYGAEALER	1/sp|P69905|HBA_HUMAN	y4/-0.000	VGAHAGEYGAEALER	0	0	0	2	20211_VGAHAGEYGAEALER_2	NA	1/sp|P69905|HBA_HUMAN
[truncated: 144 more rows]

## Sheet: Table S2B
Table S2B The list of CiRT peptides for each tissue type
[truncated: 310 more rows]
