# Supplementary material for: DPHL: A DIA Pan-human Protein Mass Spectrometry Library for Robust Biomarker Discovery
Source: Genomics Proteomics Bioinformatics. 2020 Aug 12;18(2):104–19. doi: 10.1016/j.gpb.2019.11.008 (PMC7646093; doi:10.1016/j.gpb.2019.11.008)
Supplement: Supplementary Table S3 — DIA data for PCa cohort. A. Clinical information for PCa patients analyzed in the DIA experiments. B. Sample information for the 24 samples. C. Protein matrix generated using CiRT strategy. D. Protein matrix generated using SiRT strategy. E. Differentially expressed proteins using CiRT. F. Differentially expressed proteins using SiRT. Note: Patient A1/P7, A2/P49, A3/P51, PN-4: each had one biological replicate. [file mmc13.xlsx]

## Sheet: Table S3 legend
Table S3 DIA data for PCa
A. Clinical information for PCa patients analyzed in the DIA experiments. B. Sample information for the 24 samples. C. Protein matrix generated using CiRT strategy. D. Protein matrix generated using SiRT strategy. E. Differentially expressed proteins using CiRT. F. Differentially expressed proteins using SiRT. Note: Patient A1/P7, A2/P49,A3/P51, PN-4: each had one biological replicate.

## Sheet: Table S3A
Table S3A Clinical information for PCa patients analyzed in the DIA experiments
Sample ID	Patient ID	Age	Gleason score	Tissue type
PCZA143	A1/P7	74	3+4	PCa
PCZA7	A1/P7	74	3+4	PCa
PCZA51	A3/P51	77	4+3	PCa
PCZA49	A2/P49	70	4+3	PCa
PCZA187	A3/P51	77	4+3	PCa
PCZA185	A2/P49	70	4+3	PCa
PCZA123	A2/P55	67	4+3	PCa
PCZA6	A5/P6	66	4+4	PCa
PCZA158	A4/P22	70	4+5	PCa
PCZA154	A3/P18	62	4+5	PCa
PCZA38	B2/P38	71	4+5	PCa
PCZA136	PN-10	65	NA	PCa
PCZA65	PN-7	79	NA	BHP
PCZA130	PN-4	61	NA	BHP
PCZA195	PN-1	58	NA	BHP
PCZA64	PN-6	70	NA	BHP
PCZA202	PN-8	64	NA	BHP
PCZA62	PN-4	61	NA	BHP
PCZA197	PN-3	63	NA	BHP
PCZA196	PN-2	77	NA	BHP
PCZA199	PN-5	80	NA	BHP

## Sheet: Table S3B
Table S3B Sample information for the 24 samples
Sample name	Sample ID	Sample type	Source	Tissue type	Gradient	Strategy
A20181102sunr_PCZA_DIA_1_23	PCZA6	Prostate tissue FFPE	The Second Affiliated Hospital of Zhejiang University School of Medicine (SAHZU)	Prostate cancer	60min	DIA
A20181102sunr_PCZA_DIA_1_23_repA	PCZA6	Prostate tissue FFPE	The Second Affiliated Hospital of Zhejiang University School of Medicine (SAHZU)	Prostate cancer	60min	DIA
A20181102sunr_PCZA_DIA_2_11	PCZA158	Prostate tissue FFPE	The Second Affiliated Hospital of Zhejiang University School of Medicine (SAHZU)	Prostate cancer	60min	DIA
A20181102sunr_PCZA_DIA_2_13	PCZA136	Prostate tissue FFPE	The Second Affiliated Hospital of Zhejiang University School of Medicine (SAHZU)	Benign prostatic hyperplasia tissue	60min	DIA
A20181102sunr_PCZA_DIA_2_21	PCZA65	Prostate tissue FFPE	The Second Affiliated Hospital of Zhejiang University School of Medicine (SAHZU)	Benign prostatic hyperplasia tissue	60min	DIA
A20181102sunr_PCZA_DIA_2_6	PCZA130	Prostate tissue FFPE	The Second Affiliated Hospital of Zhejiang University School of Medicine (SAHZU)	Benign prostatic hyperplasia tissue	60min	DIA
A20181102sunr_PCZA_DIA_3_12	PCZA195	Prostate tissue FFPE	The Second Affiliated Hospital of Zhejiang University School of Medicine (SAHZU)	Benign prostatic hyperplasia tissue	60min	DIA
A20181102sunr_PCZA_DIA_3_15	PCZA64	Prostate tissue FFPE	The Second Affiliated Hospital of Zhejiang University School of Medicine (SAHZU)	Benign prostatic hyperplasia tissue	60min	DIA
A20181102sunr_PCZA_DIA_3_2	PCZA143	Prostate tissue FFPE	The Second Affiliated Hospital of Zhejiang University School of Medicine (SAHZU)	Prostate caner	60min	DIA
A20181102sunr_PCZA_DIA_3_22	PCZA51	Prostate tissue FFPE	The Second Affiliated Hospital of Zhejiang University School of Medicine (SAHZU)	Prostate caner	60min	DIA
A20181102sunr_PCZA_DIA_4_11	PCZA202	Prostate tissue FFPE	The Second Affiliated Hospital of Zhejiang University School of Medicine (SAHZU)	Benign prostatic hyperplasia tissue	60min	DIA
A20181102sunr_PCZA_DIA_5_13	PCZA187	Prostate tissue FFPE	The Second Affiliated Hospital of Zhejiang University School of Medicine (SAHZU)	Prostate caner	60min	DIA
A20181102sunr_PCZA_DIA_5_13_repA	PCZA187	Prostate tissue FFPE	The Second Affiliated Hospital of Zhejiang University School of Medicine (SAHZU)	Prostate caner	60min	DIA
A20181102sunr_PCZA_DIA_5_9	PCZA154	Prostate tissue FFPE	The Second Affiliated Hospital of Zhejiang University School of Medicine (SAHZU)	Prostate caner	60min	DIA
A20181102sunr_PCZA_DIA_6_16	PCZA62	Prostate tissue FFPE	The Second Affiliated Hospital of Zhejiang University School of Medicine (SAHZU)	Benign prostatic hyperplasia tissue	60min	DIA
A20181102sunr_PCZA_DIA_6_22	PCZA197	Prostate tissue FFPE	The Second Affiliated Hospital of Zhejiang University School of Medicine (SAHZU)	Benign prostatic hyperplasia tissue	60min	DIA
A20181102sunr_PCZA_DIA_6_22_repA	PCZA197	Prostate tissue FFPE	The Second Affiliated Hospital of Zhejiang University School of Medicine (SAHZU)	Benign prostatic hyperplasia tissue	60min	DIA
A20181102sunr_PCZA_DIA_6_23	PCZA38	Prostate tissue FFPE	The Second Affiliated Hospital of Zhejiang University School of Medicine (SAHZU)	Prostate caner	60min	DIA
A20181102sunr_PCZA_DIA_6_5	PCZA196	Prostate tissue FFPE	The Second Affiliated Hospital of Zhejiang University School of Medicine (SAHZU)	Benign prostatic hyperplasia tissue	60min	DIA
A20181102sunr_PCZA_DIA_6_5_repA	PCZA196	Prostate tissue FFPE	The Second Affiliated Hospital of Zhejiang University School of Medicine (SAHZU)	Benign prostatic hyperplasia tissue	60min	DIA
A20181102sunr_PCZA_DIA_7_21	PCZA185	Prostate tissue FFPE	The Second Affiliated Hospital of Zhejiang University School of Medicine (SAHZU)	Prostate caner	60min	DIA
A20181102sunr_PCZA_DIA_7_28	PCZA7	Prostate tissue FFPE	The Second Affiliated Hospital of Zhejiang University School of Medicine (SAHZU)	Prostate caner	60min	DIA
A20181102sunr_PCZA_DIA_7_3	PCZA199	Prostate tissue FFPE	The Second Affiliated Hospital of Zhejiang University School of Medicine (SAHZU)	Benign prostatic hyperplasia tissue	60min	DIA
A20181102sunr_PCZA_DIA_7_6	PCZA123	Prostate tissue FFPE	The Second Affiliated Hospital of Zhejiang University School of Medicine (SAHZU)	Prostate caner	60min	DIA

## Sheet: Table S3C
Table S3C Protein matrix generated using CiRT strategy
Protein ID	Gene symbol	A20181102sunr_PCZA_DIA_1_23	A20181102sunr_PCZA_DIA_1_23_repA	A20181102sunr_PCZA_DIA_2_11	A20181102sunr_PCZA_DIA_2_13	A20181102sunr_PCZA_DIA_2_21	A20181102sunr_PCZA_DIA_2_6	A20181102sunr_PCZA_DIA_3_12	A20181102sunr_PCZA_DIA_3_15	A20181102sunr_PCZA_DIA_3_2	A20181102sunr_PCZA_DIA_3_22	A20181102sunr_PCZA_DIA_4_11	A20181102sunr_PCZA_DIA_5_13	A20181102sunr_PCZA_DIA_5_13_repA	A20181102sunr_PCZA_DIA_5_9	A20181102sunr_PCZA_DIA_6_16	A20181102sunr_PCZA_DIA_6_22	A20181102sunr_PCZA_DIA_6_22_repA	A20181102sunr_PCZA_DIA_6_23	A20181102sunr_PCZA_DIA_6_5	A20181102sunr_PCZA_DIA_6_5_repA	A20181102sunr_PCZA_DIA_7_21	A20181102sunr_PCZA_DIA_7_28	A20181102sunr_PCZA_DIA_7_3	A20181102sunr_PCZA_DIA_7_6
A0A075B6K2	IGLV3-12	NA	2364930	NA	NA	NA	NA	NA	5816080	2667280	1244730	6599980	408771	4056040	NA	NA	NA	3239440	NA	1770770	NA	NA	NA	4480890	NA
A0A075B6S4	IGKV1D-17	NA	NA	NA	NA	NA	NA	NA	NA	NA	NA	NA	NA	NA	NA	NA	NA	NA	NA	NA	NA	NA	NA	1775710	NA
A0A075B6S5	IGKV1-27	NA	6020920	NA	NA	NA	NA	NA	26397000	9364200	NA	NA	4076415	5486700	NA	NA	NA	NA	4701530	NA	NA	10125100	8307400	NA	NA
A0A0B4J1V0	IGHV3-15	NA	NA	NA	2064570	NA	NA	1883210	4043690	1269310	NA	1825610	1654740	1748620	NA	1808460	NA	1702640	NA	NA	NA	NA	NA	2239880	NA
A0A0B4J1V1	IGHV3-21	NA	NA	NA	4458020	NA	NA	NA	NA	NA	NA	9303200	NA	NA	NA	4046220	NA	NA	NA	7270150	NA	NA	NA	4690150	NA
A0A0B4J1X5	IGHV3-74	NA	NA	NA	1501540	NA	NA	NA	NA	NA	NA	2878890	3325300	3305060	NA	1140130	NA	NA	NA	NA	NA	NA	NA	1912140	NA
A0A0B4J1Y9	IGHV3-72	5159420	5322570	NA	6896040	NA	NA	4663840	9305500	10753300	NA	NA	11072400	10804500	4147570	8173270	NA	7273930	4781820	8416230	NA	6765800	24244600	13052100	5026120
A0A0C4DH25	IGKV3D-20	3884580	3834400	NA	13181500	NA	8562420	8266780	30590600	10505600	NA	19623300	14145500	14322600	3831440	17369400	NA	9276120	4641750	5974220	NA	11129200	NA	25524100	7357060
A0A0C4DH31	IGHV1-18	NA	NA	NA	3669150	NA	NA	NA	NA	NA	NA	NA	NA	NA	NA	NA	NA	NA	NA	NA	9322380	NA	NA	NA	NA
A0A0C4DH32	IGHV3-20	4446040	4531860	NA	NA	NA	NA	NA	13637500	9234400	NA	10224200	9000910	9146960	4095230	NA	NA	7541130	3120090	8003850	NA	5654790	NA	12057400	4470320
A0A0C4DH42	IGHV3-66	NA	NA	NA	NA	NA	3877270	NA	5462690	4265200	NA	14270900	3621490	3878630	NA	7448130	NA	NA	4020270	4494690	NA	NA	NA	11527000	NA
A0A0C4DH72	IGKV1-6	3.63611e+06	6971060	NA	NA	3391200	NA	NA	17389300	8501610	NA	14065100	2173870	7765200	4020340	9817050	NA	NA	NA	8580120	NA	NA	8261980	12275400	6872840
A0A0G2JMI3	IGHV1-69-2	NA	12252300	6926680	NA	NA	11104500	NA	22475600	16912800	NA	32886500	14899900	14701400	NA	15273300	NA	NA	NA	44661500	NA	NA	NA	20061500	NA
A0A0J9YX35	IGHV3-64D	4742830	4632520	NA	2787640	NA	NA	1944820	4864265	1561150	NA	8012990	2270280	2065180	2907050	2500955	1884240	2104100	NA	NA	4113110	6044100	4111305	2748170	NA
A0AV96	RBM47	2524450	1903650	3060150	NA	NA	NA	NA	NA	1981130	4098180	NA	916783	1016104	2069450	NA	NA	NA	1809235	NA	NA	3681370	927928	NA	5703230
A0AVT1	UBA6	1382490	2241820	NA	NA	NA	1625920	NA	NA	2436235	3061470	NA	1861850	2089340	2095075	NA	1538250	NA	2394005	NA	910467	2351935	3486370	NA	2072950
A0FGR8	ESYT2	1612840	1954860	NA	3584020	6216560	NA	4400780	3280920	2129810	NA	3543940	2569770	2521940	3625520	4527820	6829680	NA	2306730	6782980	6287970	3118870	3555770	2871850	2082580
A0M8Q6	IGLC7	NA	NA	NA	6292770	NA	NA	NA	NA	NA	NA	NA	2828570	NA	20206800	NA	NA	NA	NA	NA	6233680	NA	NA	NA	NA
A0MZ66	SHTN1	NA	1.36266e+06	NA	NA	NA	NA	NA	NA	1619770	5610620	NA	1515870	2003199	2073190	NA	NA	NA	NA	NA	NA	2904620	2192520	NA	2562820
A1L4H1	SSC5D	NA	NA	NA	NA	NA	NA	NA	NA	NA	NA	NA	NA	NA	NA	NA	183267	NA	NA	NA	NA	NA	NA	NA	NA
A1X283	SH3PXD2B	NA	NA	NA	NA	NA	NA	854344	NA	NA	NA	NA	NA	NA	NA	916829	NA	NA	NA	NA	NA	NA	NA	NA	NA
A2NJV5	IGKV2-29	24033300	30210500	NA	5969510	NA	NA	8076530	NA	31251700	NA	NA	NA	NA	34062700	NA	NA	NA	52344500	NA	NA	43717500	23198200	NA	54948700
A2RRP1	NBAS	NA	NA	NA	NA	NA	NA	NA	NA	NA	NA	NA	NA	NA	NA	NA	625676	1261960	NA	NA	NA	NA	NA	NA	NA
A2RTX5	TARSL2	NA	1956570	NA	NA	NA	NA	NA	NA	2496740	NA	NA	NA	2051140	NA	NA	NA	NA	NA	NA	NA	NA	NA	NA	NA
A3KMH1	VWA8	NA	NA	421273	NA	NA	NA	NA	NA	3677080	3934620	NA	NA	NA	NA	NA	NA	NA	2195970	NA	NA	NA	NA	NA	2495650
A5A3E0	POTEF	825099090	34644500	28037655	185841000	3869400000	499876500	7186330000	261202000	28213250	1030998250	90670500	67350600	45329050	138043000	73578200	536993550	86705900	126887100	82308400	78497400	234282600	323971000	75895400	24596350
A5YKK6	CNOT1	914188	1107155	1901770	NA	NA	1306870	NA	NA	1239425	2731970	NA	1128200	937892	1129020	1360630	NA	NA	1262670	NA	NA	1763115	794407	NA	1196810
A6NDU8	C5orf51	2989590	2346980	NA	NA	NA	NA	NA	NA	NA	NA	NA	NA	1620710	NA	NA	NA	NA	NA	NA	NA	3732460	NA	NA	NA
A6NEQ2	FAM181B	191276000	NA	NA	NA	81615000	NA	468175000	NA	NA	NA	NA	NA	NA	2422290	NA	NA	NA	13903200	NA	366254000	NA	NA	NA	22516100
A6NHL2	TUBAL3	10955900	11329000	NA	47181100	NA	44067900	56790700	53385000	3946000	1054090	23475300	4964770	5539410	50312000	44732300	NA	68729100	68936500	16127400	NA	50717300	NA	NA	NA
A6NHR9	SMCHD1	495875	349350	1623335	NA	NA	NA	NA	NA	NA	2697620	NA	NA	NA	NA	NA	NA	NA	NA	NA	NA	NA	NA	NA	1219970
A6NHT5	HMX3	NA	26757500	14503485	NA	NA	4383050	NA	NA	15769235	25170100	NA	9932910	10443900	NA	12162900	NA	NA	NA	10988300	NA	NA	NA	NA	16842195
A6NIH7	UNC119B	NA	NA	2602790	NA	NA	NA	NA	NA	NA	NA	NA	NA	NA	NA	NA	NA	NA	NA	NA	NA	NA	NA	NA	NA
A6NNZ2	NA	NA	NA	NA	NA	NA	NA	NA	NA	2539090	5731210	NA	NA	NA	3192390	NA	NA	NA	7420620	NA	NA	3461360	NA	NA	9490660
A8MXV4	NUDT19	2841190	2506170	4548585	NA	NA	NA	NA	NA	5367640	2265580	257920	1932425	2809950	NA	NA	NA	NA	NA	NA	NA	3018240	NA	NA	6555490
C9JLW8	MCRIP1	3555190	NA	NA	NA	NA	NA	NA	NA	4151000	NA	1438030	NA	NA	NA	NA	NA	NA	NA	NA	NA	NA	NA	NA	NA
O00115	DNASE2	NA	NA	NA	NA	NA	NA	NA	NA	1037150	NA	NA	NA	NA	NA	NA	NA	NA	NA	NA	NA	NA	NA	NA	NA
O00139	KIF2A	1520865	1742640	619574	NA	NA	NA	NA	NA	1265570	NA	NA	1088180	1166120	NA	NA	NA	NA	NA	NA	NA	2785120	NA	NA	1178700
O00148	DDX39A	10070105	12164500	NA	2417200	NA	NA	4620560	2264240	8722800	648949	2372880	8932360	8414420	7693350	7012490	8771380	7810300	9304210	NA	NA	20735300	6986560	2921020	NA
O00151	PDLIM1	2679280	NA	6055860	3556510	4664900	3919210	4683675	5788445	NA	7368460	6761940	6773800	7671900	1604800	5802710	NA	7386560	1754260	9650070	10169405	NA	NA	5669565	2471400
O00154	ACOT7	NA	2269535	4751550	NA	NA	NA	2563040	NA	1060680	4763010	NA	2137560	2201285	2302560	NA	NA	NA	NA	NA	NA	5085395	NA	NA	2094360
O00159	MYO1C	2188450	3460250	3386430	4554810	2360100	2894500	6027370	4618000	3610360	7759810	4183140	3363685	3719550	2922430	6716950	6941680	5876740	3803400	4099280	3526910	4066760	3856060	6101440	2590280
O00161	SNAP23	2602200	2158430	2769320	NA	NA	1903740	NA	NA	2060070	5876915	NA	1720565	1720525	NA	NA	NA	NA	NA	NA	NA	NA	NA	NA	4079185
O00170	AIP	2691440	3391640	NA	2557490	2088610	2758390	3661520	2263340	3166150	NA	2868720	3316650	3510970	5475440	5836490	7941030	NA	6104050	4526480	4731030	2934020	4673160	3206910	9637540
O00178	GTPBP1	1106930	NA	477234	NA	NA	NA	NA	NA	NA	1898910	NA	NA	NA	NA	NA	NA	NA	NA	NA	NA	2102590	1823890	NA	1541170
O00186	STXBP3	NA	790166	972333	NA	NA	NA	NA	NA	884995	1171310	NA	458677	365749	1467160	700147	NA	NA	776947	NA	NA	1337020	1404900	NA	785485
O00193	SMAP	NA	3429310	3442090	NA	NA	NA	NA	NA	2448930	3746320	NA	2149880	2871190	4319790	NA	NA	NA	2293435	NA	NA	3358110	NA	NA	2818380
O00194	RAB27B	3177890	6939950	3702840	NA	NA	NA	NA	NA	8466960	7494495	NA	3370680	2645000	3508390	NA	NA	NA	3725590	NA	NA	3092660	5543270	NA	5274005
O00203	AP3B1	1406120	4506460	3819625	NA	NA	NA	NA	NA	NA	3724950	1326610	3863440	3859870	1641970	3813830	NA	4425925	6257520	NA	NA	1762990	2865160	1728960	3567380
O00204	SULT2B1	NA	NA	3028900	NA	NA	NA	NA	NA	2259710	NA	NA	NA	NA	NA	NA	NA	NA	NA	NA	NA	NA	NA	NA	NA
O00217	NDUFS8	NA	NA	1678630	NA	NA	NA	NA	NA	NA	845206	NA	NA	NA	NA	NA	NA	NA	NA	NA	NA	NA	NA	NA	2225010
O00231	PSMD11	NA	3892280	3481970	1345710	NA	508827	NA	NA	2985635	4159745	1368735	2839910	2645850	4205330	3020175	3880065	NA	3198550	1445570	1561055	4499740	4350340	1483573	3164800
O00232	PSMD12	2562765	2593325	3407575	NA	NA	NA	NA	NA	2443540	2818665	NA	1506560	2450360	2671330	NA	NA	NA	2739395	NA	NA	3572290	1815400	NA	4755310
O00233	PSMD9	3725450	4719130	NA	NA	3830915	1452840	NA	1823380	4537200	4640280	2891460	4648810	4741790	7057580	NA	NA	NA	NA	NA	NA	4627000	4940560	NA	NA
O00244	ATOX1	NA	NA	NA	NA	NA	NA	NA	NA	NA	NA	NA	NA	NA	754352	NA	NA	NA	NA	NA	NA	NA	NA	NA	NA
O00264	PGRMC1	NA	16640100	NA	34607100	NA	43079000	NA	31578700	13227300	735414	23177900	27518300	15225140	2913420	64218500	5708120	NA	25734600	22353000	22733100	20571200	22547200	33446000	32589500
O00267	SUPT5H	1838470	2180050	NA	NA	NA	NA	NA	NA	1832650	3736095	NA	1335170	NA	3009320	NA	NA	NA	2027400	NA	NA	2598855	NA	NA	NA
O00273	DFFA	4038700	4256760	NA	NA	NA	NA	NA	NA	3095870	NA	NA	2046188	3647910	NA	NA	353553	NA	NA	NA	NA	1369675	1148360	NA	5678280
O00291	HIP1	NA	1646670	1893670	NA	NA	NA	NA	NA	1707340	1656535	NA	1133360	1303240	NA	NA	NA	NA	NA	NA	NA	3514090	NA	NA	NA
O00299	CLIC1	5566920	5212870	17270450	2567090	NA	5484065	10369400	4774050	3869200	38152400	5281725	5340625	5284920	27423300	5370960	4512950	5444715	25570300	NA	4444380	10716900	7680550	3531240	14822200
O00303	EIF3F	3744730	5736495	10187800	1378010	NA	NA	625609	NA	4754435	12140500	NA	5489370	4941635	4423550	5738820	3198470	4977850	5622530	NA	NA	7029460	6287020	1812660	5582540
O00330	PDHX	NA	2293200	1326050	NA	NA	NA	NA	NA	2526540	2322930	NA	1123420	NA	NA	NA	NA	NA	3307675	NA	NA	2393240	NA	NA	2407130
O00339	MATN2	504771	1272019	NA	4125680	2901210	6394670	5399010	6568850	NA	NA	5532805	2193570	2755930	1956780	8447000	6639795	4807815	NA	3666850	4466690	2120470	766821	7027500	NA
O00391	QSOX1	NA	NA	NA	810161	1477830	NA	NA	1609860	1410890	NA	889966	778216	833470	NA	587610	695876	NA	NA	NA	NA	NA	1145210	1199010	812838
O00401	WASL	NA	NA	NA	NA	NA	NA	NA	NA	NA	NA	NA	NA	NA	NA	NA	NA	NA	NA	NA	NA	889369	1628160	NA	NA
O00410	IPO5	2286075	2597475	1656480	6697040	6016880	5678610	2875260	866603	1783920	2567940	3688245	2221750	2637580	2684090	1345170	NA	710253	1231010	NA	1235900	3177995	2019020	3020570	4209690
O00422	SAP18	NA	4027020	NA	NA	NA	NA	NA	NA	NA	NA	NA	NA	NA	NA	NA	NA	NA	NA	NA	5215150	313917	220610	NA	NA
O00423	EML1	NA	NA	NA	NA	NA	NA	NA	NA	NA	NA	NA	1426680	1687450	NA	NA	NA	NA	NA	NA	NA	NA	NA	NA	NA
O00429	DNM1L	NA	2362210	4639720	NA	NA	1231140	NA	NA	3514170	4852900	598611	971964	NA	2429350	2404580	717462	3448950	3064240	730160	NA	4209900	NA	675726	3479090
O00442	RTCA	NA	NA	3743870	NA	NA	NA	NA	NA	NA	3229150	NA	NA	NA	NA	NA	NA	NA	NA	NA	NA	NA	3488640	NA	3867460
O00461	GOLIM4	NA	728236	2036490	NA	NA	NA	NA	NA	905620	2111720	NA	1017240	1171780	NA	NA	NA	NA	1195250	NA	602552	1731690	NA	NA	2525730
O00462	MANBA	826141	818816	NA	NA	NA	NA	NA	NA	4431400	NA	NA	645031	NA	NA	NA	NA	NA	1033650	NA	NA	1098475	5191380	NA	1009780
O00468	AGRN	4827780	2271940	5253495	2278800	NA	NA	3199540	3545130	1449320	4773410	978245	1095548	1450580	2409710	3486690	1343440	5173710	1412390	331434	417895	1817470	2166565	1430405	1444190
O00471	EXOC5	1184070	318563	NA	NA	NA	NA	NA	NA	549070	NA	NA	483617	458585	NA	646288	NA	NA	NA	NA	NA	NA	NA	356987	NA
O00483	NDUFA4	NA	NA	NA	NA	NA	NA	NA	NA	NA	NA	NA	NA	NA	NA	NA	NA	NA	NA	NA	NA	NA	1115840	NA	NA
O00487	PSMD14	4692835	2799500	1208120	NA	NA	NA	1659060	NA	2239185	4156835	NA	2457000	1802820	4706470	2289030	6248980	NA	2578330	NA	NA	5071800	5748960	NA	4827575
O00499	BIN1	1.20638e+06	950874	NA	2220900	3360690	3321830	2102800	2688780	776579	1438720	2039430	1.09095e+06	730679	2271120	2275920	4976665	2896840	NA	2174310	2356440	1868270	1603169	1490380	NA
O00519	FAAH	NA	1436490	5304760	NA	NA	NA	NA	NA	1199390	10160000	NA	758100	704210	NA	NA	NA	NA	NA	NA	NA	2968430	6865810	NA	3781795
O00534	VWA5A	NA	NA	NA	NA	NA	NA	NA	NA	NA	NA	NA	NA	NA	NA	NA	NA	NA	NA	NA	NA	2038910	NA	NA	NA
O00560	SDCBP	NA	NA	3893235	NA	NA	NA	NA	NA	6495760	1316040	NA	2641340	2455930	NA	NA	NA	NA	NA	NA	NA	NA	1421700	NA	2522806
O00567	NOP56	7747320	7957435	2245960	NA	NA	NA	1918760	NA	6276085	1848080	NA	6540400	6191900	6580550	2695815	NA	6087440	6822890	NA	NA	9217425	7624820	NA	8183070
O00571	DDX3X	NA	3126720	794396	2756110	NA	4754890	2445860	3128535	3128620	3291020	1840740	2835350	2573590	5441010	5920145	5228095	3747050	6630470	3249560	3426170	10808605	6981265	2874605	3636300
O00584	RNASET2	4147770	4699620	NA	NA	NA	NA	NA	NA	7511940	NA	NA	5641400	5443020	NA	NA	NA	NA	NA	NA	NA	4280400	6490780	NA	4422910
O00592	PODXL	NA	NA	NA	NA	NA	NA	NA	NA	NA	NA	NA	NA	NA	NA	NA	NA	NA	NA	NA	NA	NA	NA	NA	995103
O00625	PIR	2272080	2463710	NA	NA	NA	NA	NA	NA	NA	NA	NA	NA	NA	3003030	NA	NA	NA	NA	NA	NA	4665690	2823880	NA	NA
O00629	KPNA4	NA	NA	NA	NA	NA	NA	NA	NA	NA	NA	NA	NA	NA	1240290	NA	NA	NA	NA	NA	NA	NA	NA	NA	NA
O00712	NFIB	NA	1255930	1490950	NA	NA	NA	NA	NA	2261180	2811860	NA	818349	943203	NA	NA	NA	NA	NA	NA	NA	NA	NA	NA	NA
O00754	MAN2B1	3427310	5664220	4010995	NA	NA	NA	NA	NA	8374430	6582560	NA	2161940	2286490	5176280	392415	NA	3058120	1981300	NA	NA	5063215	5198315	NA	2544170
O00763	ACACB	NA	5088430	10639500	NA	NA	NA	NA	NA	7601710	8322850	NA	NA	1139600	NA	NA	NA	NA	5153730	NA	NA	6356830	NA	NA	6116050
O00764	PDXK	4336950	1.30305e+06	4955830	NA	NA	NA	NA	1099250	3626815	9030900	NA	2204720	3174530	7350450	1495160	NA	NA	10646400	NA	3524750	4185675	5343160	1581860	7764600
O14494	PLPP1	NA	368254	NA	NA	NA	NA	NA	NA	1984890	NA	NA	NA	NA	NA	NA	NA	NA	NA	NA	NA	690564	NA	NA	NA
O14497	ARID1A	NA	NA	1681420	NA	NA	NA	NA	NA	NA	1357540	NA	NA	NA	NA	NA	NA	NA	NA	NA	NA	1759190	NA	NA	NA
O14498	ISLR	NA	NA	NA	NA	NA	NA	1653735	2721210	NA	NA	NA	NA	NA	NA	NA	NA	2351375	NA	NA	NA	NA	NA	1526195	NA
O14531	DPYSL4	9005450	8977900	16001100	17763985	NA	50218300	37986000	42297300	7944130	11425600	65495100	15005800	15763500	16288500	58473800	3983220	67594300	7925760	46681000	4941890	13863100	2043690	60261600	5687070
O14548	COX7A2L	NA	2884360	NA	NA	NA	NA	NA	NA	4520670	3696700	NA	1904010	2483450	NA	NA	NA	NA	NA	NA	NA	NA	NA	NA	NA
O14556	GAPDHS	NA	NA	NA	33270200	72965850	8270170	8714160	NA	NA	NA	NA	NA	NA	134297500	NA	18127400	NA	2731780	NA	10168300	50200150	233584000	NA	NA
O14558	HSPB6	7333550	3500570	4120400	5420040	16366800	7658050	5086935	12315600	3491400	3667050	19977500	6564175	6433815	13122900	17852500	31709900	25054100	7009365	30323300	15271200	4491470	5973020	14610300	10573300
O14561	NDUFAB1	30176100	38240000	NA	7010790	9389390	5925110	7706210	4902120	56696700	8198880	8024230	20444400	20232400	10853600	18199700	11952600	13229000	10389200	7302230	8153930	27545600	7421640	7969860	84028100
O14562	UBFD1	NA	3846210	NA	NA	267604	NA	NA	NA	2580530	NA	NA	NA	NA	NA	NA	184633	NA	NA	NA	NA	7295890	NA	NA	NA
O14579	COPE	4456480	4874300	8264785	1328250	NA	NA	1970950	NA	5095910	8007395	984832	4067670	4559150	3185185	3143955	NA	2406900	4481970	NA	NA	9530060	4138400	NA	11137600
O14617	AP3D1	2166210	2056160	1002270	1304170	NA	1016670	2029120	NA	2280020	2264820	NA	2079845	2000890	3804230	3140640	3336300	2203400	2729640	NA	1849970	2425380	1.92451e+06	NA	4255570
O14618	CCS	NA	841026	3699555	NA	NA	NA	NA	NA	1876480	3419150	NA	1511395	1786830	2211930	3086770	1887412	NA	1747320	NA	NA	1864290	2561120	NA	2446305
O14656	TOR1A	NA	340045	NA	NA	NA	NA	NA	NA	NA	NA	NA	224341	NA	NA	NA	NA	NA	NA	NA	NA	838399	487397	NA	NA
O14662	STX16	539752	NA	NA	NA	NA	NA	NA	NA	NA	NA	NA	NA	NA	138706	NA	NA	NA	256424	NA	NA	426774	356092	NA	NA
O14672	ADAM10	NA	NA	7188280	NA	NA	NA	NA	NA	NA	NA	NA	NA	NA	NA	NA	NA	NA	NA	NA	NA	NA	NA	NA	10497100
O14683	TP53I11	NA	496043	1404010	NA	NA	NA	NA	NA	1401320	2354550	NA	NA	NA	NA	NA	NA	NA	NA	NA	NA	NA	NA	NA	NA
O14735	CDIPT	NA	2071270	1746130	999437	NA	NA	533460	887956	2500000	4948280	NA	1541600	1696940	NA	2602940	1125930	NA	NA	NA	NA	3241160	3352090	NA	2301780
O14737	PDCD5	5002880	5772575	3218670	NA	NA	3814220	NA	3402470	8711325	2275620	7660070	6442355	6524745	8120840	4279830	6012090	NA	7615580	3021640	3101770	8394270	8690360	NA	7493440
O14744	PRMT5	NA	1233870	3840025	NA	NA	NA	NA	NA	1707205	3922580	NA	1841850	1621260	1.63797e+06	NA	NA	NA	1936550	NA	NA	2807250	474656	NA	4500180
O14745	SLC9A3R1	3125390	3470790	4101590	NA	NA	NA	NA	NA	3729900	3829480	NA	4842910	5116460	5621120	1497360	NA	5558215	8590540	NA	NA	4700280	3696380	NA	10750980
O14756	HSD17B6	NA	NA	6929250	NA	NA	NA	NA	NA	2572045	NA	NA	5101365	5177260	NA	720001	NA	NA	NA	NA	NA	NA	4220400	NA	NA
O14773	TPP1	8147740	9243080	5721300	NA	NA	NA	3403230	NA	8539200	17144900	NA	8238110	9600080	13103300	7777490	NA	NA	7759520	1817690	2304030	17797400	5504590	NA	6893945
O14776	TCERG1	NA	NA	2674635	NA	NA	NA	NA	NA	NA	1169230	NA	NA	NA	NA	NA	NA	NA	NA	NA	NA	NA	NA	NA	2985740
O14786	NRP1	NA	NA	NA	NA	NA	NA	NA	NA	NA	NA	NA	NA	NA	NA	NA	NA	NA	NA	NA	NA	NA	NA	NA	699591
O14787	TNPO2	NA	NA	NA	NA	NA	NA	NA	NA	NA	1736460	NA	NA	NA	1792950	NA	NA	NA	428972	NA	NA	NA	1039680	NA	NA
O14795	UNC13B	NA	NA	NA	NA	NA	NA	NA	NA	NA	2369660	NA	NA	NA	NA	NA	NA	NA	NA	NA	NA	NA	NA	NA	3833790
O14802	POLR3A	NA	NA	NA	NA	NA	NA	NA	NA	NA	345911	NA	NA	NA	NA	NA	NA	NA	NA	NA	NA	NA	NA	NA	NA
O14818	PSMA7	4420840	4661630	2833855	1514140	NA	NA	1582850	NA	4595580	7597710	2381630	5318565	4387630	7243615	3786090	NA	4378455	7238390	NA	NA	5680240	NA	2724900	2640375
O14828	SCAMP3	NA	3606460	6698405	NA	NA	NA	NA	NA	4119685	6943295	NA	3331740	2804065	2355290	NA	NA	NA	4477710	NA	NA	6668950	NA	NA	6606260
O14841	OPLAH	3807400	5753240	2536995	NA	NA	NA	366320	NA	4189680	2.45215e+06	NA	2350800	2798580	4144820	3788260	NA	NA	1894020	NA	NA	4911995	NA	NA	NA
O14874	BCKDK	2707825	2498000	1257320	NA	NA	NA	NA	NA	1661520	1394730	999163	1537400	1982500	1439000	NA	NA	1613610	4509650	NA	NA	3283645	NA	NA	2885650
O14880	MGST3	NA	409898	NA	NA	NA	NA	NA	NA	3049420	NA	NA	505755	451068	NA	725559	NA	NA	NA	NA	NA	1713510	1148350	1532200	NA
O14907	TAX1BP3	755650	818551	1642210	1182190	NA	NA	NA	NA	NA	2160970	NA	1559760	1591750	NA	2055640	NA	7814920	NA	NA	NA	1138350	NA	NA	777293
O14908	GIPC1	NA	NA	1719540	NA	NA	NA	NA	NA	NA	NA	NA	NA	NA	NA	NA	NA	NA	NA	NA	NA	NA	NA	NA	1883680
O14929	HAT1	3674050	NA	NA	1361030	NA	NA	4134450	NA	NA	NA	NA	NA	NA	NA	NA	NA	NA	2738010	NA	NA	3942520	3183190	NA	3486280
O14936	CASK	2487800	1801955	1434620	NA	NA	NA	NA	NA	2324060	1601835	NA	783038	1504241	3003150	1800190	1721560	NA	NA	NA	NA	3499865	4776915	408365	681598
O14949	UQCRQ	NA	4739205	6022240	NA	NA	NA	NA	NA	8398350	4201590	NA	3305110	3764515	1616410	2380280	NA	NA	6876185	NA	NA	8372055	NA	NA	6612700
O14964	HGS	4473180	5718560	NA	3270670	NA	3326090	2618770	2140000	5486430	NA	3620420	3147610	3153950	7671350	5368350	NA	9059080	6430210	7869070	NA	6545330	922266	3182590	4999370
O14974	PPP1R12A	2313510	2694350	2689745	3418200	7304750	6186730	3032250	5277290	NA	3862750	3116200	2942525	3314315	7901675	5270760	NA	552082	2159925	3266070	7080950	4611060	2938885	2459175	2046990
O14975	SLC27A2	NA	NA	NA	NA	NA	NA	NA	NA	NA	NA	NA	NA	NA	1567820	NA	NA	NA	3867510	NA	NA	NA	NA	NA	NA
O14976	GAK	2097620	NA	NA	NA	NA	NA	NA	NA	NA	1088070	NA	61814.2	NA	2469470	NA	NA	NA	2422200	NA	NA	2306830	NA	NA	1661749
O14979	HNRNPDL	15093400	12293300	1492620	2602480	2339130	1763020	5567540	1842070	14583500	4350400	2797550	8901280	9788080	8733390	6605690	3080150	13951200	10652600	2213110	2145140	19491500	7750205	1974220	16646600
O14980	XPO1	NA	6921540	4565560	NA	NA	505840	891148	NA	2343840	5067070	NA	1669250	1471070	3669050	4410360	686452	3468110	NA	5919450	NA	10055300	3941260	933877	3923735
O15020	SPTBN2	NA	1472315	4116345	NA	NA	NA	NA	NA	2726170	5427525	NA	1638290	2075760	3843450	NA	152570	NA	2881145	NA	NA	2809005	1758290	NA	3609910
O15027	SEC16A	4886650	3429120	4027295	NA	NA	NA	NA	NA	5029940	14184850	NA	NA	3229350	5786870	NA	NA	NA	7879350	NA	NA	8289520	5604730	NA	2462410
O15031	PLXNB2	NA	1675790	1787695	NA	NA	NA	NA	NA	1027200	2686950	NA	2619120	2.10821e+06	1810890	2613060	NA	NA	3054590	NA	NA	3669625	2021880	NA	NA
O15042	U2SURP	3480960	3589920	NA	9360280	NA	NA	NA	NA	3036720	NA	NA	3159110	3165770	3400730	NA	NA	NA	2359850	NA	310502	6489535	3407540	NA	4695940
O15061	SYNM	3262800	1987560	1895560	9208760	7518290	11294350	12656800	9877815	4519620	3163400	8796180	4109810	3079130	6486560	14386200	10478750	8850145	4858740	4253075	5406115	3618335	7895010	5516880	2615835
O15067	PFAS	2.03271e+06	1804900	1825540	NA	NA	NA	NA	NA	1089600	4111180	NA	2674860	2383530	3532600	1741060	NA	NA	1170600	NA	NA	3049000	3656990	NA	NA
O15075	DCLK1	NA	NA	NA	153437	NA	NA	450143	NA	NA	2559950	3991430	NA	NA	NA	NA	NA	384925	NA	NA	NA	NA	NA	NA	NA
O15084	ANKRD28	NA	NA	NA	NA	NA	NA	NA	NA	NA	1226730	NA	NA	NA	20534400	NA	NA	NA	NA	NA	NA	NA	NA	NA	NA
O15091	KIAA0391	NA	NA	950691	NA	NA	NA	NA	NA	NA	NA	NA	NA	NA	NA	NA	NA	NA	NA	NA	NA	NA	NA	NA	693334
O15121	DEGS1	NA	NA	2809745	NA	NA	NA	NA	NA	NA	5012240	NA	NA	NA	NA	NA	NA	NA	NA	NA	NA	NA	NA	NA	5513415
O15126	SCAMP1	4380390	5396240	5970330	NA	NA	NA	NA	NA	4532820	3890920	NA	2842845	2908655	4064310	NA	NA	4563080	4895020	4343920	NA	6757030	NA	NA	4232365
O15127	SCAMP2	490358	1639900	NA	NA	NA	NA	NA	NA	2264830	NA	NA	1436470	4549920	536237	NA	NA	NA	1370990	NA	NA	NA	3011420	NA	3686280
O15143	ARPC1B	3068750	1332775	NA	2841340	6156710	NA	1084610	NA	NA	1265210	NA	3058170	2256930	6898770	2831500	NA	NA	NA	1755340	11097100	3816660	NA	1323344	NA
O15144	ARPC2	2769780	4274875	5645500	NA	NA	4397910	NA	9218670	2050270	6245190	7006270	4518380	4866990	3216575	11080800	NA	12142200	5973525	8822000	NA	9866180	4674410	8262790	4962410
O15145	ARPC3	9753140	5420220	4222420	8045870	1.13307e+06	4920335	12548800	5666420	5152700	6709190	7851180	6547680	5945870	7172845	10212400	17247800	NA	8361290	8092950	7441170	8565940	8023470	5479940	5960465
O15160	POLR1C	2570790	NA	NA	NA	NA	NA	NA	NA	NA	7330730	NA	NA	NA	9236460	NA	NA	NA	3686665	NA	NA	NA	NA	NA	NA
O15173	PGRMC2	9000160	10993700	NA	7333230	2874400	6350660	9626510	7520740	13757700	NA	6903500	10976600	11548300	NA	14136900	14022300	NA	NA	5089300	5551670	18495200	11965900	9144400	19365800
O15212	PFDN6	NA	3634680	6078350	NA	NA	NA	NA	NA	3920500	8332360	NA	4096420	4255620	NA	NA	NA	NA	NA	NA	NA	6665840	NA	NA	8921510
O15230	LAMA5	2752310	2894040	4793390	5623240	2601170	5161790	7307780	6602305	2998390	5140080	12666500	3811855	4025620	2240120	9935280	5785240	7807030	2431030	6288130	8441440	3420415	4077480	3729875	2652410
O15231	ZNF185	NA	NA	NA	NA	NA	NA	NA	1.64115e+06	NA	NA	1196580	1700570	2384960	1915414	1464120	NA	NA	NA	3585740	NA	NA	NA	1187130	NA
O15254	ACOX3	NA	NA	3127840	NA	NA	NA	NA	NA	517316	4272330	NA	914703	718830	NA	NA	NA	NA	NA	NA	NA	NA	1205300	NA	4038590
O15258	RER1	NA	NA	NA	NA	NA	NA	NA	NA	1510060	NA	NA	NA	NA	NA	NA	NA	NA	2708020	NA	NA	3137360	NA	NA	NA
O15260	SURF4	NA	1256320	NA	NA	NA	NA	NA	NA	2488090	NA	NA	1578730	1868550	NA	2513610	NA	NA	NA	NA	NA	NA	NA	NA	NA
O15264	MAPK13	NA	NA	NA	329313	NA	NA	NA	NA	223689	NA	NA	NA	NA	NA	NA	NA	NA	NA	NA	NA	NA	NA	NA	NA
O15294	OGT	NA	NA	NA	NA	NA	NA	NA	NA	NA	3272210	NA	NA	NA	NA	NA	NA	NA	13094600	NA	NA	NA	NA	NA	NA
O15296	ALOX15B	NA	NA	6200070	NA	NA	NA	NA	NA	8244035	4889730	NA	2963205	3787650	NA	NA	NA	NA	NA	NA	NA	NA	9076890	NA	NA
O15305	PMM2	2477390	3317965	3676580	NA	NA	NA	NA	NA	3387385	4672205	NA	2131910	2863640	NA	1753830	NA	NA	NA	1603200	NA	NA	NA	NA	8886610
O15321	TM9SF1	NA	NA	1347060	NA	NA	NA	NA	NA	NA	2668970	NA	NA	NA	NA	NA	NA	NA	NA	NA	NA	NA	NA	NA	3064340
O15327	INPP4B	NA	NA	NA	NA	NA	NA	NA	NA	NA	5034420	NA	NA	NA	NA	NA	NA	NA	NA	NA	NA	NA	NA	NA	3657230
O15347	HMGB3	1200770	2097870	5217090	4443610	332285	NA	4706820	NA	2549130	6563260	NA	2692780	3041695	15217400	NA	NA	NA	2235578	NA	NA	12997175	26875800	NA	2939570
O15355	PPM1G	1917480	1756350	4366000	NA	NA	NA	NA	NA	1712930	NA	NA	1398250	1498940	3251420	1045760	1401710	NA	4175650	NA	NA	3365960	2466050	NA	2748835
O15371	EIF3D	NA	2353740	3779435	903833	NA	NA	NA	NA	3193780	4546400	NA	2774020	2677565	1320940	2908090	2335470	NA	3065325	NA	NA	1345120	3295135	NA	3968630
O15372	EIF3H	4392220	4739115	4576652	NA	202557	NA	1815390	NA	5231975	1645285	NA	5045170	4893275	1895970	2119120	190038	NA	1363430	NA	NA	2956795	2.48556e+06	1567890	6275535
O15382	BCAT2	3082300	2969620	1795500	NA	NA	NA	NA	NA	8177560	1420640	47130500	3222975	3268600	3556010	NA	NA	NA	6163615	NA	NA	4264590	3102370	22713800	10157405
O15393	TMPRSS2	4992790	4982060	NA	NA	NA	NA	NA	NA	2272760	NA	NA	1357940	1167770	NA	892316	NA	2645870	NA	NA	NA	NA	NA	NA	1076560
O15400	STX7	6116905	5249920	12462200	1080710	2019010	NA	827875	1119370	7751895	10925100	3297420	4109010	4443235	4617575	NA	3311625	NA	7851280	2331880	2478560	8090365	5670110	NA	10629300
O15439	ABCC4	2911320	615218	4144550	NA	NA	NA	NA	NA	1879895	4388750	NA	839434	NA	NA	NA	NA	NA	3080310	NA	NA	3605950	4661280	NA	2470930
O15498	YKT6	NA	1585960	1.51037e+06	NA	NA	NA	NA	NA	4463615	3684975	NA	1639940	2517855	2699940	2819520	NA	NA	2638675	NA	NA	3270835	3332740	NA	2166160
O15511	ARPC5	NA	3090620	NA	3590730	NA	3448520	NA	NA	2484595	2424805	3071225	3323455	3725515	3898470	4647000	5201535	NA	3348915	5999655	6463440	4287170	3824740	3163060	5641295
O15551	CLDN3	NA	NA	NA	NA	NA	NA	NA	NA	5281910	8694260	NA	NA	NA	5629270	NA	NA	NA	7122620	NA	NA	2119780	NA	NA	13175800
O43143	DHX15	3495425	4998445	5730725	NA	NA	17428800	NA	NA	3533130	4489825	NA	3746340	4267380	4168670	3665710	3812545	3198775	4454680	NA	NA	6548590	3901385	10379400	5555200
O43159	RRP8	NA	NA	385820	NA	NA	NA	NA	NA	NA	530452	NA	NA	NA	NA	NA	NA	NA	NA	NA	NA	NA	NA	NA	542953
O43169	CYB5B	3736990	4665900	7176870	NA	NA	NA	602950	NA	5309420	10821400	NA	4157330	3944890	2098180	5595970	NA	NA	5730750	NA	NA	10207300	4807385	NA	6468130
O43175	PHGDH	886029	3902790	38342300	2883170	NA	7981330	3333760	8651690	9882270	7829360	1497490	9800140	3070560	4732430	3625970	3315220	11464550	11145200	NA	NA	3679850	4393370	8489000	21041400
O43181	NDUFS4	2694690	3492460	5427625	NA	NA	7.45072e+06	NA	478607	3915295	3691570	17432100	2507260	2809550	3931460	NA	NA	NA	4930010	NA	NA	4539600	NA	12598500	9252360
O43182	ARHGAP6	2842150	3068810	NA	NA	NA	NA	NA	NA	2605540	NA	NA	1775470	2403880	NA	2419460	NA	3308280	NA	NA	NA	5008910	NA	NA	NA
O43237	DYNC1LI2	2644330	2943050	3602840	NA	NA	2819820	NA	4004030	3021135	4905380	3981780	2899820	2553710	3898820	NA	2193760	4251110	2695060	3747070	NA	2934410	2086150	NA	5907990
O43242	PSMD3	3519965	4020210	4751930	NA	NA	474460	2123710	1555400	2486160	4924600	1618840	2716890	2421340	4548430	4573540	5051325	3764240	4184180	302780	309747	6870675	7187300	1931600	4209040
O43252	PAPSS1	1963145	2675910	541190	NA	NA	5458570	NA	NA	1493400	3960780	9000490	1703380	1757115	4990440	725788	NA	405461	4353810	NA	NA	4955590	17278200	NA	4734885
O43264	ZW10	NA	364792	NA	NA	NA	NA	NA	NA	NA	1031460	NA	NA	NA	NA	NA	NA	NA	NA	NA	NA	466353	NA	NA	NA
O43290	SART1	NA	NA	NA	NA	NA	NA	NA	NA	2667890	3964680	NA	NA	NA	NA	NA	NA	NA	NA	NA	NA	2664790	NA	NA	441557
O43292	GPAA1	945378	1414550	NA	NA	NA	NA	NA	NA	1068240	NA	NA	NA	NA	NA	NA	NA	NA	NA	NA	NA	1707040	NA	NA	1007470
O43294	TGFB1I1	1430660	NA	NA	6843500	NA	12313500	8977180	10423300	NA	NA	11197190	11079700	5993360	4546040	12390650	16840600	12821600	NA	9354600	14705000	NA	6800830	13015600	NA
O43301	HSPA12A	NA	NA	NA	NA	NA	NA	NA	NA	NA	NA	NA	559397	453936	NA	725599	NA	NA	NA	NA	NA	NA	917726	586142	NA
O43324	EEF1E1	2125605	3483960	6437555	NA	NA	NA	NA	NA	3502480	10642515	NA	4582160	4469610	NA	NA	NA	NA	NA	NA	NA	NA	NA	NA	11474200
O43390	HNRNPR	5839530	12448800	13831400	1736770	1439250	3573990	6020040	1730330	8030500	27046100	2068330	6531575	7707645	9215260	10865405	4763070	11704000	13075200	3341235	5156820	6076680	5911670	3155620	10897900
O43396	TXNL1	2593030	4135550	10295700	NA	NA	3052570	NA	NA	11883400	9069420	NA	3658115	5896955	5074960	7096760	NA	7558390	4561725	NA	NA	3586780	3033370	2979930	13800100
O43399	TPD52L2	6248770	3496960	9567255	321158	5783980	4907680	1217210	624253	3345335	7196970	5120810	3536730	3378715	2145490	4510890	1752590	6134690	4797720	4941265	1289160	5841970	4002945	NA	14598100
O43405	COCH	NA	NA	NA	NA	NA	NA	NA	NA	NA	NA	NA	NA	NA	NA	NA	3836610	NA	3167400	NA	2117570	NA	NA	NA	2687510
O43447	PPIH	NA	NA	NA	NA	NA	NA	NA	NA	NA	NA	NA	NA	NA	32538300	NA	NA	NA	NA	NA	NA	19625300	NA	NA	NA
O43464	HTRA2	580367	NA	3380610	NA	NA	NA	NA	NA	NA	3449410	NA	NA	NA	NA	NA	NA	NA	NA	NA	NA	NA	NA	NA	3048850
O43488	AKR7A2	8670060	8549580	5840220	4199170	4408940	5.08945e+06	4631470	5447960	6428140	3057950	2225245	7084950	7884320	6517430	10131200	4766815	5842490	8870600	6026840	8383640	8911300	3740760	6778760	10645000
O43491	EPB41L2	1954607	3272630	NA	2820210	NA	NA	1475040	NA	NA	6320990	1164740	1986270	2032120	4150945	6014140	9869740	2218480	3255190	4155630	4065570	NA	4582755	2925855	1601150
O43493	TGOLN2	NA	NA	NA	NA	NA	NA	NA	NA	NA	NA	NA	NA	NA	9822200	NA	NA	NA	3818270	NA	NA	6085995	NA	NA	NA
O43504	LAMTOR5	4694180	5504670	NA	NA	NA	NA	NA	NA	10876100	NA	NA	3393250	4121870	7385900	NA	3010280	NA	4270590	NA	NA	6855940	4529380	NA	7200820
O43505	B4GAT1	1744510	NA	NA	NA	NA	NA	NA	NA	NA	NA	NA	NA	NA	1426110	NA	NA	NA	1747130	NA	NA	2190280	2530040	NA	1431650
O43520	ATP8B1	1313000	1434450	NA	NA	NA	NA	NA	NA	NA	NA	NA	NA	634473	2097350	NA	NA	NA	NA	NA	NA	2180970	NA	NA	1606420
O43581	SYT7	2406230	1144210	NA	NA	NA	NA	NA	NA	573397	3068000	NA	1209530	871590	NA	NA	NA	NA	1826540	NA	NA	2396450	2872665	NA	NA
O43583	DENR	NA	NA	NA	NA	NA	NA	NA	NA	NA	NA	NA	NA	NA	1899170	NA	NA	NA	NA	NA	NA	NA	NA	NA	NA
O43592	XPOT	NA	1.00703e+06	2042500	NA	NA	NA	NA	NA	1398060	NA	NA	1245780	1389890	NA	NA	NA	NA	NA	NA	NA	1528760	2738720	NA	2590880
O43598	DNPH1	14022700	6684430	4848830	2087070	NA	NA	2697300	2257680	5649490	9747470	1462500	4803500	5183220	NA	6853190	NA	7019190	8929370	NA	NA	8761800	NA	2856900	11069425
O43615	TIMM44	NA	NA	829320	NA	NA	NA	NA	NA	NA	910419	NA	NA	NA	NA	NA	NA	NA	NA	NA	NA	NA	NA	NA	1868290
O43617	TRAPPC3	2574370	NA	NA	NA	NA	NA	NA	NA	NA	3870110	NA	NA	NA	NA	NA	NA	NA	2615960	NA	NA	NA	NA	NA	NA
O43670	ZNF207	NA	3257650	10577900	NA	NA	NA	NA	NA	3268310	4006800	NA	4079440	4006970	2435290	NA	NA	NA	2518720	NA	NA	8025420	NA	NA	7538530
O43674	NDUFB5	NA	3359270	4857300	NA	NA	NA	NA	NA	6846990	7196240	NA	2934540	3439060	NA	NA	NA	NA	NA	NA	NA	4201050	NA	NA	8180910
O43676	NDUFB3	2629760	NA	NA	NA	NA	NA	NA	NA	NA	NA	NA	NA	NA	2848270	NA	NA	NA	8267100	NA	NA	NA	1012910	NA	5339055
O43678	NDUFA2	5630530	5529920	1923840	NA	NA	NA	NA	NA	7020950	6980300	NA	4901350	4599510	6557470	NA	NA	NA	10106735	3016240	NA	7930470	NA	NA	5755370
O43681	ASNA1	1362860	583904	6525710	NA	NA	NA	817695	405771	NA	7592240	276558	699321	505948	1039170	830529	956302	1864590	2555630	731753	727717	1423380	2472975	319854	9532835
O43684	BUB3	823873	2663620	6308015	NA	NA	NA	NA	NA	5427740	8803110	NA	2468830	3465925	1778385	2283390	NA	NA	2039710	NA	NA	3001535	1326930	NA	2156295
O43692	PI15	NA	NA	NA	NA	NA	NA	NA	NA	NA	NA	NA	4591500	5612500	NA	NA	NA	1881700	NA	NA	NA	NA	NA	NA	NA
O43707	ACTN4	5339805	5055635	8816155	7327490	7874340	10583700	9453940	9901870	4949130	11127525	10217200	7021100	7239860	6332860	12981300	9177940	11935700	6275940	16012000	9793520	6318410	9649620	10454800	5181840
O43708	GSTZ1	8311280	10019600	1921940	NA	NA	NA	NA	NA	14737800	2484760	NA	6803370	6828910	6778340	NA	NA	NA	6714760	NA	NA	4140520	4436055	NA	12235206
O43719	HTATSF1	1728440	710715	NA	NA	NA	NA	NA	NA	NA	NA	NA	NA	NA	NA	NA	NA	NA	NA	NA	NA	2638100	NA	NA	NA
O43747	AP1G1	2126759	2157705	NA	NA	256922	NA	NA	NA	834679	8042310	NA	2059005	2183170	1299540	NA	NA	1433430	NA	NA	NA	2798965	NA	NA	2715250
O43752	STX6	1374190	NA	NA	NA	NA	NA	NA	NA	NA	NA	NA	NA	NA	NA	NA	NA	NA	1471140	NA	NA	NA	919493	NA	4885070
O43765	SGTA	NA	1886330	2869580	NA	NA	NA	NA	NA	2392910	3879550	NA	1805750	1987340	3033540	NA	NA	NA	3567810	1293040	NA	1196845	1607097	NA	4148560
O43768	ENSA	NA	2058790	12941660	NA	NA	NA	NA	NA	3094210	2690910	854887	1828060	1846580	2293405	NA	NA	NA	4063360	NA	NA	2902665	NA	NA	16140200
O43776	NARS	3899090	4294755	11040175	NA	NA	NA	2128710	849528	7456480	6193880	1494580	4218020	4305550	4651940	2641200	NA	NA	5917270	NA	2473290	6234410	6780770	2208750	19482600
O43795	MYO1B	6114950	6122160	NA	NA	NA	NA	NA	NA	2097020	3501920	NA	2174540	1576765	2413370	898385	NA	NA	3574560	NA	NA	8116455	NA	NA	3665045
O43809	NUDT21	11602500	3136260	3539175	NA	NA	NA	4418640	NA	3565430	2434870	NA	10620100	6029405	6217245	4527075	NA	2333900	5285740	NA	NA	5341850	NA	790569	8038885
O43813	LANCL1	NA	7243370	8331060	NA	NA	5421790	6822590	4761290	6223750	15102835	6123460	3.43936e+06	6490130	4935540	20205200	8811240	9151320	12810600	1939230	9156800	8547480	9437560	11964700	14357000
O43815	STRN	NA	NA	NA	NA	NA	NA	NA	NA	1444400	NA	NA	NA	NA	NA	NA	NA	NA	761177	NA	NA	NA	NA	NA	3492510
O43818	RRP9	NA	882960	NA	NA	NA	NA	NA	NA	NA	1291510	NA	830197	976291	NA	NA	NA	NA	NA	NA	NA	NA	NA	NA	NA
O43819	SCO2	NA	NA	NA	NA	112848	NA	NA	NA	NA	NA	NA	NA	NA	NA	NA	NA	NA	NA	NA	NA	NA	NA	NA	NA
O43823	AKAP8	NA	NA	NA	498281	NA	NA	NA	NA	NA	NA	NA	NA	NA	NA	NA	NA	NA	NA	NA	NA	NA	NA	NA	274518
O43837	IDH3B	2481290	1006250	1760220	1623520	NA	NA	1843960	NA	1469760	2065110	NA	1761615	1.6991e+06	2814590	2826810	NA	NA	2448740	NA	NA	3391670	NA	NA	1404480
O43852	CALU	2215395	2418785	5470900	2140500	NA	4981990	2013970	3418025	3847870	7131065	5362220	3417675	3268980	5926000	4576865	3270830	7848000	6613830	3590130	2950230	5676200	NA	2127890	5921190
O43865	AHCYL1	NA	1818390	1201170	NA	897382	1417610	598450	NA	2065725	1770905	762229	1329130	1239070	3388665	NA	NA	NA	NA	NA	NA	2039530	3512700	NA	2002880
O43920	NDUFS5	NA	2550260	5010440	NA	NA	NA	NA	NA	5274520	3990380	NA	3064810	3016320	NA	NA	NA	NA	5154100	NA	NA	4420340	NA	NA	10060100
O60216	RAD21	1706800	NA	NA	791905	NA	NA	NA	NA	2214250	NA	NA	NA	1787290	NA	2270570	NA	NA	NA	NA	NA	NA	NA	NA	4294300
O60220	TIMM8A	NA	NA	8594550	NA	NA	NA	NA	NA	NA	8543270	NA	NA	NA	2555810	NA	NA	NA	NA	NA	NA	NA	NA	NA	15679200
O60231	DHX16	NA	NA	NA	NA	NA	NA	NA	NA	NA	683527	NA	NA	NA	NA	NA	NA	NA	NA	NA	NA	NA	NA	NA	NA
O60234	GMFG	NA	NA	NA	NA	NA	NA	NA	NA	NA	NA	NA	NA	NA	6617530	NA	NA	NA	NA	NA	NA	NA	NA	NA	NA
O60237	PPP1R12B	486848	2398650	NA	NA	5658065	4278075	NA	7442580	3128400	NA	6755150	NA	3679830	1092240	7489840	NA	NA	NA	4876480	9107995	2749970	NA	4293380	NA
O60256	PRPSAP2	NA	2463720	1764144	NA	NA	NA	NA	NA	NA	1340390	NA	2002780	2301170	1804600	1183350	NA	NA	2400000	NA	NA	4488150	2568070	NA	2888051
O60264	SMARCA5	3579350	3583360	NA	NA	NA	NA	NA	NA	NA	NA	NA	2445700	NA	NA	NA	NA	NA	NA	NA	NA	3401900	NA	NA	NA
O60271	SPAG9	NA	988004	1471750	NA	NA	NA	NA	NA	1411780	2281380	NA	NA	436445	NA	NA	NA	NA	NA	NA	NA	NA	NA	NA	NA
O60282	KIF5C	NA	2530800	NA	NA	NA	NA	NA	NA	NA	6592750	NA	NA	NA	4421360	NA	NA	NA	3848930	NA	NA	4911330	NA	NA	5028460
O60306	AQR	NA	NA	NA	NA	NA	NA	NA	NA	NA	NA	NA	NA	NA	363339	NA	NA	NA	NA	NA	NA	644423	NA	NA	NA
O60313	OPA1	3270140	4061710	2072960	1107340	543499	1301830	1719360	1067480	3720940	3624665	NA	1.2983e+06	2224090	2215395	2707065	2195990	1054210	3013500	1439570	NA	6018270	3659760	961716	4145535
O60333	KIF1B	NA	NA	NA	NA	NA	NA	NA	NA	137581	NA	NA	NA	NA	NA	NA	NA	NA	NA	NA	NA	NA	NA	NA	NA
O60341	KDM1A	4444960	3054535	2489090	NA	NA	955062	NA	NA	1919297	3409545	NA	2487230	2621460	3342330	NA	NA	NA	NA	NA	NA	7683390	4139490	NA	2946790
O60343	TBC1D4	2089260	1991710	544482	2991190	35124500	NA	NA	NA	NA	3449200	NA	NA	2027690	NA	NA	2986060	2683560	2720845	NA	NA	3366400	2136820	NA	3286310
O60437	PPL	2561400	770372	1644440	NA	NA	NA	NA	NA	1852750	5798940	NA	1728415	1214520	3787120	400289	500710	1244290	1938080	NA	NA	2.09912e+06	2272790	NA	NA
O60488	ACSL4	NA	NA	3533990	NA	NA	NA	NA	NA	NA	7345480	NA	6449970	NA	NA	NA	1962050	NA	NA	1307470	1021980	NA	NA	NA	NA
O60493	SNX3	NA	NA	7569520	NA	3742520	NA	NA	NA	NA	NA	NA	NA	NA	NA	NA	2723950	NA	NA	NA	NA	NA	NA	NA	8682720
O60502	MGEA5	1232113	1271210	NA	NA	NA	NA	NA	NA	1127438	2941690	NA	835515	790740	3094070	720113	NA	NA	NA	NA	NA	2350830	NA	NA	NA
O60504	SORBS3	NA	643058	3739430	NA	NA	NA	NA	NA	NA	2005540	NA	1859035	2763540	NA	3087560	NA	NA	NA	NA	NA	NA	NA	4386660	5317050
O60506	SYNCRIP	6212075	4108675	2915680	1882420	NA	2520470	1596700	2586135	8165505	9658655	3862260	7826020	7985980	6371955	7348725	7373860	NA	12165700	2729950	3092015	7140155	6374580	2355570	9438550
O60547	GMDS	3.95386e+07	376599	NA	NA	125966000	NA	306935000	NA	1850740	39274400	NA	4737110	4447505	1179670	NA	NA	NA	NA	NA	219791000	1256085	1701220	NA	NA
O60610	DIAPH1	NA	2825710	1.47248e+07	NA	NA	NA	NA	NA	46667800	5896100	NA	2375105	2699180	12063800	NA	NA	NA	6.82592e+06	NA	NA	3516800	NA	NA	2572465
O60613	SELENOF	787750	NA	NA	NA	NA	NA	NA	NA	NA	NA	NA	NA	NA	NA	NA	NA	NA	NA	NA	NA	NA	NA	NA	1455930
O60635	TSPAN1	NA	NA	NA	NA	NA	NA	NA	NA	NA	NA	NA	NA	NA	NA	NA	NA	NA	NA	NA	NA	NA	78506800	NA	NA
O60641	SNAP91	NA	NA	966462	NA	NA	NA	NA	NA	1281390	NA	NA	NA	NA	NA	NA	NA	NA	NA	NA	NA	NA	NA	NA	NA
O60645	EXOC3	NA	NA	NA	NA	NA	NA	NA	NA	NA	NA	NA	NA	NA	NA	NA	NA	NA	NA	NA	NA	NA	NA	NA	1794240
O60664	PLIN3	6032860	6260880	1.08853e+06	4775330	NA	4306785	4405260	1958140	8402040	8786740	4970610	7281150	6740410	10538360	5702775	6035465	11347435	9957840	5589890	2565770	8866350	12521900	3525100	11513700
O60684	KPNA6	NA	5457680	2006260	NA	NA	NA	NA	NA	2135920	6508290	NA	3169270	3690650	4746620	NA	NA	NA	5048740	NA	NA	7931870	NA	NA	7079440
O60701	UGDH	5024090	10066500	23250100	NA	NA	NA	NA	NA	17995950	5569590	4037900	5808060	5494280	5543980	2765859	NA	8290670	17327300	5603780	NA	13091400	3330205	2790620	18506600
O60716	CTNND1	5520290	3029970	5956030	416732	NA	NA	NA	NA	3959275	6676010	NA	1.78957e+06	2515380	3268055	6233590	1154421	NA	6951650	NA	NA	1542300	4464960	NA	8198940
O60739	EIF1B	NA	NA	NA	NA	NA	NA	NA	NA	NA	NA	NA	NA	NA	NA	NA	NA	NA	2595810	NA	NA	NA	NA	NA	NA
O60749	SNX2	2287285	2649695	3320140	1861220	NA	3365700	2229680	3621450	2760040	3897970	2873500	2623525	2859660	3641560	3971650	4443120	8887330	3702220	3325740	4496680	3078900	3137690	3192070	6749720
O60762	DPM1	NA	645644	NA	NA	NA	NA	NA	NA	937315	1842670	NA	1002970	655172	NA	1418090	1389670	NA	7084400	NA	NA	1678510	1399040	NA	1053470
O60763	USO1	1673420	2499320	4021250	NA	NA	580541	NA	NA	3362250	7435020	911154	1684170	1498410	3194240	2516410	NA	NA	4130690	NA	NA	5595730	4134990	1265245	3918945
O60783	MRPS14	426537	NA	1610950	NA	NA	NA	NA	NA	392742	NA	NA	NA	NA	NA	NA	NA	NA	4007830	NA	NA	2954320	NA	NA	4503625
O60784	TOM1	3161670	3897005	11488800	NA	NA	NA	NA	NA	6341670	3793055	4820900	2106450	3353520	6207835	2339115	5149240	2481000	6818570	NA	NA	4179260	4820860	3564730	5318330
O60825	PFKFB2	NA	NA	1224040	NA	NA	NA	NA	NA	NA	969636	NA	796733	685028	NA	NA	NA	NA	NA	NA	NA	NA	NA	NA	1198790
O60826	CCDC22	NA	NA	595721	NA	NA	NA	NA	NA	NA	833702	NA	NA	NA	NA	NA	NA	NA	NA	NA	7895590	NA	NA	NA	1631140
O60828	PQBP1	2889700	3229770	NA	NA	NA	NA	NA	NA	NA	NA	NA	2044200	NA	NA	NA	NA	NA	NA	NA	NA	4636850	NA	NA	NA
O60831	PRAF2	NA	NA	NA	2250110	NA	1533450	2852070	2347690	NA	NA	2146640	NA	1558120	NA	3733010	NA	3756150	NA	NA	NA	NA	NA	1590450	1867760
O60832	DKC1	2874480	4758140	5035915	NA	NA	NA	NA	NA	6057670	4634330	NA	2334600	2853335	1208880	1507810	NA	664538	2605205	NA	NA	4312355	1621640	NA	1410040
O60841	EIF5B	2555655	1864990	3713370	NA	NA	NA	NA	NA	2864405	4665295	NA	3036760	2818230	4697340	1465760	NA	NA	4329760	NA	NA	4087920	3368190	768434	2805390
O60869	EDF1	793167	5542661	4353550	NA	NA	NA	NA	NA	5.61211e+06	7463540	NA	6482090	7098510	1745370	3635920	NA	NA	NA	1873320	NA	970733	NA	NA	NA
O60879	DIAPH2	NA	NA	1505450	NA	NA	NA	NA	NA	NA	339634	NA	NA	NA	NA	NA	NA	NA	NA	NA	NA	NA	NA	NA	1491160
O60884	DNAJA2	1.31049e+06	1653500	1037050	NA	716800	NA	NA	NA	NA	2651070	NA	NA	NA	NA	NA	NA	NA	NA	NA	NA	1581200	1591910	NA	3253735
O60888	CUTA	NA	7898507	882708	6617090	NA	7284180	NA	4117360	14817660	NA	8199290	11849000	NA	4401110	7104910	12224300	NA	16594585	8047490	NA	13737105	3769800	5843440	2114670
O60925	PFDN1	2304600	2542110	NA	NA	867981	833736	NA	927287	2059545	6977010	1200760	1824920	1681140	2738970	1339310	NA	2743280	2341695	NA	NA	3067425	NA	NA	1967115
O60927	PPP1R11	NA	NA	3984820	NA	NA	NA	NA	NA	NA	5271550	NA	NA	NA	NA	NA	NA	NA	NA	NA	NA	NA	NA	NA	NA
O60934	NBN	NA	NA	2757995	NA	NA	NA	NA	NA	1.98748e+06	NA	NA	NA	338411	NA	NA	NA	NA	NA	NA	NA	2533150	NA	NA	2051320
O60941	DTNB	NA	NA	891138	NA	NA	NA	NA	NA	NA	NA	NA	NA	NA	NA	NA	NA	NA	NA	NA	NA	NA	NA	NA	618594
O75083	WDR1	2706100	3148830	2450450	13005950	5574940	6169030	3986480	5632110	2669540	5397300	4096395	3416010	3568940	6535210	5276590	15756450	9183750	8619815	13803200	17516650	8014930	15790300	5143920	7947040
O75110	ATP9A	2784630	2669830	3256770	NA	NA	NA	NA	NA	2460620	3471650	NA	895925	398106	837723	NA	NA	NA	942776	NA	NA	2703980	NA	NA	1963165
O75112	LDB3	NA	2465830	NA	5678410	7937220	6598510	3905855	4885370	3314850	NA	5795070	3091730	3287680	NA	14442100	NA	5037460	2564780	10398100	3959895	2901020	NA	7643080	NA
O75116	ROCK2	NA	NA	NA	230330	NA	NA	NA	6077840	1853074	5321505	NA	NA	NA	2491990	NA	NA	NA	2231670	NA	NA	829690	3674945	NA	1183310
O75122	CLASP2	1261120	1018950	2471910	NA	NA	NA	NA	NA	709722	2155370	NA	NA	729994	NA	NA	NA	NA	NA	NA	NA	1261775	NA	NA	1327610
O75128	COBL	2160320	NA	NA	NA	NA	NA	NA	NA	NA	NA	NA	NA	NA	NA	NA	NA	NA	NA	NA	NA	NA	NA	NA	NA
O75131	CPNE3	1924990	2395130	NA	NA	NA	NA	NA	NA	16230000	NA	NA	5327800	8508260	2425750	6875330	4488800	NA	4648440	NA	NA	3338640	6398810	2021615	20757100
O75152	ZC3H11A	NA	879880	739456	NA	678230	NA	NA	NA	638407	1237010	NA	NA	488872	2295100	NA	NA	NA	NA	NA	NA	2570700	NA	NA	NA
O75153	CLUH	NA	NA	971012	NA	NA	NA	NA	NA	NA	NA	NA	NA	NA	NA	NA	NA	NA	NA	NA	NA	2572380	NA	NA	NA
O75155	CAND2	NA	NA	NA	NA	NA	NA	NA	NA	NA	NA	NA	NA	NA	NA	NA	NA	NA	NA	NA	NA	3197810	NA	NA	NA
O75165	DNAJC13	NA	375144	NA	NA	NA	NA	NA	NA	294038	NA	NA	312046	300085	NA	555829	NA	NA	NA	NA	NA	1037000	748857	436403	NA
O75175	CNOT3	NA	NA	6245365	NA	NA	NA	NA	NA	6559690	7910336	NA	NA	1370340	NA	16592300	NA	3023910	NA	NA	NA	NA	NA	NA	1191860
O75190	DNAJB6	NA	NA	NA	NA	NA	NA	NA	NA	NA	NA	NA	NA	1409700	NA	NA	NA	NA	NA	NA	NA	NA	NA	NA	NA
O75208	COQ9	NA	NA	2720260	NA	NA	NA	NA	NA	NA	1173500	NA	NA	NA	NA	NA	NA	NA	NA	NA	NA	NA	NA	NA	NA
O75223	GGCT	3269910	NA	23733000	1165490	NA	NA	NA	NA	15621450	4392580	NA	11292900	11012450	10062220	NA	NA	NA	6331640	NA	NA	5485055	16386900	NA	13760750
O75251	NDUFS7	4089590	4218570	12755200	NA	NA	NA	NA	NA	10807490	NA	1084600	3547530	3410050	2398570	1816450	NA	2976550	7095290	NA	NA	7196270	NA	1919120	6694170
O75306	NDUFS2	3046520	3860520	5394070	2126140	NA	NA	1.21657e+06	209203	4432330	5903560	NA	2681590	2609230	2254835	3840165	NA	NA	7282740	NA	NA	7918180	3321510	3383340	7289830
O75312	ZPR1	NA	NA	NA	NA	NA	NA	NA	NA	810418	NA	NA	NA	NA	NA	NA	NA	NA	NA	NA	NA	NA	NA	403107	1683260
O75323	NIPSNAP2	NA	4329300	9283500	3411590	NA	3062390	NA	3721510	12436030	7823250	3737690	8666920	8750410	3807175	8151440	4157740	4910140	12461100	NA	2311470	14872760	7318400	4250775	3587180
O75340	PDCD6	4112560	3982745	9975100	2907000	NA	3784940	2638635	2326355	4188645	5102400	2267270	3397040	3599855	5884320	6452940	3467345	4447855	7173395	3504915	3179285	5645790	1732020	3836480	7934480
O75347	TBCA	13195765	8962815	6784400	NA	NA	2301910	NA	NA	6829070	4716600	1792785	4749245	5300115	5769700	2873205	NA	1656770	7092590	NA	NA	16173000	32126300	NA	7661885
O75348	ATP6V1G1	9276460	NA	NA	NA	NA	NA	NA	NA	NA	NA	NA	NA	NA	8318780	NA	NA	NA	18640300	NA	NA	9459250	7701900	NA	23525050
O75351	VPS4B	7506800	3311180	NA	5136390	5846900	5485650	6540080	4961640	3594365	NA	5115450	4101150	2299520	6738420	8310170	10500100	NA	6665410	7331040	7656920	13076800	7734520	4099230	8779900
O75356	ENTPD5	NA	11157655	7959105	NA	NA	NA	NA	NA	8234145	10787040	NA	1407870	NA	3273640	NA	NA	NA	9238055	NA	NA	2860550	NA	NA	6847700
O75363	BCAS1	1276690	1578510	NA	NA	NA	NA	NA	NA	2055480	NA	NA	NA	3290330	NA	NA	NA	NA	NA	NA	NA	NA	1996200	NA	NA
O75367	H2AFY	5648680	6145020	7715135	3189160	1204560	1693040	5759385	2863060	9239330	12741160	1286890	6647440	6287620	4370340	6863390	962166	8871560	11267540	2828830	2930520	5348110	5946675	2456300	11569295
O75368	SH3BGRL	NA	9309435	NA	8209560	NA	17554600	NA	25475000	6323460	2.7254e+06	28155850	7737980	4732920	5795810	29623800	57982050	10656805	887925	17933200	20622800	11917925	8962730	16308950	4924530
O75369	FLNB	7037925	8860950	10291700	23283700	12586970	76359650	25066500	42663750	12302250	11119700	49343400	5377450	5505140	6046975	7337490	10280285	6472660	10544300	34516900	30608795	11409500	6951140	49952900	15333800
O75380	NDUFS6	NA	NA	5193500	NA	NA	NA	NA	NA	NA	7302120	NA	NA	NA	2344935	NA	NA	NA	NA	NA	NA	793071	2982270	NA	6320975
O75382	TRIM3	NA	NA	1657220	NA	NA	NA	NA	NA	NA	NA	NA	NA	NA	NA	NA	NA	NA	NA	NA	NA	NA	NA	NA	NA
O75390	CS	13595400	10525450	6241965	1601360	NA	1793740	3678960	1802900	7676680	12167650	1.00728e+06	6525295	6314430	7335360	3972595	NA	2276465	17328500	3251780	NA	8865200	5139845	1996885	5620820
O75391	SPAG7	1468060	NA	NA	NA	NA	NA	NA	NA	NA	NA	NA	NA	NA	NA	NA	NA	NA	NA	NA	NA	NA	1516080	NA	NA
O75396	SEC22B	6557905	5928540	1324690	4325245	NA	2200890	4154060	3058010	9541410	5190750	2819550	4755735	4730195	4230330	7824320	8986470	11417400	14006000	2883075	2118210	10758100	3518390	5162230	21462600
O75400	PRPF40A	1250935	1252305	NA	NA	NA	NA	NA	NA	989591	2238700	NA	1147005	1117680	NA	NA	NA	NA	NA	NA	NA	2989220	NA	NA	965631
O75410	TACC1	NA	NA	NA	NA	NA	NA	NA	NA	NA	3079110	974930	NA	NA	NA	2297460	NA	2470780	NA	1129030	NA	NA	NA	734336	NA
O75436	VPS26A	2573265	3906090	1201600	3316490	NA	NA	NA	2772960	10126300	1334640	3938710	3539850	3429505	5633470	5145180	6161160	11192600	3539700	NA	3876390	5576190	19274000	4118890	4326565
O75438	NDUFB1	NA	2148080	7703845	NA	NA	NA	NA	NA	4863275	6291780	NA	1777750	2154380	3960750	NA	NA	NA	15496400	NA	NA	6635950	NA	NA	17259100
O75439	PMPCB	NA	3260695	6147010	NA	NA	NA	NA	NA	3484200	5338750	NA	2584215	2175865	3537335	NA	NA	NA	3810070	NA	NA	6736600	3409540	NA	4292615
O75475	PSIP1	NA	2237545	NA	NA	197905	1128450	843836	NA	3281880	346006	985551	1833820	1945870	NA	2779530	1887713	256802	4873310	NA	NA	4971240	6648200	1440520	NA
O75477	ERLIN1	NA	NA	NA	NA	NA	NA	NA	NA	NA	NA	NA	NA	NA	1015960	NA	486237	NA	992685	NA	NA	NA	NA	NA	NA
O75489	NDUFS3	2731590	2695930	12272300	NA	NA	NA	997345	NA	3958680	11911020	NA	3465660	3401040	2730820	1449055	744493	1021450	6624120	NA	NA	4316540	4428915	1208550	21290800
O75494	SRSF10	NA	NA	5489220	NA	NA	NA	NA	NA	NA	8826250	NA	NA	NA	NA	NA	2329380	NA	NA	NA	NA	NA	4025380	NA	2596610
O75506	HSBP1	1044410	5987550	5274160	NA	NA	NA	NA	NA	5609530	5614730	NA	5284690	4784980	5102400	NA	NA	2.68508e+06	3792800	NA	NA	7109470	NA	NA	4623460
O75521	ECI2	2013710	4554860	6011520	NA	NA	NA	NA	NA	7854665	4338910	NA	3602380	3699900	5532685	1226880	NA	NA	6998660	NA	NA	3522730	9190480	NA	6216550
O75525	KHDRBS3	NA	NA	NA	NA	NA	NA	NA	NA	NA	NA	NA	NA	NA	NA	NA	1642090	NA	NA	NA	NA	1891660	NA	NA	NA
O75531	BANF1	16228900	18954355	7282280	3699390	13379600	7232595	6626605	6877210	6416060	2228080	7459840	6986950	8288400	13044600	3961845	15792350	1014735	4879840	3336120	12174020	11244700	18696200	3915020	23738360
O75533	SF3B1	3119620	2919950	2098260	NA	NA	338976	NA	NA	2137420	4389355	NA	1799540	2466610	2198390	1414330	NA	3062880	4352605	NA	NA	5144890	4311375	NA	2057660
O75534	CSDE1	6645650	2656430	1350570	NA	2694280	NA	NA	2456370	2800840	3642415	NA	1781800	1525440	2583470	NA	NA	NA	1370760	NA	2945850	1944220	NA	5329820	2322625
O75569	PRKRA	NA	NA	NA	NA	NA	NA	NA	NA	NA	NA	NA	NA	1241460	NA	NA	NA	NA	NA	NA	NA	954116	1636360	NA	NA
O75607	NPM3	NA	NA	1408860	NA	NA	NA	NA	NA	NA	5187010	NA	NA	NA	NA	NA	NA	NA	NA	NA	NA	NA	NA	NA	NA
O75608	LYPLA1	NA	5012780	25890635	NA	2302460	NA	768234	NA	11578400	20431600	NA	3244560	2819430	4977970	NA	299626	NA	20695000	96788.4	144346	5474285	6532705	NA	2433190
O75629	CREG1	NA	11593600	NA	NA	NA	665022	NA	756944	2547820	NA	1181940	7192260	6421290	4405655	1365340	3127530	NA	NA	NA	568127	10195095	4667680	644784	NA
O75643	SNRNP200	1435640	1850975	2627370	NA	NA	NA	1265290	2858200	2060470	2405110	NA	1448600	1737190	2627910	2228740	NA	1858480	3340150	NA	NA	2734655	2431500	NA	3091240
O75663	TIPRL	NA	NA	1574300	1382160	NA	NA	1675240	1470650	1233170	1615080	1899580	1424890	1488240	1718480	2945570	NA	NA	1605280	NA	NA	2635830	3077100	1468260	2062330
O75674	TOM1L1	4338590	5552050	16217000	NA	3425530	NA	NA	NA	2393170	10280400	NA	7703770	7771140	2624470	NA	NA	5543960	11279455	NA	NA	5018460	NA	NA	17683100
O75688	PPM1B	NA	NA	NA	NA	NA	NA	NA	NA	NA	NA	NA	NA	NA	NA	NA	NA	NA	NA	NA	295023	NA	NA	NA	NA
O75694	NUP155	2344580	2099120	1913025	NA	NA	NA	NA	NA	1923780	4215160	NA	1201120	1074205	1315277	4076210	422609	NA	1534590	NA	NA	3137640	1716500	NA	2346410
O75695	RP2	NA	NA	NA	NA	NA	NA	NA	NA	NA	1438260	NA	NA	NA	NA	NA	NA	NA	NA	NA	NA	NA	NA	NA	NA
O75746	SLC25A12	3181130	1122770	NA	1668930	NA	NA	2734540	NA	4500190	NA	1872790	2166900	1670226	3503435	1.4781e+06	1558060	NA	3376510	NA	NA	3812600	1855910	1498820	NA
O75781	PALM	NA	NA	NA	1448100	NA	NA	2200330	1262740	16838100	NA	2000280	NA	NA	12210800	2725570	8807420	4467210	5302710	NA	NA	NA	NA	NA	NA
O75821	EIF3G	NA	3327100	2840385	NA	NA	1705970	2209280	NA	3432740	5423590	1.58682e+06	3970900	3973930	7144090	3330500	4410200	3619070	4419405	2899320	NA	4068150	4370060	1494560	3783090
O75822	EIF3J	2513900	3434382	4579690	NA	NA	NA	NA	NA	10486400	8378695	NA	972252	3537175	NA	4233520	NA	6187940	3635740	4045100	NA	NA	915517	NA	4291390
O75828	CBR3	13398400	14490000	NA	8553940	NA	12411500	13670800	9177510	14295200	NA	6093520	11097840	12020165	29456200	29958800	NA	7885181	18538100	NA	NA	22849100	8318560	7486811	23221800
O75832	PSMD10	NA	NA	NA	3538790	NA	NA	3249840	NA	NA	NA	NA	NA	NA	8980100	NA	NA	NA	7967090	NA	NA	NA	7653240	NA	NA
O75844	ZMPSTE24	NA	NA	NA	NA	NA	NA	NA	NA	NA	NA	NA	NA	NA	NA	NA	NA	NA	NA	NA	NA	NA	NA	NA	5911350
O75874	IDH1	3713660	19654650	7244610	6712830	425670	4876340	4720730	5981920	13469405	24028100	4900770	17884700	16933650	25607400	12953800	10917150	9998780	14968100	4798435	4489245	34392400	12867800	5887550	4883370
O75880	SCO1	NA	4896580	NA	NA	NA	NA	NA	NA	9329380	6567010	NA	NA	3565920	NA	NA	NA	NA	NA	NA	NA	NA	NA	NA	NA
O75884	RBBP9	NA	1625350	2052370	NA	NA	NA	NA	NA	1553960	2043870	NA	1466500	2007280	2285820	NA	NA	NA	1829630	NA	NA	2238860	NA	NA	NA
O75886	STAM2	1192790	NA	NA	NA	NA	NA	NA	NA	NA	NA	NA	NA	NA	NA	NA	NA	NA	2097590	NA	NA	NA	3419410	NA	1027070
O75915	ARL6IP5	NA	14187200	NA	5603700	NA	2187550	NA	4302160	15653000	NA	3529660	15252250	14267100	2428730	14577400	3045230	NA	7997765	2448190	2202389	30205250	16884400	8910590	29604600
O75923	DYSF	NA	NA	2357280	NA	NA	NA	NA	NA	NA	NA	NA	3245930	3048070	NA	NA	NA	NA	NA	NA	NA	2073030	NA	NA	NA
O75934	BCAS2	NA	354616	1731870	NA	115378	NA	NA	NA	NA	3360790	NA	NA	NA	NA	NA	NA	NA	NA	NA	NA	NA	NA	NA	1723060
O75937	DNAJC8	NA	2060850	1943720	NA	NA	NA	NA	NA	3027375	3519550	NA	1615560	1918295	3342820	NA	NA	NA	3120520	NA	NA	4188635	NA	NA	1918005
O75947	ATP5H	4500270	14392400	21758800	NA	NA	2480890	NA	3024780	15163690	18898500	1420910	10291600	12286200	16250515	8321850	NA	3615190	15199795	5519490	NA	16781205	NA	3266030	27079800
O75955	FLOT1	1537130	2830900	992392	3286035	NA	2723905	2136300	2371460	2472130	2274735	2204385	2468210	2408355	2673460	4426640	1728315	3692975	1457110	4970720	2273020	2785345	2943500	2297390	2519220
O75964	ATP5L	6874370	7292790	7919630	NA	NA	NA	NA	NA	11789800	3559300	NA	4739420	4855870	2067960	8164380	NA	NA	7329470	NA	NA	5330815	NA	4775840	11518790
O75970	MPDZ	NA	NA	NA	3345220	NA	NA	7376140	NA	4822120	NA	4186870	5776610	8318190	NA	10071300	NA	8507240	NA	NA	NA	NA	NA	2391260	18101100
O75976	CPD	3577950	2905300	2901492	NA	NA	NA	NA	NA	936508	2822790	NA	1295800	1222410	2100200	NA	1628950	NA	1770130	NA	NA	4141770	NA	NA	5188290
O76003	GLRX3	NA	NA	1.35511e+06	NA	NA	NA	NA	NA	NA	4578770	NA	805037	959647	2461980	NA	NA	NA	2032620	NA	NA	NA	NA	NA	2657080
O76021	RSL1D1	2.30026e+06	3045075	NA	NA	NA	NA	NA	NA	5378330	4724885	NA	3233930	3542655	2949295	NA	NA	NA	1795490	NA	NA	5701430	2127470	NA	6818450
O76024	WFS1	NA	NA	2394760	1536830	NA	NA	NA	1646250	1643190	NA	2531560	1228260	1427160	NA	2173360	NA	NA	NA	1177120	NA	NA	NA	2697580	1771160
O76031	CLPX	NA	999678	917791	NA	NA	NA	NA	NA	632293	1588790	NA	567153	737685	NA	NA	NA	NA	1167330	NA	NA	1508770	NA	NA	1501410
O76038	SCGN	NA	NA	401646	NA	NA	NA	NA	NA	NA	NA	NA	NA	NA	NA	NA	NA	NA	NA	NA	NA	NA	NA	NA	836812
O76041	NEBL	NA	NA	3467950	NA	NA	NA	NA	NA	NA	NA	NA	1142430	NA	4332610	7620245	NA	11520100	NA	11376500	NA	NA	NA	992502	NA
O76054	SEC14L2	NA	861792	2601305	NA	NA	13196500	NA	26543000	1.09904e+06	6174495	20649100	2.41127e+06	2346253	5552200	NA	NA	NA	6026960	5946750	NA	4559910	NA	NA	4432210
O76062	TM7SF2	2499820	NA	NA	NA	NA	NA	NA	NA	NA	NA	NA	NA	NA	NA	NA	NA	NA	5370160	NA	NA	3647910	4193895	NA	8857150
O76070	SNCG	NA	2058940	3302830	1990600	NA	NA	3298380	1718060	NA	NA	4154180	2366440	2587500	NA	4438250	NA	4620820	NA	NA	NA	NA	NA	NA	NA
O76074	PDE5A	NA	NA	NA	NA	NA	1273710	NA	NA	NA	NA	NA	NA	NA	NA	NA	NA	NA	NA	NA	NA	NA	NA	NA	NA
O76094	SRP72	2341500	2796680	4651520	NA	NA	NA	NA	NA	2367670	2975110	NA	2241760	2307610	1789720	1699490	NA	NA	3052640	NA	NA	4348290	1130610	NA	4378750
O94760	DDAH1	4836800	5989800	9015350	33713300	8387990	55681800	39788400	39974600	6434475	6902650	37959700	2655230	2825630	4485760	4924030	27785105	27247505	6591010	34837200	NA	6615510	12335140	4634130	28382500
O94766	B3GAT3	NA	NA	NA	NA	NA	NA	NA	NA	NA	NA	NA	NA	NA	NA	NA	NA	NA	NA	NA	NA	NA	NA	NA	2570290
O94776	MTA2	NA	NA	NA	NA	NA	NA	NA	NA	NA	3526090	NA	NA	NA	NA	NA	NA	NA	NA	NA	NA	NA	NA	NA	NA
O94788	ALDH1A2	NA	NA	NA	1.31801e+06	NA	NA	1956580	1082240	NA	NA	1175880	657736	1220580	NA	6051605	4314220	4480375	NA	NA	NA	NA	NA	4005850	NA
O94808	GFPT2	NA	4576120	NA	NA	NA	NA	NA	NA	2592780	NA	NA	2419450	2123740	NA	NA	NA	NA	NA	NA	NA	7037520	9142360	NA	NA
O94826	TOMM70	4925590	4484980	3691610	2434110	NA	2545310	1609415	NA	3428090	3597585	1954630	3690610	4445850	4748530	2297660	NA	3635290	4345755	NA	NA	4825670	2182410	1.71207e+06	5739610
O94832	MYO1D	2111630	2224245	1024220	753735	NA	1216740	851809	NA	1230230	3458055	1033100	2174030	2328690	1318620	2687095	2065770	3260530	2162555	2381390	2471060	4280360	5276920	851079	1783435
O94855	SEC24D	NA	NA	NA	NA	NA	NA	NA	NA	NA	NA	NA	NA	NA	1523670	NA	NA	NA	NA	NA	NA	NA	1644980	NA	NA
O94874	UFL1	1829340	2762390	1271380	2172730	NA	83548100	2317660	NA	1957820	3130600	NA	1995290	2438750	1.49622e+06	3062970	4867470	NA	3240760	NA	NA	2610655	3696870	1823370	3580870
O94875	SORBS2	1516510	1862110	NA	6083225	11543235	7477570	7043260	10628765	4285570	4237500	6740440	2923960	2279780	1623310	7052720	3651900	3859430	1394470	3174670	14850300	2426070	8391330	7998460	1.11555e+06
O94886	TMEM63A	NA	508065	1931250	NA	NA	NA	NA	NA	3312790	2513440	NA	1027970	1210430	NA	NA	NA	NA	NA	NA	NA	NA	NA	NA	NA
O94901	SUN1	NA	NA	NA	NA	NA	NA	NA	NA	1444115	2951270	NA	NA	NA	1457560	NA	NA	NA	NA	NA	NA	1914950	NA	NA	NA
O94903	PLPBP	870222	NA	3762660	NA	NA	NA	NA	NA	NA	2309515	NA	NA	NA	3478350	NA	2755230	NA	2231345	NA	1.23575e+06	NA	5492555	NA	NA
O94905	ERLIN2	737215	702755	NA	2132270	2818780	977217	1904000	1062360	2521400	7578820	1301070	2558600	1906170	2354795	3241340	4229220	3717275	6308675	7100390	6194840	5907215	13726700	2366210	7500870
O94906	PRPF6	1789170	2183805	3613025	NA	NA	NA	NA	NA	3370450	4513460	NA	1943195	1474960	1970650	NA	NA	NA	NA	NA	NA	2459220	NA	NA	NA
O94919	ENDOD1	2240075	2413095	5157410	1691430	NA	1401660	1591090	1896190	3160690	7208125	2313050	2985220	2803070	2897670	2116220	NA	3684710	4387740	2480920	NA	2149680	3559070	1827995	5859220
O94925	GLS	794087	1030370	NA	NA	NA	NA	830382	NA	671317	1656985	NA	872457	917275	685904	888061	NA	NA	2081160	NA	NA	2104945	NA	988874	2790970
O94973	AP2A2	2542445	2218350	2909710	NA	NA	NA	NA	NA	1747710	4200465	NA	1985935	1810270	2878970	NA	NA	NA	1853010	NA	NA	3266980	2160800	NA	3622330
O94979	SEC31A	3916870	4177440	2911000	NA	NA	NA	NA	NA	3284005	8157080	NA	3649520	3469795	5079970	NA	NA	3652130	4939460	2675300	NA	4499905	2307720	NA	7464535
O94985	CLSTN1	NA	NA	4273120	NA	NA	NA	NA	NA	NA	2532190	NA	NA	NA	NA	NA	NA	NA	NA	NA	NA	NA	NA	NA	NA
O95139	NDUFB6	NA	NA	20253000	1070050	NA	19385700	15086500	NA	NA	7630615	20713800	1004250	NA	NA	21659600	NA	NA	NA	NA	NA	NA	NA	NA	9844175
O95154	AKR7A3	NA	11317350	NA	4755390	NA	4323375	NA	NA	8487475	NA	3410625	10857900	11609750	9086475	16145350	8759890	NA	13698500	1673980	1559130	19523350	25156900	7509130	20667200
O95167	NDUFA3	NA	NA	NA	NA	NA	NA	NA	NA	NA	NA	NA	NA	NA	NA	NA	NA	NA	NA	NA	NA	NA	NA	NA	20546500
O95168	NDUFB4	3668690	NA	NA	NA	NA	NA	NA	NA	NA	NA	NA	NA	NA	NA	NA	NA	NA	12835530	NA	NA	NA	3905440	NA	2077870
O95169	NDUFB8	1064960	3128810	6774815	NA	NA	NA	NA	NA	5076065	7372460	NA	2.34466e+06	2.38689e+06	NA	NA	NA	NA	NA	NA	NA	2677630	1597140	NA	2938860
O95182	NDUFA7	4275520	NA	7835850	NA	NA	NA	NA	NA	1308580	3243920	NA	3912000	NA	2021690	NA	1373800	NA	7335575	NA	NA	928642	2303050	NA	11521405
O95197	RTN3	NA	NA	4821600	NA	NA	NA	NA	NA	4053190	6407380	NA	2456970	2038960	3659360	1750990	NA	NA	NA	NA	NA	NA	4511910	NA	NA
O95202	LETM1	2539795	2933765	4210255	NA	NA	NA	NA	NA	1915620	5313670	NA	1325010	2252600	3504100	NA	NA	NA	3468560	NA	NA	5378620	570027	NA	6798350
O95218	ZRANB2	3189560	NA	NA	NA	NA	NA	NA	NA	684885	1317920	NA	NA	NA	1301820	NA	NA	NA	1496980	NA	NA	1252150	NA	NA	2312260
O95219	SNX4	NA	NA	NA	NA	NA	NA	NA	NA	74447.7	NA	NA	NA	NA	NA	177407	395515	NA	NA	NA	NA	NA	NA	NA	NA
O95232	LUC7L3	NA	3823560	3071275	NA	NA	NA	NA	NA	2995210	5449070	NA	2398230	2897050	3101670	NA	NA	NA	3049110	NA	NA	5999985	2147140	NA	4108300
O95249	GOSR1	NA	NA	NA	NA	NA	NA	NA	NA	NA	NA	NA	NA	NA	NA	NA	NA	NA	NA	NA	NA	NA	NA	NA	367674
O95260	ATE1	NA	NA	NA	NA	NA	NA	NA	NA	NA	NA	NA	NA	NA	NA	NA	NA	NA	NA	NA	NA	NA	NA	4093660	1112060
O95292	VAPB	NA	NA	NA	1625770	NA	NA	NA	NA	NA	NA	NA	NA	NA	NA	NA	NA	NA	NA	NA	NA	NA	NA	NA	3262015
O95295	SNAPIN	NA	NA	NA	NA	NA	NA	NA	NA	NA	NA	NA	NA	NA	NA	NA	NA	NA	NA	NA	NA	NA	NA	NA	4637040
O95299	NDUFA10	5193480	NA	9803310	NA	NA	NA	2061290	NA	NA	14045950	NA	NA	NA	4761590	NA	NA	4407700	7754090	NA	NA	NA	3858080	NA	13837000
O95336	PGLS	18928800	4855600	9195640	NA	587861	NA	11352300	2228090	6671830	31715550	3848810	6199920	5177330	13634280	8120795	27043800	NA	31007700	NA	NA	6672205	13020700	4820970	12608150
O95340	PAPSS2	1453640	1494020	NA	NA	NA	NA	NA	NA	1493400	NA	NA	1383520	1452490	NA	840370	NA	NA	NA	NA	NA	4955590	2469890	NA	5011830
O95363	FARS2	NA	NA	NA	NA	NA	NA	NA	NA	NA	NA	NA	597724	NA	NA	NA	NA	NA	NA	NA	NA	1552100	NA	NA	NA
O95372	LYPLA2	NA	NA	731786	NA	NA	NA	NA	NA	NA	2227355	NA	NA	NA	NA	NA	NA	NA	NA	NA	NA	NA	NA	NA	NA
O95373	IPO7	546385	384839	3631620	NA	NA	NA	NA	NA	936938	NA	NA	861027	1384780	1255730	NA	NA	NA	857242	NA	NA	871389	NA	NA	1796394
O95394	PGM3	5400980	3913340	3929050	NA	NA	NA	NA	NA	4073430	3378460	NA	2874230	4632760	3809860	NA	NA	NA	9026925	NA	NA	7758190	5812145	NA	16375800
O95400	CD2BP2	NA	NA	1435770	NA	NA	NA	NA	NA	NA	2215020	NA	NA	NA	NA	NA	NA	NA	NA	NA	NA	NA	NA	NA	NA
O95425	SVIL	NA	NA	1676650	5368190	NA	NA	3827750	5791000	NA	NA	3673495	NA	861322	NA	6061925	NA	1667160	NA	NA	NA	NA	NA	3826480	NA
O95433	AHSA1	4504925	4736180	9271420	NA	NA	31721000	NA	NA	2613665	4863700	NA	2593480	3188620	3625200	2640990	NA	NA	2695270	17394800	NA	5720480	3447290	NA	7237400
O95453	PARN	1369080	NA	NA	NA	NA	NA	NA	NA	NA	2568360	NA	NA	NA	NA	NA	NA	NA	NA	NA	NA	2292120	1738450	NA	NA
O95456	PSMG1	NA	1405420	1138470	NA	NA	NA	NA	NA	2212995	2890340	NA	2493410	2560255	2574010	1589345	NA	NA	2004360	NA	NA	2201640	NA	NA	3279470
O95466	FMNL1	339037	NA	NA	NA	NA	NA	723878	6947230	6677340	NA	6919990	NA	NA	NA	10956300	4359210	736814	NA	NA	8257980	NA	7183760	3606920	NA
O95479	H6PD	NA	NA	NA	NA	NA	NA	NA	NA	NA	1.77167e+06	NA	NA	NA	NA	1803510	2030195	NA	NA	NA	NA	NA	1287690	NA	NA
O95486	SEC24A	NA	NA	1148270	NA	NA	NA	NA	NA	NA	2417590	NA	NA	NA	NA	NA	NA	NA	NA	NA	NA	NA	NA	NA	1166290
O95487	SEC24B	NA	NA	NA	NA	NA	NA	NA	NA	NA	NA	NA	NA	NA	NA	NA	NA	NA	520599	NA	NA	NA	NA	NA	NA
O95551	TDP2	NA	NA	NA	NA	NA	NA	NA	NA	8495740	NA	22598000	NA	8549590	NA	31782300	NA	NA	NA	NA	NA	NA	12695200	NA	8028620
O95571	ETHE1	5405170	7383240	NA	NA	NA	NA	NA	NA	24229200	6419580	NA	6932540	11876800	3274310	NA	NA	NA	13858535	NA	NA	6843150	5287565	NA	16633305
O95573	ACSL3	2.08231e+06	2418300	2745689	NA	NA	NA	NA	NA	1893380	3426830	NA	3862090	2355600	5549900	NA	NA	NA	4214660	NA	NA	3066140	1111690	NA	840266
O95602	POLR1A	1838550	2194180	NA	NA	NA	NA	NA	NA	1849715	NA	NA	750631	NA	NA	NA	NA	NA	NA	NA	NA	NA	NA	NA	NA
O95639	CPSF4	NA	699647	NA	NA	NA	NA	NA	NA	591866	NA	NA	408309	399632	NA	NA	NA	NA	NA	NA	NA	1452300	403601	NA	NA
O95671	ASMTL	2813700	3291520	NA	NA	NA	NA	NA	NA	2370500	NA	NA	NA	NA	2894660	NA	NA	NA	2756620	NA	NA	3985160	3244965	NA	NA
O95716	RAB3D	9687000	9556125	NA	NA	NA	NA	NA	NA	19356200	3871030	NA	9478900	8972450	4358100	NA	NA	NA	16241785	NA	NA	6320970	15762400	NA	10825000
O95721	SNAP29	1254030	NA	NA	NA	1040830	NA	NA	NA	NA	1733861	NA	2066440	NA	NA	NA	NA	NA	NA	NA	NA	NA	NA	NA	NA
O95747	OXSR1	9861750	2744750	NA	1670270	7069330	415979	NA	1642830	2029578	9780380	1382360	3611450	2778560	1131240	3892060	931877	NA	3872790	NA	8467400	11648600	4841930	2415445	6464000
O95757	HSPA4L	4474200	4667240	NA	1845032	NA	2879950	3500790	2445640	6104030	NA	1889880	5037820	5480630	9152850	5502030	NA	2894090	7215900	NA	NA	12500500	NA	2649570	16855200
O95777	LSM8	NA	NA	1956080	NA	NA	NA	NA	NA	NA	1620765	NA	NA	NA	NA	NA	NA	NA	NA	NA	NA	NA	NA	NA	1974850
O95782	AP2A1	2402340	1948920	2425695	NA	NA	655815	NA	NA	2545240	6144285	NA	2281580	2444315	1128460	5021000	NA	2339660	1277350	NA	NA	2437810	2507940	2582690	2560020
O95793	STAU1	1963500	994994	1392485	NA	NA	NA	NA	NA	1164219	3272270	359604	1.05271e+06	1021688	1709405	301964	522778	NA	1455783	457370	376613	1607980	819235	NA	3145165
O95810	CAVIN2	NA	NA	3946060	4557270	26339000	7055430	NA	9091810	NA	NA	8519010	NA	NA	NA	6866260	3951190	NA	NA	NA	3349380	NA	4529880	2153490	NA
O95816	BAG2	1.6645e+06	2214910	NA	6917930	5956630	3508720	10750100	4274145	2499280	NA	3406010	2612080	2838835	3007455	6288515	6206535	856353	2979305	3664935	4723580	4189190	4305080	5002265	5446510
O95817	BAG3	2390570	NA	NA	7398710	NA	NA	NA	NA	NA	NA	13774800	4572430	4848370	NA	NA	NA	12928300	NA	NA	NA	NA	NA	NA	3431080
O95825	CRYZL1	NA	1586670	NA	NA	NA	NA	NA	NA	NA	NA	NA	NA	NA	NA	NA	NA	NA	NA	NA	NA	NA	NA	NA	1826680
O95831	AIFM1	6707490	10360400	9077970	2353000	1270110	2984170	3276515	2477050	6488530	12264100	2147140	6212250	5890275	7832090	4981025	4143360	3843460	13061350	2890440	4860900	13431400	7276960	2225925	8574370
O95834	EML2	5008930	4060820	6991940	1865320	NA	NA	2681895	2289960	2007180	15049100	NA	2825855	2136785	4599210	3442080	839285	3238040	7989840	5309560	NA	4237190	2250150	NA	7398590
O95848	NUDT14	NA	NA	3858630	NA	NA	NA	NA	NA	NA	NA	NA	NA	NA	NA	NA	NA	NA	NA	NA	NA	NA	NA	NA	6364990
O95861	BPNT1	1836570	NA	NA	13641900	NA	NA	NA	NA	NA	NA	NA	NA	NA	5721780	NA	2026790	NA	11522200	NA	NA	2287230	4484000	NA	4877960
O95865	DDAH2	4695790	3042250	5234780	NA	NA	17081400	5126000	NA	3031040	6137460	7114770	2117045	2507455	5083410	6928265	18281250	3713065	3153075	NA	NA	5984195	5565810	4437465	2877210
O95870	ABHD16A	1654970	NA	NA	NA	NA	NA	NA	NA	NA	NA	NA	NA	NA	NA	NA	NA	NA	NA	NA	NA	NA	4285260	NA	NA
O95881	TXNDC12	NA	NA	NA	NA	NA	NA	NA	NA	NA	9229260	NA	NA	NA	NA	NA	NA	NA	NA	NA	NA	NA	NA	NA	5032930
O95967	EFEMP2	NA	NA	NA	NA	NA	NA	NA	NA	NA	NA	NA	485477	NA	NA	NA	NA	NA	NA	NA	NA	NA	NA	1849630	NA
O95983	MBD3	2604410	NA	NA	NA	NA	NA	NA	NA	NA	NA	NA	NA	NA	NA	NA	NA	NA	NA	NA	NA	NA	NA	NA	NA
O95989	NUDT3	NA	NA	NA	NA	NA	NA	1597350	NA	5338060	NA	NA	NA	NA	NA	8343230	NA	NA	2644530	NA	NA	NA	3435290	4782320	3066320
O95994	AGR2	NA	NA	NA	NA	NA	NA	NA	798159	812703	12775100	NA	555179	829090	NA	NA	NA	NA	NA	NA	NA	NA	NA	NA	2926013
O96000	NDUFB10	6794400	8705300	1156530	NA	9305820	NA	NA	NA	11782450	2617060	NA	7776830	8067300	2769820	3073200	NA	NA	8236900	NA	23136800	11389750	11312595	NA	14018662
O96007	MOCS2	NA	644731	NA	NA	NA	NA	NA	NA	433898	NA	NA	NA	NA	739686	NA	NA	NA	508380	NA	NA	1047130	1469730	399623	NA
O96008	TOMM40	3301180	3627920	9174200	NA	NA	NA	NA	NA	3919560	15791000	NA	2861680	2599130	3150460	2523350	NA	NA	6020020	NA	NA	5908570	3010695	1349100	8017690
O96013	PAK4	2967130	NA	NA	NA	NA	NA	NA	NA	NA	2375600	NA	NA	NA	NA	NA	NA	NA	NA	NA	NA	NA	NA	NA	NA
O96019	ACTL6A	3875800	2823590	2152430	NA	NA	NA	NA	NA	3073380	3899635	NA	2750965	1246999	3336445	1260555	919515	NA	2294320	NA	NA	2815020	2620600	NA	NA
P00167	CYB5A	2009890	5160670	4726800	NA	NA	1738750	NA	3522330	5491390	5506020	NA	2933710	4444655	3854870	NA	NA	NA	2908920	NA	NA	4236220	2683720	NA	2508480
P00325	ADH1B	NA	NA	NA	NA	2782360	3507490	NA	5385440	NA	NA	3806350	NA	NA	NA	4071850	NA	NA	NA	NA	NA	NA	NA	6436765	NA
P00326	ADH1C	NA	NA	NA	NA	NA	483902	NA	543183	NA	NA	768756	NA	NA	NA	NA	NA	NA	NA	NA	NA	NA	425496	1109810	NA
P00338	LDHA	6074250	7155320	2569840	2728940	6629040	3576700	3014420	2763120	6942810	11456445	4400610	10856100	10470900	9125220	6376920	6131860	10661900	4263660	3314290	2939765	5031900	8687260	6327990	7288320
P00352	ALDH1A1	2344790	3055560	9042460	4266765	1.51671e+06	3045895	5074875	2908290	2642720	4299160	3829010	2969730	4145510	7150130	8214475	7298705	7533000	3194710	5196590	9187540	6215990	7063970	7024160	4498960
P00367	GLUD1	NA	23580000	7240370	NA	NA	NA	19959000	NA	19442600	48594200	NA	14251300	12097925	20869050	16391380	6623090	NA	77132000	NA	NA	36437550	39587500	NA	16417200
P00387	CYB5R3	4229660	3026060	1113550	5817390	6391640	1961570	6677630	4156080	2578530	3076790	3276560	3101060	2945860	10953000	7977950	7376190	9711090	5618545	NA	9212400	6308730	9314480	7378465	3511460
P00390	GSR	3717660	3118500	1971050	2468460	2453350	NA	1315910	2126570	5358430	12211300	2840400	3407000	2838130	4626710	4167475	3178760	2905760	6138735	1813700	NA	3749115	7378690	2395535	6774570
P00403	MT-CO2	20369500	7816660	18160500	2819820	NA	2402730	5184000	1621070	18852300	27330500	2788370	14361300	14402600	6401430	8357560	3992550	NA	1953730	NA	603667	12897800	25433600	3767240	1542100
P00441	SOD1	3257910	3922940	10520100	10364865	3350860	6265900	2432645	3281780	8379360	8961390	6989640	3400420	3350880	9104960	9843370	3482655	9716935	26610465	NA	8565420	8962620	11968000	6922940	2720200
P00450	CP	1543395	3265510	1431305	4787350	2357330	1696010	2621080	5246115	1890755	1837200	5066215	3834760	3317160	1837080	4910980	6729215	4012520	1965570	5546240	3539205	1601280	4319915	4773095	1511630
P00488	F13A1	NA	819531	NA	NA	NA	1.1781e+06	NA	1265620	1.32904e+06	816071	4141640	1271300	1.16079e+06	403339	1738690	1516965	NA	NA	1539610	1417340	2546980	1790280	1.62151e+06	NA
P00491	PNP	1.08625e+06	555282	NA	NA	NA	NA	232394	NA	847296	2968780	NA	4253310	4705400	833906	NA	NA	NA	786653	NA	NA	1.23037e+06	636027	NA	4193820
P00492	HPRT1	NA	3182280	4529540	NA	NA	NA	NA	NA	2339700	6955640	NA	2608295	2918300	6083210	NA	NA	NA	5819540	1672820	NA	5403900	386656	1106320	5880630
P00505	GOT2	8571010	8129665	10961550	4217300	3375460	3175080	6651400	3230760	5233425	10310600	3378195	6467630	4095290	7099265	6460900	7130615	5983620	7679010	4089000	2200020	12108500	5799680	3412745	30216600
P00533	EGFR	869635	889159	NA	NA	NA	NA	385584	NA	2147090	NA	NA	1104600	1025470	1249755	1430030	NA	NA	510789	NA	NA	1594570	1577810	NA	NA
P00558	PGK1	17940200	9744290	4566870	31110750	9382630	14204900	127500000	30197450	14486600	8814205	10720600	21071250	17653900	18070100	35405850	10223640	17061950	16921200	16789900	17496000	11833000	35777500	9811710	12080100
P00568	AK1	4984900	2194840	2128525	11544800	10366700	1886010	11392600	3052550	NA	3215425	2478050	1300810	2109970	2434220	4351555	9599740	12500400	2115640	1271730	8646485	3337010	2066240	4977890	5079260
P00734	F2	3499520	3806520	NA	7203620	NA	NA	NA	NA	3752420	NA	5774200	5865320	5882740	NA	9521710	3327630	NA	NA	8734410	NA	NA	NA	12407600	NA
P00738	HP	5069570	5875450	NA	687416	2812760	NA	NA	NA	12890800	6722640	2501415	8578148	1.21785e+07	5024840	NA	NA	NA	9057195	12581945	10163600	2600200	5316035	NA	5490640
P00740	F9	NA	NA	NA	NA	NA	NA	NA	NA	NA	NA	NA	NA	NA	NA	8480100	NA	NA	NA	NA	1073270	NA	NA	NA	NA
P00746	CFD	NA	NA	NA	NA	5581830	NA	5518810	3609160	NA	NA	NA	NA	NA	NA	4783340	NA	4204095	NA	NA	NA	NA	NA	3847030	NA
P00747	PLG	NA	3424000	NA	5202650	NA	NA	NA	NA	NA	NA	NA	NA	7561190	2764150	NA	12479700	NA	5464190	1811830	11871905	NA	8284050	NA	NA
P00751	CFB	2851480	2675000	1308357	2536770	2477680	NA	2646980	3121030	2489610	1966620	NA	4075720	5123150	4566910	7972760	4806140	5548730	2225150	9073650	8646600	4218350	3367980	2292850	4047740
P00846	MT-ATP6	3595940	3641230	NA	NA	NA	NA	NA	NA	11137900	NA	NA	2722490	2698520	NA	2238740	NA	NA	NA	NA	NA	7129890	3474510	1552380	10083800
P00915	CA1	3615380	4726225	5304110	2413077	4557370	1.4962e+06	1916040	3333440	4190040	3024460	NA	2.28115e+06	3800640	NA	2672680	1634170	6060580	NA	25965800	17139400	3806910	1317796	3551045	610491
P00918	CA2	NA	2265280	NA	NA	1847100	NA	NA	NA	NA	NA	NA	NA	NA	NA	NA	NA	NA	NA	6859730	13810125	NA	NA	NA	NA
P00966	ASS1	NA	NA	694176	704471	NA	860746	3027010	1600520	NA	1161640	NA	NA	NA	1606350	NA	NA	NA	1972710	NA	NA	NA	NA	NA	761646
P01008	SERPINC1	4374700	5600955	6582310	9729630	3847770	6624230	5669040	6806615	5706000	NA	12431000	3588660	2479390	3737720	3494415	7327375	11067790	2183190	4745895	4735480	13702300	22057400	2339640	7689935
P01009	SERPINA1	6798290	10070500	3679060	6334690	NA	4398140	5663720	11068600	7639240	6359980	8983095	7261440	10544420	8074000	6255040	13199500	24198200	5624520	16716300	14242800	8712730	4044330	11221400	5450310
P01011	SERPINA3	2567855	3683540	9433130	4682815	966031	3977180	3501120	10398900	1237080	9662430	4142530	2524340	3009430	3757640	9317130	7478140	8092850	1755120	10417815	11751600	4866420	4226490	5228070	662004
P01019	AGT	NA	NA	NA	5140160	NA	NA	NA	1130250	NA	2497900	NA	2576725	2943730	NA	2745280	2472190	6982775	NA	17101500	NA	NA	NA	2598110	1239230
P01023	A2M	858262	2521370	2759540	5718820	1644405	3871780	5081105	4067460	1852780	9369525	7805970	2625590	2741045	3694170	8851670	5050990	1369800	2812990	6777210	17741700	3977990	5444240	4474685	2452465
P01024	C3	3229770	3838245	9247170	4564250	2371700	4826130	3200485	9494050	3867500	1762280	7422265	6991115	6365875	4033110	10219700	12742600	7358315	6504620	14110000	16159600	8380200	8652460	8845840	2811450
P01033	TIMP1	NA	NA	NA	3076270	NA	NA	2831210	NA	NA	NA	NA	NA	NA	NA	NA	10246700	NA	NA	NA	NA	NA	NA	NA	NA
P01034	CST3	NA	NA	NA	6116860	NA	NA	NA	NA	NA	5587410	NA	NA	NA	10692900	NA	13536400	NA	6121360	NA	NA	7509590	3034825	NA	9060720
P01037	CST1	NA	NA	NA	NA	NA	NA	NA	NA	NA	NA	NA	5540540	5020920	NA	NA	NA	NA	NA	NA	NA	NA	NA	NA	NA
P01042	KNG1	1773560	1776010	NA	NA	NA	NA	2030190	NA	NA	NA	2995465	2285690	2283330	1077470	2746520	NA	5000370	NA	NA	NA	2829660	NA	3834990	1942170
P01266	TG	7003700	3395840	6138610	9509990	10366700	7567990	7740060	3842250	4395530	8830200	3789910	2608540	3009680	3457290	2199230	3616770	NA	6698780	2582190	3592430	7449140	5810560	6297530	4157050
P01303	NPY	NA	NA	2528210	NA	NA	3095870	NA	NA	19081900	79135800	3775950	1359030	1845640	NA	NA	NA	NA	8785830	NA	NA	2679420	NA	NA	NA
P01591	JCHAIN	NA	3180750	3868990	14812675	NA	NA	NA	85008890	4456040	NA	12983600	NA	8382040	2500150	4034360	2993180	NA	NA	17038600	NA	NA	NA	3232460	NA
P01599	IGKV1-17	6671510	NA	NA	NA	NA	NA	NA	27548400	NA	NA	NA	NA	NA	4551290	NA	NA	NA	NA	NA	NA	13213400	8635980	16030500	7144440
P01601	IGKV1D-16	NA	NA	NA	4179460	NA	NA	1669570	9382100	5258810	NA	7264930	3685500	3407990	NA	2612120	NA	2665250	NA	NA	NA	NA	NA	5748270	NA
P01619	IGKV3-20	3974640	4130155	NA	12204300	NA	NA	NA	26751200	9640560	NA	27455400	9264620	9010540	NA	6885100	12259380	17854100	NA	9953060	7192580	NA	7635470	12957800	NA
P01703	IGLV1-40	NA	NA	NA	NA	NA	NA	NA	NA	NA	NA	NA	NA	NA	7869410	NA	NA	NA	NA	NA	25836500	NA	8983750	NA	NA
P01743	IGHV1-46	NA	NA	NA	14349500	NA	NA	NA	NA	NA	NA	NA	NA	NA	12293800	NA	14228400	NA	7897070	NA	39989900	10643300	12545600	NA	NA
P01762	IGHV3-11	4721840	4852350	NA	NA	NA	NA	NA	11161105	10385600	NA	11255800	10085600	6503970	NA	NA	NA	6183250	NA	7808660	NA	NA	NA	6823550	2031370
P01824	IGHV4-39	3402580	3601390	NA	NA	NA	NA	1613240	5260400	7021740	NA	7676750	8019020	9159950	NA	5118170	NA	2268260	NA	NA	NA	3792890	NA	8110240	NA
P01834	IGKC	95018200	113739000	NA	314392000	92855100	181029000	51543200	512687000	202442000	NA	239779000	152940000	167219000	218676000	133690000	112483000	NA	42511200	852987000	833596000	87783200	167360000	191647000	NA
P01859	IGHG2	4384935	3996810	8174350	7783695	387056	4007600	2926510	21775000	3021660	NA	8523210	5475165	6331005	5258170	4856845	9185780	2120050	4160090	11553600	11977400	5180930	10277400	9939520	5506725
P01860	IGHG3	12887600	13744700	NA	24107665	25797600	24128600	13875000	39584950	15952750	NA	34221000	10100735	15546800	8229240	7976995	34552200	39796300	20389850	29581450	27851500	16916350	17744700	29628200	11869450
P01861	IGHG4	18946500	17229950	NA	11187000	5669700	11256200	8526820	31995800	17763400	NA	26039000	3653450	18956600	12821350	15031000	12392900	14760500	9439200	107853000	108862000	24311600	7029800	37874350	16964350
P01871	IGHM	NA	NA	NA	3973370	1006360	NA	NA	NA	NA	NA	NA	NA	NA	NA	NA	NA	NA	NA	NA	7099680	NA	NA	NA	NA
P01876	IGHA1	10303600	2903720	NA	10600000	8971670	2177900	1651330	20612700	4070120	1991980	8642040	5493810	5155440	5505790	4314030	7421750	25467900	12323300	24299600	23775000	9161100	8601980	6128035	15888975
P01877	IGHA2	NA	NA	NA	NA	NA	NA	NA	805405	NA	NA	NA	NA	NA	NA	NA	NA	NA	NA	NA	NA	NA	NA	NA	NA
P01903	HLA-DRA	NA	3933860	NA	NA	NA	NA	NA	NA	4250590	NA	2212380	6422490	6704300	5291790	2943660	8955000	2268720	5441270	NA	NA	6620640	7081980	NA	NA
P02008	HBZ	NA	NA	NA	NA	8633450	NA	NA	NA	NA	NA	NA	NA	NA	NA	NA	NA	NA	NA	NA	20681800	NA	NA	NA	NA
P02042	HBD	2831230	3036210	6363615	18112400	25625300	5529690	12295515	7034370	3020260	140315000	5440490	2921830	3209595	6623260	11993315	11600300	5142440	13324200	8927590	20130150	4369900	24503120	3219160	15814750
P02100	HBE1	NA	NA	NA	NA	NA	NA	NA	NA	NA	NA	NA	NA	NA	NA	NA	NA	NA	NA	3082830	NA	NA	NA	NA	NA
P02144	MB	NA	NA	6882875	NA	NA	NA	NA	NA	NA	3777190	NA	NA	3694410	NA	NA	NA	NA	224602	NA	NA	NA	NA	NA	4248020
P02452	COL1A1	40232600	11732400	31577100	60515700	30526300	53329400	82297400	63619600	20127950	41927250	56687200	71378800	21030000	18867200	55902300	153821000	106609850	81139900	81346400	38405100	46611700	56838750	64939100	58378350
P02458	COL2A1	NA	451902000	966522000	NA	NA	NA	NA	1310170000	744438000	210090000	805604000	NA	333859000	NA	1469110000	NA	1507220000	NA	353835000	NA	NA	NA	2002450000	1110570000
P02461	COL3A1	11900700	21568400	19862700	44585300	7417055	21199100	49250400	34790800	14774000	21981600	40480400	9995080	12116455	5272710	43242400	106545700	40252500	14070000	28663600	11497900	23501850	23971900	57554300	18269600
P02462	COL4A1	22968285	6015760	2606870	9980160	8918110	22335950	8625390	6759520	4366295	NA	15317900	8653150	8797065	2717845	14467850	49337100	8610530	30309500	18221640	18080710	2595010	30475600	17459400	5080490
P02511	CRYAB	NA	2520710	2854950	7692710	5416830	11214055	6269300	5142130	4098810	NA	8690775	2795440	3079680	1626290	6265650	7794700	5746750	NA	5639820	15817300	6951130	4688680	14182050	2470860
P02545	LMNA	8291370	4771020	11103950	6773810	10687500	5199970	8046990	5634105	5650620	16761400	6755360	8894750	9224360	7926910	15778950	29977300	13819500	8307875	10182930	10708800	5346975	15968500	13076400	9983410
P02647	APOA1	5054375	12711200	16725400	8568120	10087300	8552215	6116240	20143200	17805450	7871955	31507450	19220000	24738400	14443200	13075700	32317500	16430300	14687700	35141900	53458100	13075900	34267100	23652850	15423950
P02649	APOE	NA	2537230	4373695	3361520	NA	12140000	NA	5766480	3074025	3259565	9288690	3908100	4110015	NA	8776135	NA	NA	NA	10778850	13740800	3203160	NA	7717430	2330760
P02652	APOA2	NA	NA	2469500	NA	NA	NA	NA	NA	2430930	NA	6815590	4314970	4953480	NA	NA	1016150	NA	NA	8724610	NA	NA	1802710	NA	NA
P02655	APOC2	NA	NA	NA	NA	NA	NA	NA	NA	NA	NA	NA	NA	NA	NA	NA	NA	NA	NA	NA	4857250	NA	NA	NA	NA
P02656	APOC3	NA	NA	NA	NA	NA	NA	NA	NA	NA	NA	NA	NA	2108150	NA	NA	3105570	NA	NA	8486710	7913800	NA	NA	1849370	NA
P02671	FGA	3144365	2724320	6430220	5424180	6424085	4067675	10471940	9651155	2363120	851494	13581200	6170700	4430130	6317550	7029475	3383110	11298550	1873930	15502700	10222950	4268755	8223500	7153805	3148590
P02675	FGB	4137970	4602320	2215935	7286520	2762675	6257610	8909400	12236650	6629540	1916530	11266000	11126200	10906200	4096990	7274895	8565000	10999950	4275895	47735250	36927450	4969805	3735420	12068600	3181585
P02679	FGG	3607750	3825840	288453	7229820	11862000	11517065	5124210	7849535	6849730	5210770	9834150	5699420	5166675	12406100	6890960	5723050	5975410	7996045	18908100	12949250	6378280	8301120	10846400	2100770
P02730	SLC4A1	NA	4733730	NA	NA	NA	NA	NA	NA	2268950	NA	NA	3617230	3549460	NA	NA	4868960	NA	NA	3975710	8134140	4391960	3366550	3905695	NA
P02743	APCS	7423350	5258940	3282970	11843850	2894040	6605970	6564240	9537040	2864880	5012600	23975700	6007300	6635450	4948730	8418985	12486100	8330600	5524625	37263800	28518500	10388260	3089370	17539600	2457960
P02746	C1QB	NA	NA	NA	NA	NA	NA	NA	NA	NA	NA	5858120	NA	NA	NA	1998030	NA	NA	NA	1649910	14064200	NA	NA	NA	NA
P02747	C1QC	NA	NA	2746960	1535100	NA	3263080	NA	4999880	NA	880544	4275430	NA	NA	NA	6637900	NA	NA	NA	11164200	15206750	NA	NA	2046970	NA
P02748	C9	NA	NA	NA	3559080	NA	NA	NA	3980370	NA	1524620	2843920	1298900	1431270	NA	3921159	7139260	NA	NA	22921600	14968325	NA	1810640	3829150	NA
P02749	APOH	NA	NA	NA	2840390	2128920	15719600	NA	3689590	NA	NA	NA	NA	NA	8244540	NA	NA	NA	NA	NA	NA	NA	6107730	3236390	NA
P02750	LRG1	NA	NA	NA	NA	NA	NA	NA	NA	367141	4444280	231813	331394	250535	6250980	NA	1334325	2562540	1702470	492858	NA	NA	1681209	NA	NA
P02751	FN1	6480165	3944320	7183340	6333960	16197880	11366300	4521165	7770660	3707010	2634410	7213345	4821720	4698650	4066270	8513645	4736050	9911740	2681600	13994500	9713870	5347990	1915030	6263115	5045245
P02753	RBP4	NA	NA	NA	1068880	302794	677832	957100	1022700	NA	NA	378368	NA	NA	NA	1120080	1413920	NA	NA	2040190	2156260	NA	1368290	1689670	NA
P02760	AMBP	NA	NA	1165800	NA	NA	5409200	953940	3171950	491361	NA	1219440	1489670	1425930	NA	816315	2742150	NA	23461200	2944365	2946925	NA	2485100	1275390	NA
P02763	ORM1	1945280	4033810	NA	3340620	3.67126e+06	3666660	4795270	5889480	2862710	14599600	5224780	10450430	11430720	4374155	2939425	9337360	8583790	4723370	9095910	10787225	4748860	9422660	6654195	4819335
P02765	AHSG	NA	1510600	1131300	2917990	NA	NA	NA	6913040	4458510	4551240	NA	4509740	2024260	5554070	3493290	7064600	4765140	4165150	22201500	3942550	5443960	4299085	8049825	2614650
P02766	TTR	3391565	4602070	1568080	8130320	NA	6178380	5339330	6774430	5483070	1652260	6905040	9248075	9634930	7760240	5014625	12544900	13654750	7778550	10159000	7249430	7834780	14381400	7783510	6747230
P02768	ALB	3543260	3461590	NA	12255100	11178900	14747500	7056230	18419200	5812280	3230800	10452800	10032590	10206760	8873305	3918580	19742250	11580600	5932270	13747600	9892500	7034860	16808800	11715000	4289710
P02774	GC	825526	1366600	NA	5545260	NA	4936410	6275690	8569990	3265660	NA	3142220	6368910	5017800	2887665	3406460	3590175	3503970	2289610	4013380	4138130	5298580	5042580	10681500	1636980
P02786	TFRC	NA	NA	NA	NA	NA	NA	NA	NA	NA	NA	NA	NA	NA	NA	NA	NA	NA	NA	5532540	NA	NA	NA	NA	NA
P02787	TF	3436870	8860960	12977300	11602300	7890395	10543400	5360660	23799800	11568000	10718000	11272700	11586500	17828900	10407900	16274800	11766500	7869090	14878100	9490290	13372200	5658000	17293400	25648800	16996450
P02788	LTF	3965950	1340640	NA	3570330	NA	NA	3215050	NA	1276460	NA	NA	4355970	2709810	2654290	7400040	3169880	1032430	NA	2043570	4623260	NA	1.63993e+06	NA	NA
P02790	HPX	3816610	5673645	2366315	9482005	6525700	16389300	11997100	10297665	5586015	NA	8358950	10027500	11236900	9374950	3185190	6961980	59513800	24050310	19251755	9005650	10698700	12151100	13051470	5225360
P02792	FTL	8994910	15503750	NA	3055075	1944815	21452260	2589150	13006980	27884685	NA	11444100	7991440	8058810	8963390	7547750	7398810	NA	21330200	25670500	27111400	19121050	15424450	6544200	11653415
P02794	FTH1	1735090	38781200	17796875	4634555	5167550	17907900	2885760	5829710	9005350	690403	16389800	22516100	4608720	14586800	26555500	23079200	NA	13394800	17457200	16376600	22869100	5613760	8772055	19920300
P03928	MT-ATP8	1568130	NA	NA	NA	NA	NA	NA	NA	NA	NA	NA	NA	NA	NA	NA	NA	NA	NA	NA	NA	NA	NA	NA	4122450
P04003	C4BPA	NA	NA	NA	4538300	NA	NA	NA	NA	NA	NA	9513150	3965600	2981155	NA	2211760	NA	NA	NA	3614400	NA	NA	NA	6334880	NA
P04004	VTN	8249200	13367500	NA	11969450	11144400	23362200	5758200	21447000	6122685	NA	23255500	7905660	12199000	6216470	22037300	21418700	20324300	12288700	32400600	15572600	16342350	17920100	27994800	3053010
P04040	CAT	3710405	2630880	3784040	1508420	793575	NA	3418710	1378580	2150100	7968540	1590450	1386760	1482803	3672690	4011400	2259140	4828710	8140960	3707390	6694550	4804925	2807690	3325565	10102400
P04062	GBA	NA	NA	NA	NA	NA	NA	NA	NA	NA	2871880	NA	NA	NA	NA	NA	NA	NA	NA	NA	NA	NA	NA	NA	NA
P04066	FUCA1	5739460	5909540	4620620	NA	NA	NA	NA	NA	7199400	8254670	NA	3075530	3139545	3956985	1722170	1448000	NA	5483665	NA	NA	11724300	4327250	NA	7284115
P04075	ALDOA	11780500	2790940	42901800	5716395	7915030	6423740	6900400	4117190	10391800	15318800	2980985	11661100	8565140	6669730	3960170	4494320	6812400	4718695	4859600	3702555	3679340	7317045	3025220	24036000
P04080	CSTB	3999140	8015670	10311900	NA	2871800	8406740	NA	NA	11711200	16453700	5526110	10713700	10669500	8691000	17332400	NA	16989000	19055200	15350050	NA	7593705	11213800	9291430	33108750
P04083	ANXA1	3940370	6309620	20333200	10254220	4544730	5881030	11674900	7676655	7532860	5342075	12223100	19015500	22358300	12000400	29822650	19904950	20127800	8384780	20208200	22028500	8614420	28642050	11736200	8066290
P04114	APOB	NA	3704490	700642	NA	NA	NA	NA	NA	1242745	NA	1161775	1119725	1351590	NA	750262	NA	NA	NA	5013280	4228310	NA	NA	648502	NA
P04156	PRNP	NA	NA	NA	NA	NA	NA	1786370	NA	NA	NA	NA	637525	NA	NA	2256920	NA	NA	NA	NA	NA	NA	3987150	1774630	447405
P04179	SOD2	10834800	18305075	7317180	19737900	2773725	21970900	21899000	13954400	11492200	15467100	20376100	3052250	4310970	35716450	23923900	14351300	8898020	14264800	6179905	8758660	21950500	27907950	15768650	27609075
P04196	HRG	NA	3065895	NA	4031000	NA	4106960	NA	5657480	4067450	NA	4710490	3273240	2962360	3769150	6082130	6059960	NA	NA	10114200	9668630	5261350	6438920	3846820	NA
P04216	THY1	NA	2401810	NA	NA	1042170	NA	NA	NA	NA	6046240	NA	2672100	3399310	3248155	NA	NA	6422100	NA	16815700	4776400	2213700	6606165	NA	3947820
P04217	A1BG	3928585	3570190	3767260	6071775	NA	2347085	4946470	8467090	5130860	4995990	4511740	6346660	7140315	6378560	4455430	NA	7713600	5312560	5087150	NA	7299150	1014900	8137110	4185290
P04233	CD74	35104600	37053400	NA	3581990	NA	NA	3364480	2856160	13645600	NA	4219120	12060345	13332835	2.19278e+07	10150200	NA	8613130	14507600	6046210	NA	42378100	NA	4654990	15447500
P04264	KRT1	12356600	4272800	NA	16617500	23175750	9565840	10485000	8712170	11436440	NA	7634500	14296200	7820175	NA	23196200	NA	7548290	NA	18052000	NA	NA	NA	8684730	24451800
P04271	S100B	NA	NA	NA	NA	NA	NA	301275	NA	NA	NA	151963	NA	NA	NA	NA	NA	NA	NA	NA	NA	NA	NA	NA	NA
P04275	VWF	NA	NA	NA	NA	NA	NA	NA	400054	NA	NA	NA	NA	NA	NA	NA	5928320	NA	NA	NA	6234840	NA	NA	NA	NA
P04350	TUBB4A	9733720	21722300	36725300	10789900	88679200	5462360	134796980	240291000	28597350	NA	10506980	16362300	16954200	74519300	12964050	17312595	8670180	4814810	6367845	7047795	15761300	32953900	7294520	6820524
P04406	GAPDH	13747850	15921250	10568350	13433450	16183000	18181300	8317120	11940100	9366390	22011600	11364500	10617550	9131290	21384850	13832900	13271300	9292320	18398500	17997400	19642300	24266350	22336050	11415900	22119200
P04424	ASL	NA	1398855	NA	NA	1498080	NA	NA	NA	1831190	4516815	NA	1822585	1211220	2694700	NA	NA	NA	1772030	NA	NA	2059425	NA	NA	1290130
P04440	HLA-DPB1	NA	NA	NA	NA	NA	NA	NA	NA	NA	NA	NA	615924	678878	NA	NA	NA	NA	NA	NA	NA	NA	NA	NA	NA
P04632	CAPNS1	13003500	14040000	12693000	13733750	NA	NA	9922800	5952470	7652060	16056900	15599400	21642400	17231900	12244750	35231450	7119165	11559550	6823885	11095150	NA	14692050	6413935	22287800	24134400
P04792	HSPB1	11363200	12164400	3327200	17489800	27189100	24639300	18093550	22866500	13001150	117606100	25127100	15147300	13412900	23613500	29214000	30286000	38338500	7196010	35701850	25283500	17166750	19359200	24693300	21283350
P04843	RPN1	6077520	7480585	6893860	2743290	2707505	5150800	1842810	5489810	7490995	10232300	5907100	9100610	8629300	4219600	5871240	7087985	12467985	4766160	10793600	4433645	3770675	3700620	7163580	6423110
P04844	RPN2	3014110	5781110	7066945	1182730	NA	2938615	1615940	2859089	5828380	6981395	2575540	6379220	6040195	2654130	6225460	5825990	5707900	6976450	2853580	2955080	8542790	7614670	3079800	7094160
P04899	GNAI2	1869835	2502230	NA	4760035	NA	6746640	3894855	6389990	2823310	NA	6084950	4444555	4610510	6091500	8860595	16240500	3767635	6293970	3767020	3314130	5282825	4672570	6305040	5652010
P05023	ATP1A1	10537910	7653225	10525100	NA	4672140	NA	4538590	NA	11887500	6834710	1365670	8492175	7091430	12742500	7608570	5483380	14336820	7967330	NA	NA	9826380	8565120	4477610	12210000
P05026	ATP1B1	3067700	NA	1784830	NA	5130270	NA	NA	NA	NA	13276200	NA	NA	NA	1926440	NA	10522800	NA	NA	NA	NA	6689780	1665710	NA	2977105
P05062	ALDOB	NA	NA	NA	2199260	2866350	2024630	1.01246e+06	6393975	NA	NA	1748140	NA	NA	NA	NA	NA	NA	NA	3348100	NA	NA	NA	NA	NA
P05067	APP	NA	NA	NA	NA	NA	NA	NA	NA	NA	NA	NA	NA	NA	NA	NA	NA	NA	NA	NA	NA	NA	NA	NA	1669230
P05090	APOD	NA	10277600	10791000	2275550	NA	NA	NA	NA	14439600	NA	NA	10911800	13356200	3228870	7056400	NA	NA	11189700	NA	NA	15474800	2941930	NA	NA
P05091	ALDH2	5158050	3871710	18854000	4261015	1321080	4381220	4829560	1179060	7919910	7474770	4137990	3663900	3645700	2089945	10183900	6753730	4677905	13630800	673565	NA	6401925	17282050	2564050	14395700
P05109	S100A8	NA	NA	NA	NA	NA	NA	NA	NA	2204920	NA	NA	NA	2743880	2416110	NA	NA	NA	NA	1390000	29371100	NA	3072560	NA	NA
P05114	HMGN1	NA	NA	12007600	NA	NA	NA	NA	NA	4199610	NA	NA	NA	NA	NA	NA	NA	NA	5333990	NA	NA	11097500	NA	NA	NA
P05141	SLC25A5	3533750	5317880	NA	6276180	3197300	5334110	4487495	8339870	14717500	NA	3074810	9602380	9094620	23929900	9514520	8726230	NA	22777630	9313500	8462590	5226860	6340630	3980630	19762000
P05155	SERPING1	1432202	2567150	64981900	2556705	NA	1758051	2028395	2401220	1900190	59829400	2453020	3363490	2930190	19846755	4161220	1266030	4929395	25397310	4430900	713571	30988130	2151640	4055465	30452330
P05156	CFI	NA	NA	NA	NA	NA	NA	NA	NA	NA	NA	NA	NA	NA	NA	NA	NA	NA	NA	NA	846785	NA	1527730	NA	NA
P05161	ISG15	NA	NA	NA	NA	NA	NA	NA	NA	NA	NA	NA	NA	NA	3108370	NA	NA	NA	1050560	NA	1775530	NA	NA	NA	NA
P05164	MPO	NA	NA	8943870	1361040	NA	NA	2717740	NA	790228	NA	NA	2131900	2065565	NA	1457170	2721700	NA	NA	2432280	3849095	NA	NA	NA	NA
P05165	PCCA	1797130	3822230	9340530	1029610	NA	NA	NA	NA	2948305	5936940	152767	2049880	2065260	3791320	3933245	NA	NA	3688250	NA	NA	6309650	3206630	1087970	6608565
P05166	PCCB	4806890	5035710	5512260	841759	NA	NA	NA	NA	3216000	5627640	NA	3062620	2597885	4911345	2080410	NA	NA	12450900	NA	NA	5000400	4061820	NA	8890160
P05198	EIF2S1	4551155	3581200	3087610	3452610	NA	1274600	2499240	1250960	5515380	5640700	2129745	5260765	5332440	4311240	3866395	3221000	2487500	4718220	2301710	3.78929e+06	6365695	5198700	1743510	10140920
P05386	RPLP1	1988685	NA	65253500	NA	4024335	NA	NA	NA	NA	113947000	NA	NA	1348970	7473305	NA	NA	NA	NA	NA	NA	7014530	9242280	NA	56613380
P05387	RPLP2	36079600	13635800	6177740	8956600	NA	6226360	NA	5562530	28916800	3068520	8276020	39762400	24239500	28609700	18477000	19244790	12035100	44167000	14777400	15900900	21395000	13884300	4986330	65263500
P05388	RPLP0	NA	13190100	5609340	NA	NA	1584390	NA	NA	11803300	7244400	NA	11440060	14463100	8359710	3991135	3037640	NA	5334015	3764060	3156870	6700040	5798960	NA	9312840
P05413	FABP3	NA	NA	1598230	NA	NA	5820880	NA	8957240	NA	NA	NA	970455	5745400	1819740	14628100	NA	NA	NA	8310280	NA	NA	NA	7046770	NA
P05452	CLEC3B	220232	247836	898982	3019690	NA	253159	NA	NA	NA	NA	NA	NA	NA	2884310	NA	2810230	NA	NA	858179	4267720	NA	NA	NA	1834350
P05455	SSB	6713145	11613200	5240200	4623980	4831440	2113705	4802500	1599195	8576610	5618220	2130685	8624180	6836240	8574150	5048720	6180760	NA	5667760	2336295	2477195	9712620	12902700	2589370	11483100
P05546	SERPIND1	NA	NA	NA	NA	NA	NA	NA	1024880	NA	NA	1081570	1703580	1825750	NA	1217850	NA	NA	NA	4805415	5646090	NA	NA	1.34414e+06	NA
P05556	ITGB1	8708380	4194940	NA	8650790	21816400	24382150	13044645	7550110	8806610	18199400	34467700	13402500	13808900	2500910	25342200	10388600	5992755	7602530	15646000	8623850	14239100	5242305	21124150	8782710
P05771	PRKCB	NA	NA	NA	NA	NA	NA	609216	NA	NA	NA	NA	NA	NA	NA	2026590	NA	751547	NA	NA	NA	NA	NA	997676	NA
P05783	KRT18	3958645	11976800	11042600	2437310	NA	4761880	NA	NA	31171600	19785350	NA	13785900	17148250	13936650	6004770	8537710	11616400	7197715	6022470	4003570	13553200	11494900	30657600	8467685
P05787	KRT8	4416770	17127770	4035220	NA	NA	NA	NA	NA	52528615	4350005	NA	42716435	37309785	8445715	8590020	NA	NA	6109075	NA	1433250	4745600	17639500	NA	722667
P05976	MYL1	NA	NA	NA	NA	1005060	NA	NA	NA	NA	NA	NA	NA	NA	NA	NA	NA	NA	NA	NA	NA	NA	NA	NA	NA
P05997	COL5A2	NA	9138010	4992290	2930480	5126390	NA	NA	135192000	33352685	4920685	49458450	NA	7517820	NA	22329900	NA	NA	NA	26952400	6973150	NA	NA	21259200	39089260
P06132	UROD	NA	1253980	NA	NA	NA	NA	NA	NA	1161350	NA	NA	1235810	1056120	NA	NA	NA	NA	NA	NA	NA	1624190	NA	NA	NA
P06280	GLA	NA	1647440	NA	NA	NA	NA	NA	NA	3757200	NA	NA	2162140	2057010	3642580	NA	NA	NA	2102930	NA	NA	2510840	3457300	NA	NA
P06312	IGKV4-1	NA	3442130	NA	8286960	NA	NA	NA	14568600	8188220	NA	11363905	7625450	5620010	4758935	9353290	3348070	10248600	3797370	9914710	NA	5687440	9510800	5773850	2732550
P06331	IGHV4-34	NA	NA	NA	NA	NA	NA	NA	1423720	1258980	NA	1778570	1724040	1709710	NA	1230720	NA	NA	NA	1894910	1970800	NA	1027520	2529260	NA
P06396	GSN	7130450	4152300	10821600	16261900	12588000	7691220	11744600	18274250	3818690	10612753	14673900	9435480	9442950	5844590	23181400	20387250	9053690	6273570	10805400	13355700	7454480	16093800	18664200	5676990
P06454	PTMA	NA	NA	NA	NA	NA	NA	NA	NA	1352250	NA	NA	NA	NA	947226	NA	NA	NA	1638275	NA	284415	1386840	NA	NA	NA
P06576	ATP5B	10202320	12814800	9517450	9215530	4123130	6709880	10236300	8425570	18326000	22900200	9707225	9102085	9918175	15892900	20579400	13583900	21187600	21646700	11547400	10342445	22737600	14797300	13127000	27349750
P06681	C2	NA	NA	NA	NA	NA	NA	NA	NA	NA	NA	3737660	1400830	1235980	2905030	3834790	NA	NA	NA	NA	6493250	NA	NA	3368450	NA
P06702	S100A9	1953602	509088	1417645	1931420	621332	646487	2896750	1005950	2978350	2784680	1620020	2160130	3858790	1113550	2.2514e+06	3019470	7199200	762366	17057400	21753600	795489	1750350	271852	1260490
P06703	S100A6	14511100	3687980	NA	19123900	15572210	NA	29373700	54131900	2987740	NA	9298190	3076270	3209010	3214205	3982000	18798300	NA	4429900	19514500	37795400	7753370	5042210	13644630	NA
P06727	APOA4	1.63887e+06	1787750	2757625	2475290	2211085	2390220	1385065	2976885	3563430	3807330	3906320	1854985	3592070	1484080	1434040	7024570	6625595	4306070	8932680	3986465	1931370	3262370	3634410	4944070
P06730	EIF4E	3797175	5425205	3576070	NA	NA	NA	NA	NA	2396455	4090340	NA	3482640	3692050	2476890	NA	NA	3055690	3362620	NA	NA	3906725	4050720	NA	4342430
P06732	CKM	64864000	37917350	NA	35817200	10265000	55803350	45414400	47487550	33118600	NA	28152050	33241400	21992450	40328200	23009000	108542000	19553860	39412900	19008000	22164100	63097600	37341400	33208150	33009400
P06733	ENO1	20622000	22295700	26830000	10384980	7063920	16235700	14459700	15958500	11468950	13776400	14778700	17618300	12859500	22223700	19304700	17320300	26382600	16465200	20689850	14792200	24228700	22049200	10999500	18390600
P06737	PYGL	1202587	1.49718e+06	NA	8228700	NA	8596960	3973888	8116250	4930675	NA	3715090	6588060	16060990	5062420	14874400	12589100	7901605	3911340	6257560	6934560	2202170	4686340	5359200	2814140
P06744	GPI	1565030	1846910	9136380	3970405	2026450	2085510	3026500	3831390	4692170	17262450	2560440	4085640	3532470	3636260	4024935	7497350	5344870	7637970	5666460	5790175	2939730	5813750	3895870	12765200
P06748	NPM1	7705060	10625970	8010000	5066565	3750200	4214940	9094540	4092360	10768200	17098800	5717310	13189300	5782210	22600300	11405400	14095000	7634070	20047250	6944645	8274920	10509100	15292050	4633660	27822990
P06753	TPM3	854006	7461355	28370440	11334955	6709570	2211860	11639100	3701670	8875200	4576700	5123240	6879260	7921540	6470980	8098570	NA	10215700	4558610	4266240	NA	19445000	9.61586e+06	909747	32292050
P06756	ITGAV	NA	712528	911962	645070	NA	1726260	608422	978545	1113825	NA	1119410	905416	773653	1101530	1544480	1183380	469776	NA	547792	625817	2047220	2364890	1188830	1187710
P06865	HEXA	NA	1104540	NA	NA	NA	NA	NA	NA	13873800	NA	NA	1934155	2525770	NA	NA	NA	NA	NA	NA	NA	NA	3772060	NA	6604990
P07099	EPHX1	NA	4092435	6590400	4655300	NA	3802115	1500330	1854650	3396570	6564110	1593260	3243820	2949160	NA	10360000	7671185	4634895	6132830	4019730	NA	5813450	4330340	1828260	5951370
P07108	DBI	44894000	15299600	2046495	4574590	4313510	5248290	4792940	2739885	19812300	3811130	3724590	24311345	21057525	13805950	3840180	3.90163e+06	10104385	9402660	5261970	6604440	22379150	6613470	3217310	10134515
P07195	LDHB	4977880	4123310	5503970	15544550	14151530	8785920	21644200	18287850	2683390	3690970	11675450	5614305	8021430	5753300	32599700	2564758	10741290	10096565	21355400	65808700	4663750	520611	18751250	5754180
P07197	NEFM	NA	NA	NA	NA	NA	NA	NA	NA	NA	NA	NA	NA	NA	NA	NA	NA	NA	NA	45781800	NA	NA	NA	NA	NA
P07203	GPX1	5926220	4635180	NA	1.93353e+06	2421980	1080860	3329230	2682380	3477930	4800445	2541195	4114595	4562670	8270990	5863270	3900015	NA	5143700	2799240	1851300	7682940	11194050	2803800	21498975
P07205	PGK2	9138560	10095400	NA	NA	NA	8275640	NA	15152600	14036900	20620800	NA	14559400	15030700	NA	28322500	NA	34174100	NA	19438400	NA	NA	NA	19707800	NA
P07237	P4HB	7582280	4082930	10450085	5452210	7100205	3246920	4906550	5073700	9746820	22150000	6648420	4695700	5985140	7446230	8017800	8303530	9140545	16557600	7943180	11820495	13648700	9488280	3542345	13240900
P07288	KLK3	29953850	50418300	7029350	5703570	NA	NA	1470290	NA	81874300	168530500	NA	44058300	40150300	32077000	10918550	11457600	43459900	39646900	NA	NA	16481600	62271350	1918760	58712800
P07305	H1F0	8480505	137618000	78393900	36279500	29830000	18422400	23738830	21193650	113610000	8828650	16092900	79389400	56799350	7617695	89628100	86164500	404776	15544500	31377950	32858550	8399775	6687290	31680350	16489000
P07339	CTSD	1640190	1587990	9978230	2367620	2805060	NA	6811510	NA	4715225	13803400	2598870	1633420	4095395	9049920	3558220	3727868	4.11282e+06	20203100	8628830	5847710	4903400	6601295	NA	5572460
P07355	ANXA2	1434280	17946900	21638400	4581320	6154240	5438665	5080075	5904995	16306000	39593600	47922400	24504750	23776600	9833585	12339700	9503030	18819050	5833485	10465600	11333200	14849500	6860680	20305150	11270100
P07357	C8A	NA	NA	NA	NA	NA	1251980	NA	1584735	NA	NA	2663730	1174730	1278205	NA	1626850	2141290	2235620	NA	2027535	1832530	NA	915369	1521710	NA
P07358	C8B	NA	NA	NA	NA	NA	450997	NA	1342030	NA	NA	1272380	248488	837580	NA	1288970	1612010	NA	NA	497005	492638	NA	658673	1.23668e+06	NA
P07360	C8G	NA	2032205	NA	NA	NA	NA	NA	2101660	1050180	NA	1250580	3129615	3031465	NA	NA	NA	NA	NA	NA	NA	4310520	NA	NA	NA
P07384	CAPN1	4490105	7738510	NA	3893740	NA	2709970	3338320	1951410	7696740	5092735	2775780	8019025	8825030	5947720	10490580	4856625	5295830	7166910	2292660	1983840	9285360	8090135	8591470	10332400
P07437	TUBB	27507250	2434125	15875300	16059900	10620800	1383455	19563000	5692260	8205150	68976800	1843018	16628300	7736395	14350600	2201160	34417200	6217850	22709900	568166	706573	23934300	22094750	2057385	26429100
P07451	CA3	NA	NA	NA	4000880	8688140	5553140	2444430	4833430	NA	NA	2.75481e+06	NA	NA	NA	9920640	3.08876e+06	NA	NA	728927	1745318	NA	NA	18342450	NA
P07585	DCN	6942320	7154040	28650050	5134655	8172290	5912840	7019040	8254535	10637195	17186140	7305380	6893940	7549235	14771300	13092200	8191330	56747600	10463100	29841100	12048800	6572180	13108100	6751610	28505900
P07602	PSAP	845992	1912420	NA	NA	NA	NA	NA	NA	2934550	NA	NA	2045170	3740525	2789220	NA	NA	NA	1331170	NA	NA	2067460	3025910	NA	NA
P07686	HEXB	7204231	7419530	10753000	NA	NA	980861	NA	1736180	21848900	4602940	NA	6629880	6703210	10413110	5634990	6378480	NA	6396095	3875230	3590240	4984060	10139900	NA	2106570
P07711	CTSL	NA	5725650	NA	NA	NA	NA	NA	NA	3467060	NA	NA	2396920	2269410	5763030	NA	NA	NA	3482040	NA	NA	6480840	5897420	NA	NA
P07737	PFN1	16631800	18175700	33242700	9978340	5697185	36969500	9105330	36500200	20207100	20559440	40138250	25623400	26854900	24635000	38309000	27124100	19081800	22589900	87618500	32290800	24157300	32255500	58071300	32504250
P07741	APRT	11029590	13623100	13864800	NA	NA	689467	1472180	NA	7292720	20332715	NA	7090725	6734870	4400090	NA	NA	6128790	9666030	NA	NA	3678130	10429950	NA	13960800
P07814	EPRS	2861010	2668200	5517590	NA	NA	NA	NA	NA	3365725	5355090	NA	2159820	2646095	3618620	49991800	NA	24864555	4464575	NA	NA	3732845	2974725	NA	6223240
P07858	CTSB	3968320	9439605	5566875	NA	2104550	NA	2854540	NA	6710810	12064200	NA	4252090	5844490	9886500	9177460	NA	7069425	4683320	2583250	NA	6761610	9282520	NA	3869690
P07900	HSP90AA1	13473025	18818800	13988900	5239865	2734910	7465500	7228465	5463440	16297800	14994100	4514120	15498300	16047300	14599700	10146800	9588040	12955100	18774400	5927045	8627760	16048750	27618200	5798625	26038950
P07902	GALT	NA	2294980	2201540	NA	NA	NA	NA	NA	1692180	2149700	NA	1029940	1148390	NA	1343460	NA	3121740	NA	NA	NA	NA	NA	NA	NA
P07910	HNRNPC	1217540	31928300	4104910	7970905	7069780	10101000	8346750	4476640	29829600	6458875	12964700	22325800	27794600	18876850	21525400	28820600	6.56568e+06	34096300	10930270	8515910	42857500	30057000	10149015	5875220
P07919	UQCRH	1470810	NA	1737670	NA	NA	NA	NA	NA	NA	NA	NA	NA	NA	2.80463e+06	1934450	NA	NA	NA	NA	NA	8739320	3594140	NA	2743270
P07942	LAMB1	2029240	2085460	NA	6694720	7848240	7427725	7929630	6178220	3409455	NA	4495520	1696330	1589840	2183625	8023205	6923120	7086630	1994030	6263865	3664070	3476400	6917300	5944050	2200340
P07947	YES1	NA	NA	NA	NA	NA	NA	NA	NA	NA	8678690	NA	NA	NA	3406610	NA	NA	NA	1686310	NA	NA	6122510	NA	NA	NA
P07948	LYN	1632430	NA	1226370	NA	NA	NA	NA	NA	NA	1207280	NA	NA	NA	NA	NA	NA	NA	NA	NA	NA	NA	NA	NA	2135255
P07951	TPM2	14388800	18196100	NA	88959000	2194020	429490000	49690100	164786000	22165300	NA	76031800	23622500	24022200	64548900	125104000	NA	74353100	13869800	304084000	NA	9967400	NA	29672900	NA
P07954	FH	4600010	5418970	17710300	1710725	2495790	3061130	2911850	3318050	5134280	16219100	2204640	4073200	3781630	8477870	3595540	3292840	6380350	9522660	NA	4027970	9976765	7618840	2333690	11034200
P07996	THBS1	NA	3774000	3099890	NA	NA	NA	NA	NA	NA	NA	NA	NA	NA	NA	NA	NA	4032080	9851510	NA	NA	13431000	NA	NA	NA
P08118	MSMB	NA	NA	NA	10435900	NA	NA	13815700	NA	NA	NA	NA	5833330	NA	5974815	NA	NA	NA	NA	NA	NA	22980600	10102105	NA	NA
P08123	COL1A2	31780600	28130900	16980800	27740900	16487600	14989150	67855100	38578000	26325400	29874300	51700400	12782800	14668700	8929020	50071750	102377000	46806550	25969000	23220100	21137900	15808500	28140100	46901900	16222400
P08133	ANXA6	2936840	3001830	3063050	10469280	3704410	11546600	7695200	9948010	4062330	3904800	11252600	3358975	4462055	5780240	20453750	17000050	8313590	4647605	12032000	10299560	5237190	6904890	19418800	4032700
P08134	RHOC	NA	NA	NA	NA	NA	NA	1839770	4020730	NA	NA	NA	6758960	NA	8037750	NA	NA	NA	NA	NA	3637840	2074440	15458500	NA	NA
P08185	SERPINA6	NA	NA	NA	2326000	NA	925308	NA	3191080	1430480	NA	NA	1705890	1947850	NA	2827620	2836170	2608320	NA	4080560	4006550	NA	4459550	2852420	NA
P08195	SLC3A2	NA	1445460	1987160	NA	NA	NA	NA	NA	1301730	2712600	NA	2150990	1754445	3003460	NA	NA	NA	1929850	NA	NA	1845720	2710120	NA	1270080
P08236	GUSB	2819450	3212875	2680900	NA	NA	NA	NA	NA	10940900	2785420	NA	5354930	7081760	9237165	NA	NA	NA	2122600	NA	NA	3463315	NA	NA	2221965
P08237	PFKM	2368790	3001340	2059960	1496115	NA	6035170	1491495	4803320	2351980	7194220	3956570	3887370	4341120	4840400	3606010	2583990	6896780	4536785	8448475	NA	3656800	1907260	2331090	3095875
P08238	HSP90AB1	20790700	20554450	15857000	8178860	NA	8836785	11049600	8266970	25639400	24527700	11836300	26940850	31918400	14193800	19226900	14487300	25683200	22121900	12131800	5010085	12680100	8661305	10747400	40632600
P08240	SRPRA	1492800	NA	1489560	NA	NA	NA	NA	NA	3705860	3098875	NA	2940750	2780430	NA	NA	NA	NA	NA	NA	NA	NA	NA	NA	2205360
P08243	ASNS	NA	NA	NA	NA	NA	NA	NA	NA	NA	NA	NA	NA	NA	NA	NA	NA	NA	NA	NA	NA	NA	NA	NA	3015860
P08246	ELANE	NA	NA	NA	NA	NA	NA	NA	NA	NA	NA	NA	NA	NA	NA	NA	NA	NA	NA	NA	2300675	NA	NA	NA	NA
P08253	MMP2	NA	NA	NA	2048200	NA	NA	2548320	1736320	NA	NA	2427920	911578	894178	NA	3578830	NA	3082260	NA	NA	NA	NA	NA	NA	NA
P08294	SOD3	NA	1.80314e+06	5522040	8858680	1998595	7382060	NA	14671700	2385960	3698795	11507045	5694915	6141285	2720990	17861400	19546035	5834100	3682130	6880900	2368715	2229040	20798500	18013200	3014480
P08311	CTSG	NA	430819	NA	3883780	1312860	4602070	6146570	2302440	1102200	177075	2669570	1345440	1356890	5674900	1329620	NA	NA	NA	4759770	5948260	NA	8804940	2502180	NA
P08397	HMBS	NA	NA	509996	NA	NA	NA	NA	NA	NA	1289150	NA	NA	NA	NA	NA	NA	NA	NA	NA	NA	NA	NA	NA	810392
P08473	MME	9331060	6784570	NA	NA	NA	NA	NA	NA	12019080	4725330	NA	2990020	2923675	2914395	3577835	NA	4995890	NA	NA	NA	9880830	NA	NA	NA
P08493	MGP	NA	1131920	NA	NA	NA	3746610	NA	4324540	NA	NA	4112480	2217670	2057210	NA	2249170	NA	NA	NA	9810410	15553100	1680640	NA	5199530	NA
P08559	PDHA1	4427480	4317830	12927300	2505930	NA	NA	NA	1575530	3294760	NA	NA	2989420	3059530	4941065	4760870	NA	NA	9373260	NA	NA	7953020	3440415	NA	3532990
P08571	CD14	NA	NA	NA	784502	NA	NA	NA	NA	NA	NA	350957	NA	NA	NA	NA	NA	NA	NA	NA	NA	NA	NA	880916	NA
P08572	COL4A2	7950690	7861840	18167700	14277100	11453360	15493400	12208250	9207510	9043710	6090175	3636705	7930210	6994650	3931750	15366095	NA	NA	3605815	5461190	83140215	8665000	15667500	13317450	31968300
P08574	CYC1	7861720	8168965	10416300	NA	NA	NA	NA	NA	10750400	4777875	NA	5215730	3746855	NA	6463740	NA	NA	7525930	NA	NA	16519500	NA	2295910	26327400
P08575	PTPRC	NA	NA	NA	2143080	NA	NA	NA	NA	NA	NA	NA	1898900	NA	NA	NA	4758800	NA	NA	2213170	2807740	NA	NA	NA	NA
P08579	SNRPB2	NA	1358200	NA	NA	NA	NA	NA	NA	NA	1789930	NA	NA	NA	NA	NA	NA	NA	NA	NA	NA	2190980	NA	NA	NA
P08590	MYL3	NA	NA	NA	26581900	NA	NA	NA	NA	NA	NA	NA	NA	NA	NA	NA	NA	NA	NA	NA	42658100	NA	NA	NA	NA
P08603	CFH	NA	1219700	NA	2707910	NA	2332915	NA	3701845	3761945	NA	4482105	2167760	2612600	1723550	5721270	NA	3050080	1222530	9528430	4580280	2174810	7358160	2954550	4452650
P08621	SNRNP70	6878420	2987105	3381040	NA	NA	NA	NA	NA	1990880	4554270	NA	2827190	2978115	4716320	9288680	3964800	1332790	2804500	NA	NA	4290090	9902735	NA	2553230
P08648	ITGA5	2343145	2623810	NA	7124530	9455920	3535960	5811615	11559600	4189640	3535120	13474750	4661750	4242150	2515140	12296500	6444500	7329750	NA	3747360	4600700	6272880	5248310	8814590	2474980
P08651	NFIC	NA	2498150	NA	NA	NA	NA	NA	NA	2156390	NA	NA	NA	1935600	NA	NA	NA	NA	NA	NA	NA	NA	NA	NA	NA
P08670	VIM	6249430	6297485	7585920	10609450	12128150	7612810	18557200	11797600	8386360	17402800	16593400	7134020	6115025	10242500	31233700	37485200	48620500	12131900	16005200	20631400	10137700	22938200	14631450	10030915
P08697	SERPINF2	NA	836565	NA	NA	NA	NA	NA	2575140	751951	NA	2021770	1933300	2005000	NA	3281600	4298390	NA	NA	2342290	7730635	1647700	2589410	2321700	NA
P08708	RPS17	14004100	6831820	7890780	NA	NA	3006200	3329190	NA	6748970	13720100	5317160	7997900	7529960	11668300	5983365	8210660	NA	13026000	NA	NA	10598700	7145480	NA	13214400
P08727	KRT19	NA	NA	NA	NA	NA	NA	NA	NA	2718470	NA	NA	NA	6455500	16342500	NA	NA	NA	NA	NA	NA	NA	NA	NA	NA
P08754	GNAI3	4833910	894459	602967	NA	NA	NA	NA	NA	842994	5955090	NA	2774870	642020	NA	NA	NA	NA	5042930	NA	NA	9037400	4293945	NA	9661880
P08758	ANXA5	9781820	15296900	12903750	6542180	4029115	8981850	10603800	8114485	13786600	14005300	7822295	16532700	17330200	13585500	15905400	28082600	20011350	14289700	13656300	13341600	11809900	4267310	20424400	19890600
P08865	RPSA	1889715	7531720	3692680	7380870	4047370	6730285	9040780	5272925	7280065	9471115	6641585	8290705	7651040	9738465	8986550	15242500	10830665	33274500	8359660	7213750	6839160	17420200	7713510	7189555
P08962	CD63	NA	7583345	4901080	NA	NA	NA	NA	NA	15724900	5829860	NA	4878805	4887340	3990660	NA	NA	NA	8133340	NA	NA	9106290	NA	NA	2093370
P09001	MRPL3	NA	NA	2702440	NA	NA	NA	NA	NA	NA	NA	NA	NA	NA	NA	NA	NA	NA	NA	NA	NA	NA	NA	NA	3732570
P09012	SNRPA	3966720	4176120	NA	NA	NA	NA	NA	NA	3202965	2985260	NA	4878590	4986980	2532930	1808030	NA	1716410	2179280	NA	NA	5460345	NA	NA	2904400
P09104	ENO2	28132900	36604400	49351510	7760430	5744550	27270800	10501300	34748700	37866300	3670880	22024950	26729950	11618800	22367450	19972100	8707375	48421100	14273900	29584500	4174970	52574350	10100400	7424180	44329200
P09110	ACAA1	NA	2566222	3866680	NA	NA	NA	NA	1171740	5329760	5942860	NA	1926365	6207015	4898610	3070520	3470810	NA	1455760	NA	NA	7885640	3029160	NA	2529565
P09211	GSTP1	1365520	4655990	4447440	5129240	10299255	8683620	4776960	6289455	3655320	6380540	3393905	9850450	9787250	8556290	9364120	20458000	14164100	5080720	7074775	7539180	5963100	10462845	8922600	4515790
P09234	SNRPC	5955720	6239240	2930185	NA	NA	NA	NA	NA	4017400	6082850	NA	4578250	4431880	6705140	NA	NA	NA	5265500	NA	NA	8074870	NA	NA	5797420
P09382	LGALS1	6878210	9181220	8523135	21579600	21498900	31441300	16121600	23437000	5145710	22837500	28682700	5889190	5270640	15164500	18752300	7259355	48722400	9841100	32848700	30460600	7572970	8836775	8594255	16707100
P09417	QDPR	4688500	6420300	8009140	3439015	NA	4268850	4331055	3590980	3686990	3260380	2797620	3861975	4310630	4551740	7258150	NA	8656160	11355200	6769610	NA	5308830	5218320	4277805	7716110
P09429	HMGB1	2301680	1844720	1932080	NA	NA	4684990	NA	3127440	3079640	10762400	2783590	13925150	2423130	14021600	13580130	NA	NA	5835690	4657200	NA	9474710	11564070	5533060	NA
P09455	RBP1	NA	648061	NA	4694175	2770850	1312190	4059885	2816555	524148	NA	1756370	1075560	977181	2216510	4733320	10136940	5861940	NA	3416090	3668015	NA	1302170	2962820	2213700
P09467	FBP1	7991180	15779500	6211870	NA	NA	26164200	NA	NA	12714500	7133135	NA	9209730	8820080	4906035	3017410	NA	3308995	7395870	NA	NA	15091050	NA	1805040	7886110
P09471	GNAO1	24191300	NA	NA	5329830	30287000	532935	6688050	4924100	NA	NA	2525560	NA	2468930	NA	15783950	11123350	19513950	24760000	869793	766320	NA	NA	4387440	20083200
P09488	GSTM1	NA	1360610	NA	NA	NA	1585900	NA	2668490	NA	NA	1390375	NA	NA	NA	9805370	NA	NA	NA	2321397	882874	2800530	NA	4586275	NA
P09493	TPM1	7908330	3943110	NA	23163000	8271660	16851900	19404800	19442800	4259810	7008060	13599100	6841985	3921155	9908490	18541400	30790450	20776550	11955165	13423000	11498200	11078100	20527300	10581000	6673460
P09496	CLTA	1364210	5031010	NA	1142460	1430660	NA	772839	NA	4686700	NA	2027070	4122800	4036450	8130720	NA	1847170	NA	8504980	NA	NA	6696920	5412240	NA	9517210
P09497	CLTB	3613760	NA	20211000	NA	NA	NA	NA	NA	NA	NA	NA	NA	NA	NA	NA	NA	NA	4394455	NA	NA	5866750	3434830	NA	9741670
P09525	ANXA4	5228560	3257970	4553490	4672370	10863810	3816955	4113955	3566710	3827140	8758920	3873170	3220160	4359950	6168710	6307170	6482520	4567450	6774325	5281740	4928970	3917370	6773630	5295460	10383000
P09543	CNP	2931560	3086200	NA	NA	NA	NA	NA	12857900	9097875	4772120	563678	1760980	2198630	3431180	2048410	NA	NA	1143010	NA	NA	3545470	1770285	NA	3176710
P09619	PDGFRB	NA	NA	NA	482737	NA	NA	1354020	418319	NA	NA	NA	NA	NA	NA	NA	1343060	1426470	NA	NA	NA	NA	NA	NA	NA
P09622	DLD	2897655	4917540	1.40481e+06	NA	NA	2353020	NA	2023850	4621750	4362815	1494070	5618300	4087415	4823040	3300900	NA	NA	2799935	NA	NA	3783365	5763425	1984980	4168320
P09651	HNRNPA1	10449000	12673800	10213445	1716080	271794	1703710	3642480	1047647	9345340	969164	2163820	7900080	8170465	5841330	9592370	7785450	9437100	3562020	3196240	2742215	11006760	6494825	1740910	NA
P09661	SNRPA1	7456130	3613080	1272150	NA	NA	NA	2750720	NA	NA	3421790	NA	2836035	2916650	6395550	NA	5054700	NA	6894360	NA	NA	9346385	6612220	NA	4599570
P09668	CTSH	NA	11184300	8008740	NA	NA	NA	NA	NA	14968500	7926010	NA	4845230	4683400	7948970	4915380	NA	NA	5793420	NA	NA	15183430	NA	NA	5440640
P09758	TACSTD2	NA	NA	21237000	NA	NA	NA	NA	NA	NA	6902180	NA	NA	NA	20605300	NA	NA	NA	1638620	NA	27302500	1146640	NA	NA	20576000
P09871	C1S	NA	NA	NA	2554190	NA	1650100	3072040	2401810	1510745	NA	5471360	1835115	1849660	NA	3286780	NA	6189920	NA	7144780	3429415	NA	NA	2562965	NA
P09874	PARP1	2910225	7361950	12394805	1605040	455194	1666240	5219690	1081693	5402500	3395375	1681120	3044430	3554240	5218435	4951250	4468630	1047980	5699390	2504790	2383190	10557100	5310720	2909190	6821990
P09936	UCHL1	NA	NA	2838590	1383115	NA	781217	7153520	2868745	NA	NA	3.72387e+06	2387220	2529580	NA	5195650	1545370	9211000	NA	13741790	NA	NA	3299780	3784220	NA
P09960	LTA4H	4796150	4564590	5633340	3608410	NA	3622460	4144660	2972570	3683995	7616800	3761270	3465620	3062235	5890560	4243840	1441590	9450745	5329030	5813585	NA	5656240	4223630	2334675	6296225
P09972	ALDOC	4332680	3277005	24227400	5272370	6951700	6.76117e+06	8361340	10127500	4547775	13182800	7410460	2993660	2893280	13360400	7568645	3613955	11022700	6302355	NA	4902930	5956765	2797685	5781600	12979940
P0C0L4	C4A	NA	NA	NA	NA	NA	NA	NA	NA	NA	NA	NA	13293400	12568200	NA	NA	NA	NA	NA	NA	NA	3922030	4176310	NA	NA
P0C0L5	C4B	NA	3960100	NA	7902170	NA	7099620	NA	12147000	5308900	NA	10788200	13569500	13914300	7184440	12900400	9782850	NA	NA	29501100	19775645	7926480	5418470	11625900	NA
P0C7P0	CISD3	NA	NA	1244720	NA	NA	NA	NA	NA	NA	586752	NA	NA	NA	NA	NA	NA	NA	NA	NA	NA	NA	NA	NA	NA
P0C7P4	UQCRFS1P1	NA	NA	8174170	NA	NA	NA	NA	NA	NA	NA	NA	NA	NA	NA	NA	NA	NA	3752150	NA	NA	NA	NA	NA	22813400
P0CAP1	MYZAP	NA	NA	NA	4770160	8434360	5944930	2801020	7116110	NA	NA	4695000	827716	NA	NA	3783805	3267890	NA	NA	NA	NA	NA	3208580	4371615	NA
P0CF74	IGLC6	NA	NA	NA	NA	NA	NA	NA	NA	NA	NA	NA	NA	NA	NA	NA	11268100	NA	NA	NA	NA	NA	NA	NA	NA
P0CG12	CHTF8	NA	1713440	NA	NA	NA	NA	NA	NA	NA	2520690	NA	NA	NA	NA	NA	NA	NA	NA	NA	NA	NA	NA	NA	NA
P0CG38	POTEI	9427300	6694420	NA	7468250	2373380	25611800	958995	10018900	NA	NA	43146300	10601700	9648770	179404000	68828450	45956500	NA	NA	51226500	82373100	33012030	69366000	6726000	NA
P0CG39	POTEJ	7440950	8006630	NA	NA	NA	NA	NA	NA	7060220	NA	NA	11145000	NA	134373000	NA	59390300	NA	NA	NA	76154300	39843600	311256000	NA	NA
P0DOX2	NA	NA	NA	NA	NA	NA	NA	NA	258396550	NA	NA	NA	2389610	NA	NA	NA	NA	NA	NA	NA	NA	NA	NA	NA	NA
P0DOX4	NA	NA	NA	NA	4413050	NA	NA	NA	NA	3438970	NA	NA	NA	NA	NA	4537830	5313820	NA	NA	NA	4547470	NA	3538480	NA	NA
P0DOX5	NA	3331040	86320515	197430000	11774600	NA	70762250	4254990	319000000	149167030	125202000	175729005	87885240	84822620	7593990	236837000	NA	315432000	231752000	799772000	11547400	102215005	13294260	283105000	98461250
P0DOX7	NA	36749300	22343150	NA	96394410	13962695	58837400	22498155	96710900	31832125	NA	124193850	25246045	25733250	28857600	48254090	110532450	4208330	25840935	113328700	114960600	49427100	35570100	82146650	62332800
P0DOX8	NA	7385070	5516800	NA	25426450	NA	NA	NA	31747200	11391600	NA	19234050	9261760	16284700	12690500	12849450	NA	NA	10221600	43961850	42547100	9408710	14424700	15947160	11317100
P0DPB6	POLR1D	NA	NA	NA	NA	NA	NA	NA	NA	NA	NA	NA	NA	NA	NA	NA	NA	NA	NA	NA	NA	5576610	NA	NA	3348070
P10155	TROVE2	2520550	1822240	NA	NA	597185	2233880	1770360	1482310	4912120	2599120	2359250	6353855	6222400	7484965	4481380	3500670	NA	8645030	1844590	1927460	3710350	2409500	1385400	1600370
P10253	GAA	6512205	15653850	14219500	1187070	NA	NA	NA	468941	10042600	11073425	1040700	8600060	9328460	6669355	3699800	8099975	3294095	9199240	1439720	1552960	15604050	10988100	1554235	8064630
P10275	AR	NA	NA	4323670	NA	NA	NA	NA	NA	2594470	3641070	NA	NA	NA	2219570	NA	NA	NA	NA	NA	NA	3044990	NA	NA	NA
P10301	RRAS	1546583	1765242	4868010	5581645	863308	4632620	3521180	4380350	2.92076e+06	7038690	5389860	2.55047e+06	2557966	810324	10705215	1849480	6251330	1.69985e+06	6556425	4512580	2138206	1890180	8530790	5930280
P10398	ARAF	488133	NA	NA	NA	NA	NA	NA	NA	NA	311758	NA	NA	NA	NA	NA	NA	NA	NA	NA	NA	NA	NA	NA	630173
P10412	HIST1H1E	12492100	NA	NA	NA	5848970	NA	NA	23724300	88215200	7158820	NA	NA	NA	69802095	NA	NA	NA	68718150	NA	NA	59830650	30213500	NA	18809500
P10515	DLAT	3547120	5170450	4769735	4358040	NA	3035320	273611	2232270	8080830	NA	2254710	4431180	4595400	5258740	5360190	4200280	6700780	16664800	3558280	3676500	9459795	3812430	2358770	7612570
P10586	PTPRF	NA	NA	2368160	NA	NA	NA	NA	NA	NA	7087955	NA	NA	NA	NA	NA	NA	NA	3195780	NA	NA	4398685	NA	NA	2999620
P10599	TXN	167601000	205393000	555427	3631470	6095250	79662750	46606850	45669400	180129000	NA	57478000	128643000	136680000	212098000	78625000	6077100	66596450	180203000	67591900	NA	246335000	7618915	43695650	9514760
P10606	COX5B	7942440	6391330	16553800	NA	NA	2890645	1188160	NA	11602200	9508640	NA	7816410	7282170	20225500	NA	NA	NA	2899940	2937400	NA	13008700	12707200	NA	1979080
P10619	CTSA	2411755	3973050	3930520	NA	NA	NA	NA	NA	2143600	NA	NA	1.71666e+06	1777782	2544300	NA	NA	NA	2.3735e+06	NA	NA	3060680	2537470	NA	3676570
P10620	MGST1	7970930	9006020	NA	NA	NA	NA	2445530	NA	10196400	NA	NA	4796540	4749060	NA	NA	NA	NA	NA	NA	NA	6252005	10781465	4272150	5740930
P10636	MAPT	NA	2554790	5174690	NA	NA	NA	NA	NA	NA	NA	3853990	1518090	NA	5042100	7179310	NA	NA	3776880	NA	NA	2859540	NA	NA	NA
P10643	C7	NA	NA	NA	2075240	NA	2869415	1887770	3077620	1843560	NA	3644360	1294850	1253330	NA	3487600	NA	2777220	NA	2935465	NA	NA	NA	3434300	NA
P10644	PRKAR1A	NA	1096660	NA	3936780	3608620	5200170	NA	3144630	827274	NA	2280790	247905	417586	NA	5595120	6128330	NA	NA	1371280	2138920	535823	4748340	1341140	NA
P10768	ESD	7410000	18706700	12998400	9695310	3785810	18349400	5406360	12793500	5605020	40585700	12815200	5087570	10090700	2226940	24782200	2281400	16414630	26340300	7388040	5751000	17166400	7663500	5858500	6689556
P10809	HSPD1	8506025	15201200	9080880	3429630	4536730	3727090	3416710	3701180	14995100	15429350	5294880	22215700	19018600	17804850	10369800	8369520	9924960	27421100	7346200	5852740	20333800	12787300	5200880	19855500
P10909	CLU	3879900	2112380	NA	7262340	5530770	5238655	2709840	6717775	1489540	NA	3121160	4159440	4003585	3573780	6418595	7379790	3942760	4006985	7216570	6850970	3512515	4456840	9110625	3522440
P11021	HSPA5	28000450	19090800	9678220	7815610	14762300	7673180	15432700	6657800	24927400	13964600	8720380	12731550	16807100	13760750	17351700	11795550	11631100	11652400	14478600	9870655	16407450	14894900	7692720	16071600
P11047	LAMC1	4478270	4252920	6476990	5739475	7831870	8859260	9500695	7217880	7157730	3031490	8766305	6439660	7260900	3338770	14965300	9553000	8752830	3410600	8825620	6793760	4089190	8603575	13573050	3762120
P11117	ACP2	2379855	2824350	NA	NA	NA	NA	NA	NA	5188215	NA	NA	2761020	3039175	2299280	NA	NA	NA	NA	NA	NA	2383570	2362540	NA	NA
P11137	MAP2	6109080	2105515	7381640	NA	3287170	NA	NA	NA	1957270	3865220	1267300	NA	NA	5427721	4136020	NA	NA	NA	5508410	NA	3115680	1587315	NA	3446740
P11142	HSPA8	14174200	28488100	41926450	12590100	9307770	18780450	13389900	14340400	30795100	33699200	18111200	22394700	23363400	22428750	28320500	19256250	36941850	36883350	23200700	21726000	26060800	30713650	15597300	25980250
P11171	EPB41	NA	NA	1661070	NA	NA	NA	NA	NA	NA	NA	NA	NA	NA	NA	NA	NA	NA	NA	NA	NA	NA	NA	NA	NA
P11172	UMPS	986675	1903810	NA	NA	NA	NA	1377710	NA	2079100	3123700	NA	2139390	2276270	5053340	741366	3349340	NA	2976810	NA	NA	3482340	3198765	NA	3310595
P11177	PDHB	8221920	12652365	7454610	5609120	5328395	8358480	14826000	5332855	7662810	6899520	9583770	6072890	8217170	14342800	5430600	10632200	8521270	12515100	4461690	1957670	16912200	12393900	4666780	17197850
P11182	DBT	2046775	3358170	6530910	NA	NA	73616200	NA	69367800	5345480	5713205	92994600	2787260	3267470	8529420	4113750	73684125	4207830	5796040	36065200	35988300	4928980	5051220	58055100	6441560
P11216	PYGB	1685170	2133420	4742890	7280950	NA	5199440	10748550	7557930	4161200	5685890	4922620	5397280	5254235	3654560	13580950	7949645	8718710	4098875	4665865	4194695	3703350	5064170	7548840	3151090
P11217	PYGM	1672030	2061440	NA	9971750	NA	8596960	6957680	8116250	3952570	NA	8848670	6588060	5738520	5062420	14405750	NA	12850600	3911340	6011385	NA	2202170	NA	9265220	2814140
P11233	RALA	2164510	1756465	7047440	NA	3121640	NA	NA	NA	2201320	3031480	NA	1607010	1290740	5269450	NA	3248300	NA	NA	NA	NA	1595015	NA	NA	4188470
P11234	RALB	NA	4981040	5821130	NA	NA	NA	NA	NA	2586730	3540250	NA	3802260	3592720	NA	NA	NA	1509940	NA	2185030	NA	NA	NA	NA	11166300
P11277	SPTB	NA	NA	NA	NA	NA	NA	NA	NA	2092390	NA	NA	NA	NA	3042690	NA	NA	NA	1592220	NA	2094670	1763820	NA	NA	NA
P11279	LAMP1	NA	9241800	9673880	NA	NA	NA	NA	NA	18754900	6976090	NA	8188070	10036190	3908120	2574660	5821620	NA	NA	NA	NA	9149390	7962290	1494830	8777110
P11310	ACADM	7968825	6143100	6138700	NA	NA	NA	3899310	NA	2494430	NA	2877225	3194400	4532210	1679170	5156360	NA	2228130	11002900	3139905	NA	8989630	NA	NA	16601100
P11387	TOP1	1593430	12178700	NA	NA	NA	NA	NA	NA	10129800	NA	NA	11589600	13292500	1493010	11919500	8666180	NA	1401870	NA	5639070	10668330	4944975	NA	1347510
P11413	G6PD	NA	1217810	1306757	974813	NA	NA	NA	NA	1041910	2229770	1.24744e+06	1452400	1223070	5251370	2017040	NA	NA	NA	NA	NA	NA	1890470	1553060	1.08551e+06
P11441	UBL4A	NA	2528000	3656110	NA	NA	NA	NA	NA	2305620	3549950	NA	NA	NA	NA	NA	NA	NA	NA	NA	NA	NA	NA	NA	NA
P11498	PC	1043320	2558730	1435120	NA	NA	9005210	NA	NA	4328920	4958015	8533720	2026270	2237710	2858500	7311470	NA	NA	4884030	16157200	NA	5545055	2929355	5902020	6632930
P11532	DMD	NA	NA	NA	337784	NA	1397850	795485	1114045	392962	NA	817084	670054	608514	NA	1967080	932128	1855020	NA	1559700	1.2942e+06	495480	1940560	637919	NA
P11586	MTHFD1	3677530	6195450	4335060	3142720	2175510	3006945	NA	3163615	6292790	8918940	3195050	6186280	3572495	9773685	5993480	4995950	3856740	11306200	4570710	1721320	8606370	5806450	2802325	4622405
P11678	EPX	NA	3787910	3913520	2941415	NA	NA	NA	6353420	NA	4695515	NA	1487260	2122020	NA	NA	NA	NA	NA	1562480	NA	7986270	NA	NA	NA
P11717	IGF2R	581299	1030100	NA	NA	NA	NA	NA	NA	1116580	2960420	NA	746866	1171150	783312	NA	NA	NA	1113070	NA	NA	NA	1262140	NA	1817105
P11766	ADH5	6056690	5970880	NA	9348860	NA	11437700	15575300	5022030	6761070	5459140	4501860	6962370	6854430	7614740	9350940	7607060	5080390	6504410	9363320	5483370	5574255	7585970	5263100	6469655
P11908	PRPS2	NA	2635370	NA	NA	NA	NA	NA	NA	NA	NA	NA	2085400	2399120	NA	2613820	NA	2686170	NA	NA	NA	3059270	NA	NA	5137920
P11940	PABPC1	16348800	6885160	7476350	4743110	10896700	NA	4810360	NA	7800000	10775700	3576985	4883715	5402365	6410060	6521490	9164300	NA	5602860	9703960	9898340	9726780	19349100	NA	5629820
P12004	PCNA	1261660	1044980	6684630	NA	NA	NA	NA	NA	NA	3168685	NA	2978820	2661290	4571000	NA	NA	1953280	4604800	NA	NA	2635130	5292250	NA	4939100
P12074	COX6A1	NA	NA	9233140	NA	NA	NA	NA	NA	NA	NA	NA	NA	NA	NA	NA	NA	NA	NA	NA	NA	NA	NA	NA	NA
P12081	HARS	NA	3132195	7397120	NA	NA	NA	NA	NA	2427530	6400020	NA	2362560	2411980	8430160	1896580	NA	7707810	6528710	5667990	NA	6019180	NA	1208230	5519720
P12109	COL6A1	18171600	5583320	3983055	8825050	13316200	14840700	8332230	14924300	7522045	11162000	10692300	4552380	4307210	7849870	12854500	22442800	7034150	13340600	17535450	18340200	8569100	12944400	12149100	4006365
P12110	COL6A2	9940240	11413600	48997150	14903900	13856250	9698580	23456800	16545500	8781790	14777300	23847500	6968460	9089850	15143000	21185800	14566500	24183300	19057000	14984400	26733250	16607150	7816740	19519700	8877330
P12111	COL6A3	8952855	9719030	6386780	11157900	22133500	14968600	13398550	17279300	10247900	10291700	11881750	6957520	8325140	14396900	14709450	18417850	15140000	13325100	15048900	16939900	10894300	11250600	11844100	16322500
P12235	SLC25A4	6136820	6664410	NA	4160050	NA	5838250	3553740	4663530	5817180	NA	2128340	2212620	2330150	3467270	6832380	NA	3552930	12978900	6864540	NA	9366960	NA	4323970	15255200
P12236	SLC25A6	NA	9793465	NA	2172850	NA	1401500	NA	1778580	10821850	NA	838860	2910770	3653550	7198555	3686915	3948245	NA	11376750	4314945	4226585	22032950	7397405	1729675	11812600
P12259	F5	NA	NA	NA	NA	NA	NA	NA	NA	NA	NA	NA	NA	NA	NA	NA	NA	NA	NA	NA	NA	452828	NA	NA	NA
P12268	IMPDH2	6572240	6225850	3542880	1731310	NA	1070852	NA	1291750	6412240	3094965	1860230	7089830	5969910	8264065	1569615	2929350	2262345	5563195	NA	NA	8893590	9417300	2588130	6086490
P12270	TPR	3056500	2541730	2754340	NA	NA	NA	NA	NA	2126420	3897300	831932	1665790	2244530	3620170	1011224	1126490	NA	955666	NA	NA	3554080	3073450	2029600	3048180
P12277	CKB	49588500	56406650	22355200	29887000	9348730	29939600	31283400	36047950	39908850	14880200	39856900	35606850	36324400	21563900	59272800	30742650	35311000	37208200	21478700	22164100	49457000	34372300	50671800	44560300
P12429	ANXA3	7720920	4570050	15662735	NA	NA	10080400	NA	3310720	4951420	8294260	4840360	3869480	3971910	5917430	2902250	7326700	NA	7355860	3148530	3071570	6079620	14370550	9267150	20204900
P12532	CKMT1A	7200280	8407530	8534740	NA	NA	NA	NA	NA	2309785	8900370	NA	6088170	6015430	5455060	1832780	NA	NA	2464920	NA	NA	11565800	4375385	NA	2323150
P12694	BCKDHA	8604690	9924935	6498500	NA	NA	NA	NA	NA	8865880	3946455	NA	5659570	5334735	4580290	4422420	NA	2233170	11550600	NA	NA	11710800	3463670	NA	9026910
P12724	RNASE3	NA	NA	NA	2873790	NA	NA	NA	6553740	NA	NA	NA	1517350	NA	NA	NA	NA	NA	NA	NA	NA	NA	NA	NA	NA
P12814	ACTN1	6001470	8263370	10931400	13807050	8932605	34886400	12816000	22228400	8590240	10987620	33732500	10908700	11704700	12204850	22920500	26475700	15190550	7610590	31608800	27975900	13507700	16884000	23426200	5365025
P12821	ACE	2910800	2774410	NA	NA	NA	184726000	NA	138339000	NA	NA	NA	NA	NA	NA	NA	NA	NA	NA	115691000	NA	3230210	NA	NA	NA
P12829	MYL4	NA	NA	NA	74129300	NA	NA	NA	NA	NA	NA	52836860	NA	NA	NA	127989000	7225880	NA	NA	2144650	NA	NA	NA	72183900	NA
P12830	CDH1	8058940	7907830	5282185	NA	NA	NA	NA	NA	4529380	6225395	NA	4447145	4432200	6880900	1550525	NA	NA	8449125	NA	NA	9091550	7240160	NA	9518820
P12883	MYH7	NA	NA	NA	NA	NA	NA	NA	NA	NA	NA	NA	1798480	NA	NA	NA	NA	NA	NA	NA	NA	NA	NA	NA	NA
P12931	SRC	8362260	NA	NA	NA	NA	NA	NA	NA	NA	NA	NA	NA	NA	3482030	NA	5545250	NA	NA	NA	NA	NA	NA	NA	NA
P12955	PEPD	NA	NA	2288740	NA	NA	NA	NA	NA	NA	6344910	NA	591561	NA	702881	NA	NA	NA	NA	NA	NA	787596	5577620	NA	2067750
P12956	XRCC6	7942390	9351375	8886515	2215840	4632225	1799540	5372575	1451210	6007585	12798300	3834670	7413710	7453475	8436240	7984195	4614890	11574200	9232610	5397130	4717200	11760750	8472450	3291140	10948800
P13010	XRCC5	10196805	5115420	5378925	2420890	NA	927260	1990220	4.29677e+06	3833585	10580505	1008558	3736615	4364890	4753795	5021780	3480105	8062430	6474800	1325780	784134	8326080	4987860	1756930	6513780
P13073	COX4I1	2085180	3589185	21117500	NA	NA	1710220	NA	NA	16913100	18347700	NA	5616420	3306795	6336370	2421320	NA	1808899	4843170	NA	NA	6019720	NA	NA	NA
P13284	IFI30	NA	NA	4706410	NA	119056	NA	NA	NA	NA	224457	NA	NA	NA	NA	NA	NA	NA	NA	NA	NA	NA	NA	NA	238626
P13473	LAMP2	6531050	3382095	NA	769396	NA	263452	1727450	687899	63278400	NA	564950	20059500	9661570	16784300	2921940	NA	3364010	10121800	564157	NA	7430215	16111500	317796	14094410
P13489	RNH1	6954225	7215340	12066750	7927380	3475930	5709510	10976700	7996325	8336630	17957900	1809870	4176100	10151340	6539010	15655960	2275640	19597850	13797800	NA	3395690	3736830	7951265	6039545	9356940
P13591	NCAM1	NA	NA	NA	1250550	5460650	2463490	1228710	2031445	NA	NA	1240210	NA	NA	NA	2535265	NA	2414045	NA	2605640	2630970	NA	NA	2122420	NA
P13611	VCAN	1920194	2472230	10349275	3648990	NA	NA	1184070	1.96366e+06	NA	2133030	3056450	3165790	3335060	4352670	6416620	4316020	5779195	3416405	11240520	5326155	5054400	843414	NA	3757710
P13637	ATP1A3	NA	NA	NA	NA	NA	NA	NA	NA	NA	NA	NA	NA	NA	NA	NA	NA	NA	NA	NA	NA	NA	5178740	NA	26594800
P13639	EEF2	3338010	5036555	10168100	2418735	4537290	4048900	2252715	341321	7665345	8520590	4619570	4339590	4581615	6535470	4886010	2150910	5874980	10493800	3436730	6017660	5273270	8408240	4264300	11633000
P13647	KRT5	2386220	NA	NA	6403770	NA	NA	10760000	NA	NA	NA	NA	NA	NA	7692470	NA	9557380	NA	2282950	NA	NA	2998820	NA	NA	NA
P13667	PDIA4	11746750	7814745	11429100	4439540	4707260	740529	3928180	565308	7629580	30731700	930604	6373430	6406680	6854155	5475000	7494455	11296300	7283850	8287590	3711110	10601400	11910600	685416	10410500
P13671	C6	NA	32699500	NA	558994	NA	119125	NA	160004	47434800	NA	NA	19871200	20050600	38065200	778299	NA	NA	NA	4954905	NA	50472500	30804800	491242	NA
P13686	ACP5	NA	NA	NA	NA	NA	NA	NA	NA	3538070	NA	NA	NA	NA	NA	NA	NA	NA	NA	NA	NA	NA	2950110	NA	NA
P13693	TPT1	1024040	3651875	NA	1136200	1879180	1674290	NA	1973110	2552990	NA	2664120	2056412	3525040	2409890	4201910	2836730	NA	NA	3253990	1242010	8062055	4213440	2263220	NA
P13716	ALAD	1759440	1889305	2493490	NA	NA	NA	1767000	1.23159e+06	2672810	4534540	1084940	2471780	2409400	2947700	2228590	2070800	3669680	1648570	2090540	NA	3499840	4368440	1057438	1902350
P13760	HLA-DRB1	NA	NA	NA	NA	NA	NA	NA	NA	NA	2048150	NA	NA	NA	NA	NA	NA	NA	NA	NA	NA	NA	2412560	NA	NA
P13762	HLA-DRB4	NA	1896710	856768	NA	NA	NA	NA	NA	NA	NA	NA	2444010	2473540	NA	NA	NA	NA	NA	NA	NA	NA	NA	NA	NA
P13796	LCP1	6264720	7805720	12237700	NA	NA	NA	6477785	NA	4965680	10343700	NA	6364155	6523080	2338340	7967710	8126030	3156790	5369280	5944485	5639860	13789900	7240300	3969045	13248650
P13797	PLS3	NA	2825840	NA	3983350	NA	4451510	NA	3455020	1857970	1212630	4636070	5056490	5332550	6562650	6633350	6798130	NA	2965260	8022010	7946030	4170120	5159090	6106600	2627500
P13798	APEH	7360005	8598390	NA	NA	NA	NA	NA	NA	8926545	13291900	NA	4808530	5572860	5115290	7079580	7092530	3139216	15637600	NA	NA	6053550	10301660	NA	6520270
P13804	ETFA	7478220	9560165	6924680	2243340	4208020	1662100	NA	NA	11220000	14352500	3814220	6581310	7225080	9394180	6286110	3313130	NA	15724600	2438435	2181285	12817200	10149720	2967330	12952700
P13807	GYS1	NA	1329940	1897900	NA	NA	NA	NA	NA	NA	7535970	NA	1783930	2096930	NA	2680180	NA	1761740	4052760	NA	NA	2537940	6838370	1992040	7693330
P13861	PRKAR2A	13181200	10622500	11977900	NA	4417720	8503370	7993330	6275835	12415200	12549700	8449420	12470200	9446810	12220800	10386200	9920580	14734400	12470000	4197150	3161130	18040200	7823480	2.27827e+06	18623200
P13929	ENO3	NA	16256700	28877600	8623760	16134500	8894045	NA	10335015	12131940	20551650	14335600	13751900	12859500	22524000	19304700	32179600	12333300	16746200	15846325	21598800	23784900	31480600	9741225	NA
P13984	GTF2F2	1168800	1067590	NA	NA	NA	NA	NA	NA	NA	NA	NA	NA	NA	NA	NA	NA	NA	NA	NA	NA	1824640	NA	NA	NA
P13987	CD59	NA	NA	NA	NA	NA	NA	NA	NA	NA	NA	NA	NA	NA	3000465	NA	NA	NA	NA	NA	NA	NA	8098530	NA	NA
P14136	GFAP	2381860	26594615	7243500	NA	NA	151037000	3432520	NA	63225985	5289370	244641000	97858400	4007230	NA	NA	1106990	261756000	6739220	127921000	NA	NA	9447460	232495000	9589520
P14174	MIF	NA	135073000	1216150000	46751100	NA	117530750	NA	95439850	348990500	1125840000	61274300	117154000	121527000	4717010	194069700	86373300	485783000	185403000	135260100	34232700	19457400	4875410	103379200	294958500
P14209	CD99	NA	4216530	2519170	NA	NA	NA	NA	NA	2295570	NA	NA	4985520	5005590	NA	5305360	NA	NA	NA	1664130	NA	5553200	NA	3144530	NA
P14314	PRKCSH	4663715	5329310	11862275	4941405	4344680	5268485	6426430	4766800	8665960	21546250	4849420	8749620	8066650	10392400	12142900	8099680	18518500	12278100	4595130	4342715	10410100	8465520	4024150	17263200
P14317	HCLS1	NA	NA	NA	NA	NA	NA	NA	NA	NA	NA	NA	NA	NA	4893470	NA	NA	NA	NA	NA	NA	NA	NA	NA	NA
P14324	FDPS	NA	NA	1886860	NA	114691	NA	NA	NA	878190	2274020	NA	915802	768706	NA	NA	128765	309643	NA	NA	NA	NA	NA	NA	949799
P14406	COX7A2	NA	NA	27577100	NA	NA	NA	NA	NA	NA	19476900	NA	NA	NA	NA	NA	NA	NA	NA	NA	NA	NA	NA	NA	2467570
P14543	NID1	2320335	2239930	7495570	6530525	11967200	18947350	5674840	8189880	3530060	5467305	8940730	3276755	3813340	2425565	10160755	12117195	12997850	3593620	4273110	6021960	4059340	8502990	4789940	2350200
P14550	AKR1A1	19479745	11125200	10024400	5378890	654464	4748165	9058130	3779380	20018550	12786500	3788010	18849400	15861400	5667905	8555050	9486000	13055160	16104300	4049520	4044510	6923195	11966675	6009905	20069900
P14555	PLA2G2A	NA	NA	NA	NA	NA	NA	NA	NA	NA	NA	NA	NA	NA	NA	NA	NA	NA	NA	NA	NA	NA	11459990	NA	NA
P14618	PKM	12579600	5405600	6656780	9180410	6086590	10921100	10608350	10181700	8895360	9501480	9722680	13139300	9352250	11460750	14134300	13809200	12828350	13214300	13277600	10455200	10395100	19503800	7679520	19489250
P14625	HSP90B1	11721940	6978565	13547800	4811635	3496710	6385920	11324200	4633740	9889080	21291800	6759115	9671990	12659450	8947690	10382140	10683150	14271040	11851150	11614600	7715240	13839200	9655260	7678420	12027150
P14678	SNRPB	17676100	12288785	NA	NA	NA	NA	NA	NA	5532885	NA	NA	15967250	14514900	6145620	NA	2835280	NA	14343150	NA	NA	16629285	12937180	NA	23058450
P14735	IDE	1316740	NA	709015	NA	NA	NA	NA	NA	1620700	4962550	NA	1123060	1.10962e+06	NA	NA	NA	NA	NA	NA	NA	NA	NA	NA	1.34602e+06
P14854	COX6B1	NA	NA	NA	539093	1071460	1650760	624886	990833	NA	NA	NA	NA	NA	8308240	NA	NA	NA	NA	NA	NA	2090780	9848830	NA	NA
P14866	HNRNPL	8345670	13636300	6892310	3374080	1177300	4560680	5165300	1404545	10702100	6633080	3703055	9822775	9372260	7600300	6984730	6738005	7860440	8202600	4534440	2473180	9236170	7704960	4096460	7330455
P14868	DARS	3327415	3769610	9561570	1793190	NA	NA	2127315	2043170	4503380	5864920	1589060	4338465	4484745	2642650	3275860	5178160	3055580	3797220	1644250	NA	4684910	4176710	1930020	5263940
P14923	JUP	12079100	12911600	10611700	177156	NA	NA	1258615	NA	9162350	3252120	2074810	7155050	7075510	5111160	7604475	4134450	4806070	13356500	5457930	NA	13143400	8591605	761976	8611685
P14927	UQCRB	7747055	6214610	4344700	2371650	NA	2807990	2512000	2529600	7637500	3937210	1883040	6767075	7423845	5855195	5032030	1917850	2510410	13536600	2727790	2795430	8415860	4734455	2343940	24242030
P15088	CPA3	2611020	3344840	NA	5136260	NA	10673470	11460000	NA	2100270	NA	NA	2364380	2350410	5038080	NA	NA	NA	3672940	9785260	NA	2862620	NA	8827740	3371900
P15104	GLUL	NA	NA	NA	NA	NA	NA	NA	5854115	NA	NA	NA	1945990	2518950	NA	NA	NA	NA	NA	NA	NA	NA	NA	NA	NA
P15121	AKR1B1	NA	NA	NA	NA	NA	NA	1126110	NA	NA	NA	NA	582465	1.17167e+06	NA	1289650	NA	511656	NA	7057330	NA	NA	1044440	1029610	NA
P15144	ANPEP	NA	NA	7756890	782914	NA	NA	NA	NA	8240360	4244250	NA	3443700	3398605	6013290	2478640	2424110	NA	NA	NA	NA	NA	2126915	NA	NA
P15170	GSPT1	NA	5955020	5350640	NA	NA	NA	NA	NA	6797050	6474910	NA	5859850	5593640	7833050	NA	NA	NA	4896260	5226360	4680670	9743340	8055710	NA	6674445
P15259	PGAM2	NA	NA	NA	NA	NA	NA	NA	NA	NA	NA	NA	NA	NA	NA	NA	NA	NA	NA	NA	1433730	NA	NA	NA	NA
P15289	ARSA	NA	NA	1290460	NA	NA	NA	NA	NA	10532020	6160120	NA	4410405	3644205	NA	NA	812399	NA	NA	NA	NA	NA	19035000	NA	6.49722e+06
P15291	B4GALT1	NA	NA	NA	NA	NA	NA	NA	NA	NA	1210160	NA	767102	673896	NA	NA	NA	NA	NA	NA	NA	992262	NA	NA	NA
P15309	ACPP	5180115	11488400	21141500	6335705	NA	NA	NA	NA	24660000	3912050	NA	9147455	9795010	11375150	4093630	7128765	22371855	9144970	1651875	1459225	7965775	15204300	821565	10610955
P15311	EZR	8185620	8917220	4049300	5814205	10567600	8539040	2846690	10043400	11316300	4682415	8767955	6940370	6920280	12134530	11036700	16755100	10314500	7484590	8911940	7713940	9877140	15923200	7463450	21165750
P15374	UCHL3	NA	2667430	2462090	NA	NA	NA	2154850	NA	1834850	4310890	NA	2883630	2660705	2546530	NA	NA	4593380	5686405	NA	NA	6764795	NA	NA	7299550
P15428	HPGD	32986000	4150195	NA	81905300	NA	47883200	25384300	88711100	NA	11837800	59067800	16711019	NA	611445	83728000	NA	78596900	NA	37803300	NA	NA	NA	81942200	NA
P15502	ELN	NA	3743180	5187645	3118255	NA	NA	2804500	3787260	2836070	3325765	2491965	4603540	5247200	5241820	2936170	6631280	8064290	4358025	3235590	2651340	7624655	NA	10466085	2762550
P15529	CD46	NA	NA	NA	NA	NA	NA	NA	NA	NA	NA	NA	NA	NA	2080910	NA	NA	NA	NA	NA	NA	1465420	NA	NA	NA
P15531	NME1	15202500	11713550	11009000	NA	2136610	NA	2460310	3382840	13385200	21125250	27613100	10710500	12251990	13643600	6184495	1702670	NA	17750700	19466750	NA	19169300	16766900	NA	12451250
P15586	GNS	1929370	9243370	3.0785e+06	NA	NA	NA	NA	301568	11008500	NA	487903	1924610	1922515	3771540	767306	1556260	NA	2855815	NA	NA	2877610	4329100	NA	2570097
P15735	PHKG2	NA	NA	NA	NA	NA	NA	NA	NA	NA	1004780	NA	NA	NA	NA	NA	NA	NA	NA	NA	NA	NA	NA	NA	NA
P15880	RPS2	4899280	6485305	5371530	6391810	4815240	3773975	8236610	2968090	6983330	14338500	2891160	4395590	6523610	10881600	10291700	6752280	3396955	10175100	4106420	5213100	11087100	14114300	3964115	10198000
P15924	DSP	2183150	3774840	7654870	1858890	NA	NA	NA	NA	5102670	4721680	NA	2849010	3014220	3873695	3125415	3302320	2324970	5876320	NA	NA	6772140	3398635	NA	5292530
P15927	RPA2	NA	3964325	8033805	NA	NA	9667440	NA	10191800	4116515	10614850	12627900	2204180	3749370	2574240	4813385	702425	7496300	5135730	7943810	NA	5656130	3436400	2551760	4508930
P15941	MUC1	NA	NA	NA	NA	NA	NA	NA	NA	NA	NA	NA	1514695	1694500	2134770	NA	NA	NA	NA	NA	NA	NA	NA	NA	NA
P15954	COX7C	NA	NA	925479	NA	NA	NA	NA	NA	NA	NA	NA	NA	NA	NA	NA	NA	NA	NA	NA	NA	NA	NA	NA	NA
P16070	CD44	NA	3934860	1980190	NA	1704030	4008625	3635210	5363705	1922325	2951005	3059310	3086630	2931130	NA	5887915	NA	2950665	NA	1716095	NA	NA	4939860	3236120	1023240
P16083	NQO2	NA	NA	NA	NA	NA	NA	NA	NA	NA	NA	NA	NA	NA	NA	NA	NA	NA	NA	NA	NA	NA	NA	NA	2793180
P16152	CBR1	12322900	11589850	10915950	8613840	NA	9125340	11050790	6658220	8016850	13028985	6425965	13307400	13573900	18487400	20883650	10895400	16222550	12279800	9924775	14704300	14979400	13007000	10204700	20790850
P16157	ANK1	NA	NA	NA	NA	NA	NA	NA	NA	NA	NA	NA	NA	NA	NA	NA	NA	289554	NA	NA	NA	NA	NA	NA	NA
P16219	ACADS	5622330	6749100	3518840	NA	NA	NA	NA	NA	NA	NA	NA	2032010	1794120	NA	4018380	NA	NA	NA	NA	NA	5583550	NA	2363490	NA
P16220	CREB1	NA	3012415	3493730	NA	NA	NA	NA	NA	2514440	5038565	NA	2186640	2745665	NA	2448920	NA	NA	3780725	NA	NA	6399840	NA	NA	3882460
P16278	GLB1	9193720	6109415	4654110	1319520	NA	NA	NA	NA	4007180	5235700	NA	4734690	4326295	3170245	2117350	3140210	NA	5198780	2559010	2378230	7739990	5282545	NA	6919730
P16298	PPP3CB	NA	NA	NA	1238140	NA	3577030	NA	1968270	NA	NA	1900660	NA	NA	NA	2721290	1964310	NA	NA	NA	NA	NA	1409270	1491360	1324290
P16401	HIST1H1B	224805000	NA	10318155	NA	211698000	NA	149059000	NA	11975800	59246500	NA	12938775	1205640	12445400	8530570	NA	7054500	161990890	NA	266280000	4748050	NA	NA	279703000
P16402	HIST1H1D	243817000	252408000	NA	NA	NA	115276000	164029000	140419000	311787000	449837000	88768700	279543000	296990000	503818000	389238000	312977000	NA	351567000	304564000	NA	399365000	NA	153151000	304377000
P16403	HIST1H1C	113952450	NA	108859000	NA	240106000	NA	121094000	19957900	74399400	49625300	NA	NA	NA	53203750	NA	NA	NA	97945100	NA	281744000	49541800	23290100	NA	93337925
P16422	EPCAM	19614800	4535280	NA	NA	NA	NA	NA	NA	4090500	NA	NA	3018220	2501355	3852285	NA	NA	NA	6307100	NA	NA	8807995	2635200	NA	NA
P16435	POR	1593080	3108340	NA	NA	NA	NA	NA	2515630	3205235	3406660	NA	3086645	3151750	NA	2555900	NA	NA	2907730	NA	NA	3.1437e+06	NA	NA	1264760
P16455	MGMT	1646820	2242920	NA	NA	NA	NA	NA	NA	717714	NA	NA	1305160	1631870	NA	NA	NA	NA	NA	NA	NA	NA	NA	NA	1324930
P16615	ATP2A2	2440690	3748770	4856855	2499810	NA	NA	3463140	4494990	4680135	7301050	5972180	4836280	3539080	1599500	4590100	NA	6792300	NA	NA	NA	3700680	2551385	2919520	7096540
P16870	CPE	9578835	15387700	NA	NA	NA	NA	NA	NA	NA	16072650	NA	2980600	3014820	2558740	NA	NA	NA	2689100	NA	NA	10045900	7119260	NA	1139880
P16930	FAH	NA	4036090	3079790	1926735	NA	1820770	2880440	1856050	1044610	3841500	2.37049e+06	4782525	5308510	5369190	3600365	1897060	NA	8262595	1471824	2091830	6398330	5838480	3181070	5432320
P16949	STMN1	NA	NA	5843670	NA	NA	NA	NA	NA	NA	4276620	NA	2129460	NA	NA	NA	NA	497204	NA	NA	NA	NA	NA	NA	13471700
P16989	YBX3	NA	NA	NA	NA	NA	NA	NA	NA	NA	NA	NA	NA	NA	10211900	NA	NA	NA	NA	NA	NA	NA	NA	NA	NA
P17050	NAGA	2032440	5209075	NA	NA	NA	NA	NA	NA	9506530	5636570	NA	3171850	NA	3.43673e+06	3092230	NA	2861570	4209110	NA	NA	2521400	1770520	NA	NA
P17096	HMGA1	NA	11109500	15321300	NA	NA	NA	NA	NA	9848220	9897060	NA	NA	7415470	NA	NA	NA	NA	NA	NA	NA	NA	NA	NA	4122030
P17174	GOT1	2132910	2664720	4590360	1420570	NA	2640780	1102010	3489730	3415840	4567680	2223240	3847215	2751990	7186470	3112010	3277825	5285070	7194020	3119220	NA	3756150	2584010	3334460	4442440
P17252	PRKCA	NA	NA	NA	1538110	NA	1518820	NA	1859260	NA	NA	1015260	531247	381647	NA	6826575	3093650	NA	NA	14227100	NA	NA	1156060	4229305	545018
P17301	ITGA2	NA	NA	NA	NA	NA	NA	NA	NA	NA	NA	NA	NA	NA	NA	NA	NA	NA	NA	NA	NA	NA	787110	NA	NA
P17480	UBTF	1635560	1729835	1412660	NA	NA	NA	NA	NA	3985700	2270745	NA	2309510	1631360	2640985	3811440	1276911	NA	3307310	NA	212625	3242060	6035800	NA	3762070
P17540	CKMT2	NA	NA	NA	NA	NA	NA	NA	NA	NA	NA	NA	NA	NA	6827530	NA	NA	NA	NA	NA	NA	NA	NA	NA	NA
P17568	NDUFB7	NA	4240775	NA	NA	NA	NA	NA	NA	6231815	NA	NA	3940830	3652990	NA	NA	NA	NA	NA	NA	NA	NA	NA	1659610	NA
P17612	PRKACA	NA	1850890	6881850	NA	NA	NA	NA	NA	2071130	3734410	616065	1563120	1624960	1292610	1540890	NA	NA	1420820	NA	NA	1705270	2462450	NA	7579970
P17655	CAPN2	1139825	2180300	7184710	898792	NA	2113970	1.38882e+06	2050825	1018320	2553440	1.4119e+06	2443660	2650970	1737270	4156270	NA	1.53001e+06	2044710	NA	NA	4003650	935144	724686	4942670
P17661	DES	12646250	8193120	34905100	15772900	23672900	38835700	29310900	18142000	16223100	9540105	20876300	7970790	8594420	10486400	27586450	34789850	27182700	18165700	29488100	16173200	9962045	11723200	18904700	23708400
P17812	CTPS1	NA	812901	1.27309e+06	NA	NA	NA	NA	1861560	2214160	NA	NA	2301450	2636330	NA	2088100	NA	NA	NA	NA	NA	1205450	658604	NA	1031300
P17844	DDX5	4679020	4368115	6448280	NA	3017160	NA	NA	NA	6878840	14673550	NA	4114870	4215760	3591610	2725530	6368410	2675910	7203150	NA	NA	9673895	4176540	NA	6661335
P17858	PFKL	NA	2792990	3512850	NA	NA	1364880	NA	1276160	2834875	5187710	1512755	4111240	4325710	2577230	4086900	NA	4784495	5904280	NA	NA	5191510	3103800	2030630	3390655
P17931	LGALS3	810750	1.34697e+06	4835520	9155360	3740790	4732420	4506400	2.57188e+06	2684840	21159200	12006215	3160990	6044990	3754305	12044145	14144125	15310475	16370700	7150615	8869950	5040780	8243430	3938830	6875415
P17980	PSMC3	3269040	3428810	3948270	1343205	2902090	9790260	987220	4965850	2634430	5065270	NA	2377590	2502450	5241870	2618200	2428340	3934850	3970780	2774820	639871	4658940	3522150	678064	5317030
P17987	TCP1	6353630	5817730	6026095	2289430	736205	1881690	2237060	2756100	4661210	13501000	2225220	5521795	5233825	5496530	3851800	4378670	5001035	8775160	2747360	2771370	7499160	9796620	2362420	11014450
P18031	PTPN1	3357305	1327880	NA	NA	NA	NA	1338210	NA	907333	NA	NA	NA	364942	NA	310458	1635100	NA	4350980	NA	NA	2138060	496806	NA	3811880
P18077	RPL35A	NA	NA	NA	NA	2306080	6740420	NA	7934170	NA	15880670	8321270	NA	NA	7863920	13965500	NA	7419760	3048100	11148200	NA	NA	NA	NA	NA
P18084	ITGB5	NA	NA	NA	NA	NA	NA	NA	NA	NA	NA	NA	NA	NA	4180070	NA	NA	NA	3899690	NA	NA	NA	1788210	NA	2074110
P18085	ARF4	NA	19183000	10779380	NA	NA	NA	NA	NA	22856500	24945100	NA	NA	NA	13584300	NA	NA	6366375	15242200	NA	NA	20703300	NA	NA	NA
P18124	RPL7	4981000	9753805	15116020	2050290	NA	4467715	2904325	6881040	19207000	20012250	7042910	10264500	10081145	6939850	8788295	9245330	14616800	15191400	5797370	5426500	10356300	2970050	3982690	24926500
P18206	VCL	6866060	7220090	10377740	22601900	10589200	19494500	17363950	23479800	9115980	8961790	27745000	12056300	12481500	9659550	27769500	25799600	21050900	9542990	26411900	14510850	10604000	12413440	30873700	10655950
P18428	LBP	NA	NA	NA	NA	NA	NA	530339	NA	NA	NA	1315150	NA	NA	NA	1043860	NA	901433	NA	1131780	1013600	NA	NA	953957	NA
P18433	PTPRA	NA	NA	NA	713025	NA	NA	NA	NA	2596180	NA	NA	NA	NA	NA	NA	NA	2750650	NA	NA	NA	NA	NA	NA	NA
P18583	SON	NA	3784535	3618390	NA	NA	NA	NA	NA	3118930	5952230	NA	2706700	3129580	NA	3269530	NA	NA	NA	NA	NA	NA	NA	NA	2372440
P18615	NELFE	1124020	1113810	1650250	NA	NA	NA	NA	NA	1258980	1002070	NA	1349480	1284700	NA	NA	NA	NA	NA	NA	NA	2683910	NA	NA	1827540
P18621	RPL17	5891230	8725040	20666350	NA	1850194	NA	NA	NA	11468200	16965400	NA	8486690	8333240	11930200	2188370	1399380	NA	8499925	3524250	2929215	6320030	6339200	NA	7869970
P18669	PGAM1	5922880	8610970	11593100	5547610	NA	9077165	8786510	12257715	8452770	10763100	7786480	8566955	9890810	4553660	16100300	5650160	13051800	6338970	7598085	NA	8181940	7787980	12234900	14466700
P18754	RCC1	10649100	3667440	2808400	NA	NA	NA	NA	NA	7731720	7214065	NA	3855670	4192660	4607020	NA	NA	6260300	4032685	NA	NA	5844670	4452100	3996420	1682590
P18859	ATP5J	2329140	10118900	NA	NA	4682520	NA	NA	NA	11635400	NA	NA	5104080	7272580	5157370	3713395	NA	NA	7715690	NA	5085320	8133010	5782070	NA	3466130
P18887	XRCC1	NA	NA	1276360	NA	NA	NA	NA	NA	NA	292184	NA	NA	NA	4739875	NA	NA	NA	4086780	NA	NA	8469740	NA	NA	NA
P19075	TSPAN8	NA	NA	NA	NA	NA	NA	NA	NA	NA	9730130	NA	NA	NA	NA	NA	NA	NA	NA	NA	NA	NA	NA	NA	NA
P19174	PLCG1	NA	NA	NA	NA	NA	NA	NA	NA	NA	NA	NA	NA	NA	NA	NA	NA	NA	NA	NA	NA	NA	343779	NA	NA
P19224	UGT1A6	NA	NA	NA	NA	NA	NA	NA	NA	NA	NA	NA	NA	NA	NA	NA	NA	NA	802058	NA	NA	NA	NA	NA	NA
P19338	NCL	26771900	9690260	17644300	7893200	8823780	4535350	7739090	3551730	11299350	17326700	2230970	6704120	8402200	8277285	4395750	4337280	20349400	26203600	4723035	3813030	16598400	10753200	2654035	14492350
P19367	HK1	4117610	7291720	5773815	5309950	NA	4228045	5634225	3602785	11413900	11684500	4359240	7301380	6719450	8908210	8369490	5670440	5546590	15008800	4322500	3382580	13571100	7293440	4249460	18049250
P19387	POLR2C	NA	2361100	NA	NA	NA	NA	NA	NA	2828040	NA	NA	2167830	1529020	2371210	NA	2525840	NA	NA	NA	NA	4658250	4725500	NA	NA
P19404	NDUFV2	3624700	6990360	19503000	5267340	1844760	NA	6036410	3408980	10860700	24011000	5791030	3891990	4287180	7158760	9544040	10734100	NA	9696870	3432340	NA	12335800	19794600	7572980	26013900
P19474	TRIM21	NA	NA	NA	NA	NA	NA	NA	NA	NA	NA	NA	NA	NA	847264	NA	NA	NA	NA	NA	NA	NA	NA	NA	NA
P19525	EIF2AK2	NA	2007320	1409060	270379	NA	453868	NA	NA	1.0265e+06	2194903	NA	1.30647e+06	1.44763e+06	2012450	2497245	2656695	NA	2121525	807630	814029	3141615	1976125	1.34206e+06	1763010
P19623	SRM	4968330	5892960	6814180	2166460	NA	NA	2412595	NA	3645380	7648440	2127630	8629120	8395450	8116750	3417300	NA	3372795	3236440	NA	NA	9638720	NA	2657900	NA
P19634	SLC9A1	NA	925101	NA	NA	NA	NA	NA	NA	NA	NA	NA	943153	882074	NA	NA	NA	NA	NA	NA	NA	1782890	1717510	NA	NA
P19652	ORM2	3586150	3971780	2637810	4802080	NA	2666380	2389170	4492040	2846195	NA	4510065	4293000	4061850	10063700	2475790	1.73015e+06	8851440	1997260	9531700	NA	3675335	3013355	6059570	4587035
P19784	CSNK2A2	2802510	2130490	NA	NA	NA	NA	NA	NA	NA	4112470	1397190	1705020	1640200	1811420	2699920	2548350	NA	2150010	NA	NA	3865230	2109645	1600060	NA
P19801	AOC1	NA	NA	NA	NA	NA	NA	NA	NA	NA	NA	NA	NA	NA	NA	NA	NA	NA	NA	NA	NA	NA	NA	NA	3491530
P19823	ITIH2	1.24233e+06	1876030	1876130	1.01979e+06	1617290	493151	287307	2974020	1777790	NA	4743120	2112395	2394240	831313	684167	4592755	4157370	1905130	5649040	6529055	3291210	2235515	1680110	898988
P19827	ITIH1	1797780	4433030	4806750	2779835	NA	3933425	2831320	5938600	4305880	2721510	18637900	4103585	3885810	2915430	3781390	2882785	5528030	4094620	13702800	5567920	1553350	2463805	4116360	1818360
P19838	NFKB1	NA	NA	NA	NA	NA	NA	NA	NA	NA	1965455	NA	NA	NA	NA	NA	NA	NA	NA	NA	NA	NA	NA	NA	NA
P19971	TYMP	NA	1478380	4479760	5415680	NA	NA	5428280	NA	1083708	3187450	2589430	2468010	2034260	3983950	2126880	4637680	4174960	2286610	3133105	2660460	2714420	2531225	1026080	1966470
P20020	ATP2B1	NA	762920	3727710	NA	NA	NA	1438570	NA	2733840	3915070	NA	884769	1691805	NA	1471050	3763630	NA	NA	NA	NA	2579180	NA	NA	1387880
P20042	EIF2S2	NA	3186555	4295460	NA	NA	NA	NA	NA	2386750	7300420	NA	3746565	3880275	3127110	NA	NA	NA	4272930	NA	NA	3865980	2528770	NA	3956750
P20073	ANXA7	1.94041e+06	3521255	16463600	NA	NA	5676000	NA	1605300	5009610	11244950	3284805	2596790	2877320	3549350	12134900	NA	4113630	5049555	3679090	2345920	3292640	2807115	1984265	11928100
P20142	PGC	NA	NA	NA	NA	NA	NA	NA	NA	NA	NA	NA	14954000	15836500	NA	NA	NA	NA	NA	NA	NA	NA	NA	NA	NA
P20151	KLK2	NA	4752380	44879300	NA	NA	NA	NA	NA	8441445	7158420	NA	NA	4645680	5423355	NA	NA	NA	2971700	NA	NA	3055510	NA	NA	NA
P20290	BTF3	NA	3942150	3144140	NA	NA	NA	NA	NA	3677520	5650210	1969020	3996610	4046330	7660540	NA	NA	3444300	4950650	NA	NA	6694650	NA	NA	NA
P20336	RAB3A	6661050	7270820	NA	NA	NA	NA	NA	NA	8953940	NA	NA	5165210	5037680	3456090	NA	NA	NA	5564730	NA	NA	3950130	NA	NA	8536990
P20337	RAB3B	6661050	7859995	8092030	NA	NA	NA	NA	NA	10626620	5291350	NA	5824945	5921635	5522945	NA	NA	NA	5984780	NA	NA	5585000	NA	NA	8811765
P20338	RAB4A	NA	NA	NA	NA	NA	NA	NA	NA	NA	6807765	NA	2246270	2201040	2590890	NA	NA	NA	NA	NA	NA	NA	1730900	NA	4651570
P20339	RAB5A	NA	3726730	5077960	NA	NA	NA	NA	947551	3685375	264330	990314	4907950	3644235	3232340	1334235	2796540	NA	2815240	3795035	1615760	4148790	4697580	755216	4354280
P20340	RAB6A	NA	10350720	17217000	3626880	NA	5343000	NA	3671580	11610450	24055000	3517450	6669130	6654110	13489670	6854000	7658460	NA	15759250	6283760	6924690	12115420	11081300	4453895	11267700
P20591	MX1	NA	NA	NA	NA	NA	NA	NA	NA	NA	NA	NA	NA	NA	681165	NA	NA	NA	NA	NA	944417	NA	NA	NA	NA
P20592	MX2	NA	NA	13941000	NA	NA	NA	NA	NA	NA	22226500	NA	NA	NA	NA	NA	NA	2586005	11657900	NA	NA	NA	9661260	NA	NA
P20618	PSMB1	11829300	6542400	8527165	3441735	NA	1483010	6316860	3047950	3861950	14806700	995914	5949050	5716030	7824005	4709795	3390800	10923400	8797080	3800545	1764220	8337815	4636955	1.43998e+06	9918035
P20645	M6PR	1473790	NA	NA	NA	NA	NA	NA	NA	NA	1869980	NA	NA	NA	NA	NA	NA	NA	NA	NA	NA	NA	NA	NA	NA
P20674	COX5A	16935500	2054605	10033415	11150900	16345800	NA	13513400	NA	7786200	10508685	NA	2926640	3109570	15576500	4410290	NA	NA	NA	NA	14554300	6159155	24336865	NA	7749120
P20700	LMNB1	2670690	3094570	14873300	1309270	1566300	1564180	1884965	1038515	4003360	9903135	1432540	4029760	3925365	4110060	4078385	3239310	3165500	4826820	3543590	3411940	4375155	5695455	1.05564e+06	7536585
P20742	PZP	NA	NA	NA	2904160	NA	NA	1536270	NA	NA	NA	NA	NA	NA	NA	NA	NA	NA	NA	NA	NA	NA	4165710	NA	NA
P20774	OGN	4268850	4503840	25192500	11001500	10019400	26362500	12977200	16018100	2344440	4350000	14772650	3163540	2398665	6549710	22567400	8606750	12222050	20675165	4502490	7039135	5375080	10930400	17690000	17852745
P20810	CAST	1158000	3685770	6763540	NA	NA	NA	NA	NA	9986510	3270975	NA	NA	2951960	7045790	NA	NA	NA	5850055	NA	NA	3964200	10888800	NA	10088200
P20839	IMPDH1	NA	NA	NA	NA	NA	NA	NA	NA	NA	NA	NA	914980	NA	1805830	NA	NA	NA	NA	NA	NA	NA	NA	NA	NA
P20908	COL5A1	2613220	2959880	19806100	3153430	NA	NA	2975950	1725540	2314380	1326300	4894030	738900	NA	NA	31471285	14059800	10000700	3854785	NA	4172590	3228540	5370510	2699670	2809690
P20933	AGA	NA	8183270	1765110	NA	NA	NA	NA	NA	7406315	NA	NA	2729040	2686820	4912620	NA	7641560	NA	8287995	NA	NA	14474300	9086995	NA	3395490
P20962	PTMS	NA	NA	28467700	NA	NA	NA	NA	NA	28904400	49916500	NA	NA	NA	54719900	NA	NA	13832700	35961300	NA	NA	75556300	NA	NA	NA
P21266	GSTM3	3107390	3548060	NA	3447220	1324250	8669670	5146430	4574430	2410000	NA	1830220	3098080	2501490	2346540	4510760	8073030	NA	2153750	2610570	2633960	4158535	5752800	7346540	2453770
P21281	ATP6V1B2	4791560	4679165	NA	2693045	NA	NA	2478865	2072680	3937280	NA	NA	2779910	3000610	5340220	2807045	NA	4365565	16702650	NA	NA	6062205	NA	NA	11932950
P21283	ATP6V1C1	NA	2737710	2483320	NA	NA	NA	NA	NA	2845080	NA	NA	NA	NA	1528130	NA	NA	NA	NA	NA	NA	2964030	NA	NA	4171910
P21291	CSRP1	36884650	19485115	5201805	5631280	11547100	28717050	65367000	11302400	57741000	4332110	15196950	1807920	26697405	6423000	17231600	7457085	9800350	3115270	13975500	6218960	4980180	5723170	35550620	2491675
P21333	FLNA	10390400	12002500	16959450	21801200	22055400	35974500	23063350	32274200	18376950	14850150	38555400	15223600	17043300	15677300	31169900	41676700	30160700	13618000	32029700	53063400	12581800	26234250	31639450	14420000
P21397	MAOA	15857300	11896000	25811500	NA	NA	4091165	1471880	NA	19247900	36770600	5098130	6559700	6993460	9309775	4020440	6990820	NA	21298400	NA	NA	17744300	28063950	2849210	25521900
P21399	ACO1	2790504	4103715	3345360	3225260	NA	1725850	2821940	3416050	1.81009e+06	7076745	4661200	1560280	3903890	1837985	5742310	8429120	838936	4758540	5385230	5406755	3231280	5841855	4088490	5210390
P21579	SYT1	NA	NA	NA	NA	NA	NA	NA	NA	1974710	NA	NA	NA	NA	NA	NA	NA	NA	NA	NA	NA	NA	6010465	NA	NA
P21589	NT5E	NA	NA	NA	NA	NA	1116350	NA	NA	NA	NA	NA	NA	NA	NA	1404470	NA	1235489	NA	NA	NA	NA	NA	1440680	NA
P21796	VDAC1	2973165	6185660	10816000	1474020	NA	1137970	1569060	1765586	10077800	7886830	2583130	5446480	4436490	6110940	2363490	3163180	1982860	14237300	2056570	4244650	9015650	6742545	2410830	14689000
P21810	BGN	3864770	3390120	6972950	7227390	7296680	12688800	9142020	33051600	10616745	2628690	10687000	2674670	2437590	9852340	4990590	11692850	11144600	29906600	9652850	13506900	10778400	5646860	20283850	5084785
P21912	SDHB	6999450	5041820	2430690	5392165	NA	2.19694e+06	5427330	4854665	4727500	NA	3074360	6969610	2938700	3879050	5465740	4594100	NA	4877565	3367550	NA	7623960	6843430	4007045	8721990
P21953	BCKDHB	3871290	NA	NA	NA	NA	NA	NA	NA	NA	NA	NA	NA	53131.2	2941805	117580	NA	NA	6154560	NA	NA	2530270	4491305	NA	6131740
P21964	COMT	NA	1997980	NA	1.15345e+06	NA	2638710	2422700	1805080	5611240	6979370	961997	3796895	3592465	3817570	4259820	1419930	NA	3642905	NA	NA	2465130	4031865	2042565	764086
P21980	TGM2	3053230	4548830	573144	5918430	9017810	9377105	2924170	8096445	6901410	1480950	22729500	18046500	17585400	7978290	17782000	11427100	437151	4449950	11058300	10087915	6474220	7537120	25678250	2690790
P22033	MUT	1995335	2436410	4736820	NA	NA	NA	818349	NA	3835490	3961410	NA	2069930	2099825	3723480	1094670	588145	NA	6518775	NA	NA	3888105	2881310	220504	4778900
P22059	OSBP	1370300	3314970	2724350	NA	NA	NA	NA	5492760	4652120	3947570	NA	2948660	3296245	2756140	1594010	2145160	NA	3532260	NA	NA	2013190	2735680	NA	5094120
P22061	PCMT1	8183170	5897825	8355315	2272110	3057045	10319200	2703400	3341150	7610610	17957100	8351160	7987240	6156385	8421640	16102500	12330200	9154310	10124390	10768400	10518900	10307445	15838365	9622475	3965450
P22087	FBL	2271550	1525700	10313200	NA	NA	NA	952797	NA	5601840	4766335	NA	1914700	2403330	8404560	3240890	NA	3878670	2929210	1389180	NA	4022650	2437560	NA	3871225
P22102	GART	719167	2106556	3052100	NA	NA	NA	NA	NA	2367215	3331385	4074960	1095280	1394210	7737990	1606910	2518740	NA	2964470	1916860	1796080	3943715	5308650	NA	1722030
P22105	TNXB	2787070	1821940	NA	4127140	14906800	8442670	NA	2491220	NA	NA	1646960	3129975	2630840	NA	3178420	NA	NA	NA	2896720	2980310	2109175	3478895	4102310	NA
P22223	CDH3	NA	NA	NA	NA	NA	NA	NA	NA	NA	NA	NA	NA	NA	NA	NA	NA	NA	NA	NA	NA	NA	NA	NA	3440350
P22234	PAICS	1815670	8888555	5911745	NA	NA	NA	NA	1772210	5954550	8087760	1796260	6449440	7965960	5183170	4218480	2854990	NA	12780700	NA	NA	9427155	11085450	1620330	3950340
P22307	SCP2	2466050	5878240	11906750	NA	NA	NA	1154700	NA	10585150	4463100	NA	4077940	6801745	3856000	NA	1557470	NA	8260030	NA	NA	6627360	2755015	NA	8342580
P22314	UBA1	2715640	9663650	8268220	3624570	1541785	6227380	6070250	5907330	9621970	12286700	4106500	7543885	7849020	7069600	10832500	7270560	14017400	7159840	3844450	3675260	8279530	8167185	5650395	16886500
P22352	GPX3	15495300	9418415	4920070	4461600	16840650	7362965	3221345	1963560	5514350	NA	14092600	11870660	18677800	21453855	5326980	29794850	NA	7329645	11693305	37667650	14271490	14007175	9004635	7623660
P22392	NME2	NA	4731625	6296180	NA	NA	2509200	NA	2561510	4618260	10842800	1560710	4185230	3716380	11143800	3357540	2854000	NA	7323790	NA	2981210	10278425	7518520	1694750	4543770
P22413	ENPP1	481734	533219	NA	NA	NA	NA	602488	NA	NA	NA	NA	1595195	1902640	NA	NA	NA	1194510	NA	NA	NA	970235	NA	NA	NA
P22492	HIST1H1T	NA	NA	NA	NA	NA	NA	NA	NA	NA	8707160	NA	NA	2218780	NA	12797000	NA	NA	NA	11578000	NA	NA	NA	NA	NA
P22570	FDXR	NA	2298195	2514900	NA	NA	NA	NA	NA	1563500	3281820	NA	2533665	2863545	3505320	2904075	2191850	NA	4431710	NA	NA	3623900	1659240	NA	4105000
P22626	HNRNPA2B1	4915655	4650730	22090500	9381725	10099500	9070615	9822720	7357615	13674200	10114835	7854940	7684790	3125875	11761300	16516500	13422200	9793990	9857810	6640480	5191655	12732800	5492580	5751125	31620900
P22694	PRKACB	2544930	1297460	NA	NA	NA	NA	NA	1312120	1653020	NA	1544640	3076220	2821265	1310140	5820395	3537180	NA	2416290	NA	NA	4217410	2.53697e+06	3475110	NA
P22695	UQCRC2	6205190	8457450	16014950	1041270	NA	1790910	1743235	2694280	9791460	12036700	2008270	6244445	6767040	6777810	5277105	3966095	2367930	13930800	3015030	NA	12637550	5483650	2848550	14782800
P22830	FECH	7067020	6100425	5316640	NA	NA	NA	NA	NA	2939980	4852960	NA	3391022	1.06157e+06	2796800	NA	NA	NA	2063795	NA	NA	8823290	4219430	NA	5439600
P23141	CES1	NA	NA	NA	3432620	5951680	NA	3824910	2042880	NA	NA	2580570	NA	NA	1.01144e+06	8430680	6601450	8644360	1227475	7287865	5029330	NA	1301710	2836305	5029360
P23142	FBLN1	NA	NA	NA	25638250	13592185	7488370	23915700	24349100	2167930	NA	5651250	4102220	5128125	9925685	18626900	2.77932e+06	868188	NA	9686970	NA	NA	7005435	12872300	4035080
P23193	TCEA1	3462840	2525055	3362270	1004280	NA	NA	685840	NA	2504480	3513625	NA	2278790	1799853	1722460	2918780	NA	3042110	3279840	NA	NA	3232955	NA	NA	3151590
P23219	PTGS1	NA	NA	NA	NA	NA	6177550	NA	5413470	1747140	NA	4711610	898146	NA	NA	3771125	NA	NA	NA	NA	NA	NA	NA	5343700	NA
P23229	ITGA6	1332930	1.65755e+06	NA	NA	NA	NA	1353110	NA	1147050	NA	1017810	1100900	1629700	632739	2885390	NA	2172220	NA	NA	NA	1737940	NA	NA	1872370
P23246	SFPQ	6990720	17108200	26837700	6268270	6265225	NA	6854890	NA	20049750	28855600	2078150	6801590	10280805	19408200	9989660	7128640	7980935	14705150	3854850	820393	22454300	7770820	5041090	6124030
P23258	TUBG1	NA	NA	NA	NA	NA	NA	NA	NA	NA	2137270	NA	NA	NA	NA	NA	NA	NA	NA	NA	NA	NA	NA	NA	NA
P23284	PPIB	9737120	9509300	11185550	7715820	1225840	4940780	6631125	13639500	11157100	23205300	5476850	8573740	9601480	10461800	32850950	22587300	13594900	11140600	17427600	18447000	14199700	9854900	11837665	26374450
P23368	ME2	4819800	7250670	8979400	NA	NA	NA	NA	NA	8479370	11108100	NA	4252100	4956000	6019570	3449990	NA	NA	9764030	NA	NA	10391320	NA	NA	11560100
P23381	WARS	3275040	3574235	4049550	2715230	1355050	2432435	2546570	2694440	3256250	4583845	2803505	3550050	3930800	2303130	2765920	7233280	1804040	3275700	4520855	6678240	4071905	2931670	2432430	3668910
P23396	RPS3	10541900	17042850	17525550	3235600	2731410	3647480	2045940	4101780	17742800	20523400	4412990	13466800	15955600	16417000	11211700	8399570	17800700	19634400	5302100	3576830	25199950	19837600	2885360	23582700
P23443	RPS6KB1	NA	NA	NA	NA	NA	NA	NA	NA	NA	NA	NA	NA	NA	NA	NA	NA	NA	NA	NA	NA	2070060	NA	NA	NA
P23526	AHCY	15972700	21619550	6377670	7745870	6553440	11653900	8805800	6403150	19019600	8643620	4489190	14786400	18372950	10513200	20107700	27868200	14184600	16779800	9403780	12177790	12943200	12467300	7319200	23623700
P23528	CFL1	17780900	14946640	17991000	10407400	40701800	17344650	27724100	10410300	14542400	12920400	8986750	13624160	13168380	11760550	22422700	17611100	3691670	19370700	42386200	1419550	13276100	15144250	12760900	23411800
P23588	EIF4B	5956190	NA	2576360	NA	233152	NA	NA	NA	3421860	4638500	NA	NA	NA	5158395	NA	NA	312026	5927740	NA	NA	5565930	4775360	NA	NA
P23634	ATP2B4	NA	NA	NA	584944	783663	1977990	1547700	1.19446e+06	NA	NA	2003330	NA	1797380	NA	4983430	4879080	1989035	NA	NA	NA	NA	2162530	2880320	NA
P23786	CPT2	4163560	2841840	6674605	NA	NA	NA	NA	NA	2195890	4262345	NA	NA	1756325	4813815	NA	NA	NA	5462430	NA	NA	4565000	3561860	NA	6287670
P23919	DTYMK	2418490	2506850	3800830	NA	NA	NA	NA	NA	4392765	4767055	NA	2212180	2308940	1810200	NA	NA	NA	2484045	NA	NA	5592740	NA	NA	3561840
P23946	CMA1	NA	NA	NA	NA	NA	NA	1335520	NA	899274	NA	NA	NA	NA	NA	NA	NA	NA	NA	NA	NA	NA	NA	10278660	NA
P24043	LAMA2	2953575	2497575	2930760	3297835	86519100	3462195	2368960	4749350	4867945	2705045	2.6429e+06	2776850	3053085	3222045	3730270	22496200	NA	2729560	NA	NA	3545890	6469570	NA	3245396
P24158	PRTN3	NA	NA	NA	NA	NA	NA	NA	NA	NA	NA	NA	NA	NA	NA	NA	NA	NA	NA	NA	NA	NA	8614945	NA	NA
P24534	EEF1B2	5549270	NA	NA	3836470	8994270	NA	NA	NA	13457900	NA	NA	15962700	15811300	12559700	14906800	7482720	NA	13616700	NA	NA	11103100	11808200	NA	12976600
P24539	ATP5F1	7690690	3740440	8000860	4295120	NA	4607250	4585550	NA	6950155	5518560	3932580	3713040	3559155	4178435	3928960	5790540	NA	13322800	NA	NA	7940120	7034160	1928610	9715310
P24666	ACP1	3489590	10163825	7818800	NA	NA	NA	NA	NA	7539290	5108700	NA	7562880	6968460	4376760	5902310	NA	NA	3053150	NA	NA	4889270	3139745	3497625	13906570
P24752	ACAT1	6572120	10439300	6208890	9002070	2522000	10513605	9710370	8626790	19254500	10164600	7258105	14580900	15713350	12667850	7237590	1282580	14178450	27984800	10267385	6527350	13694200	5003830	7601120	11755800
P24821	TNC	5318965	3656150	4828795	6166400	5999965	2914215	8641190	3696980	1677220	14752400	3123360	7535620	7811980	6473390	5358070	4715205	9611560	3113640	8657260	6139550	8829250	2679240	6020710	3989080
P24844	MYL9	9056860	11600100	35151000	22207100	80044400	16115750	19776950	24620500	5883810	4878420	4855890	15671455	21382500	16188200	9231800	12489800	7582120	13168170	11281200	18879900	22799600	39205300	12103700	4435320
P24928	POLR2A	1691090	1767290	NA	NA	NA	NA	NA	NA	NA	NA	NA	NA	NA	2450770	NA	NA	NA	NA	NA	NA	2999640	NA	NA	1906120
P25189	MPZ	NA	NA	NA	5392800	NA	NA	9290700	NA	NA	NA	NA	NA	NA	NA	NA	NA	NA	NA	NA	NA	NA	NA	NA	NA
P25205	MCM3	NA	NA	NA	NA	NA	NA	NA	NA	NA	NA	NA	1539650	1705070	NA	NA	NA	NA	NA	NA	NA	1696150	NA	NA	NA
P25311	AZGP1	NA	6373225	8697600	4927505	NA	NA	NA	2523990	44892800	63235200	2303600	43283050	36235100	35695900	10324740	33283100	22014700	16223800	20214960	NA	6219260	54561250	4926260	11648000
P25325	MPST	4457615	4670855	5571280	1817990	NA	1506780	NA	1545260	8722055	9552560	1236690	5357550	5845790	5673400	5825965	3387650	NA	8930080	NA	NA	7945425	7164760	2558100	6865685
P25398	RPS12	16649200	3785080	3570120	NA	NA	NA	NA	NA	3555390	35398300	NA	4816240	4920580	6682230	NA	8701400	NA	3121260	NA	NA	1994940	5185740	NA	3397600
P25685	DNAJB1	2601440	2877890	5584380	NA	NA	NA	NA	NA	5496960	8303660	NA	3060070	3024590	4513930	2971590	NA	1873600	4583725	NA	NA	3769815	3398730	NA	8604465
P25686	DNAJB2	NA	2513490	NA	NA	NA	NA	NA	NA	1939710	NA	NA	1429220	1445330	3748485	3112160	3105180	NA	2724930	NA	NA	3184780	2931170	NA	NA
P25705	ATP5A1	31608000	23625750	5662430	11514100	7466500	9179135	13318000	5802125	15972650	17202600	4623780	11116000	17927050	13817500	12484350	7780310	11561000	22165900	5807030	6113750	20626300	14003500	6585225	22099800
P25774	CTSS	NA	513112	876372	NA	NA	NA	NA	NA	630244	NA	NA	NA	NA	1525940	NA	NA	NA	NA	NA	NA	965668	NA	NA	NA
P25786	PSMA1	6421630	4791100	7191710	NA	NA	NA	NA	1546390	3409935	9827000	NA	4542215	5156865	8127450	3543845	NA	3565830	6483590	3469280	NA	10505905	NA	1755570	4973040
P25787	PSMA2	3864510	4180240	4636510	NA	NA	1.55435e+06	NA	1035481	3378010	5922370	1.3265e+06	5329120	4777460	4793060	3403400	4004790	3290940	5420870	1715360	3757770	5547825	4679420	2532730	3908460
P25788	PSMA3	4258425	7276500	NA	NA	NA	NA	NA	NA	6241800	10866770	993285	3999955	6434120	4306945	6315700	5577635	1643110	6734170	NA	385613	7563575	3782650	870369	5871865
P25789	PSMA4	5925640	6647420	5540610	NA	NA	NA	NA	NA	5751060	6.87557e+06	NA	7648410	7643060	6968870	6044900	NA	NA	7445500	NA	323190	8331410	6193240	2784620	6674460
P25815	S100P	3725090	2249000	NA	4208740	NA	6304510	NA	1819790	3019770	NA	5524835	NA	1093350	NA	6181520	5807290	4672990	NA	3587360	5702620	NA	NA	4297070	NA
P25940	COL5A3	NA	NA	NA	NA	NA	NA	NA	NA	NA	NA	NA	NA	NA	NA	NA	NA	NA	NA	NA	NA	NA	NA	NA	14887700
P26006	ITGA3	NA	NA	NA	922740	NA	1789700	617235	1319580	NA	NA	385235	NA	NA	NA	787898	NA	NA	NA	NA	NA	NA	NA	NA	NA
P26038	MSN	5796595	4970190	5140260	7742590	11031000	8129950	8158825	7027680	3067245	7166930	8824065	6657750	7749530	9066800	12857050	20509100	5048370	4410410	16948100	19081700	6262900	10608900	10659000	9031060
P26196	DDX6	5260110	5214690	4673650	NA	207028000	808090	2206830	904021	5597680	3425190	1314820	4419325	3741215	22079470	4999915	3617570	3021290	6770410	1458420	736806	6940980	7110375	1955910	5538785
P26232	CTNNA2	NA	4798050	3628930	1719080	NA	NA	NA	NA	5225970	13670250	NA	4716125	4208130	5939460	3249275	2422870	NA	5667385	1190137	701541	5542730	6060490	1.39789e+06	5652025
P26368	U2AF2	4805050	5411730	3643105	NA	NA	NA	NA	NA	4586025	5642965	NA	4446710	4516510	9964700	1297840	2654980	NA	4790920	NA	NA	6415530	3177700	NA	3139850
P26373	RPL13	12595900	6541080	57233550	NA	2540720	NA	1062070	9961970	66218900	7995630	16829400	68265100	38099965	6625990	39232300	NA	37482900	6700450	16618400	NA	4915970	3.75443e+06	9642580	44170715
P26440	IVD	5002160	13353630	9623580	NA	NA	NA	NA	NA	7324600	10238500	NA	9436485	9081790	8596140	9086615	9304540	4821390	10979000	NA	NA	5265930	6791775	3683350	8861410
P26447	S100A4	2877790	NA	NA	35136200	18612700	NA	39248900	NA	NA	NA	NA	NA	NA	NA	NA	749827	NA	6277765	NA	26977700	NA	NA	NA	2674305
P26572	MGAT1	641537	NA	NA	NA	NA	NA	NA	NA	1001310	NA	NA	1203500	1130180	NA	NA	NA	NA	NA	NA	NA	NA	NA	NA	NA
P26583	HMGB2	5240650	3082645	2544060	NA	2213000	NA	NA	NA	4166810	5744655	NA	NA	5619050	2509645	4399930	NA	NA	6638025	3611420	4153520	6410420	NA	NA	8820110
P26599	PTBP1	4772240	4973060	4768580	3935837	329074	NA	NA	NA	5600810	8336725	2542400	5661120	5492710	12187800	6553760	7765210	143381	12498000	2053500	608833	5934630	4368320	4180440	5460960
P26639	TARS	2331250	2335970	6773400	NA	NA	NA	1749160	NA	4153615	6525700	NA	1307980	1694080	1652450	281813	1461850	NA	2194080	NA	NA	2772640	1454038	NA	6776050
P26640	VARS	5359340	3042470	3776950	1758960	NA	2507980	2256400	1542850	3836180	5134630	2800100	5465890	2979800	2905530	4450820	NA	6011670	8028220	844522	NA	5477400	826205	2940090	6031655
P26641	EEF1G	1543810	15471600	35602700	NA	NA	NA	1147820	6312270	22083100	15919200	10462000	2909450	23076700	17627500	16247000	2414450	2376560	6076430	NA	5031500	5336040	3926580	9675720	20611830
P26885	FKBP2	12271200	NA	NA	9931060	5410170	NA	10603900	NA	1495600	NA	NA	1339660	854956	9851760	NA	21091600	NA	27002700	NA	13558600	16274300	3799960	NA	24417100
P27105	STOM	2494175	2157090	NA	6387870	9411210	5880860	8580190	3887975	1796460	9225850	9030010	4295595	4505450	4562760	11266000	19947400	6132680	2754660	4122540	19481100	2345570	3717110	4854925	2358120
P27144	AK4	3817680	3660295	5235285	NA	NA	NA	NA	NA	2598540	1801380	NA	2029560	2735560	6564150	2251150	NA	NA	1816295	NA	NA	8808590	6720800	NA	NA
P27338	MAOB	2594690	2619745	26608900	5809800	NA	5505230	5360945	4000980	16107400	23427510	3533180	3792890	3460985	2408480	5846090	NA	7914680	3957775	3918190	NA	3495600	3954220	7090640	2891440
P27348	YWHAQ	2769400	9493710	16053995	986434	2949050	5090430	31399735	3926080	9633950	49669000	14254570	2492300	4116465	7080055	4640630	6982045	11978200	11345390	14689600	12202890	4866460	3936390	4742685	NA
P27361	MAPK3	1950995	NA	NA	NA	NA	NA	2272080	NA	NA	3322750	NA	NA	NA	NA	NA	4896160	NA	2545680	NA	NA	3495680	3874750	NA	2433160
P27482	CALML3	NA	NA	NA	NA	NA	NA	NA	NA	4094630	7644540	NA	NA	NA	NA	NA	NA	NA	NA	NA	NA	10697300	NA	NA	2778980
P27487	DPP4	4845540	5234460	14402700	NA	NA	NA	NA	NA	24047600	15287205	NA	12785300	12297700	15669000	2641470	3153820	4714460	4104090	NA	NA	4368740	6919330	NA	2068280
P27635	RPL10	NA	17029300	NA	4638890	NA	3443540	NA	4451120	14576700	NA	5099510	17531800	17929700	25042000	8772550	4862110	NA	16657100	5140370	5672770	23682400	18702700	3811690	24824400
P27694	RPA1	2465600	3160125	4189905	NA	NA	NA	985121	NA	1123740	3432210	NA	3114505	1469020	1674560	914205	2544300	NA	1714610	NA	NA	4075310	2537420	NA	3201710
P27695	APEX1	NA	17902900	19733000	NA	NA	NA	NA	NA	15365200	10857500	NA	23485900	16135000	4599610	12881900	NA	4791750	6826040	NA	NA	4205925	8884100	4762960	21730800
P27708	CAD	2041590	2541870	721262	NA	NA	NA	NA	NA	2243085	2943540	NA	2056410	1684020	NA	NA	NA	NA	NA	NA	NA	3393090	NA	NA	1111506
P27797	CALR	10361750	10256450	23427800	16587450	18150950	14185400	15620950	13746000	17213050	19982850	18068700	11345500	12270300	5431685	19179545	44332800	8554370	15156800	8054060	18505780	11686600	10603805	13709900	72009600
P27816	MAP4	8967030	8603520	8608090	6773590	9264920	6769560	5919320	8302585	4148510	11301905	9688080	4597810	5015350	9372805	7917990	10698665	15637200	7265640	7802790	8054660	14232150	4716270	3020310	6381670
P27824	CANX	6839680	4714645	10125800	4085915	4896880	3849490	9338355	3009100	7901650	10170975	3458890	8106435	7855950	2984800	8850320	4566740	5485335	6407570	4355650	3142950	7183430	7262835	4462550	8838370
P27986	PIK3R1	NA	593964	NA	NA	NA	NA	NA	NA	847352	NA	391996	772279	729453	416658	875938	1006610	NA	NA	NA	NA	1104600	1394230	NA	NA
P28062	PSMB8	2213425	2845290	NA	NA	NA	NA	1068790	NA	NA	4535885	730772	2602020	2885270	3010615	4012595	1019600	2597195	3857510	NA	NA	3910790	NA	2167650	3655410
P28065	PSMB9	4970310	4678210	471312	NA	NA	NA	3171090	729996	NA	4825580	1927020	5022440	4489640	NA	2.9875e+06	NA	5104470	NA	NA	NA	7162060	NA	5304550	2995801
P28066	PSMA5	5117430	7899830	20583800	2683430	NA	2531360	NA	NA	6708980	16930100	2603580	6212110	5916465	7500935	4526700	6236645	9854210	9413060	5342880	3868500	5232980	6487970	3682930	11970370
P28068	HLA-DMB	NA	NA	NA	NA	NA	NA	NA	NA	NA	NA	4279040	NA	NA	NA	NA	3188590	NA	NA	NA	NA	NA	NA	NA	NA
P28070	PSMB4	3.08414e+06	2.77636e+06	4451220	NA	NA	NA	NA	NA	3718770	11374200	NA	5784130	3.43799e+06	2256060	1734260	NA	NA	3933319	NA	NA	3478305	NA	NA	3994300
P28072	PSMB6	NA	NA	NA	NA	NA	NA	NA	NA	NA	25221300	NA	NA	NA	19676100	NA	NA	NA	17641700	NA	NA	18459300	NA	NA	NA
P28074	PSMB5	3.46856e+06	5510780	3259720	NA	NA	NA	NA	NA	6218100	7885830	1538010	4830835	5037870	1956500	3002670	NA	NA	5078680	NA	NA	5121605	NA	NA	7074435
P28161	GSTM2	1205440	1132435	NA	5557140	1116000	4395620	8712050	3082510	892934	NA	2660425	1963155	1837340	1353750	19039500	15034400	9744960	1482060	5301610	6349780	1888100	2560960	8283390	680440
P28288	ABCD3	562559	678650	NA	477229	NA	NA	NA	2110040	2332350	NA	NA	1017170	815080	NA	820327	662080	NA	3412115	NA	NA	2395170	1870466	NA	3221775
P28289	TMOD1	NA	NA	NA	NA	3836770	NA	1289930	NA	NA	NA	NA	NA	NA	NA	NA	NA	NA	NA	2196380	2106600	NA	NA	1523645	NA
P28330	ACADL	NA	NA	12696330	NA	NA	NA	NA	NA	5708070	NA	NA	NA	NA	8119240	NA	NA	NA	7974410	NA	NA	NA	4406605	NA	7292520
P28331	NDUFS1	2717560	3701250	4972180	1034780	NA	2626680	717034	736872	4986875	6218035	1394930	2350930	2776760	3325900	3555200	2195840	1873660	7292395	NA	NA	4781350	3133210	2014480	6013290
P28482	MAPK1	NA	4160160	6983270	NA	NA	2642590	2709680	1454860	4448400	10243000	2067985	4252550	4409800	4927080	4570830	NA	5617970	7043465	NA	NA	4771190	NA	4759260	6743110
P28676	GCA	NA	2674510	NA	NA	NA	NA	NA	NA	2059740	3659170	NA	1439290	885946	234530	NA	NA	NA	389881	NA	NA	3470130	1359930	NA	3380640
P28838	LAP3	8770855	6923970	7148970	1398862	NA	3191405	1430825	1469159	5231690	8749390	2483020	4206845	7460360	6196030	1729110	NA	4333645	7320435	5585250	4077260	9496495	5333610	1238660	7796675
P28907	CD38	796243	621558	3187850	NA	NA	NA	NA	NA	NA	NA	NA	NA	NA	NA	NA	NA	NA	NA	NA	NA	1001990	NA	NA	NA
P29144	TPP2	NA	NA	1733500	NA	NA	NA	NA	NA	NA	NA	NA	NA	700711	NA	NA	NA	NA	NA	NA	NA	NA	NA	NA	2164300
P29218	IMPA1	5372850	7357450	9797750	NA	NA	NA	1627998	NA	12470700	3654165	NA	5399550	3497465	3812900	NA	4356750	4796430	6788930	NA	NA	7856990	5690860	NA	10303375
P29350	PTPN6	1496050	1487125	835804	NA	NA	NA	NA	NA	NA	2357365	NA	1766480	1604055	NA	1935940	NA	NA	NA	NA	NA	2335935	NA	NA	1888060
P29353	SHC1	NA	NA	1352900	NA	NA	NA	NA	NA	NA	NA	NA	NA	NA	NA	NA	NA	NA	NA	NA	NA	NA	NA	NA	NA
P29372	MPG	NA	NA	NA	NA	NA	28098500	NA	52251300	6442200	NA	49435900	7774450	7633150	NA	44244000	NA	22872600	NA	NA	NA	NA	NA	49246000	NA
P29401	TKT	7297170	17749250	20352500	3573750	4414537	8381000	6504285	9165790	16823100	37263500	11262200	20501000	22202700	31248800	17796300	6678070	13879200	12454050	7595640	4255740	21924400	11132100	10957500	11171700
P29536	LMOD1	2961690	2304900	1922000	10846205	12672900	9044865	13160800	10154800	4545755	2164520	12403700	3984735	4039310	2640810	11694150	8219310	8525990	2213240	5610020	7662230	3315215	8432700	11726700	2008460
P29590	PML	NA	NA	3949130	NA	NA	NA	NA	NA	1055080	632236	NA	NA	NA	1792720	NA	NA	NA	NA	NA	NA	1628490	2919710	NA	3794920
P29622	SERPINA4	NA	761130	NA	2497190	NA	1836329	1989290	3173130	1819660	NA	NA	1417777	1677330	NA	5614185	2749200	NA	NA	4319425	3499780	NA	NA	3096850	NA
P29692	EEF1D	2291950	9217680	16551800	3721820	NA	1915225	NA	5545980	9104890	22014800	3666595	8700880	10266815	10840750	9266250	7119730	15056600	14021700	3959800	3338780	12316050	7862930	4120530	17333300
P29728	OAS2	NA	NA	NA	NA	NA	NA	NA	NA	NA	2590860	NA	NA	NA	NA	NA	NA	NA	NA	NA	NA	NA	NA	NA	1975140
P29966	MARCKS	NA	8623990	9277800	NA	NA	NA	NA	NA	10056300	8298940	NA	6905970	6977840	13386200	NA	NA	NA	6105970	NA	287910	5046540	NA	NA	7847610
P29992	GNA11	NA	4456745	NA	5132280	NA	NA	NA	4019170	4373120	NA	4394455	5099135	4628125	NA	11865350	7732370	NA	NA	NA	NA	7167900	9010245	7994300	7857540
P30038	ALDH4A1	7490345	10921540	12067945	3246200	NA	3297040	5238370	1679760	11481300	12229900	NA	6863585	6861395	9388975	9315580	NA	8015240	8980620	NA	NA	15369300	NA	3245940	8887760
P30039	PBLD	2707365	2470465	NA	NA	NA	NA	NA	NA	NA	NA	NA	NA	NA	2047600	NA	NA	NA	NA	NA	NA	4365000	NA	NA	NA
P30040	ERP29	10321900	5964840	4943200	2699460	3068605	1266340	2196070	1588670	4465810	10005400	1794535	3921580	4313775	7683690	5061920	5203690	8746280	8120550	4643020	4425370	9811900	11993800	1.26176e+06	12838200
P30041	PRDX6	5728700	10431245	12292200	7759115	5892295	10116270	12708200	8541195	14061550	13068000	9210890	13899300	7173350	16322950	10177840	8323350	2321370	12922100	10565045	9045970	16820000	27020500	12206100	7382600
P30042	C21orf33	5253900	12075100	NA	5405080	4583550	NA	4499470	NA	19932950	NA	NA	8260040	9650625	23881500	8479340	NA	NA	34355550	5712190	7386230	22966550	11608265	5368130	27255750
P30043	BLVRB	11795655	14570650	22189700	8280480	519060	3033530	12751050	6793340	20667300	23200800	5892590	17570150	23127200	9384810	25767850	14053295	20390900	11369900	12768700	12204600	14442300	20878700	14337300	15079965
P30044	PRDX5	3606095	5682720	29256400	4332355	5508090	2509750	3.02251e+06	3342500	8449445	17849100	4456570	5417620	6872620	11079300	9803640	18542800	11782550	15805300	8419165	6870660	14612700	54329100	6049340	30999700
P30046	DDT	NA	34564700	NA	7925790	NA	NA	NA	4112600	54450800	NA	2090540	23064800	26780600	61469900	4536740	NA	NA	NA	2115810	NA	48620800	38715500	3693960	35819800
P30047	GCHFR	NA	NA	NA	NA	NA	NA	NA	NA	NA	1675180	NA	NA	NA	NA	NA	NA	NA	NA	NA	NA	NA	NA	NA	1699680
P30048	PRDX3	4890835	5346510	2491895	3655130	1965450	15373600	2220067	13271060	5136020	2632750	14973450	2750080	4494645	9896395	4440810	31238500	NA	12204450	10088010	6291560	7046120	5921530	15968700	8216145
P30049	ATP5D	3777380	NA	18457970	NA	1713370	NA	6059920	NA	19484900	17985600	NA	NA	NA	18803700	NA	3144120	9897490	20210400	NA	NA	28109300	8746630	NA	7007915
P30050	RPL12	6089745	6812590	NA	1211505	1728030	982106	1546395	1000130	9072585	3410840	1300740	5967510	6593900	7049015	3308780	3644260	NA	5767895	3518590	2995150	7631740	8703865	1115030	7783500
P30084	ECHS1	10543595	16570500	16402200	702584205	4957960	3095755	965419210	1834400000	16272200	11605800	1801890000	14125800	15863300	10681100	7692200	10214800	2347400	18547300	3220370	NA	5793315	7795700	5870710	23747100
P30085	CMPK1	1298890	2133350	10363300	514771	1408700	1904221	4467140	2212740	6833110	4380370	1683470	6224865	5486075	7559080	2773960	1795680	2505010	6150450	1924580	2207800	4574330	7101580	1110040	8082070
P30086	PEBP1	27128050	26967200	14354000	18915050	12886300	21505200	16980800	18148300	33492100	12132200	19664800	24183550	27088000	25723100	32421150	24141900	46154900	38297200	22127400	19553700	39312900	30375750	22447600	28102200
P30101	PDIA3	22466100	10716000	13342800	2463260	13876150	10284350	13777450	7261985	19928000	13884900	11818100	10456490	7615020	16170900	19933200	26712900	23888600	34271800	11780020	9835690	32032500	11476000	9729490	11500350
P30153	PPP2R1A	17680600	2166250	3204560	3747140	NA	1792760	NA	NA	1.17048e+06	20266590	1.80243e+06	1.79173e+06	1240090	7558195	3586099	9382080	4479870	7011060	146155	NA	3977670	6147540	3167550	9325815
P30154	PPP2R1B	NA	NA	NA	NA	NA	NA	NA	NA	NA	NA	NA	NA	NA	8092360	NA	NA	NA	NA	121511	NA	NA	12287400	NA	NA
P30419	NMT1	2690170	2981190	NA	1476620	3161970	NA	NA	NA	3020100	NA	1431300	1958180	1870530	4512970	3051040	3297630	NA	4701610	3156540	3173390	5132730	2949770	NA	4764050
P30499	HLA-C	NA	NA	NA	NA	NA	NA	NA	NA	NA	NA	NA	NA	NA	NA	NA	NA	NA	NA	NA	NA	NA	3978220	NA	NA
P30519	HMOX2	894905	619302	NA	NA	662278	NA	NA	NA	NA	NA	NA	910820	680670	NA	731224	260770	NA	NA	NA	NA	1488250	1959220	NA	623344
P30520	ADSS	3446940	3434165	2443800	793057	NA	NA	2694180	3237550	874306	6345700	3546640	1236810	2524470	4772315	2544370	NA	3729540	5776385	NA	NA	5787910	NA	2460880	3810200
P30566	ADSL	NA	2371215	2290560	NA	NA	NA	NA	NA	3248610	2870160	NA	3338090	2829495	NA	NA	NA	NA	1807380	NA	NA	3302610	2947650	NA	406622
P30613	PKLR	NA	20168700	1741750	21031250	2336460	13067300	34397700	25947600	21288200	NA	20375850	24461650	24504800	11134000	30601150	44260500	NA	20549900	25832500	16517280	29760800	34947300	16121200	2645940
P30622	CLIP1	1749100	NA	1442725	NA	NA	NA	NA	NA	2179320	2784270	NA	NA	208164	3152710	NA	NA	NA	655090	NA	NA	NA	2080090	238390	1734620
P30626	SRI	2875740	5224255	4937420	1343220	NA	2942520	1865700	2123820	4222550	5483275	1683800	3145350	3980940	7836870	6334045	5667130	4211790	9774180	2478260	2359760	7663600	6755295	3504535	5253300
P30711	GSTT1	871988	5815880	2813840	133611	NA	NA	NA	NA	3898030	947068	NA	2130440	1771030	NA	NA	NA	NA	NA	NA	NA	3087610	3199770	NA	3497270
P30740	SERPINB1	NA	1433060	NA	2037560	NA	2763355	3953340	1979370	1709370	NA	2812820	2651595	2485635	NA	6871210	4908720	4894905	NA	4194850	5000015	1450740	2199630	3881600	1006280
P30825	SLC7A1	537839	482678	NA	NA	NA	NA	NA	NA	1296490	NA	NA	748105	NA	NA	NA	NA	NA	NA	NA	NA	1509020	NA	NA	NA
P30837	ALDH1B1	2656990	3726390	2847550	3752670	1014790	4699480	1593140	4990960	4723210	11811600	7399650	2620590	3640585	2890340	10036600	2605250	NA	3025020	8116650	2433310	6386980	5773260	4045750	4268715
P30876	POLR2B	NA	NA	NA	NA	NA	NA	NA	NA	NA	838817	NA	NA	NA	NA	NA	NA	NA	NA	NA	NA	NA	NA	NA	NA
P31040	SDHA	3047220	4110130	7254580	NA	NA	3146920	NA	2.46268e+06	2888590	3524915	1567405	2300070	1774900	7423090	3552550	3603700	NA	4852670	NA	40767100	6336370	6137285	1041844	3828725
P31146	CORO1A	NA	NA	5196440	NA	NA	NA	NA	NA	2502980	2066560	NA	NA	NA	1868390	NA	NA	NA	2019770	NA	NA	3843430	NA	NA	NA
P31150	GDI1	3166580	4672975	4982230	4081400	NA	3610650	4068130	5596400	3826130	9792100	4187910	3833020	2960335	3677515	6700350	8076850	11404120	10933900	3486450	2.85097e+06	5808260	8905825	7635440	12074300
P31153	MAT2A	4032380	6046720	11585800	5386210	4542350	5155630	6097830	5042640	9549860	19320000	4790750	7796375	8097965	6545815	9085350	10956800	8812650	8933405	7808220	7174850	12181900	4987490	5436770	11061800
P31323	PRKAR2B	2.17534e+06	3341215	1010420	2871410	NA	1071580	3823260	1745430	NA	NA	3906365	1141175	1310290	2629390	7313820	4459315	5044460	2381780	NA	NA	3230290	2567875	4094860	2617410
P31689	DNAJA1	3022180	4912800	3540940	NA	NA	NA	NA	NA	2509590	5370385	1643350	3006500	2972880	3714890	1852750	NA	3104440	1501515	NA	NA	4076000	NA	NA	2153490
P31749	AKT1	NA	NA	NA	NA	NA	NA	NA	NA	NA	2293210	NA	NA	NA	NA	NA	NA	NA	NA	NA	NA	NA	NA	NA	NA
P31930	UQCRC1	4727700	4673915	6092570	2.26128e+06	NA	3091835	4494740	3284470	6332685	14214950	2731770	5021420	4985860	7813100	7380390	NA	3298100	14178050	1824420	NA	6938235	5189855	3850470	4811160
P31937	HIBADH	10831400	12634500	2862780	4627455	2720880	5785580	6044370	6091540	14243000	5094060	4515910	9518720	10844550	20119400	9082190	3180610	9541770	24565800	4620930	NA	13985450	8506835	6596665	14928010
P31939	ATIC	3973425	3558250	9655090	2567690	2780680	4044630	932214	2311720	4765415	7280350	2684965	3455055	3302660	6432735	4394920	5477215	1803090	7231560	3598260	4125215	5542305	7239850	3423270	14647300
P31942	HNRNPH3	2026970	3128055	13372750	6083690	7700400	2966415	4575200	2843730	7443060	20308500	2178560	1975960	2468235	10934035	4531935	5744340	3006870	11056850	3690660	NA	19392000	6339820	2437390	11023200
P31943	HNRNPH1	8233600	7953160	2841300	5047890	NA	4035840	5630225	4789200	5258940	7013000	3500270	4872825	5312815	7141140	4225430	6569520	15700600	6722425	2160290	NA	13653600	6551510	2042610	5903885
P31946	YWHAB	1919290	1934400	19406370	7014110	6918200	8941210	5537810	11022180	2859980	9103810	6103690	3947450	5681370	5745140	6521320	NA	28697800	14542950	22483200	8327735	6115310	5744275	5028420	2062300
P31947	SFN	NA	NA	6318550	NA	NA	NA	NA	NA	3934280	5080730	NA	11436200	11809900	5619390	NA	4488340	NA	NA	NA	NA	NA	3126025	NA	NA
P31948	STIP1	15452400	6850020	11264300	3599895	4056310	1579090	3688535	2185185	7621020	9314515	2683720	4250980	4669170	9547760	7307060	6800155	13117675	7648300	4501550	5478765	12380400	6662750	2647370	9847050
P31949	S100A11	NA	NA	11538900	6981185	NA	NA	NA	16292000	11040700	10748150	NA	8516360	25031700	3425760	9188940	NA	NA	NA	NA	8346600	122423	NA	101279	2167020
P31997	CEACAM8	NA	NA	NA	154657	NA	NA	NA	NA	NA	NA	NA	NA	NA	NA	NA	NA	NA	NA	NA	NA	NA	NA	NA	312320
P32119	PRDX2	2288000	3010125	13495570	3726520	3661560	5244180	5035085	3245995	4004910	7356460	2836930	2116830	2253940	5895355	12247300	8496095	25394750	14443550	4235540	14388200	6878050	10197700	5076780	42714650
P32321	DCTD	NA	NA	NA	NA	NA	NA	NA	NA	NA	3160230	NA	NA	NA	NA	NA	NA	NA	NA	NA	NA	NA	NA	NA	2472440
P32322	PYCR1	NA	8230135	8044500	NA	NA	NA	NA	NA	3318680	5513380	NA	2017750	1988970	4657340	NA	NA	NA	3905530	NA	NA	6265245	1711510	NA	10220100
P32929	CTH	2392170	2474050	NA	NA	NA	NA	NA	NA	929586	NA	NA	2706345	3151750	NA	NA	NA	NA	NA	NA	NA	3725595	NA	NA	2800570
P32969	RPL9	14006600	4803140	NA	935773	NA	4010170	4058500	3313200	4318790	756777	4521640	5176440	3992460	5837170	3178105	3166200	7326180	2226935	12135400	1502580	8847770	6406960	3385450	2396425
P33121	ACSL1	4366240	4898420	2524000	NA	NA	NA	NA	NA	4938745	4950120	NA	2301990	2555220	10218650	NA	NA	NA	5882260	NA	NA	2955220	3064770	NA	10520200
P33176	KIF5B	1809080	1508840	3414030	2956905	NA	1316380	1301940	5020225	2213460	3919300	1848740	1919385	2193720	3519640	6193190	3562860	3134640	2803305	1324700	9441930	797973	4946000	2385360	2721890
P33240	CSTF2	NA	NA	3372210	NA	NA	NA	NA	NA	NA	5601260	NA	NA	NA	NA	NA	NA	NA	NA	NA	NA	NA	NA	NA	3587430
P33241	LSP1	NA	NA	2001860	NA	NA	NA	NA	NA	NA	NA	NA	NA	NA	5067100	NA	NA	NA	NA	NA	NA	1992910	NA	NA	NA
P33316	DUT	3483570	NA	2555095	NA	NA	NA	NA	NA	NA	2217240	NA	NA	NA	7234710	NA	NA	NA	12122800	NA	NA	NA	6370930	NA	8542330
P33527	ABCC1	NA	NA	NA	NA	NA	NA	NA	NA	2044690	4062580	NA	902031	986470	NA	NA	NA	NA	NA	NA	NA	NA	NA	NA	NA
P33992	MCM5	NA	NA	NA	NA	NA	NA	NA	NA	NA	NA	NA	NA	NA	14596700	NA	NA	NA	NA	NA	8709450	NA	NA	NA	NA
P33993	MCM7	NA	NA	NA	NA	NA	NA	NA	NA	NA	NA	NA	1171400	1504530	NA	NA	478495	NA	NA	NA	NA	755479	NA	NA	NA
P34059	GALNS	2793365	3172385	NA	NA	NA	NA	NA	NA	680065	NA	NA	902906	900683	NA	NA	NA	863672	NA	NA	NA	3636310	NA	NA	NA
P34096	RNASE4	2677160	3017140	NA	NA	NA	NA	NA	NA	NA	NA	NA	1955088	NA	499622	NA	112640	NA	NA	NA	NA	904809	2.06038e+06	1696940	NA
P34896	SHMT1	865762	NA	1651070	NA	NA	NA	NA	NA	NA	3317860	NA	2309170	2282645	1.16699e+06	NA	NA	NA	NA	NA	NA	NA	NA	NA	3555610
P34897	SHMT2	1.13724e+06	2095170	1806540	NA	NA	NA	617827	NA	1747660	NA	NA	2392090	2029330	4528600	1112790	2439660	NA	12976900	NA	705307	4566920	2172050	NA	2690440
P34913	EPHX2	1626445	4021320	4236090	853047	NA	2993920	NA	NA	2959700	3819605	NA	4076005	2597225	2581955	8312340	3430805	NA	8821025	NA	NA	6522105	3764440	3142330	3579520
P34931	HSPA1L	11325615	21016500	3301000	28292400	47031520	42946300	40220350	36730300	23901800	8578720	24333300	33465100	33129200	68411400	69677400	62612150	52631500	37980100	35697400	37396800	35310700	76857550	36922700	31424800
P34932	HSPA4	5054970	4828940	5623220	3353100	3431870	3468030	3440485	3361795	5342100	3691290	4029620	4662350	5010980	6738840	6650140	8210210	4079200	8807290	4803315	4685930	9579030	7780800	3397180	5268960
P34949	MPI	4153395	2227260	2008445	NA	NA	NA	NA	NA	3899655	3243460	553355	2408620	2837205	2049920	1527550	1838540	1550770	1840620	1054020	998777	2377400	5844060	675336	3923760
P35030	PRSS3	2991960	5884760	NA	13471500	25703700	13017900	NA	7106020	10404250	NA	14362900	9150085	8764760	22035200	7876350	12199600	NA	NA	9537895	9933620	15003700	17568400	8723435	NA
P35052	GPC1	NA	NA	NA	1831480	NA	NA	2203280	NA	NA	NA	NA	NA	NA	NA	NA	4954490	NA	NA	NA	NA	1748740	NA	NA	NA
P35080	PFN2	2496210	2519220	2795550	NA	5873320	1303580	1034580	513851	4927823	31817900	396078	1558130	1452690	16989065	1554045	10926775	1.07975e+07	13079800	899564	NA	4349160	12050720	1004511	1857440
P35221	CTNNA1	11829000	11929200	6782730	1719080	NA	2812250	3529000	2036330	9466950	11715150	3103140	11316600	9724660	8428180	6550500	4485970	12940100	10720815	4899200	958014	11457750	9035560	3389460	11381300
P35222	CTNNB1	7149210	7128845	9696930	1641800	NA	1228915	3398095	1850728	6206370	9481680	2421480	9348500	10533300	4905700	5795760	6122290	6201450	10461800	6162425	NA	8673090	6233885	2288110	10685350
P35232	PHB	21965400	4735400	4622630	3690585	NA	3286270	4946320	3412110	4402480	7366845	3851530	4248350	3508055	7337800	6263660	2800095	7433720	11440300	4760310	4226385	10697400	4996120	3424680	10444200
P35237	SERPINB6	15232800	16737200	752986	5060330	NA	5238750	5529225	6377810	7835200	1930750	5083055	10470500	10433100	13459600	10780000	12446100	15437900	8320150	6619970	8839500	16666600	11053400	6643675	7528030
P35241	RDX	5927510	NA	NA	NA	10567600	NA	NA	NA	NA	6250330	NA	NA	NA	1082570	NA	3261383	NA	NA	NA	NA	NA	8377840	NA	3883240
P35244	RPA3	2.17717e+06	3745070	4516780	2164950	2498600	NA	2316470	NA	4471430	9503320	NA	3201640	3164980	1246580	4481980	5750140	NA	3725410	2916580	2608190	1399500	3261640	1663620	3773035
P35249	RFC4	449485	484773	NA	NA	NA	NA	NA	NA	828969	NA	NA	NA	398668	2508780	420496	NA	NA	816059	NA	NA	908934	NA	NA	NA
P35250	RFC2	NA	NA	NA	NA	NA	NA	NA	NA	1635670	2015440	NA	985146	909273	1261270	NA	NA	NA	1576130	NA	NA	2188100	NA	NA	NA
P35268	RPL22	NA	39388700	42402200	NA	NA	6807140	NA	5913270	44537550	86552900	7562430	40160600	36900500	62108000	22963500	NA	23614650	53243250	13033700	NA	57181150	NA	NA	60345950
P35269	GTF2F1	1221980	NA	NA	NA	NA	NA	NA	NA	NA	NA	NA	NA	NA	510063	NA	NA	NA	1097120	NA	NA	2325300	NA	NA	973269
P35270	SPR	9890070	3921030	5013330	NA	NA	NA	NA	NA	1907587	13819600	NA	1088115	1258480	4746780	397079	969302	NA	5607060	NA	NA	3782340	3140220	1063735	6865450
P35443	THBS4	NA	NA	NA	NA	NA	NA	NA	NA	NA	NA	NA	3311500	3238230	4188670	NA	NA	NA	2712000	NA	NA	NA	NA	NA	NA
P35475	IDUA	1597120	2982910	NA	NA	NA	NA	NA	NA	NA	NA	NA	NA	1909495	NA	NA	NA	NA	NA	NA	NA	4206170	9278400	NA	NA
P35527	KRT9	NA	523209	NA	NA	519511	432343	NA	NA	NA	NA	428382	389211	372097	1914760	990651	1307260	NA	870151	1174820	1084450	1086540	2284500	550738	537878
P35542	SAA4	NA	NA	NA	NA	NA	NA	NA	NA	NA	NA	NA	NA	NA	NA	NA	NA	NA	NA	NA	5047010	NA	NA	NA	NA
P35555	FBN1	3537085	11891300	38374200	12729400	6811875	8796000	12537550	5299420	3978530	NA	10020800	18544800	22970000	8587490	11729500	13657500	11624400	5782490	6284080	21384900	5638680	10181300	4483970	5380065
P35556	FBN2	NA	NA	NA	NA	NA	NA	NA	NA	NA	NA	NA	NA	NA	25653400	NA	NA	NA	NA	NA	NA	4934680	28058400	NA	NA
P35573	AGL	245038	1259700	1625370	NA	NA	734687	678044	1.13447e+06	1134830	3172835	1475550	1.05361e+06	1298170	471417	3321320	2382710	2688965	544520	1003040	NA	2641120	2680980	1527670	4016410
P35579	MYH9	3605320	4351975	9391155	6275360	6386280	7749090	7845900	8058810	6535400	12586350	7861080	8950440	8705280	7599770	11518000	17542400	10900800	6525470	12167100	12542200	8111790	10073275	10528500	10580800
P35580	MYH10	4022895	3480990	5221960	1651680	4653765	5652690	3442360	8166925	2765495	4206910	3266890	3303335	3257270	2183420	6459200	5489770	5821590	3149190	6148020	5584890	5886160	3609485	5396350	3793060
P35606	COPB2	5772870	5938545	5109525	2561660	2328130	NA	2173670	NA	5709240	12960100	1821665	5020355	5196340	3849330	6364430	1922700	4169650	6201880	NA	NA	6518520	3480920	2099980	8013140
P35609	ACTN2	31554600	68513100	NA	63129300	41873400	280665000	31319700	204719000	69046000	NA	275463000	103081000	102775000	63130500	215624000	190671000	NA	NA	132937000	110742100	105527000	185069000	216996000	12105500
P35611	ADD1	NA	NA	5092360	NA	2321032	NA	1777670	NA	2221180	2723360	2553550	2474950	1332200	4830210	2172950	5344160	NA	2718340	NA	3445140	1251440	3293110	1998130	NA
P35613	BSG	1684870	967946	16104000	NA	NA	NA	NA	NA	11326650	NA	NA	5512700	4752700	4726690	NA	NA	NA	NA	NA	NA	NA	NA	NA	8025910
P35637	FUS	3204950	NA	34103700	NA	81733.2	NA	NA	NA	10038500	16261450	NA	NA	NA	6047245	NA	NA	692375	8359405	NA	NA	5621450	7966015	NA	33106400
P35658	NUP214	NA	NA	2875940	NA	NA	NA	NA	NA	NA	2555417	NA	NA	NA	611545	NA	1525170	NA	617148	NA	NA	1035550	994480	NA	2647379
P35659	DEK	NA	4015340	4839360	NA	NA	NA	NA	NA	3107300	10766950	NA	3644630	4082960	6591490	2505490	NA	NA	4522740	NA	NA	7713970	NA	NA	4158820
P35749	MYH11	6982480	9386955	10077830	17031900	20788900	25938400	20962600	29623800	10842600	7287130	33836850	10737050	11820350	12664400	28574850	28568100	32340450	10334300	29481000	25646500	12890800	20105400	25797050	10177000
P35813	PPM1A	NA	1895520	1897917	NA	NA	NA	NA	NA	1589505	3448260	NA	1.10423e+06	1280250	3857590	NA	NA	2032820	2407100	NA	NA	3052095	1467450	NA	3357340
P35908	KRT2	NA	2015590	802208	NA	NA	NA	NA	NA	2778890	NA	NA	NA	NA	NA	2453970	NA	NA	NA	NA	NA	1948490	2370875	NA	1925010
P35914	HMGCL	NA	NA	6653920	NA	NA	NA	NA	6608010	6557120	7512920	NA	NA	10762900	2677360	NA	4552900	NA	9656720	NA	NA	2627240	4468165	NA	5775575
P35998	PSMC2	2994660	3324950	5160375	619603	NA	NA	1820020	1475540	4834365	5390335	602867	1947500	2897250	3678685	2357240	NA	1861710	3988640	943489	NA	4541225	6129660	508402	4598990
P36269	GGT5	1860280	2158335	1723310	977441	NA	480880	2120640	722374	234333	5896400	916193	3018330	3069205	2651770	1896330	3503135	5318570	3165130	870648	7462480	1943980	5074730	987260	2254980
P36404	ARL2	1749550	2207470	805556	NA	NA	NA	NA	NA	3920920	974443	NA	NA	3788280	NA	NA	NA	NA	2740790	NA	NA	3380760	5231640	NA	4257000
P36405	ARL3	2055090	2818570	NA	1124250	NA	2531140	1346130	984554	2166330	NA	2140935	1181210	1147090	4873320	3313070	2402150	NA	2623370	2680180	2885270	4957080	4356630	1622200	2518420
P36507	MAP2K2	NA	NA	NA	NA	NA	NA	NA	NA	NA	2377110	NA	NA	NA	NA	NA	NA	NA	1539890	NA	NA	NA	1551050	NA	NA
P36542	ATP5C1	15614000	9238910	NA	4527280	861656	5963840	5380875	4089320	10560345	7101270	5365820	11757300	11061900	17963900	6944185	10131200	NA	26983450	4713380	4445500	18814770	14086800	3207606	21495010
P36543	ATP6V1E1	NA	7074940	7042350	1618100	NA	2126330	NA	1248030	6212820	7030680	2208270	4443130	4384810	5396580	5137110	6296360	4786540	8962010	3123900	4733870	7572040	7331305	3187465	9799820
P36551	CPOX	NA	3013250	NA	NA	NA	NA	NA	NA	NA	NA	NA	1699200	1635720	NA	NA	NA	NA	NA	NA	NA	6593370	2241590	NA	NA
P36578	RPL4	6864760	7863840	13035800	2424150	2025124	3208600	4121020	2883860	8257820	12412300	1898440	7240640	7544520	13147000	4905070	3384375	6390580	9723670	2588460	3560280	10092600	11678300	3294690	13368700
P36776	LONP1	3100400	2959960	2503840	1377260	NA	NA	1592640	1286870	3856860	7365090	1443560	2998455	2629440	2294405	1.20949e+06	NA	2191580	5729035	NA	NA	5543320	1933325	1639520	5942150
P36871	PGM1	2240710	1820300	4390380	7864505	417650	3513010	3213220	3680830	2632190	3498095	3497885	2422645	2935505	4859810	7861900	7073345	9199990	2566340	2812820	2665800	3857910	3054445	3767210	7115175
P36915	GNL1	NA	NA	1514950	NA	NA	NA	NA	NA	NA	2649980	NA	NA	NA	NA	NA	NA	NA	NA	NA	NA	NA	NA	NA	3276820
P36955	SERPINF1	1417445	2655610	NA	3793035	2839380	604653	3119255	2227260	2697960	NA	3413730	2248270	3553750	3743400	3367280	7455370	3313390	2562055	1585355	2324630	2166305	2224580	2643050	NA
P36957	DLST	8402190	9772190	16179900	6561925	NA	5752950	6732500	6724165	16281100	9401860	7700095	8632270	8377400	5902220	11314700	NA	9545180	13473800	5229410	2461910	16299800	6992630	7398295	23466300
P36969	GPX4	1592210	1501490	4176040	NA	NA	NA	666427	NA	2613730	5442470	NA	1721670	1594490	2282680	NA	523255	NA	2020780	NA	NA	2365450	3928370	NA	2863050
P37108	SRP14	15212900	21999200	5545240	2811610	NA	8329820	3880020	NA	11885500	6933210	2256565	12995000	11251250	19076250	8725720	12671900	NA	18381500	8753715	12982900	25971800	16712200	2658070	4442340
P37198	NUP62	1035570	2946960	456200	NA	NA	NA	NA	NA	NA	1196150	NA	2546650	2501020	3244320	NA	NA	NA	NA	NA	NA	4952655	2377790	NA	1.60708e+06
P37235	HPCAL1	NA	NA	NA	NA	NA	NA	NA	NA	852168	NA	NA	410995	379651	NA	820520	NA	NA	NA	NA	NA	NA	NA	617696	NA
P37802	TAGLN2	10100600	10219000	9024240	5856500	9510800	4678720	6237040	11314900	8789670	30674500	15995950	17844400	16971800	12942200	12085000	13358860	33336200	19637600	13522800	17811100	8517870	16734350	21460700	7948680
P37837	TALDO1	15146590	14613930	13059100	444905	2469484	NA	3075970	NA	16056685	16920300	3631040	16875800	12083275	10846200	15437300	7555570	8255860	10185085	9780590	NA	10199375	2938090	9613170	7041700
P37840	SNCA	NA	1832540	784657	NA	NA	NA	NA	NA	1861060	6951250	NA	NA	NA	1941180	NA	NA	NA	2747910	873358	NA	1816900	NA	NA	4041480
P38117	ETFB	NA	7957675	10766000	NA	NA	1037310	NA	NA	12560400	3341580	4687905	6174610	10628700	4527525	10019600	755010	12722295	6207230	7290990	NA	13370100	7463610	6174045	24627200
P38159	RBMX	273042	5375590	NA	NA	NA	NA	NA	NA	NA	NA	NA	NA	NA	6735032	NA	NA	NA	NA	NA	NA	NA	NA	NA	NA
P38606	ATP6V1A	4678765	7763220	3142300	3384720	NA	NA	NA	266122	3645720	8634800	761304	3504415	4198980	3961380	1759760	4808800	1101660	8630395	2866680	NA	7480570	3444650	1645125	9541635
P38646	HSPA9	24554335	44733150	18436900	5991900	5139580	5961960	9725040	6529700	27084350	11666800	5903590	11559200	25005800	14219900	13431200	11653000	9311820	20707700	9103145	6829235	20843300	15026800	6001770	19454800
P38919	EIF4A3	8737210	8027990	24510615	1906340	NA	2797910	3445855	NA	6458760	5411070	2235700	6941680	6642010	6847550	5888760	5396100	5508950	4936615	NA	NA	6745500	8047460	2400470	8505650
P39019	RPS19	1799780	24122200	3661580	6722470	NA	6518270	4141300	6246290	22740300	17426700	6752350	20656100	24266200	13686985	11353230	12060400	2423290	13781800	8087350	7681300	35380300	27183200	5669120	18488100
P39023	RPL3	11109005	11615210	8976495	2254960	3889470	7854820	NA	9727570	10114800	9700110	5344145	11584050	11857400	8782990	6766950	7360800	10451535	10432730	NA	NA	12770200	8479770	4268765	11432800
P39059	COL15A1	3703870	2709120	2309380	5842700	NA	4778060	6536545	4710030	1614020	6951560	2683380	6106860	6250900	4207785	14170550	8690200	12504950	3774125	3211210	2845255	3266580	7781580	2923200	3125150
P39060	COL18A1	5185370	4637960	9226350	6810590	NA	5975575	9663840	3594820	2475250	6414690	5958160	11419600	9093945	2635460	16188200	7866850	10691000	3809330	6203350	1071970	7441070	4025305	4735460	3593650
P39656	DDOST	6078850	6551310	NA	2875380	NA	2803190	3697830	4611650	7015955	2131020	3930965	7277640	7423345	6657840	6127360	14062200	5629620	13702100	3975230	3943530	7541970	12975700	3257180	6596930
P39687	ANP32A	4044520	2924955	NA	NA	NA	NA	NA	NA	5540120	NA	NA	2816160	3100530	5458610	NA	NA	NA	NA	NA	NA	3453580	5792520	NA	NA
P39748	FEN1	1869650	1529240	NA	NA	NA	NA	NA	NA	NA	NA	NA	2803000	2888280	6241120	NA	NA	NA	1783130	NA	NA	3092040	NA	NA	2432500
P40121	CAPG	2192855	3635190	7384810	3115480	4453300	996769	NA	2296470	3652940	2983850	3624310	8560070	6443020	5082355	10947500	14495200	8547910	2663420	3356450	3197360	3233110	5046885	2499240	6152865
P40123	CAP2	940629	1058909	879153	2825460	1988030	3983870	2220290	3697290	1.10341e+06	1517165	2196640	997672	1.00036e+06	1935905	4151740	5977510	4767880	NA	3598550	3499230	1465020	2163760	2615835	NA
P40222	TXLNA	NA	NA	NA	NA	NA	NA	NA	NA	NA	2782890	NA	NA	NA	NA	NA	NA	NA	NA	NA	NA	NA	1536390	NA	NA
P40227	CCT6A	2223920	4616690	3154950	4011880	2418655	2.5933e+06	1919190	3440570	5063845	14033500	2269220	3537730	4625550	4300945	2340790	2873000	9199420	6517780	2115935	2453730	7973740	3229440	2911410	3271990
P40261	NNMT	NA	NA	NA	NA	NA	NA	NA	NA	NA	NA	295598	683229	592718	NA	NA	NA	NA	NA	361389	313577	NA	NA	NA	NA
P40306	PSMB10	NA	NA	393573	1334210	NA	NA	NA	NA	NA	NA	NA	NA	NA	NA	NA	NA	NA	NA	NA	NA	NA	NA	NA	2347980
P40429	RPL13A	NA	2500145	NA	NA	466512	NA	NA	NA	1.53956e+06	6157980	NA	3066870	2392210	1138600	1739110	NA	NA	4900180	NA	NA	3846135	3542405	NA	NA
P40616	ARL1	4862120	2419170	2885820	NA	NA	NA	NA	NA	3730240	NA	NA	4326860	4183140	7448030	NA	NA	NA	6447340	NA	NA	7218490	2265300	241524	6933350
P40763	STAT3	1926880	2260130	2573500	NA	NA	5002630	NA	NA	1834670	3635620	15310867	1788730	2354220	935127	10746275	3845180	NA	NA	5811990	NA	4540460	3190410	2322440	2319195
P40855	PEX19	1274790	NA	3310180	NA	NA	NA	NA	NA	1098880	3073930	NA	NA	NA	4202810	NA	23470600	NA	3287570	NA	NA	2726670	NA	NA	NA
P40925	MDH1	10660460	5526600	10077700	8544795	1322420	10401530	3812490	17775650	3165995	42451205	6292505	11218700	5332460	9927230	14767600	8580540	30875200	10452700	8055830	6693740	5239610	12005200	8992515	13672500
P40926	MDH2	56711650	26475650	22668000	3749400	4746940	5120475	4418650	7325190	30307400	22919000	3824540	17412000	18039200	20118300	8541285	7285010	32605200	36556200	6145760	6278820	31658100	13958200	4876975	47406050
P40937	RFC5	764266	634533	NA	NA	NA	NA	NA	NA	1563965	806205	NA	1414340	1317640	NA	824705	NA	NA	NA	NA	3571910	1575790	NA	NA	1494080
P40938	RFC3	NA	771588	NA	NA	NA	NA	NA	NA	NA	NA	NA	NA	NA	NA	NA	NA	NA	NA	NA	NA	NA	NA	NA	NA
P40939	HADHA	7888965	8872780	7710880	4514490	1749260	3777325	6912610	3773960	9723720	11905950	3166360	7891820	7209330	8162170	10066900	5671490	5821220	14685600	3134610	3394340	14449900	15331400	5382360	16848300
P41091	EIF2S3	NA	NA	NA	NA	NA	NA	NA	NA	1822850	3922160	NA	NA	NA	2912150	NA	NA	NA	3727530	NA	NA	2648350	NA	NA	NA
P41208	CETN2	911679	NA	NA	955074	NA	NA	1350080	840519	NA	185823	NA	NA	NA	NA	NA	NA	2882030	NA	NA	NA	NA	NA	NA	NA
P41218	MNDA	NA	NA	NA	NA	NA	NA	NA	NA	NA	NA	NA	NA	NA	NA	NA	NA	NA	NA	NA	2193260	NA	NA	NA	NA
P41219	PRPH	NA	5386370	17200100	1960290	NA	13005100	1575930	22011310	10062210	12802500	15061455	1834170	1.0312e+07	15154650	10130800	NA	45628505	14855100	22317600	NA	10360600	NA	18459470	15400500
P41240	CSK	1438870	3549970	1956980	602162	NA	NA	1128630	NA	2697470	3464740	1.01557e+06	2833170	2745495	3008470	4137905	6290970	NA	5820720	1006980	NA	10065700	7283910	1361324	846808
P41250	GARS	3963340	1805565	3433310	NA	NA	NA	NA	1505090	7819665	6307805	NA	1787200	4831400	1331210	2685270	NA	NA	8540565	NA	NA	1853730	2993230	3446860	6372770
P41252	IARS	2256460	2796730	2384909	NA	NA	NA	1182985	NA	2866880	2908295	1296540	2822090	2977800	2419980	NA	2408425	NA	4230890	NA	NA	4719400	2353630	NA	2988040
P41743	PRKCI	NA	NA	NA	NA	NA	NA	NA	NA	NA	NA	NA	NA	NA	NA	NA	NA	757033	NA	NA	NA	NA	NA	NA	NA
P42025	ACTR1B	NA	NA	NA	NA	NA	NA	NA	NA	NA	NA	NA	NA	NA	NA	NA	NA	NA	NA	NA	NA	2340990	NA	NA	NA
P42126	ECI1	17563500	9651870	16444800	NA	1145290	NA	2685770	2175090	9745215	10938065	2050500	7241760	8104290	10132955	4734460	3801265	NA	23786000	NA	1008330	16544000	13493900	1975065	23293120
P42167	TMPO	NA	2303830	2701415	NA	427603	NA	NA	NA	2935560	6824520	2135230	NA	3644000	NA	6970130	NA	NA	3224370	NA	NA	4749390	NA	2778730	1739770
P42224	STAT1	1717820	2751220	NA	2068440	5741940	NA	823061	NA	1021730	5332240	1.83844e+06	2460115	3452060	6344760	3352280	3904090	2180516	5001800	6313300	NA	4193950	7957340	1717380	2958510
P42226	STAT6	1095930	1.10079e+06	NA	NA	NA	NA	NA	NA	508588	3623210	NA	758306	898481	NA	1.20662e+06	NA	NA	NA	NA	NA	1660830	1.15986e+06	1055570	453216
P42229	STAT5A	NA	NA	NA	NA	NA	NA	NA	NA	5932520	NA	NA	NA	NA	NA	NA	NA	NA	NA	NA	NA	NA	NA	NA	NA
P42285	MTREX	NA	864481	2281826	NA	NA	NA	NA	NA	584388	NA	NA	817738	1.76077e+06	NA	NA	NA	NA	NA	8941010	NA	1311300	2878620	10027800	NA
P42330	AKR1C3	6345240	6682020	NA	NA	NA	NA	NA	NA	NA	NA	NA	NA	NA	NA	NA	NA	NA	NA	NA	NA	9821150	NA	NA	NA
P42345	MTOR	3539785	NA	1380520	NA	NA	NA	7311280	5810920	NA	1753850	NA	NA	NA	NA	NA	NA	7090780	NA	NA	NA	NA	NA	NA	1202310
P42356	PI4KA	NA	NA	NA	NA	NA	NA	NA	NA	NA	NA	NA	1795870	NA	NA	NA	NA	NA	NA	4875120	NA	NA	NA	NA	NA
P42566	EPS15	1014160	2154360	1178020	NA	NA	NA	NA	NA	1294730	2835995	NA	1220970	997123	1190335	1013250	468220	NA	670643	NA	NA	1770670	1280060	NA	NA
P42574	CASP3	NA	NA	NA	NA	NA	NA	NA	NA	NA	NA	NA	NA	NA	NA	NA	NA	NA	NA	NA	NA	NA	NA	NA	3432380
P42677	RPS27	NA	15464500	14694600	NA	NA	3288810	NA	2721140	13193800	26983800	3902480	13622900	14470500	NA	6372190	NA	5360690	NA	4486450	NA	NA	NA	2560170	NA
P42704	LRPPRC	4064400	8168940	6416745	NA	4332510	NA	1562030	NA	7766395	8455110	914965	6187660	6099550	7039820	3029355	3697045	NA	10194320	NA	NA	15571150	5788450	703995	5864490
P42765	ACAA2	NA	3817880	NA	3741490	NA	3233905	NA	1006140	1993540	NA	2012350	1605980	1526215	3172440	2587300	4009720	1849230	1690330	2989610	3176630	7338780	2848080	708324	NA
P42766	RPL35	NA	NA	16281320	NA	NA	NA	NA	NA	26646300	29003940	NA	NA	2069700	44733900	NA	NA	NA	8744320	NA	NA	21635450	NA	NA	NA
P42785	PRCP	8469245	3647590	NA	NA	1780690	NA	2118310	NA	2.32133e+06	NA	1060520	1863115	1.91731e+06	2829120	2535843	4343915	NA	2617750	4360290	4186400	6226850	3531200	NA	NA
P42858	HTT	1206190	956067	NA	NA	NA	NA	NA	NA	NA	NA	NA	433393	484172	NA	NA	NA	NA	NA	NA	NA	1360940	NA	NA	NA
P43034	PAFAH1B1	4217980	4327300	1728769	4249520	NA	3259520	5464880	2811320	4091210	6217660	2807110	4863430	4682540	5712240	7673120	NA	6566445	6580840	5301120	NA	5905645	1992260	4431425	5075600
P43121	MCAM	3722470	NA	NA	11767000	8659710	22971200	4837680	6806245	3059840	NA	10066745	3907900	4578610	1790640	20656700	11083300	6309335	NA	11931600	11923950	NA	8804880	6605400	NA
P43155	CRAT	6753285	4522250	4856380	NA	NA	NA	NA	NA	5747040	7743490	NA	6171950	5467850	2313245	NA	NA	NA	3469530	NA	NA	6118250	1942770	NA	3275310
P43243	MATR3	5287560	4855255	11238950	2010620	NA	1039820	48570950	1981440	5224685	8268590	19401795	3935880	3558745	4878970	6484440	6685710	4804810	6796040	2171340	1705740	4364300	5819365	40434710	7268990
P43246	MSH2	1516000	NA	NA	NA	NA	NA	NA	NA	NA	NA	NA	NA	NA	NA	NA	NA	NA	NA	NA	NA	2785010	1970000	NA	NA
P43251	BTD	1117290	1998025	3942550	NA	NA	NA	NA	NA	2445290	6394040	NA	2972990	2139555	NA	1050690	NA	NA	NA	NA	NA	3563390	5677520	NA	4139080
P43304	GPD2	5365610	6419640	NA	446508	NA	NA	596725	NA	4757440	6065560	NA	3617500	3878280	3274415	1924495	1020990	6435130	1544780	NA	8891110	7353690	4109825	439195	2142745
P43307	SSR1	NA	4369960	3495650	NA	NA	NA	NA	NA	5244600	10891900	NA	6250525	5514755	4793510	NA	NA	NA	2495140	3994930	NA	4297550	9908820	NA	3947580
P43405	SYK	NA	NA	NA	NA	NA	NA	NA	NA	NA	NA	NA	NA	NA	NA	NA	NA	NA	NA	NA	NA	NA	NA	3426260	NA
P43487	RANBP1	NA	4274155	NA	NA	NA	NA	NA	NA	6545700	NA	3705540	4936105	5145080	5255950	5179690	7013880	NA	9957400	NA	NA	6968035	5640840	NA	7891845
P43490	NAMPT	2612150	1981590	3692470	NA	NA	NA	NA	NA	7397075	3.51956e+06	448764	2373385	1944290	5816165	NA	NA	NA	7689700	NA	NA	3640735	2042980	NA	10567050
P43686	PSMC4	NA	NA	NA	NA	NA	NA	NA	NA	502432	2539630	NA	212824	NA	27195295	312110	664472	NA	1392033	NA	NA	2874420	995956	NA	6937430
P45877	PPIC	39563000	42376800	NA	21500000	16435200	16120200	31973300	12787300	49383900	NA	18557400	39946100	40008900	46249200	47300600	57025500	NA	45740500	44504100	43387200	54039300	63316600	16424500	42480600
P45880	VDAC2	9746330	10611910	27370800	3872260	NA	NA	2.38511e+06	5502700	16540150	7440130	4710420	14390400	12741600	7460750	12706910	6547970	6980450	21335050	7836080	5081925	12858100	8703520	6411770	15056400
P45954	ACADSB	939860	2001000	6135730	NA	NA	NA	NA	NA	4024990	11290600	NA	2203685	2281070	6555160	NA	NA	NA	7314725	NA	NA	3792770	4040175	NA	7598925
P45973	CBX5	NA	4613690	4689270	NA	NA	NA	NA	NA	10474900	3957520	NA	NA	4850780	NA	NA	NA	NA	2863220	NA	NA	3427080	NA	NA	4172520
P45974	USP5	7415250	6954050	2.13943e+06	2825420	NA	2899660	3401900	3428560	6199635	6047655	2263440	5140500	5224035	5297840	6165310	6610115	6914380	8698640	2694000	2849980	9959750	7562190	3691530	10302900
P46060	RANGAP1	1202060	1665230	3114860	NA	NA	NA	NA	NA	626722	3577130	NA	1163050	1216005	3384170	NA	90511900	NA	NA	NA	NA	1854650	530439	NA	3664490
P46063	RECQL	NA	2493250	2650440	NA	NA	NA	756922	NA	2504020	6200360	NA	3395650	3714005	2453640	3583075	NA	NA	NA	NA	NA	2807910	1255020	NA	1933910
P46087	NOP2	NA	2314860	944021	NA	NA	NA	NA	NA	2204105	3328490	NA	2241920	1.6385e+06	NA	NA	NA	NA	NA	NA	NA	NA	NA	NA	742493
P46108	CRK	NA	3767955	NA	NA	NA	NA	NA	NA	4569985	4461580	1932450	3542830	3465495	NA	NA	NA	1427860	NA	NA	NA	2023240	NA	NA	NA
P46109	CRKL	3385040	3911150	2798700	1932200	1661880	8369480	1656411	NA	3652470	5151820	NA	1851800	2256190	2882445	1747600	2370720	5004410	2931520	1678280	NA	5969160	5174040	NA	4349625
P46379	BAG6	1245940	2911140	24019800	744032	NA	741097	166194	NA	2975690	3008270	670616	1599205	1408343	2660530	1653665	1347500	195058000	3194470	NA	NA	3123310	4660970	759685	2617135
P46439	GSTM5	NA	NA	NA	NA	NA	NA	NA	NA	NA	NA	NA	NA	NA	NA	3610450	NA	NA	NA	NA	NA	NA	NA	NA	NA
P46459	NSF	3539580	1208490	4906845	NA	NA	NA	NA	NA	3046975	8394765	NA	3381415	1307570	3332790	1533555	NA	1488200	4706150	NA	NA	4564420	4150390	NA	7911650
P46776	RPL27A	37474150	38496850	NA	11611220	8386320	8123625	14264450	9749810	35401100	NA	13244750	38901100	36538200	32430200	37697800	28286200	10400000	51956050	9714975	NA	58561450	41783450	11335095	44034650
P46777	RPL5	9445600	7476355	3795710	1766885	4481960	2505490	2402140	3898550	4506370	11508400	3753120	6754740	5951570	7608025	11470700	2856050	11039500	8463555	4994130	2941030	9605180	4857460	2984630	7459630
P46778	RPL21	31827400	6531810	5492550	9947120	NA	9054480	11293900	10025700	5721340	12224700	6481670	6280640	6026270	5807450	3505460	16003300	2055185	7201810	11129000	NA	9428300	21856320	9370970	6234560
P46779	RPL28	21812800	NA	NA	NA	1802350	NA	NA	NA	NA	4235210	NA	NA	NA	NA	NA	NA	NA	NA	NA	3720470	NA	NA	NA	NA
P46781	RPS9	1065310	3103440	15651845	NA	NA	NA	6590070	5214550	3265510	8827830	6807830	2287619	2699853	4555160	7593130	5342680	7635615	13336300	2187990	NA	4030115	NA	3781460	9445310
P46782	RPS5	4428880	3420600	NA	NA	NA	3131090	NA	NA	5874970	NA	NA	2661220	2356920	12564600	NA	1954430	NA	9702055	3527930	3093480	5360720	14825600	NA	23323700
P46783	RPS10	2465040	4231080	NA	1599770	2646880	NA	267702	NA	8072615	NA	NA	4566880	8266725	2859955	4654650	2447330	369418	4785895	NA	NA	15098300	11271090	2996310	7069955
P46821	MAP1B	833718	457226	2683375	3739050	8023185	4178880	2758720	3084550	1004960	1537075	6367965	1262530	1431890	NA	6027085	6208990	10888100	2928360	4699520	6779415	NA	1825930	7882260	1929880
P46926	GNPDA1	6493010	NA	3989440	NA	NA	NA	NA	NA	NA	NA	NA	NA	NA	5582070	NA	NA	NA	8646750	NA	NA	NA	NA	NA	8089985
P46937	YAP1	NA	NA	NA	NA	NA	NA	NA	NA	NA	5945330	NA	NA	NA	7847770	NA	NA	NA	5438770	NA	NA	NA	2873150	NA	NA
P46939	UTRN	2576770	2493830	2219640	1385060	NA	NA	1.81585e+06	922935	1681780	2345775	1788539	1362824	1308435	3230900	2723840	1932630	2411570	3837450	NA	NA	3846665	2550310	1766030	2710250
P46940	IQGAP1	4126470	3707870	3116535	4433220	NA	3113790	3070830	4754540	3812225	4762405	4444965	3937730	4034550	4569805	4696980	6132295	5242580	5660900	3535250	4658840	5561020	7349730	4274990	6193730
P46952	HAAO	NA	NA	NA	1338080	NA	NA	1578280	1451950	NA	NA	NA	394789	NA	NA	1836895	8843015	2821530	NA	NA	NA	NA	NA	1754810	NA
P46976	GYG1	2697065	NA	NA	3219270	2824950	NA	3511870	5063910	6602910	NA	6116710	5123970	5469260	3661140	6076030	2837315	5769410	2824400	NA	3722580	3158610	3383390	4367730	16518000
P47755	CAPZA2	18801100	7252080	NA	4340150	8353060	3012300	19140000	3967510	4862885	5337510	3689070	4195060	4718160	4709120	7425290	5556890	33549200	3326075	4298790	4380680	7438380	3822180	5196070	5982940
P47756	CAPZB	6605970	8233400	7620720	5963430	6153500	3261530	7489210	5431810	9903250	11591095	6171445	7076015	7918810	6100270	8098110	7079420	16120380	9092160	12105965	NA	7459650	5154595	5324460	6463900
P47895	ALDH1A3	763753	8790740	13629100	4610240	1974630	1202100	1695003	3616080	5627430	26365200	4504610	9623360	7913660	8279500	9490265	18843750	6335650	13000200	4765415	6426540	13754915	13064220	5283720	25081000
P47897	QARS	2856820	3137560	1894540	NA	NA	NA	NA	NA	2859425	5741170	NA	2413200	3473740	3468040	NA	NA	1192890	2752120	NA	NA	1064130	4193340	609551	3098500
P47914	RPL29	38237200	NA	48361100	NA	32399600	NA	10513300	NA	46343100	90800400	NA	NA	NA	50132330	NA	NA	NA	28407100	NA	18934650	74047300	NA	NA	64802700
P47985	UQCRFS1	NA	NA	8174170	NA	NA	NA	NA	NA	NA	NA	NA	897415	NA	NA	NA	NA	2384570	3756840	NA	NA	NA	NA	NA	13398345
P48047	ATP5O	8051120	8532440	15075700	2433050	3432630	2.63538e+06	1990490	2651370	11670700	15494300	2853610	5090640	3606340	3051490	8380990	11784900	3814295	14580700	5870320	5437570	20258000	12263995	5195430	37839500
P48147	PREP	1933290	2627720	6296810	NA	NA	NA	NA	NA	4390510	2431310	NA	1653040	2278420	NA	3287755	NA	NA	1309550	NA	NA	3826300	4953410	1493450	3770760
P48163	ME1	NA	NA	NA	NA	NA	NA	NA	NA	NA	NA	968743	NA	NA	NA	581442	1208530	NA	NA	NA	NA	NA	NA	700558	NA
P48426	PIP4K2A	NA	NA	NA	NA	NA	444000	NA	NA	290737	NA	NA	NA	NA	NA	656697	1206800	NA	NA	NA	1742850	NA	1181380	NA	NA
P48444	ARCN1	4603220	5512840	1844470	1.12621e+06	NA	NA	NA	1324110	2782145	3317975	1192740	2649860	2647090	3183015	1123220	4574630	NA	5912255	722798	NA	5466290	3299930	1721870	6371825
P48449	LSS	NA	NA	NA	NA	NA	NA	NA	NA	NA	2486830	NA	NA	NA	NA	NA	NA	NA	NA	NA	NA	2273890	NA	NA	2868625
P48506	GCLC	NA	NA	NA	NA	NA	NA	NA	NA	NA	NA	NA	NA	NA	1748515	NA	NA	NA	NA	NA	NA	NA	1863360	NA	NA
P48507	GCLM	1237810	1109570	NA	NA	NA	NA	NA	NA	1538420	NA	981825	908378	1000560	NA	NA	NA	NA	NA	NA	NA	NA	1886930	2459760	NA
P48539	PCP4	4383680	6318430	2429840	NA	NA	15618500	NA	7934580	2691960	2378525	16492100	9504740	10923650	7852680	5009960	NA	NA	NA	9179570	NA	9939330	NA	2785770	839492
P48556	PSMD8	2301460	1549470	NA	NA	NA	NA	NA	NA	1878570	NA	NA	1500310	1255260	NA	1252100	NA	NA	NA	NA	NA	2777515	3236120	NA	NA
P48637	GSS	5014020	5198560	4618730	NA	NA	NA	NA	NA	4881580	8785920	NA	3283350	3752065	3466125	NA	NA	3631710	3989510	NA	NA	6079435	12495300	NA	4432710
P48643	CCT5	1672920	2073190	2477450	NA	NA	2839660	NA	4095400	2692450	4522615	644951	2351860	2715440	3415540	483337	534292	842932	3601605	NA	NA	2112300	2690080	NA	3663360
P48681	NES	760082	1343810	NA	2993175	5686020	2719410	3358300	5298430	313722	2395550	4417580	1953550	2147850	2750070	5768150	3461390	8465395	NA	3722740	2431800	1385640	NA	4611580	2198815
P48723	HSPA13	36494100	40509000	NA	12743500	NA	10505300	17326900	NA	52243600	NA	17824600	28138100	29350100	31031750	27060300	28595900	28059000	38713350	21616000	21647200	47672500	45468800	9847080	40438900
P48729	CSNK1A1	1070040	1164320	1595060	NA	NA	NA	NA	NA	735605	1645167	NA	1.29092e+06	727402	NA	NA	NA	NA	NA	NA	NA	NA	NA	NA	2872270
P48735	IDH2	9787610	9977620	6190940	3543510	5720065	8658340	4765775	6047725	22724750	18884700	3565165	12613000	13010500	14731300	11056850	5296700	5614340	17249100	5377300	4992400	10664400	13637300	4163950	6345505
P48739	PITPNB	1085250	1.11276e+06	NA	NA	NA	NA	NA	NA	1496230	NA	NA	1284470	1179600	1939280	NA	NA	NA	1352130	NA	NA	1543140	1366740	775810	2647450
P49006	MARCKSL1	NA	NA	22581700	NA	NA	NA	NA	NA	37085000	72742700	NA	NA	NA	20384500	NA	NA	NA	16449200	NA	NA	68626200	NA	NA	NA
P49023	PXN	NA	8412600	1904450	NA	NA	NA	NA	NA	NA	3777110	NA	NA	NA	NA	NA	NA	NA	NA	62054200	NA	NA	NA	NA	1253160
P49189	ALDH9A1	719851	31285800	15925965	11361600	NA	6366250	NA	14040500	24325550	17156195	8097520	16792000	16394000	7709570	28678100	29379700	15731100	41129500	6500810	NA	39704150	14720400	11781800	20911475
P49207	RPL34	NA	24397500	NA	NA	NA	NA	NA	1886720	27182200	15673700	NA	20556400	22498500	NA	3524100	NA	NA	NA	NA	NA	NA	NA	1531060	NA
P49247	RPIA	NA	1978580	NA	NA	NA	NA	NA	NA	NA	NA	NA	NA	NA	NA	NA	NA	NA	NA	1803830	NA	4289400	NA	NA	NA
P49257	LMAN1	8546160	6029345	2694040	2601695	NA	NA	3949510	NA	4670065	4587365	4437700	6659035	4575875	5475960	4710300	7808750	1964780	6916380	5635290	3958450	8428280	8635330	NA	7938280
P49321	NASP	NA	1326260	NA	NA	169737	NA	NA	NA	1202660	1565793	NA	1676090	2105910	2768830	NA	2496270	73226.1	1234520	NA	NA	2158600	3280440	NA	1254740
P49327	FASN	33819400	27069950	12628900	NA	1262360	NA	1833010	2073050	16563500	20420400	1984560	12495450	12652650	10800300	3639960	3475490	3843840	10592800	NA	3435980	21714650	16124450	4018140	14224500
P49354	FNTA	NA	NA	4320980	NA	NA	NA	NA	NA	3148440	5961480	NA	2640370	2442580	NA	NA	NA	NA	NA	NA	NA	NA	NA	NA	2899650
P49366	DHPS	NA	NA	NA	NA	NA	NA	NA	NA	1027760	NA	NA	NA	NA	NA	NA	NA	NA	NA	NA	NA	NA	NA	NA	NA
P49368	CCT3	7016985	8898805	8081610	3428210	1219970	3584400	3522815	3133670	9871530	19570300	3308365	8069380	8041800	12743900	7955820	8785170	12560200	18033600	4084100	4733355	9604750	9061995	3551220	10756900
P49406	MRPL19	NA	NA	7040880	NA	NA	NA	NA	NA	NA	4697880	NA	NA	NA	690480	NA	NA	NA	1992105	NA	NA	NA	NA	NA	9610650
P49407	ARRB1	NA	5242475	6080780	3121900	NA	NA	NA	3357670	3389855	9882770	3657575	2381110	3169440	1094380	6250140	5251280	NA	NA	NA	NA	3.19518e+06	3.14119e+06	4274810	3326840
P49411	TUFM	5050920	8964560	14113900	8317940	1707290	3095420	4698075	3985480	12355700	14462000	6748970	9599950	9713740	14583800	10705000	10975400	4.03849e+06	21947800	2618565	3626615	14738000	7666085	7210230	13717900
P49419	ALDH7A1	5929590	5265620	11469600	1571520	270880	5844945	1999790	3408995	17447000	17172650	4287755	7092660	6486410	4920660	6746065	4632255	14815380	10482200	5400200	1636510	7204385	11089450	2971170	7970160
P49441	INPP1	NA	NA	NA	NA	NA	NA	915478	502701	NA	NA	NA	NA	NA	NA	NA	NA	1859710	NA	NA	NA	NA	NA	NA	NA
P49448	GLUD2	NA	4057890	NA	NA	NA	NA	NA	NA	6446640	NA	NA	2574020	2549890	4505190	NA	2108520	NA	18425400	NA	NA	12987700	8907210	919632	NA
P49458	SRP9	3544200	3799440	4404880	NA	NA	NA	NA	NA	3209510	4134910	NA	3036430	2667150	4027100	NA	NA	NA	4229555	NA	NA	5104290	3901790	NA	7606165
P49585	PCYT1A	NA	NA	NA	NA	NA	NA	NA	NA	NA	1492240	NA	NA	NA	NA	NA	NA	NA	NA	NA	NA	1618470	987338	NA	1364900
P49588	AARS	1.38404e+06	1286430	3307200	2115411	NA	NA	924665	890371	2116850	5967740	NA	1626310	1492630	3678700	4149235	2737130	NA	7106120	NA	1980160	4884820	4551085	1130310	5998390
P49589	CARS	NA	841710	2404965	NA	NA	NA	NA	NA	1231620	1633810	NA	971523	NA	NA	NA	NA	NA	1262110	NA	NA	1601040	1777230	NA	2244790
P49591	SARS	NA	2313900	2350950	NA	NA	NA	NA	NA	NA	2819230	NA	3133280	NA	1345280	NA	NA	NA	4060950	NA	NA	1.34464e+06	1869470	1910010	3108780
P49593	PPM1F	1627068	NA	2444090	NA	NA	NA	2433700	NA	NA	3518470	NA	NA	NA	NA	NA	6982390	NA	569761	NA	NA	NA	641405	NA	2264000
P49641	MAN2A2	NA	NA	5708840	NA	NA	NA	NA	NA	NA	NA	NA	NA	NA	NA	NA	NA	NA	NA	NA	NA	NA	NA	NA	9003270
P49720	PSMB3	3299190	3518560	6577420	NA	NA	NA	NA	NA	3237580	6115720	NA	4647410	5244230	NA	NA	NA	1235700	NA	NA	NA	3784880	NA	NA	3361080
P49721	PSMB2	NA	2049410	9237425	NA	NA	NA	NA	NA	3807010	9650570	NA	3753860	2842340	2697790	1152690	7043830	2750910	6422920	8034740	NA	9933110	4683830	1537525	14337200
P49736	MCM2	NA	NA	NA	NA	NA	NA	NA	NA	NA	1491620	NA	NA	NA	NA	NA	NA	NA	NA	NA	NA	NA	NA	NA	NA
P49747	COMP	NA	NA	NA	NA	NA	NA	NA	NA	NA	NA	NA	NA	NA	2170704	NA	NA	NA	NA	NA	NA	NA	NA	NA	NA
P49748	ACADVL	5225930	6194675	3992440	1902730	NA	NA	2667010	2258700	1823010	5462920	1116620	3499250	3346640	5463390	5420395	4016940	2104800	10682000	1471925	NA	7405120	5336670	1883810	11436600
P49750	YLPM1	NA	NA	2548950	NA	NA	NA	NA	NA	2343340	3588250	NA	NA	NA	2309270	NA	NA	NA	1945160	NA	NA	2923730	NA	NA	NA
P49753	ACOT2	NA	NA	NA	NA	NA	NA	NA	NA	3256885	NA	1369470	NA	1133980	NA	NA	NA	NA	1687655	NA	NA	NA	NA	NA	NA
P49755	TMED10	3052925	10732425	8623770	NA	1357900	NA	NA	NA	8669790	14858300	NA	5476290	7698915	5738175	4226290	11481000	9235210	9454965	NA	NA	13152900	9498470	NA	5998730
P49756	RBM25	NA	3726900	873303	NA	NA	NA	NA	NA	1721350	2307940	NA	1369480	1378160	2342030	NA	NA	NA	1.43299e+06	NA	NA	1841265	NA	NA	NA
P49757	NUMB	NA	NA	NA	NA	NA	NA	NA	NA	NA	NA	NA	NA	NA	NA	NA	NA	2120650	NA	NA	NA	NA	NA	NA	NA
P49770	EIF2B2	NA	NA	NA	NA	NA	NA	NA	NA	NA	2272700	NA	NA	NA	NA	NA	NA	NA	NA	NA	NA	NA	NA	NA	1976200
P49773	HINT1	2982140	5369165	13483600	1.18206e+06	1708310	4649680	NA	2577440	5900000	16473500	2419030	3335260	4473090	6090025	5459760	1562270	8741930	8363600	6466255	NA	7769005	6537760	2223800	9130625
P49789	FHIT	NA	4661640	13396200	NA	NA	NA	NA	NA	4971575	4568780	NA	4771430	4236605	2919030	NA	NA	NA	5476800	NA	NA	9866000	NA	NA	5742815
P49792	RANBP2	1361700	1984010	2288480	NA	7109580	10309400	NA	NA	2063005	5996070	NA	1428050	1518550	3387975	NA	NA	NA	2246760	NA	NA	3548310	3322340	NA	1772905
P49821	NDUFV1	2782560	1577450	9123990	367655	NA	1613210	1198770	NA	4176435	8362050	295671	3691380	1326770	4282160	868858	833060	NA	4763750	1193750	1286670	2538620	2612970	470481	12972700
P49840	GSK3A	NA	NA	3800920	NA	NA	NA	NA	NA	2644700	3407490	NA	1971070	2612140	NA	NA	NA	4701860	NA	NA	NA	NA	NA	NA	2859250
P49902	NT5C2	NA	1923010	1205310	NA	NA	NA	NA	NA	4400080	6194460	213292	2245090	1987370	1324995	669296	NA	NA	1243890	NA	NA	3061190	2.34793e+06	442470	4637915
P49903	SEPHS1	2520850	3461740	4039440	NA	NA	NA	NA	NA	3283705	6855635	NA	2458290	2797480	4802600	3885760	NA	NA	4660985	NA	NA	4998045	NA	NA	3451840
P49908	SELENOP	NA	4603280	NA	NA	NA	NA	NA	NA	3173500	NA	NA	2327250	2357950	4286870	NA	NA	NA	NA	NA	NA	6145520	2972810	NA	NA
P49914	MTHFS	NA	NA	1482850	NA	NA	NA	NA	NA	NA	NA	NA	NA	NA	NA	NA	NA	NA	1386190	NA	NA	1887450	NA	NA	12271600
P49915	GMPS	1451010	1650590	4128085	NA	NA	NA	NA	NA	4417970	8669500	NA	1683480	1886400	2012930	1220170	NA	NA	1387200	NA	NA	5128425	NA	NA	7560435
P49916	LIG3	1083500	NA	3037620	NA	NA	NA	NA	NA	NA	3735510	NA	NA	1793300	1065560	NA	NA	NA	960770	NA	NA	672319	1255123	NA	958516
P49959	MRE11	NA	1229660	4889410	NA	NA	NA	NA	NA	2125945	3720110	NA	1914720	1969820	1073650	NA	NA	1919730	2.06444e+06	NA	NA	1525920	1.11754e+06	NA	2865670
P49961	ENTPD1	3387530	2513745	2546960	6831550	NA	4846340	7682080	9458560	3977710	1617430	7051930	3848520	3994990	NA	7990680	6274090	3749910	1266960	3828100	4879229	2028140	6027150	12030850	2520690
P50148	GNAQ	5396050	5238350	NA	NA	NA	5354880	NA	NA	5622750	NA	NA	NA	1697580	NA	NA	NA	NA	NA	NA	4470140	8820285	6914960	NA	7153300
P50151	GNG10	NA	NA	7025930	NA	NA	NA	NA	NA	NA	NA	NA	NA	NA	NA	NA	NA	NA	NA	NA	NA	NA	NA	NA	5075110
P50213	IDH3A	3948710	3329610	2267125	1669750	NA	2016575	2369940	2602740	5548110	3943130	NA	2982265	3205130	2447390	5703450	3794060	NA	7874250	NA	NA	5719405	9878650	3235935	5030805
P50225	SULT1A1	NA	3904700	NA	NA	NA	NA	NA	4556110	NA	NA	3128650	NA	NA	NA	NA	NA	NA	NA	NA	NA	4436830	NA	3676230	NA
P50336	PPOX	NA	1207730	1048200	NA	NA	NA	NA	NA	NA	NA	NA	1128690	664149	NA	NA	NA	NA	NA	NA	NA	2106850	NA	NA	471199
P50395	GDI2	9308025	5948400	12554900	3692410	3498280	3691650	5813730	2366830	6016930	5331030	1866160	4563050	4464560	5689690	4308420	5703290	3781990	5190110	5973770	5503560	6167505	7626620	2463200	12275800
P50402	EMD	2374670	2824550	2550080	NA	2983890	NA	3416230	3356200	3453710	9513960	2295240	2807580	2971560	NA	9430340	NA	7542000	5094090	NA	NA	3696420	NA	4793970	3842120
P50416	CPT1A	3641040	5105500	7143510	NA	NA	NA	NA	NA	4983580	10808000	NA	NA	4565350	NA	2938490	NA	NA	5587920	NA	NA	NA	3499230	NA	5155080
P50453	SERPINB9	2696720	2950825	1170800	1941015	NA	2415170	1978200	3160400	NA	NA	1445710	1883590	1588890	1126340	4596950	2929800	4826980	1342130	2499255	1500180	4228200	NA	1773970	NA
P50454	SERPINH1	3416720	2663915	15675100	3467775	2411005	3094815	2805520	3516550	2045850	14262620	1389690	2912065	3621205	3946265	5970340	9949240	14869915	3621140	5796890	4375610	6033790	3650460	3411760	7102780
P50479	PDLIM4	NA	1759900	NA	2705520	4576110	7172020	3467665	906652	NA	NA	3033790	1487925	1665785	NA	NA	NA	3001330	NA	12471665	7960365	NA	1576900	2867810	NA
P50552	VASP	2413880	2333785	2114190	4.02993e+06	2185450	6149870	10087390	5232755	2829400	3944565	3521200	2952555	2034615	3849705	6361610	7193890	6322240	2863740	5097360	806975	3305690	2744720	3530850	274062
P50570	DNM2	NA	2461500	2087835	NA	NA	NA	NA	3340390	2319170	3873480	NA	2603690	2747980	2270090	3495800	3349600	NA	3513350	NA	NA	2732045	1418031	NA	3499325
P50579	METAP2	NA	2902640	2691390	NA	NA	NA	NA	NA	NA	NA	NA	NA	NA	NA	NA	NA	NA	NA	NA	NA	823199	2035490	NA	NA
P50750	CDK9	NA	NA	1179790	NA	NA	NA	NA	NA	NA	2051480	NA	NA	NA	NA	NA	NA	NA	NA	NA	NA	2089270	NA	NA	718719
P50851	LRBA	4281850	6910700	4361065	NA	NA	NA	NA	NA	5152215	4526360	NA	3278980	3922680	3922605	1397460	NA	1530150	6159065	NA	NA	9205780	1897045	NA	8796540
P50895	BCAM	2020250	6135750	4175330	5544860	4795990	6457560	7056560	4891080	7884390	12360900	4621630	5666330	6901220	4255380	8328410	7030250	NA	2744700	6112220	5195155	4815120	9910010	4198555	5711110
P50897	PPT1	7394220	NA	NA	NA	NA	NA	NA	NA	NA	NA	NA	NA	NA	6263110	NA	NA	NA	7627750	NA	NA	9868240	6422535	NA	6277350
P50914	RPL14	17703400	26012380	NA	11674100	3244185	5428020	9675520	23602880	10080100	14318700	23503250	30275585	30748990	15909100	40518600	24810200	3134120	11310600	11965250	5018150	13403725	9736590	24523050	31593800
P50990	CCT8	6285705	10801500	15422650	1934120	2853940	2115760	5181560	2937740	11306750	20173650	2588260	11383010	10915150	8324525	7089810	3447660	7619145	14875100	3068720	661455	14094250	5919260	4547750	15484200
P50991	CCT4	2223970	2918530	4186120	1499025	NA	1477160	NA	1362452	3579065	4106520	2094545	3228790	3243640	3281490	4048545	3855946	3806745	3517290	NA	NA	3940190	4102700	2.20053e+06	4992950
P50993	ATP1A2	NA	1908360	4387880	NA	NA	NA	NA	NA	3776250	6834710	NA	2543590	2049340	4302990	2198500	4069230	NA	2853280	NA	NA	3555290	3107110	NA	3765470
P50995	ANXA11	5455230	4008350	5021620	3678230	3281945	4536460	4934965	6873300	4395630	13494700	6302775	4041570	3919205	4846610	9853480	7816230	10867190	5227170	5071920	10901200	4662185	9405110	7405750	9605940
P51114	FXR1	1372830	1379070	NA	NA	1090700	NA	NA	NA	2160190	3314145	NA	846222	NA	NA	NA	NA	NA	NA	NA	NA	3880600	2635385	NA	NA
P51116	FXR2	1758220	NA	NA	NA	NA	NA	NA	NA	NA	3259210	NA	NA	NA	NA	NA	NA	NA	NA	NA	NA	3321750	1.22879e+06	NA	NA
P51148	RAB5C	6182770	6381430	5266090	2231255	NA	NA	1548710	958974	6348565	6057145	1161880	5073880	4619290	8448440	2033390	5783730	3180460	6690370	5719600	NA	6766220	4553035	1300170	6924460
P51149	RAB7A	8759955	7698005	16965200	4516715	7971920	5472950	6564475	5545580	24698450	11986100	7195970	11438400	11648750	24694000	10597310	13874300	13049200	17556500	9076190	10357000	18083300	10952600	6735905	18470600
P51151	RAB9A	NA	NA	4426280	NA	NA	NA	NA	NA	NA	3174550	NA	NA	NA	NA	NA	NA	NA	NA	NA	NA	NA	NA	NA	6176380
P51153	RAB13	1315980	1555160	7795080	NA	NA	NA	NA	2456110	1502780	9850270	NA	18818690	NA	1456510	NA	NA	NA	NA	NA	NA	1540510	1577400	3965940	3979450
P51157	RAB28	NA	41271600	48245200	NA	NA	NA	NA	NA	44642600	82397300	14069400	NA	32576900	61599100	32616100	NA	33093900	73963600	26811500	NA	73740400	NA	15827000	NA
P51159	RAB27A	NA	12188800	13826050	NA	NA	NA	NA	NA	7722740	35022100	NA	3521825	3110175	10985900	1061620	NA	647552	6991115	NA	NA	11447950	NA	NA	6347420
P51178	PLCD1	NA	NA	NA	NA	NA	NA	NA	NA	NA	NA	NA	NA	NA	NA	1237630	NA	1556450	NA	NA	NA	NA	NA	NA	NA
P51397	DAP	NA	NA	NA	NA	NA	NA	NA	NA	NA	NA	NA	2490630	NA	3240800	NA	NA	NA	3613590	NA	NA	3614420	4820950	NA	NA
P51398	DAP3	NA	NA	3012825	NA	NA	NA	NA	NA	NA	4785160	NA	NA	NA	NA	NA	NA	NA	NA	NA	NA	NA	NA	NA	2208920
P51452	DUSP3	2353130	2974760	NA	6559330	5870820	7861250	7682785	5809740	1.64034e+06	1626730	8540240	3314380	2826630	4773630	6536605	6523755	8196840	2911490	4710735	992131	4442280	4615900	8419650	2523260
P51531	SMARCA2	NA	1382250	NA	NA	NA	NA	NA	NA	1118360	4238070	NA	826879	1014960	2046790	NA	NA	NA	1723930	NA	NA	1972590	NA	NA	NA
P51553	IDH3G	NA	NA	NA	NA	NA	NA	NA	NA	NA	NA	NA	NA	NA	1492840	NA	NA	NA	NA	NA	NA	NA	4071430	NA	NA
P51570	GALK1	NA	NA	2989810	NA	NA	NA	NA	NA	NA	7915660	2713150	3726520	2692170	3064830	NA	NA	1624500	2676290	NA	NA	2343270	NA	NA	10205275
P51571	SSR4	NA	2302230	2206860	3998440	NA	NA	NA	2241790	3581730	4349515	1626900	2795580	2542835	3039370	2116900	5153750	NA	6414200	2937740	3197690	5020335	5331000	2297490	9147785
P51572	BCAP31	3193210	4334500	22997000	NA	NA	NA	NA	NA	12811885	9474350	6136520	2603200	3483590	3872590	10395100	NA	7160305	3413370	6637980	NA	2896655	4633790	7309790	NA
P51580	TPMT	2613280	3169800	NA	NA	NA	NA	NA	NA	NA	1732150	NA	2113600	1670060	2536830	NA	NA	NA	2856510	NA	NA	3371920	3064440	NA	NA
P51608	MECP2	6420750	3129300	3395180	5394970	2301100	NA	5526355	NA	3098035	3561710	NA	3097238	1735370	1670960	7279735	NA	5469350	1440740	3087860	NA	3733980	2634980	3413985	6883850
P51610	HCFC1	NA	1730670	2341130	NA	179708	NA	NA	NA	2210000	3542790	NA	1842970	1865810	1504070	2663095	1.07602e+06	109564	2370310	NA	NA	2800245	1472210	760742	1626335
P51648	ALDH3A2	NA	1467970	6291260	NA	NA	NA	NA	NA	3093870	6755335	NA	3301740	3441390	NA	6594630	NA	NA	NA	NA	NA	4582740	831786	2419440	NA
P51649	ALDH5A1	4094120	3125895	NA	NA	NA	NA	NA	NA	1864190	9446990	NA	NA	NA	2848290	NA	460629	NA	4783920	NA	NA	4059785	4394490	NA	5062650
P51659	HSD17B4	3342530	2710890	8875790	NA	NA	NA	2380290	NA	6683330	8125575	NA	1699650	2642670	4751255	3176510	3174000	2064945	8563020	NA	NA	5705325	8359260	680323	8549040
P51665	PSMD7	3080535	2707980	3556800	NA	NA	NA	1445910	NA	2535310	6341705	929311	1982155	1938095	1346880	NA	NA	3428220	2313090	360096	374229	2836360	1875640	NA	3402590
P51687	SUOX	NA	NA	NA	NA	NA	NA	NA	NA	NA	1861770	NA	NA	3706960	NA	NA	NA	NA	NA	NA	NA	NA	NA	1356990	NA
P51688	SGSH	2750140	12301550	22492900	NA	NA	NA	NA	NA	7479275	8998140	NA	4566240	7314910	9865000	2302140	5157510	9455220	3170600	NA	NA	28310350	10729900	NA	2993600
P51692	STAT5B	788978	NA	NA	872056	NA	NA	1648140	NA	NA	NA	NA	NA	NA	NA	NA	NA	1107420	NA	NA	NA	NA	NA	NA	NA
P51812	RPS6KA3	915776	1081920	7426070	NA	NA	NA	NA	NA	1824070	6606585	NA	1315700	NA	NA	NA	NA	NA	3291480	NA	NA	4086510	1813110	NA	2340540
P51858	HDGF	5578540	9183555	8382215	NA	2786045	62247100	NA	127717000	9013880	8890725	92329700	4475890	5903310	7455775	9.3759e+07	3749000	55910035	4515070	48142500	NA	5628840	4775590	139225000	2829010
P51884	LUM	7013245	8029070	21517385	32753200	42136000	24798900	37618300	22671950	7532380	27372000	52543000	8214970	8067940	17242500	27880700	61766600	59318000	17854200	20624000	48423450	13048400	39685400	30408600	14223800
P51888	PRELP	4387520	7269775	4394920	5366370	5777625	6574720	8340530	4791215	5515645	60361450	6081450	5102190	3780710	5865970	5935260	9781700	7450550	12158000	10197200	11544450	8311460	5618685	5061695	6465410
P51911	CNN1	6234565	10509800	23805425	12372800	34659100	60076700	10690100	22777450	6766580	51445200	30709900	13713000	12571200	23036600	18097100	29918050	6267860	8692340	47743100	37074100	20561800	20036850	25753500	5342000
P51970	NDUFA8	3796210	NA	4703800	NA	NA	NA	NA	NA	NA	NA	NA	1258570	NA	NA	NA	NA	NA	8127100	NA	NA	NA	NA	NA	4641010
P51991	HNRNPA3	2711370	3989500	18582550	2908020	1874780	5006990	4288115	2369990	22069800	24874700	6911275	3161680	3654660	5140810	7242550	4126630	9336595	7312095	8733460	9301015	8660140	5300270	7457055	7641240
P52209	PGD	6222830	4898720	5214805	6568050	NA	6774360	NA	6678030	5833025	9760495	8099730	4172020	6230435	1038040	9081790	16997100	NA	14567000	6271080	6081290	6706535	8014050	2042100	5393590
P52272	HNRNPM	7676850	14762950	8142640	5475070	5613200	2467560	6575550	2681320	13207500	12965200	5342490	13872800	12949000	20076300	8153290	8499280	13407300	14901850	6987170	5457105	21636600	14872050	5424370	11545900
P52294	KPNA1	NA	NA	NA	NA	NA	NA	NA	NA	NA	NA	NA	NA	NA	NA	NA	NA	199049	NA	NA	NA	NA	NA	NA	NA
P52298	NCBP2	NA	2125920	2929660	NA	NA	NA	NA	NA	2476930	3660270	NA	2209790	2082160	2078540	NA	NA	NA	2372760	NA	NA	3562000	NA	NA	3400030
P52306	RAP1GDS1	953976	999017	NA	NA	NA	NA	NA	NA	882443	NA	951813	656876	688735	NA	NA	NA	NA	NA	NA	NA	NA	NA	NA	1049560
P52434	POLR2H	4006260	NA	NA	NA	NA	NA	NA	NA	NA	3746180	NA	NA	NA	NA	NA	NA	NA	NA	NA	NA	NA	NA	NA	NA
P52564	MAP2K6	NA	NA	NA	NA	NA	NA	NA	NA	NA	NA	NA	NA	NA	NA	NA	NA	NA	NA	NA	NA	5595200	4578020	NA	NA
P52565	ARHGDIA	5176240	8382060	11941400	2581130	NA	5750370	1840350	8345740	7978420	11883840	14154700	4306510	7424470	8828305	23851915	6258910	11287500	5714600	9377410	12161350	5304120	7592580	14275330	11423560
P52566	ARHGDIB	NA	2691270	4430610	12968800	NA	7153960	NA	NA	NA	4982850	16854000	6511880	3599840	4816610	9331625	37381400	10466950	NA	9225110	10152100	3172230	74614900	13168815	2831320
P52594	AGFG1	NA	NA	NA	NA	NA	NA	NA	NA	NA	766675	NA	NA	NA	997613	NA	NA	NA	NA	NA	NA	988856	NA	NA	1375230
P52597	HNRNPF	2369930	6994960	3843605	814799	NA	NA	NA	3339480	4662045	4722670	4265340	4906280	8309120	6368760	8866185	14018100	2234110	8330860	NA	NA	19193900	2769600	4708920	2735990
P52630	STAT2	NA	NA	NA	NA	NA	NA	NA	NA	NA	NA	NA	NA	NA	NA	NA	NA	NA	NA	NA	NA	NA	92015	NA	NA
P52655	GTF2A1	NA	NA	NA	NA	NA	NA	NA	NA	NA	2992300	NA	NA	NA	NA	NA	NA	NA	NA	NA	NA	NA	NA	NA	1356190
P52701	MSH6	NA	NA	1236090	NA	NA	NA	NA	NA	692422	1694720	NA	NA	NA	600902	NA	NA	NA	NA	NA	NA	1307720	NA	NA	NA
P52758	RIDA	NA	7046760	3583590	NA	NA	NA	NA	NA	4811860	NA	NA	NA	NA	NA	NA	NA	NA	NA	NA	NA	NA	NA	NA	2441750
P52788	SMS	NA	3288850	11927900	NA	NA	NA	3498960	NA	10392510	29701400	NA	2317725	2996920	7687150	NA	NA	NA	12649400	NA	NA	4996450	9503805	NA	17356250
P52815	MRPL12	3159300	3355270	6665970	NA	NA	NA	NA	NA	6632550	NA	NA	4018470	4307555	6691490	NA	NA	NA	10993150	NA	NA	3993270	NA	NA	13232450
P52888	THOP1	1629230	2295500	2252280	NA	NA	NA	NA	NA	2446765	NA	NA	2186725	2561850	4097140	NA	NA	NA	1497090	NA	NA	2680500	2506700	NA	3869620
P52907	CAPZA1	5776400	7123480	4647190	3957380	4830830	5153205	8800055	4242990	7817895	15399000	4608655	7471030	8316490	15297650	15984590	29814200	4400720	12245300	11294085	17677300	10420850	21470300	3422650	9785210
P52943	CRIP2	6903800	10951100	NA	5369670	15823500	12287200	9795775	32175765	13791400	NA	42002600	18635400	19758600	5883310	20335700	17328000	26374400	5497260	9873060	4799010	5035930	25640300	14958700	5279595
P52948	NUP98	4381970	3286755	NA	NA	NA	NA	1741940	NA	1351500	2340580	NA	3203700	3335390	NA	2854210	NA	NA	NA	NA	NA	4647310	7105470	1366970	1971554
P53004	BLVRA	1018520	2482385	4.90209e+06	NA	NA	3163974	845824	4450130	3618030	8930130	4331530	783272	1895645	1508870	2280580	1205745	6636105	4131425	5176520	NA	7209200	1999120	1833023	856351
P53007	SLC25A1	3794670	5276405	10138730	NA	NA	NA	NA	NA	5931195	14121025	NA	2294835	2572735	1854550	2072820	NA	NA	5337385	NA	NA	7051830	4873685	1771180	6885820
P53041	PPP5C	NA	NA	2151260	NA	NA	NA	NA	NA	2078380	7114440	NA	NA	NA	NA	NA	NA	NA	2613190	NA	NA	1604700	NA	NA	3178250
P53365	ARFIP2	2124175	1838610	NA	NA	NA	NA	NA	NA	2690085	NA	NA	2013960	1337829	NA	NA	NA	NA	3686890	NA	NA	6224940	NA	NA	6533270
P53367	ARFIP1	5740080	1824360	1822370	NA	NA	NA	NA	NA	1785680	2529570	NA	2.02981e+06	1.93058e+06	4734850	NA	1333560	2139020	5548090	NA	NA	4661820	2637787	NA	13402800
P53396	ACLY	15923800	12005000	6507710	825062	NA	NA	964976	NA	4654300	7992635	2054960	3513360	3768050	6635970	1957870	NA	5089570	4797230	NA	303155	18063100	7911410	1489100	4437330
P53582	METAP1	2391760	NA	NA	NA	21071500	587957	NA	NA	NA	NA	NA	NA	NA	2049720	NA	NA	NA	4140240	NA	NA	789622	2405630	NA	5675490
P53597	SUCLG1	6028715	6382455	4964690	NA	NA	NA	NA	NA	6326630	2875690	NA	3558780	3088330	6591410	4468480	NA	NA	8824805	NA	NA	7222870	10333310	2349440	13604700
P53618	COPB1	3987595	4413480	3756360	1126050	NA	163284	2255990	378865	5963685	11301600	186116	4554565	4607365	4744200	3811265	2293910	3567470	6219310	NA	NA	5856285	4656690	1230620	8316290
P53621	COPA	2739860	6001120	10376050	1.02678e+06	NA	NA	1914165	NA	6541020	16171000	939174	4234750	4860780	4243770	3869835	3019860	3802990	5395930	1227920	1166210	6082000	3746385	1701200	7404070
P53675	CLTCL1	6253690	4707380	3521120	NA	NA	NA	6335840	2000440	6830120	8177220	NA	4625495	4783125	7212460	8019470	NA	NA	NA	NA	NA	9684050	10107840	NA	NA
P53680	AP2S1	NA	1811525	1172030	NA	NA	NA	NA	NA	2240200	3378690	NA	1568400	2054110	870883	2270830	NA	1714090	1787110	NA	NA	2713455	NA	1391160	1357196
P53708	ITGA8	NA	NA	NA	NA	402133	NA	NA	NA	NA	NA	NA	NA	NA	NA	NA	NA	NA	NA	NA	2133140	NA	NA	NA	NA
P53814	SMTN	5886600	3201160	2508385	5196085	4700960	10700350	6934100	7153840	3443610	2809660	5811520	2251080	3528700	NA	12490000	5479805	8009865	2105100	6088460	5140615	2111365	3409170	7824755	NA
P53985	SLC16A1	NA	NA	4895890	NA	NA	NA	NA	NA	NA	NA	NA	NA	NA	NA	NA	NA	NA	NA	NA	NA	NA	NA	NA	5568420
P53990	IST1	NA	1436040	1168115	NA	NA	NA	NA	NA	375407	2302180	NA	NA	885232	2133890	1417200	381422	NA	972662	NA	NA	1927400	NA	522700	NA
P53992	SEC24C	NA	3286300	9337020	NA	NA	NA	NA	NA	4781910	8082140	NA	2771130	2816690	3686430	3392700	4122580	2600760	7739920	NA	NA	6592155	2753490	NA	6082955
P53999	SUB1	27017300	29851000	30095750	2038845	3630340	NA	4270860	NA	34791550	39815200	NA	19144300	19543100	7207570	7313610	NA	30236000	31175730	NA	2069530	51145550	NA	3468340	31519350
P54105	CLNS1A	4926510	NA	NA	NA	NA	NA	NA	NA	NA	NA	NA	NA	NA	10238600	NA	NA	NA	5548240	NA	NA	8824490	6735320	NA	5625960
P54108	CRISP3	NA	NA	NA	NA	NA	NA	NA	NA	7883720	NA	NA	NA	NA	NA	NA	NA	NA	NA	NA	NA	NA	NA	NA	NA
P54136	RARS	2020220	2469200	4713970	NA	NA	NA	NA	1133760	3330765	3740250	3446560	3556430	3173075	2628630	2093155	3042890	2648860	2833620	NA	NA	2337380	5971240	NA	3840875
P54252	ATXN3	NA	1523610	NA	NA	NA	NA	NA	NA	1785990	NA	NA	NA	920953	NA	NA	NA	NA	NA	NA	NA	NA	NA	NA	1064980
P54289	CACNA2D1	NA	NA	NA	NA	3404190	1397690	NA	1728410	NA	1638740	2327040	600957	975091	NA	NA	NA	NA	NA	4853330	NA	NA	NA	3801270	NA
P54577	YARS	3738140	1373690	2980490	NA	NA	NA	NA	1787580	7741880	3784065	NA	NA	NA	6520615	NA	NA	NA	6592715	NA	NA	5835440	2105760	NA	3030315
P54578	USP14	11856000	6901660	8727160	3934340	NA	3696560	4758950	3517000	7728505	3524790	2892810	7092700	8027435	4951380	8137810	6653540	NA	8217840	6099980	3157200	13190100	15031450	4322585	15152800
P54619	PRKAG1	NA	NA	NA	NA	NA	NA	NA	NA	NA	NA	NA	NA	NA	NA	NA	NA	NA	NA	NA	NA	NA	380826	NA	NA
P54652	HSPA2	2268530	19376000	NA	3723020	NA	8345120	3020560	10107700	1.02858e+07	NA	12972100	16115685	15750450	9924730	34504745	29777565	NA	NA	5914270	34658500	7327290	36756580	3872910	NA
P54709	ATP1B3	5992235	6151020	6812900	NA	NA	NA	NA	NA	12735510	5138310	NA	6134675	5121375	4514590	6143180	NA	NA	9022380	NA	NA	6730345	2178930	NA	11407330
P54725	RAD23A	NA	NA	NA	NA	NA	NA	NA	NA	1006560	NA	NA	NA	NA	NA	NA	NA	NA	2213000	NA	NA	NA	NA	NA	4603310
P54727	RAD23B	NA	16949350	10521500	NA	NA	NA	NA	NA	18227300	11831800	NA	9389670	13791015	5715810	NA	NA	NA	7224560	NA	NA	9623370	NA	NA	4841480
P54802	NAGLU	4069590	3794640	NA	NA	NA	NA	NA	NA	12450000	NA	NA	3171430	3397440	1049660	NA	637367	NA	NA	NA	NA	3214510	7998330	NA	NA
P54803	GALC	NA	NA	5219940	NA	NA	NA	NA	NA	9209395	NA	NA	4236940	5208295	NA	NA	NA	NA	NA	NA	NA	NA	NA	NA	NA
P54819	AK2	7497815	7838375	5007930	NA	NA	1435880	1613110	1092510	7718085	10585700	1020210	5774800	6122120	6133780	3381110	2916730	23603400	10880800	NA	NA	11263200	5278100	1131220	13806000
P54868	HMGCS2	7651480	2436230	8594430	NA	3329030	14039000	19871600	NA	14702690	17814600	17595300	25194600	19546200	11240200	13568400	37125920	NA	18099400	9800020	9293120	15302840	28693800	9266820	9939620
P54886	ALDH18A1	1721805	2148530	6829130	NA	NA	NA	NA	NA	5968640	3863325	NA	922737	3909295	6007660	NA	NA	NA	10768500	NA	NA	2916785	3.1817e+06	NA	5163945
P54920	NAPA	4361410	4090270	8672505	2807330	2839040	1893520	3428785	2377245	5525945	10090915	2115080	4847800	5142300	4625080	5627640	3471865	4894000	6012015	2750630	2643565	6302750	7717170	2995290	5890860
P55001	MFAP2	NA	NA	NA	NA	NA	NA	NA	NA	NA	NA	NA	NA	NA	4776315	NA	NA	NA	NA	NA	NA	4825655	10943400	NA	NA
P55010	EIF5	NA	3265275	6307540	NA	NA	NA	NA	NA	4002835	4742300	487043	3505835	3566315	2618865	854727	788337	5917450	5070620	944540	823608	4521780	889312	449722	4287445
P55011	SLC12A2	2222640	NA	8651665	NA	NA	NA	NA	NA	NA	3132565	NA	1474320	NA	NA	NA	1917750	NA	7307325	NA	NA	2469560	6183020	NA	11435000
P55036	PSMD4	5540825	3675250	5880420	NA	NA	NA	NA	NA	4553280	8761165	2149700	2763880	3362470	5675450	2368070	7039920	3112110	7525850	NA	NA	5055770	6405750	1328820	7985310
P55039	DRG2	1432050	1042270	NA	NA	NA	NA	NA	NA	829374	NA	767855	987830	754140	817970	1257500	1101110	NA	NA	NA	378082	1666020	2305380	1056810	1382800
P55060	CSE1L	1348180	1860760	1435297	NA	NA	2686920	251278	8135950	1821305	7950870	2509450	1767745	1834110	596017	2622225	NA	2470553	3210540	2073830	1655700	3157225	5840470	1128116	2576795
P55072	VCP	5036570	7284565	12642450	2728340	2432550	7060840	2594840	4600075	7386635	19399550	4842000	6079565	5122170	5371220	6656820	8374425	6999840	7815430	5620220	3906030	9320500	8345900	4465050	10611500
P55083	MFAP4	NA	2163460	NA	2400390	2358450	2100650	1907060	19783550	2420680	NA	6149950	4327890	3712370	8110275	16712895	164158000	4174420	8053990	12360840	100038100	5743850	4294680	5287570	693048
P55084	HADHB	4440950	5337640	6414320	3652570	1738910	4476315	10295700	3139710	9648640	5338960	4901380	2980240	6784555	5274855	9549020	8025145	3476350	4594260	NA	NA	3978300	9668430	4417050	22984750
P55145	MANF	NA	NA	NA	NA	NA	NA	NA	NA	NA	NA	NA	NA	NA	2840710	NA	NA	NA	NA	NA	NA	2706310	NA	NA	NA
P55196	AFDN	2099260	2392900	2074590	NA	NA	NA	NA	NA	2960405	1725820	NA	1909090	1853990	3031090	NA	NA	NA	2669530	NA	NA	3121370	NA	NA	1992090
P55209	NAP1L1	NA	6210430	2964430	NA	NA	4633930	NA	2741230	5300630	4236600	4562680	6337850	7529980	9103015	6944260	NA	7067550	6241030	7241160	NA	8755940	NA	3245180	1317990
P55212	CASP6	NA	NA	NA	NA	NA	NA	NA	NA	NA	NA	NA	NA	NA	NA	NA	NA	NA	NA	NA	NA	1142800	NA	NA	NA
P55259	GP2	NA	NA	NA	NA	NA	NA	NA	NA	NA	NA	NA	NA	NA	NA	NA	NA	3060730	NA	NA	NA	NA	NA	NA	NA
P55263	ADK	NA	1351775	706650	NA	NA	NA	NA	NA	2368380	1271750	NA	941800	1.02442e+06	3996630	NA	NA	NA	2616450	NA	NA	5396870	2514410	NA	4401240
P55265	ADAR	1811270	1882620	4003560	NA	NA	NA	NA	NA	1178285	3361620	NA	1773910	1750610	772168	1542790	NA	1094010	1653385	NA	NA	3707380	NA	NA	3601530
P55268	LAMB2	5444130	4633560	4936780	6183610	9807580	5393250	11147500	7911620	5028130	4971530	5366310	5366760	6198920	3565160	10097950	7046590	9332415	4551300	5075510	3496990	6572140	7482640	3606370	2797350
P55290	CDH13	1529310	NA	NA	NA	763932	NA	NA	NA	NA	4581595	NA	NA	NA	NA	NA	NA	NA	1486710	3828650	9271055	NA	NA	NA	NA
P55317	FOXA1	NA	NA	NA	NA	NA	NA	NA	NA	NA	2758730	NA	NA	NA	NA	NA	NA	NA	NA	NA	NA	NA	NA	NA	NA
P55327	TPD52	4726250	6347390	18194550	NA	NA	NA	NA	NA	12159600	4601450	NA	5886930	6027500	8761280	NA	NA	NA	8444120	NA	NA	6143885	4679180	NA	6441990
P55735	SEC13	NA	5879430	1618710	NA	NA	NA	NA	1143280	4324170	13698100	NA	4356430	3902840	3613755	4272010	NA	5245030	7397440	NA	NA	5736855	3237395	1828870	1323110
P55769	SNU13	14532300	15943200	22788500	NA	NA	NA	NA	NA	19875300	23131550	2655050	12353100	12897000	6603860	4490160	5825250	6100620	4536245	NA	NA	5367050	4007500	2565940	11839400
P55786	NPEPPS	4074905	5627930	5396335	1.70938e+06	NA	2087880	1773330	1611680	2308660	8029300	1274250	2815965	2604080	2258365	3710910	2725865	4161715	5757745	NA	NA	6747020	6075230	2604445	5716500
P55795	HNRNPH2	6977160	7285670	1293660	2437480	NA	2292250	2956860	1623930	9690350	6239600	NA	8357270	8168470	9969885	5985320	NA	6359760	12926100	3195370	NA	2495675	8230015	NA	1874940
P55809	OXCT1	2312180	2565130	8178625	NA	396385	2767060	693079	290564	1375530	3660040	467588	2008745	1816025	1422140	910064	590630	NA	10269200	NA	NA	3949885	9380215	377387	37021600
P55884	EIF3B	2112580	3359090	5350840	2134220	NA	2392300	NA	1864280	5554270	9096100	2369500	4174925	4246740	6455820	6072900	5109310	NA	6365630	2515480	2492000	5645990	5536055	2535320	6179400
P55957	BID	NA	NA	2125330	NA	NA	NA	NA	NA	1433260	2534830	NA	NA	NA	NA	NA	NA	NA	NA	NA	NA	2911660	NA	NA	NA
P56134	ATP5J2	NA	15092700	NA	NA	NA	NA	NA	1970835	27908100	NA	2557785	11886110	11306070	6614120	10454820	5522900	NA	26991800	NA	NA	39885750	18438700	9437210	NA
P56182	RRP1	NA	667989	1532490	NA	NA	NA	NA	NA	1252950	1864030	NA	985140	1048800	NA	NA	NA	NA	NA	NA	NA	NA	NA	NA	1086920
P56192	MARS	2164060	2572660	3496520	NA	NA	NA	NA	NA	4347750	4202525	NA	2701905	2442530	3466810	2351100	NA	NA	2847210	NA	NA	3025050	2387460	NA	5659070
P56199	ITGA1	2959520	2722085	1555790	5800590	2553770	6778280	6433795	5498830	2456895	3349470	4731000	2365450	2016455	3668030	8374020	14459400	5312000	3701180	11358700	8041555	4195220	8917600	10740800	3569030
P56385	ATP5I	NA	NA	3130480	NA	NA	NA	NA	NA	3680605	1835345	NA	NA	1845480	1524000	NA	NA	NA	8444107	NA	NA	NA	NA	NA	6806085
P56537	EIF6	7485480	5595370	8418330	1576540	NA	NA	NA	NA	6163465	13237900	NA	6872165	6883500	5239630	5125830	5002465	NA	4262190	NA	NA	7796875	6652040	1585310	3236360
P56545	CTBP2	NA	NA	1765850	NA	NA	NA	NA	NA	NA	NA	NA	NA	NA	NA	NA	NA	NA	NA	NA	NA	NA	NA	NA	2166140
P56556	NDUFA6	343425	351362	2419890	NA	NA	NA	NA	NA	797159	NA	NA	NA	NA	NA	NA	NA	NA	2509330	NA	NA	2037540	NA	NA	3045890
P57088	TMEM33	1638240	1883850	NA	NA	NA	NA	NA	NA	3090510	NA	NA	2257730	2405790	NA	1359360	NA	NA	NA	NA	NA	3749200	NA	NA	2602650
P57105	SYNJ2BP	NA	3804290	2222040	NA	NA	NA	NA	NA	1668100	4786360	NA	1769090	1984800	NA	NA	NA	2730950	NA	NA	NA	4667370	NA	NA	6260145
P57735	RAB25	NA	3.34331e+06	7371250	NA	NA	NA	NA	NA	467920	8914490	NA	2869326	2.72109e+06	NA	NA	NA	NA	5731580	NA	NA	4068215	828120	NA	6128360
P57737	CORO7	943002	1202590	NA	NA	NA	NA	NA	NA	1099770	NA	NA	923410	1037130	14113800	1312540	NA	NA	NA	NA	1947580	2176480	NA	NA	1604905
P57740	NUP107	2677685	3078455	NA	731689	NA	NA	1250690	NA	3402400	1552640	NA	NA	2479820	1591820	NA	NA	3834230	5419800	NA	NA	3747625	NA	NA	5785450
P57772	EEFSEC	2133910	2431850	NA	NA	NA	NA	NA	NA	3677350	NA	NA	1650040	1610510	2371720	2578900	NA	NA	NA	NA	NA	2781930	NA	NA	NA
P58107	EPPK1	1430740	1764330	NA	1043955	1682420	1330210	860858	756066	1134240	3540470	14150600	1340730	1359730	7052560	2124195	17908100	1904960	NA	10283600	NA	1969850	4517420	962325	NA
P58546	MTPN	13873450	13224150	NA	NA	2455510	5492530	7230510	7211090	11745000	NA	6661680	10660580	11946000	9443500	18193450	NA	17768100	12850750	17252400	NA	17611250	3.90661e+06	11418800	20299750
P59074	CHMP4BP1	NA	2888110	3759080	NA	NA	NA	NA	NA	3031350	7122410	NA	2606610	2294510	NA	2249170	NA	NA	NA	NA	NA	NA	NA	NA	NA
P59998	ARPC4	9794540	21917700	NA	11695850	NA	9541680	3679360	8755060	20097750	NA	14743950	18823000	20277100	9012860	30736050	27600350	NA	18772000	15749450	16209250	28439050	21038950	16546150	19823000
P60033	CD81	1994490	1890535	NA	NA	NA	2638670	4905260	NA	2790380	NA	2282925	1819880	2060190	2787810	1835710	NA	4898775	NA	2384715	NA	NA	5567500	2915200	370804
P60059	SEC61G	NA	NA	7663220	NA	NA	NA	NA	NA	NA	11795400	NA	NA	NA	NA	NA	NA	NA	NA	NA	NA	NA	NA	NA	6916390
P60174	TPI1	22586300	3892955	15287065	15737195	6676220	8531570	6038260	6338925	15463650	24047100	9547050	4706060	10579855	19790200	3025780	40972200	6849340	24690400	15350050	15063450	15793300	20502800	18098600	7117915
P60228	EIF3E	NA	2211535	NA	NA	NA	NA	NA	NA	3116820	5756450	NA	2956820	2820020	2849520	NA	NA	NA	NA	NA	NA	3248400	NA	1073550	2912945
P60468	SEC61B	NA	NA	5989060	1093850	NA	NA	NA	NA	2763220	2491860	NA	NA	6221020	7116350	NA	NA	NA	4688600	NA	NA	9384810	NA	NA	3816265
P60510	PPP4C	NA	NA	NA	NA	NA	NA	NA	NA	NA	4893940	NA	NA	NA	NA	NA	NA	NA	NA	NA	NA	NA	NA	NA	3246530
P60660	MYL6	47924800	3540080	7730855	7372020	41169800	19744200	3442510	8809860	4413745	9052535	13076400	2531260	2344270	6571175	15701100	16460350	22674400	86443200	19145050	23387000	3677245	11873900	5227300	87498300
P60842	EIF4A1	NA	4075030	5204100	NA	NA	2112440	NA	1462210	10431510	18593950	4516935	3613535	2524840	7159790	3519530	4234290	6210635	3659720	4810550	NA	7153320	4259465	2720410	2946270
P60866	RPS20	19367870	4292740	18469000	3324735	2645840	NA	3380915	NA	24083700	13913245	NA	2478030	10917675	17011300	5842700	4072210	2089380	7101460	3559970	NA	10450200	31309620	NA	13422100
P60900	PSMA6	9453890	9868615	9380010	1912870	1982040	NA	2594015	4261470	10890600	19287750	4073645	6312070	8593685	8815690	8757230	10359700	10381720	12110000	5187260	NA	9915710	6948750	4287565	13310195
P60903	S100A10	2540380	2552030	NA	5735690	5805610	3536545	6526940	5273035	3141090	NA	9983660	9677095	6426650	3114310	7500140	14825870	15962030	NA	10670200	11061600	3477725	9284910	5248845	NA
P60953	CDC42	7946485	2524335	966831	2509720	NA	NA	4536450	2406680	3089355	16503900	NA	4183935	4488750	4127350	2962340	1611330	3282095	2359480	NA	2243770	10214500	1982840	3044820	12556500
P60981	DSTN	26325900	14652320	8810744	53630100	NA	34040300	64909000	43139300	19100165	14261637	25550600	28905700	27718600	8176705	56359900	588522	35611000	23941850	1.31348e+07	489457	20561400	3986850	11631705	28753100
P60983	GMFB	2415770	2410600	NA	1288480	NA	NA	1318930	950126	2413910	NA	1520160	1870860	2382710	2587390	2153120	NA	NA	4925300	NA	NA	5313880	NA	1053490	7901260
P61006	RAB8A	NA	NA	3177680	NA	NA	NA	NA	NA	NA	6541450	NA	NA	NA	NA	NA	NA	NA	NA	NA	NA	NA	NA	NA	5200280
P61009	SPCS3	1792360	1924180	NA	NA	NA	NA	NA	NA	2294220	1866960	NA	2721450	2751680	NA	2415640	NA	NA	NA	NA	NA	NA	1749230	NA	2608130
P61011	SRP54	2643380	1496540	1.27865e+06	NA	NA	293342	NA	NA	961490	3411340	NA	1669345	1166830	2157730	1007920	1053370	NA	2318650	877001	798569	2811825	2444560	1266060	1516990
P61019	RAB2A	4354420	5012420	1883970	6397120	NA	5259780	5726100	4875600	6434750	2040910	4826985	4317910	4784345	14202210	4206080	NA	14919500	15461125	10456450	NA	5527330	12992300	4300100	3223175
P61020	RAB5B	3571875	4218340	2316000	2295220	3595580	NA	3763625	NA	4329580	5339855	2082915	2097160	2083185	2068230	3364625	7889915	3761610	3902340	NA	NA	3666095	6332940	3428995	3573300
P61026	RAB10	4574860	NA	9384070	1279860	NA	NA	NA	NA	NA	5611515	NA	NA	NA	NA	NA	NA	NA	5768820	NA	NA	NA	NA	NA	5927020
P61081	UBE2M	1872520	4092180	5670970	NA	NA	2017540	NA	NA	1996390	11642000	NA	3108865	3.04439e+06	4833775	NA	NA	NA	8969110	NA	NA	4935450	NA	NA	6185050
P61086	UBE2K	NA	NA	6623090	NA	NA	NA	NA	NA	NA	NA	NA	NA	NA	NA	NA	NA	NA	4930350	NA	NA	4686320	NA	NA	13738600
P61088	UBE2N	NA	17715700	26746400	5935590	NA	6087640	NA	6219820	23660800	17928200	7279430	16595000	16858300	11627800	13350500	9456670	NA	17400600	NA	NA	27653500	28724900	10568400	38843900
P61106	RAB14	4553045	4862910	7109180	3471399	NA	NA	2279870	NA	3675370	9413850	NA	3709685	2964380	3770330	3929980	2581875	6610940	6202120	7834390	NA	7208300	5712650	4253780	6110440
P61158	ACTR3	NA	4337250	18996100	3779890	NA	2855130	2691660	3018220	5508060	NA	2775960	4384950	4425945	4866270	4130060	8268440	20459100	6469155	4.02812e+06	7920520	9144455	8643590	2131800	9838745
P61160	ACTR2	3674500	5829340	12463600	9500710	5263990	4599290	5699595	12498550	6073830	11753150	8791500	8016220	9954730	9228770	15218700	18011700	6886620	7276590	8656210	10866425	12818800	15015900	10947800	12591600
P61163	ACTR1A	1426870	NA	4515650	NA	NA	NA	NA	1097210	NA	7650010	NA	NA	NA	NA	NA	1817700	735151	NA	NA	NA	NA	NA	NA	5529375
P61201	COPS2	2470550	2710840	2.03831e+06	NA	NA	NA	NA	NA	2739630	3899405	NA	2332650	2068125	1284412	4032050	NA	702022	1968155	NA	NA	4387230	2478150	NA	3440810
P61221	ABCE1	3345180	1105060	NA	NA	NA	NA	NA	NA	1507800	36148985	NA	1327450	1134290	1033450	NA	NA	NA	21934580	84829400	NA	58618900	1577110	NA	2753590
P61225	RAP2B	NA	1008020	NA	NA	NA	NA	NA	NA	NA	NA	704168	1242810	1162540	NA	2003280	2218980	NA	NA	NA	NA	3005800	3147970	NA	NA
P61247	RPS3A	5218400	4398200	956445	NA	3006345	2838980	NA	532349000	5432580	7175300	NA	3315400	2314110	3750850	3234340	3912940	NA	7991950	4631000	5247100	7060710	6717665	NA	8457650
P61289	PSME3	NA	NA	3244550	NA	NA	NA	NA	NA	NA	378135	NA	NA	NA	NA	NA	NA	NA	NA	NA	NA	NA	NA	NA	2.43821e+06
P61313	RPL15	27835300	29191100	5982910	6037860	NA	4345590	7952250	2671820	25026950	6116885	3174275	32882550	32820150	23909900	14253500	3659360	6810570	24403450	1097940	1172550	38821800	8.771e+06	3685000	22959900
P61353	RPL27	5780030	8371105	17176800	NA	NA	4183260	NA	4553440	9204890	17713400	5493320	8039660	13698000	8704800	16978600	NA	10877450	13609700	6608880	NA	5469000	10488400	3010610	14554100
P61421	ATP6V0D1	8528495	7221300	2908160	NA	NA	NA	NA	NA	7628150	NA	NA	4386920	3936170	5749590	2182390	2578240	NA	7080575	NA	NA	10264100	6435740	NA	8432890
P61457	PCBD1	NA	4722330	5024580	NA	NA	NA	NA	NA	NA	9183210	NA	2862025	3249180	5951790	NA	NA	NA	4305510	NA	NA	6773430	NA	NA	NA
P61513	RPL37A	4596180	5010830	NA	NA	NA	NA	NA	NA	5478480	NA	NA	5534630	6069130	3834500	2668720	NA	NA	7040630	NA	NA	3400223	3352270	NA	5640610
P61586	RHOA	10337700	8440485	NA	3733150	1349930	2422510	4003290	NA	6830230	NA	NA	7243220	8402120	11876320	NA	NA	NA	8160520	NA	1656380	10334865	18602260	NA	NA
P61601	NCALD	NA	NA	NA	NA	NA	NA	NA	NA	852168	NA	NA	1465960	379651	NA	820520	NA	NA	NA	NA	NA	NA	NA	617696	NA
P61604	HSPE1	97210395	8840780	3626080	NA	31072600	NA	8755680	NA	13602100	90587525	NA	1835910	1773300	33052800	NA	27971200	26236500	292532000	1945950	NA	137032850	74763100	NA	325363000
P61619	SEC61A1	NA	NA	NA	NA	NA	NA	NA	NA	NA	NA	NA	NA	NA	NA	NA	NA	NA	NA	NA	NA	4035775	NA	NA	NA
P61626	LYZ	4766120	5190830	NA	11485500	NA	NA	11834400	8267210	7400690	NA	5776570	33698700	32268400	4307320	11668200	NA	8563090	NA	NA	NA	8999340	NA	15466100	NA
P61758	VBP1	NA	1128400	1550510	NA	526554	NA	NA	691955	NA	NA	492611	NA	938655	1750780	1665880	1160590	NA	NA	564542	NA	927830	2885650	NA	3932570
P61769	B2M	NA	13411100	NA	NA	8352530	NA	NA	NA	NA	NA	NA	4999095	5591760	4581760	NA	10247100	NA	NA	NA	NA	3652845	4101160	NA	NA
P61803	DAD1	3348430	3465580	2094740	NA	NA	NA	NA	NA	5981005	NA	NA	4694600	4919150	NA	NA	NA	NA	NA	NA	NA	5064235	NA	NA	5247720
P61916	NPC2	NA	3626810	NA	NA	NA	NA	NA	NA	14656500	NA	NA	3799300	3808260	14049100	NA	NA	NA	NA	NA	NA	4751700	9109715	NA	NA
P61923	COPZ1	NA	12605200	8636810	NA	NA	NA	NA	NA	12746200	18416400	NA	7484070	8028540	8769510	3452050	NA	NA	11611600	992264	NA	13680450	10172400	NA	10050400
P61960	UFM1	NA	NA	NA	NA	NA	NA	NA	NA	NA	18881700	NA	NA	NA	NA	NA	NA	NA	NA	NA	NA	NA	NA	NA	NA
P61962	DCAF7	1315120	1361420	NA	NA	NA	NA	NA	NA	796204	NA	NA	1169680	1127720	NA	NA	NA	NA	NA	NA	NA	2116660	2948400	NA	NA
P61964	WDR5	NA	2041170	NA	NA	NA	NA	NA	NA	1396180	3287160	NA	NA	NA	3082040	NA	NA	NA	2734290	NA	NA	3182250	NA	NA	NA
P61966	AP1S1	2674020	2264990	NA	NA	NA	NA	NA	NA	1147590	5265260	NA	1695890	1800610	1529170	NA	NA	NA	NA	NA	NA	3754290	NA	NA	NA
P61970	NUTF2	NA	2204500	NA	NA	NA	747810	NA	1276190	1065780	NA	NA	1347770	1323030	5639730	1331010	2182520	NA	2032540	1478790	1645230	4914620	7091370	943940	2688040
P61978	HNRNPK	23452600	15537950	20361300	3234870	9715490	7398910	4336300	3202390	18056400	13677900	8865550	17106500	12160750	16568600	15484200	16696050	8986325	16930800	4085580	3843830	21161400	21065400	7677715	19018200
P61981	YWHAG	32309150	4806440	27342200	10417700	8566820	1891780	16390800	2057315	40134300	92030550	3157780	4187855	4572770	26989100	6982550	4594535	36962000	26023050	3555835	3407850	53536000	6028675	2827740	40458750
P62072	TIMM10	NA	424567	2115140	NA	NA	NA	NA	NA	1.38624e+06	NA	NA	624088	458072	548932	NA	NA	NA	NA	NA	NA	1484770	775266	NA	1964085
P62081	RPS7	1486760	31145800	11043320	1978010	NA	5142250	NA	4091425	26713000	10707900	7494220	37685850	35873150	17842250	14422250	12546700	4204500	2255620	6104880	3742120	61700300	47418700	6654140	3418900
P62136	PPP1CA	1640930	NA	NA	NA	NA	NA	NA	NA	NA	5514840	NA	4053280	3484220	4181215	NA	NA	NA	NA	NA	NA	1141910	NA	NA	6156840
P62140	PPP1CB	12531600	NA	NA	5120460	3335550	NA	7143945	NA	NA	23712200	NA	1382120	NA	7635780	NA	11242750	NA	11620300	NA	NA	1628290	4295030	NA	NA
P62191	PSMC1	3130855	4785810	4633850	906429	NA	NA	1901950	NA	5330410	5470900	2030690	2233830	4993580	2338640	4279980	8216500	3580155	7333805	NA	NA	6484795	3946340	1649010	4387890
P62195	PSMC5	8645300	5372840	7647805	NA	NA	NA	NA	NA	3292945	10396865	2270330	4099230	3645200	6480100	2973450	4160920	5078560	12339500	NA	NA	9648455	7865355	1586250	4123150
P62241	RPS8	16311600	20980500	22700200	3.41846e+06	NA	NA	5927780	4838620	18705100	33294200	7445350	25003300	24888700	4216270	15055450	NA	12333950	5929840	7641040	3999260	11633750	13194100	5542305	29919500
P62244	RPS15A	7336910	13519600	NA	1990630	581418	NA	4263080	NA	12960650	NA	3407230	15048400	13994300	3865940	3008510	4300395	1788120	9522640	NA	787557	9985170	9504680	2690450	13751425
P62249	RPS16	43745500	20136800	12694085	7517290	NA	3244930	2565480	NA	12925570	13611650	8795925	28450950	11645300	10740400	14082500	10718820	13786690	8425230	8106095	7075300	15368550	22867335	3451020	8740700
P62258	YWHAE	1981705	8853390	9678105	2385590	3268010	8542350	6525240	4960670	11839400	12131400	6895330	8898670	10054200	8137890	9120520	5216095	7802395	7250310	8794720	7698600	9455940	3990310	6326400	16840600
P62263	RPS14	12968360	18368000	9598420	NA	12616435	3916020	7920180	2744050	21566100	21558700	2977590	16083000	17266500	9809360	8431555	2978550	NA	8938250	6996170	35130000	3404270	5711335	4827800	13371400
P62266	RPS23	8842540	9069960	24019200	2711300	3192340	2278820	3941490	1937080	18411350	40412700	3069040	11691200	11732500	16934400	6850570	3513140	NA	22150850	3525190	3454480	23355950	12017900	1765590	17697100
P62269	RPS18	5696050	1064682	5083360	2922680	NA	NA	NA	2347060	2502440	10752100	NA	1863440	2226350	7114580	872588	1777934	NA	8299945	NA	1323047	6615130	2865430	NA	21517100
P62273	RPS29	NA	NA	NA	NA	NA	NA	NA	NA	NA	NA	NA	NA	NA	11672900	NA	NA	NA	7194110	NA	NA	NA	NA	NA	NA
P62277	RPS13	6893670	5297740	NA	6835310	NA	NA	NA	NA	13323750	4743745	NA	2.02756e+07	2212880	13395970	1.13875e+07	14039800	NA	8279840	1692300	2195220	44809900	21760290	8214340	33265350
P62280	RPS11	6487610	NA	NA	NA	NA	NA	NA	NA	NA	3378795	NA	NA	NA	4634920	NA	NA	NA	3644445	NA	NA	4040510	8406610	NA	NA
P62304	SNRPE	12735955	19638300	11040500	2241080	NA	1722710	4426870	NA	17582850	15058500	2970645	17284100	18167700	15603500	12549400	9738550	7960230	15816900	2415505	2576870	23505930	29672600	3809420	5495360
P62306	SNRPF	832863	NA	NA	NA	NA	NA	NA	NA	12657600	13206900	NA	NA	NA	3204120	NA	NA	NA	13428900	NA	NA	4931375	4478975	NA	NA
P62310	LSM3	9857335	8648400	6155050	2001480	7930390	NA	NA	NA	9687910	7888130	NA	6652235	6321580	11533000	10041600	6902470	4585595	6058920	3252680	NA	14376150	9383940	2835980	13900075
P62312	LSM6	NA	NA	3096320	NA	NA	NA	NA	NA	4453520	7524740	NA	NA	NA	3649710	NA	NA	NA	3920580	NA	NA	6226860	NA	NA	NA
P62314	SNRPD1	4804570	3007380	3244170	NA	NA	3861610	856344	1304290	3368200	6459890	NA	2876990	3482775	4787570	6355935	6674510	6607750	3801810	2288840	NA	5793180	3786020	2883500	5317390
P62316	SNRPD2	14918450	15701200	17147800	NA	NA	NA	NA	NA	9753610	10614800	NA	4058230	6402300	3615450	5429720	702096	1823670	6670450	NA	NA	7323415	9117110	NA	10601055
P62318	SNRPD3	29927000	27725600	NA	3680080	1846100	NA	3689330	NA	27686900	NA	4529270	NA	23315100	4847140	NA	11578400	10887400	18423700	NA	NA	5384940	14961750	4013620	23469000
P62328	TMSB4X	NA	NA	3020110	NA	NA	NA	NA	NA	5285680	1456810	NA	NA	NA	5809300	NA	NA	NA	4747250	NA	NA	1818620	NA	NA	NA
P62330	ARF6	14345695	16863980	NA	2659060	NA	NA	3304780	NA	9945575	NA	NA	14848300	9838100	7060780	4876365	NA	3940240	13126590	NA	NA	16920580	5944730	2.06169e+06	18150545
P62333	PSMC6	NA	2912855	4151730	NA	NA	981551	NA	2307670	3153675	5425595	25782230	2048055	1937650	3140140	1906030	9276435	2259940	5305330	2884410	NA	3648800	5272870	3236280	4045960
P62424	RPL7A	7035155	12633415	33203400	6660270	3049590	2254900	3435670	4263340	15392770	28611800	4091550	14359700	13390840	10585100	12688800	9676515	2226380	7629945	4733580	2761830	7891810	10279300	2895330	35967950
P62495	ETF1	9401980	3286650	4217805	2686130	NA	2769660	5063030	3430170	3798980	5577700	4385750	3615150	2922380	3071530	8007950	NA	7887340	3587240	NA	NA	5573780	4399970	4336110	4554550
P62633	CNBP	NA	5594840	5487830	NA	NA	NA	NA	NA	9455820	6716550	NA	4439160	5800210	488794	1630400	NA	NA	NA	NA	NA	NA	NA	NA	NA
P62701	RPS4X	4878800	5606540	10530640	1185910	NA	NA	2883520	677018	8497770	9733580	1776390	5685740	7313070	9299130	7307560	NA	2391190	12581650	2406880	NA	8350250	13931035	1317140	8106140
P62736	ACTA2	5231480	5691390	5455070	20436800	7534960	35144800	34329400	23599200	3635170	NA	30134300	6805740	7279040	63372685	26389500	32913200	31991400	NA	23435500	NA	3941020	18746700	20885400	NA
P62750	RPL23A	7370120	3573620	15372300	8661950	7562180	NA	8241430	NA	10236100	5942590	9526500	3172450	3517220	6570470	NA	NA	9045450	9872070	8749385	NA	10129155	4277950	NA	5016690
P62753	RPS6	7964390	8344215	5551975	3516700	10102600	2245360	5187250	4330140	7376985	NA	2738750	8456615	9279900	10499785	7602820	9099625	7586160	12639900	12297000	3743950	14883000	11488600	3545350	34742900
P62805	HIST1H4A	32850650	11591200	12574400	13711050	4092885	8490890	12703600	8985590	4987000	22450700	6007430	10681100	15763400	14157850	15592000	53701300	28808400	20321300	9063095	15049900	14091000	14672350	5910150	12771600
P62820	RAB1A	NA	12979700	6171170	2113630	NA	NA	2653165	2270975	9417790	13804850	2712940	8404620	8276970	4224730	5348350	4979410	6350250	8794570	NA	NA	13133600	9475555	2701815	5941710
P62826	RAN	5816720	28335645	55227200	20680900	11846100	NA	13611385	5257640	22035440	63697900	4454260	19063705	15320505	53730300	16430970	43757900	17312400	36346595	15768700	NA	10839400	18384810	8192475	34786665
P62829	RPL23	NA	5633290	NA	6271000	NA	1878070	1838430	5636850	19509665	13441900	3628012	7707820	7121260	10252800	3702140	4312350	NA	6807925	3977960	3953620	6276775	9512595	7554600	34530900
P62834	RAP1A	7915510	9223980	NA	13992400	NA	26865100	18067300	18179900	11350800	NA	4092760	9976990	10238700	12237000	12347200	NA	2898710	3549220	4099590	NA	25389800	NA	10245900	10613200
P62841	RPS15	1464210	NA	2520210	NA	NA	NA	NA	NA	NA	6301340	NA	NA	NA	NA	NA	NA	NA	NA	NA	NA	NA	NA	NA	3808640
P62847	RPS24	NA	7296945	20836500	NA	NA	3984250	NA	2909650	9537805	24700750	2929090	11227400	9355950	17792400	4177550	5324610	NA	1137840	1900510	1877310	13633310	26743600	2557020	18568160
P62851	RPS25	NA	40961400	43141050	NA	NA	2392110	NA	9043660	45414100	77085600	8045730	15997400	43707500	41367750	29716100	NA	14756750	51736200	11091645	NA	68885550	NA	7445920	34020300
P62854	RPS26	NA	8666640	NA	NA	NA	NA	NA	NA	10487500	NA	NA	11281800	11634300	NA	5517040	NA	NA	NA	NA	NA	15278600	12651800	1849650	NA
P62857	RPS28	NA	NA	62238100	NA	NA	NA	NA	NA	NA	18519500	NA	NA	NA	6002890	NA	NA	NA	NA	NA	NA	NA	603248	NA	108665000
P62861	FAU	6892860	7330625	NA	1069230	NA	NA	NA	NA	6950650	NA	NA	6487210	6502085	9793190	NA	NA	NA	10086055	NA	NA	11881020	4663180	NA	14329800
P62873	GNB1	4149550	4972880	NA	NA	NA	7749940	NA	2740450	NA	NA	NA	NA	NA	8566910	NA	2339290	NA	NA	NA	NA	NA	7361835	1129320	NA
P62879	GNB2	2437370	NA	NA	NA	NA	3144120	NA	NA	NA	NA	NA	NA	NA	5052575	NA	1635415	NA	NA	NA	NA	3848080	7985870	NA	NA
P62888	RPL30	6657205	7642019	4784120	4079570	3103190	3000150	1764810	2408810	12836100	NA	3882290	14504600	13563000	7106455	3966990	3140290	NA	17907995	4942260	4796430	4995945	2194875	2517830	6541860
P62899	RPL31	39952900	44248900	NA	13756500	13045100	12616600	19119100	10828500	41334600	NA	13911500	45279800	50490400	76165600	30179000	27399300	NA	61699800	15924800	16250600	79881700	62524400	9358820	65059500
P62906	RPL10A	4957155	2968300	3275545	1707780	1859245	191746000	2048950	2108760	4022740	3120525	1639500	4611140	4235630	2796945	2249910	2211330	747236	6731220	1.23383e+08	562492	4166600	3559535	1421590	4695490
P62910	RPL32	15288000	11944055	2396910	NA	2541780	NA	NA	NA	13203615	5635500	NA	4931590	12910960	10842100	7998290	NA	NA	12475050	NA	NA	4002370	10540950	NA	15843165
P62913	RPL11	26663400	28299900	3.27586e+06	13187500	946439	7401560	14134700	9066230	29155250	13997500	14983050	30234150	34281400	35869800	21596900	NA	24508900	65591700	13441450	NA	34134000	NA	8473775	39257700
P62917	RPL8	6948720	2064600	3260300	NA	NA	NA	11586200	NA	1492745	10405100	NA	NA	1757970	8631910	1468440	4641170	1590062	7942070	719298	NA	11607200	7155460	NA	12502100
P62937	PPIA	4528740	6468960	10530900	10701650	12127400	20673000	12712400	11879700	33442910	19080700	15874700	31432700	25328000	42496200	16683500	12892650	36833250	12341150	9097330	6441760	25427000	48382300	17883100	48135690
P62942	FKBP1A	14716800	16458100	32978900	15135100	NA	5759820	3046050	2311630	16710400	33720500	13534780	13433780	13475420	7527705	14784590	NA	26520100	21911200	8836120	14825500	4744860	2461560	9603565	35476000
P62979	RPS27A	5350920	6676430	NA	NA	NA	NA	NA	NA	7561860	NA	NA	10785300	11035100	4111080	NA	NA	NA	NA	NA	NA	5296425	11300500	NA	13536400
P62993	GRB2	2768510	3124670	1068470	NA	NA	1143135	2242610	1160455	1676425	2277990	905250	1658130	1911910	2183335	2652135	NA	2388810	2304930	2954750	NA	3622745	5441595	1.58298e+06	5484290
P62995	TRA2B	3096530	3601140	8988890	NA	NA	NA	NA	NA	6509460	10457430	NA	6.4739e+06	6.87349e+06	8651365	9098380	9667300	NA	8595810	NA	NA	10268000	15696900	NA	5745510
P63000	RAC1	6105840	4541205	3391490	5239980	NA	4675120	6043450	3656645	4800305	5931320	7199110	6216090	7115730	6187740	5946990	4663240	7710500	4565120	6993640	3896300	2995790	4037020	5069150	10369800
P63010	AP2B1	NA	1309010	NA	NA	NA	509892	NA	1221010	2046300	5656510	947756	1643390	1572900	2330805	2137015	1.42851e+06	527314	3994950	NA	NA	2348350	2162320	1579880	NA
P63027	VAMP2	10644500	12595400	NA	NA	NA	NA	NA	NA	NA	NA	NA	NA	NA	5260380	NA	NA	NA	NA	NA	NA	10505600	2827990	NA	NA
P63096	GNAI1	2202230	NA	NA	10922300	NA	8889440	NA	10052800	6897665	6299530	16221100	NA	9242850	4312600	13507095	38160000	2055550	7898180	NA	6338020	3925900	2412130	8556415	NA
P63098	PPP3R1	4080300	4528980	3275390	1812620	NA	NA	1688850	1779670	4314120	5546530	2187000	3615630	3653790	4529565	3493030	NA	4544990	5160410	NA	NA	5830890	NA	1717650	4675265
P63104	YWHAZ	3750060	4001060	67823450	2053090	10684300	7017445	38381500	9053360	14041800	35517100	3276995	2676855	3478330	12708650	5098570	2944820	21252100	32458200	9678860	17297450	6707260	5427635	4142530	6067390
P63151	PPP2R2A	2383520	NA	NA	2368370	2267690	NA	1923250	NA	NA	NA	NA	NA	NA	NA	NA	4244030	NA	6296690	NA	3687450	NA	4976820	NA	6054755
P63167	DYNLL1	NA	NA	NA	NA	4215890	NA	NA	NA	NA	NA	NA	NA	NA	6727330	NA	NA	NA	NA	NA	NA	NA	NA	NA	NA
P63172	DYNLT1	NA	2200550	NA	NA	NA	NA	NA	NA	1374800	2.42772e+06	NA	1959740	1761250	NA	NA	NA	NA	NA	NA	NA	1948950	NA	NA	NA
P63173	RPL38	6338700	7054530	NA	NA	NA	NA	NA	NA	6893110	NA	NA	NA	NA	9028690	NA	NA	NA	11747300	NA	NA	12269600	8461050	NA	10606200
P63208	SKP1	3871520	7596460	NA	2012970	7684800	1477190	NA	1665870	6034950	4929940	1476590	5275865	6848030	9041900	2290580	10205400	2943680	5744035	1694150	3855640	8813160	5655400	7592700	9224220
P63220	RPS21	4427160	11571600	3379230	2615840	2125100	NA	NA	NA	8119630	13140550	2936730	6185510	6314720	21917300	4338980	3589720	3058925	9551960	4314430	4563900	8601090	7618050	NA	19621400
P63241	EIF5A	NA	6758500	12159650	NA	NA	NA	NA	3756300	5730730	10725450	3208300	3747740	3445210	7168140	6202490	3621730	NA	NA	1606560	NA	8682080	6476640	3725500	6854640
P63244	RACK1	19930450	22162400	15237750	6122185	NA	3996495	15501600	5885315	25872550	19863500	7083530	31819500	29799100	5575160	9338025	6129530	7540660	11863800	3817190	NA	6521320	10077980	9238615	24028400
P63261	ACTG1	5237390	4350085	5578200	16189800	10783535	8214015	16252200	12811700	3953570	5090170	31369600	6004810	4157185	15673400	7651940	15111400	18470215	NA	14634910	13739960	7701340	21273200	12906600	NA
P63267	ACTG2	5128210	2498290	NA	13105500	5886440	12481950	18368000	9940500	4011150	1979860	8124520	5476435	6001545	7437880	9405890	3922100	32911100	30547800	4598990	4604630	3489965	10146440	7177580	3.32539e+06
P63279	UBE2I	2638750	2893480	4624640	1071300	1077580	926048	1346910	NA	1847035	6235580	743093	3017990	1932160	3222520	2718895	842806	1090750	3275640	1901170	996650	3397790	2458110	1.02424e+06	1687700
P67809	YBX1	20906700	6221590	5144825	NA	NA	NA	NA	NA	12803240	41541450	NA	NA	7273460	4418380	NA	NA	NA	15570950	NA	NA	7236390	17287600	NA	24165700
P67870	CSNK2B	NA	NA	2115470	NA	NA	NA	NA	NA	NA	4420910	NA	1863100	NA	4032270	NA	NA	NA	NA	NA	NA	1430790	3678900	NA	NA
P67936	TPM4	3971030	4219440	2143710	4345300	5495270	3495250	3858510	2249430	4895990	2938990	7846460	4567285	2883370	10032800	8199820	17701650	10464500	4336430	16024000	18591050	2768515	5554085	3192040	9436605
P68032	ACTC1	5481480	6260135	4999540	21519100	10012210	NA	35610700	23842100	3814415	8075345	30316250	6791970	7338405	8773530	26815800	34326700	34150450	NA	23946900	NA	NA	19053600	21403200	NA
P68036	UBE2L3	NA	3912430	4365760	NA	NA	NA	NA	4229910	4576450	3589100	NA	4334930	3701720	6693665	6811620	6715950	NA	5388210	4842990	5038620	5632505	7671460	4461950	3448690
P68104	EEF1A1	NA	3089510	NA	NA	NA	NA	NA	NA	NA	NA	NA	3341810	4559780	6007570	NA	NA	3198390	NA	NA	NA	NA	6578625	NA	NA
P68133	ACTA1	28892600	30393500	72571350	147366000	8437590	52879900	72402000	50774800	11610400	141763000	68819200	22369300	10684900	196033000	63752150	105398500	16981200	16279200	45037900	51373300	196803050	27001200	47740800	48688700
P68366	TUBA4A	3214650	7948125	7839070	NA	NA	2756190	4114467	2875890	NA	5610700	2208890	6967690	6264995	10530100	5803870	NA	6692940	401641	1369590	NA	8663040	9698780	2599370	5560250
P68371	TUBB4B	143652600	247812000	NA	NA	10947100	NA	64582400	NA	208169000	82121900	NA	109144000	NA	163457350	NA	141506000	454568000	178167350	NA	NA	224252450	161479150	NA	275678000
P68400	CSNK2A1	NA	NA	3998870	NA	NA	NA	NA	NA	NA	5677900	NA	NA	NA	NA	NA	NA	NA	NA	NA	NA	NA	NA	NA	3830590
P68402	PAFAH1B2	NA	5409370	NA	3024850	NA	1463540	NA	2039660	7850780	NA	1813890	7308980	6903970	3140820	10125800	6846700	NA	9117905	1130140	1208710	12413100	8702360	3996750	11047200
P68871	HBB	7527890	6762740	11160895	27410450	26952700	4688440	19190050	6793495	8603300	100922000	10460400	5511700	6715145	7723230	19878600	25628690	6728190	14163250	26754100	27743100	10256400	12869700	6502570	40005400
P69891	HBG1	NA	NA	NA	NA	NA	NA	NA	NA	NA	NA	NA	NA	NA	NA	NA	NA	NA	NA	50972950	7584770	NA	NA	NA	NA
P69892	HBG2	NA	NA	NA	NA	NA	NA	NA	NA	NA	NA	NA	NA	NA	NA	NA	NA	NA	NA	83861815	147485000	NA	NA	NA	NA
P69905	HBA1	13125600	7269440	3742360	21221200	20241900	13009900	4928230	11601000	11344750	20336300	4064930	9454310	5671790	3734010	8880170	21586200	4244785	5893290	27944700	21141400	19137200	16407800	10790800	4052840
P78310	CXADR	2318310	2734250	NA	NA	NA	NA	NA	NA	5608480	NA	NA	1777090	1623350	2975140	NA	NA	NA	2142780	NA	NA	3365980	NA	NA	2963560
P78316	NOP14	1289070	1153850	NA	NA	NA	NA	NA	NA	NA	NA	NA	959059	NA	NA	NA	NA	NA	NA	NA	NA	1698890	NA	NA	NA
P78318	IGBP1	NA	NA	1692720	NA	NA	NA	NA	NA	NA	2178570	NA	NA	NA	NA	NA	NA	NA	NA	NA	NA	NA	NA	NA	1795840
P78330	PSPH	NA	702765	NA	NA	NA	NA	NA	NA	1154050	NA	NA	1185900	1249620	1107930	NA	NA	NA	1241440	NA	NA	1148730	1750520	NA	NA
P78344	EIF4G2	NA	1517980	3031205	NA	NA	NA	NA	NA	2178430	5820510	NA	1447760	1577820	NA	NA	NA	NA	2872310	NA	NA	2599150	NA	NA	4428245
P78347	GTF2I	3729975	6105690	4336185	NA	NA	NA	NA	NA	3396775	4590465	NA	3128160	1126630	3904380	3387260	NA	3216340	4376680	NA	NA	3426140	NA	NA	3740470
P78371	CCT2	8435250	9511490	4746510	1872905	5293140	4152285	4935240	3130940	9701620	9065305	5965340	6540190	8727650	12762000	8302095	10811095	7431500	9185410	4564890	3989795	12464750	10571150	4179050	5796330
P78406	RAE1	3253975	3966635	NA	NA	NA	NA	NA	NA	1930370	NA	NA	2453315	2618015	5528620	NA	NA	NA	NA	NA	NA	5838745	4606450	NA	4704020
P78417	GSTO1	8779560	5691090	26668100	5325825	NA	5391835	7568410	5878890	9557815	3823600	4656235	8947230	5811910	21949700	16514750	NA	34422400	30539750	5979170	6331550	22490680	17037800	11775495	17447100
P78527	PRKDC	2143140	2768280	5353150	1117960	NA	NA	1670680	NA	5407645	6326875	4074340	3218390	3236920	3802910	3718530	1842515	4736810	4013890	NA	1409010	4472520	2939755	1349980	3546565
P78539	SRPX	NA	NA	NA	1479820	NA	NA	NA	4767050	NA	NA	2109790	NA	NA	NA	NA	NA	1263400	NA	NA	NA	NA	NA	NA	NA
P78540	ARG2	10046675	19003600	6413130	NA	NA	NA	NA	NA	31897200	7659580	NA	NA	NA	NA	NA	5234825	NA	22601600	NA	NA	28879800	9156670	NA	25453200
P78559	MAP1A	NA	NA	NA	2035110	NA	NA	2483590	3055020	NA	NA	2908120	NA	NA	NA	2710060	NA	2474710	NA	NA	NA	NA	NA	NA	NA
P80188	LCN2	NA	NA	NA	586052	NA	NA	825512	NA	467590	NA	NA	2750410	2747600	NA	NA	NA	645515	NA	1787250	NA	NA	NA	NA	NA
P80303	NUCB2	NA	NA	4324470	NA	NA	NA	NA	NA	3034010	5450040	NA	NA	NA	5110930	NA	NA	NA	4597350	NA	NA	2061670	3263210	NA	5840950
P80404	ABAT	3169630	3288920	NA	NA	NA	NA	NA	NA	1987640	13352100	144373	2831140	1885050	1944870	NA	NA	NA	4514290	75707.6	NA	3553040	4514650	NA	10547200
P80723	BASP1	8069895	5517420	28578550	NA	NA	NA	NA	NA	17486600	17449900	NA	NA	2511485	54138700	NA	NA	NA	33080100	NA	NA	19465000	30260150	NA	33073800
P80748	IGLV3-21	NA	NA	NA	NA	NA	NA	NA	5749090	3314380	NA	6162240	388789	3996270	NA	NA	NA	3596280	NA	NA	NA	NA	NA	4569660	1619840
P82650	MRPS22	NA	NA	2031980	NA	96217.9	NA	NA	NA	5772880	2086100	NA	606964	NA	NA	NA	68944.1	NA	554604	NA	NA	NA	NA	NA	4168260
P82663	MRPS25	948392	733770	NA	NA	NA	NA	NA	NA	NA	NA	NA	767686	781185	NA	NA	NA	NA	NA	NA	NA	1308925	NA	4482560	1895790
P82664	MRPS10	NA	1247700	NA	NA	NA	NA	NA	NA	1924740	NA	NA	1467820	1008010	NA	NA	NA	NA	NA	NA	NA	NA	NA	NA	2494140
P82673	MRPS35	NA	NA	451637	NA	NA	NA	NA	NA	NA	395240	NA	NA	607123	NA	NA	NA	NA	NA	NA	NA	NA	NA	NA	121758
P82675	MRPS5	NA	NA	1.08062e+06	NA	NA	NA	NA	NA	NA	3175540	NA	NA	NA	NA	NA	NA	NA	NA	NA	NA	NA	NA	NA	NA
P82909	MRPS36	NA	5838090	9689330	NA	NA	NA	NA	NA	6229270	5698290	2671350	3581440	3313420	4148260	3590020	NA	NA	3944530	2695850	NA	7658820	NA	2239800	5571240
P82912	MRPS11	2005670	NA	NA	NA	NA	NA	NA	NA	NA	673663	NA	NA	NA	NA	NA	NA	NA	1232819	NA	NA	1883570	NA	NA	3426190
P82930	MRPS34	NA	NA	NA	NA	NA	NA	NA	NA	NA	NA	NA	NA	NA	NA	NA	NA	NA	4459480	NA	NA	NA	NA	NA	NA
P82933	MRPS9	NA	2356080	NA	NA	NA	NA	NA	NA	3290050	NA	NA	3228990	3077450	NA	NA	NA	NA	NA	NA	NA	6720580	5114720	NA	NA
P82979	SARNP	NA	4317560	6315320	NA	NA	NA	NA	NA	16712285	15657065	NA	NA	1191720	20449480	NA	NA	NA	9361525	NA	NA	21786150	NA	NA	5867970
P83111	LACTB	2952280	2903280	874564	NA	NA	NA	NA	NA	NA	NA	NA	1429200	1423900	NA	NA	NA	NA	6114940	NA	NA	5420000	NA	NA	9436900
P83436	COG7	NA	1979830	NA	NA	NA	NA	NA	NA	NA	1509230	13273100	NA	1497170	NA	NA	8877930	NA	NA	9953950	7179390	2888430	NA	NA	2171650
P83731	RPL24	11059300	10387100	NA	8563220	7351550	7408830	10605100	10146100	11087750	NA	9388720	10906100	9808150	5591405	18207600	17119600	NA	5688610	12440900	11579800	8147530	5276135	5935990	9520060
P83916	CBX1	1930735	6457825	NA	NA	NA	NA	NA	NA	6377795	NA	NA	5993120	5643965	10584100	11065200	13666800	1531740	10578200	NA	NA	12053520	4322840	NA	2159455
P84077	ARF1	NA	NA	NA	NA	NA	NA	NA	942663	NA	NA	NA	NA	NA	NA	NA	NA	NA	NA	NA	512415	NA	NA	761170	NA
P84085	ARF5	13169800	13360500	NA	NA	NA	NA	NA	NA	5389180	NA	NA	6494700	6340960	NA	1585400	NA	NA	NA	NA	NA	8592620	NA	NA	NA
P84090	ERH	NA	22126500	NA	NA	NA	NA	NA	NA	NA	NA	NA	NA	NA	NA	NA	NA	NA	NA	NA	NA	NA	NA	NA	NA
P84095	RHOG	NA	NA	NA	2200980	NA	NA	NA	2192950	4095680	NA	2026700	NA	NA	NA	3700460	5048080	NA	NA	1142200	1130980	NA	6132150	2183550	NA
P84098	RPL19	12801300	14403500	9333140	4958340	NA	NA	4487085	4847940	12229800	13647800	5765130	14493700	14576300	8811180	7752030	NA	5858840	9346350	NA	NA	15068100	5920210	3689125	12341750
P84103	SRSF3	12130300	69369300	NA	NA	NA	5671930	NA	12051100	77891000	7761000	13047800	61637900	60025400	11625470	63307000	39762700	3176430	7158830	8897180	8267440	3254410	10146600	13960600	8939630
P84157	MXRA7	NA	NA	NA	NA	10333500	NA	NA	NA	NA	NA	NA	NA	NA	NA	NA	NA	NA	NA	NA	NA	NA	NA	NA	NA
P84243	H3F3A	11498670	NA	NA	3731910	NA	NA	NA	NA	NA	NA	NA	NA	NA	NA	NA	NA	6378250	NA	NA	NA	NA	NA	NA	NA
P98095	FBLN2	NA	NA	NA	439941	NA	NA	4949185	3872370	NA	NA	530623	1268100	1003900	388028	NA	2374460	8176270	NA	NA	NA	2022820	NA	2.66727e+06	NA
P98160	HSPG2	4427170	4074745	6281640	10685500	7313005	12128700	13032400	14151850	3314290	4399040	11376400	6782205	6902860	7770720	18370800	11636900	8717105	4212130	11504350	5670580	6558720	6037070	13220900	3571680
P98175	RBM10	NA	837469	2187940	NA	NA	NA	NA	NA	NA	3061260	NA	NA	NA	1887490	NA	NA	NA	NA	NA	NA	2336390	1281800	NA	1804868
P98179	RBM3	6603100	7304380	7294575	3651440	8346915	5908695	3877730	5024745	7692925	4339830	7787635	7588650	7647245	8990115	8689305	9161960	NA	8377730	7425840	6795495	5096910	13087600	2740790	9422280
P98194	ATP2C1	3139960	3129620	3528110	NA	NA	NA	NA	NA	4674720	7839300	NA	2071370	2113500	2856975	NA	NA	NA	2778945	NA	NA	2269080	3550555	NA	6318345
P99999	CYCS	5308910	3921045	11774455	NA	NA	735048	3340280	363616	20807750	13553300	285104	899469	4.28983e+06	5551100	3.7614e+06	678361	NA	22406400	567749	521582	13746600	5985285	422649	1227680
Q00059	TFAM	5007430	5658695	23841400	NA	NA	NA	NA	NA	9101880	8059070	NA	4519485	5137530	6709980	6216380	NA	2796375	14122580	2598710	266227	8716790	4040640	2124340	29723050
Q00169	PITPNA	1501713	1472840	3399850	2047430	NA	NA	2358330	NA	NA	3071595	NA	2171770	2199810	1735925	3583770	3779890	NA	3674010	NA	NA	2822040	6031460	2066350	2672620
Q00266	MAT1A	NA	2437870	4148490	NA	NA	NA	NA	NA	3491310	7059360	NA	2864430	2684390	NA	NA	NA	NA	NA	NA	NA	NA	NA	NA	4539580
Q00325	SLC25A3	18541665	42527700	82544300	NA	NA	4543580	524308	14662400	67332700	67239200	8717250	1580400	33442100	3297675	31226500	14794400	17046100	3050220	NA	NA	4755690	19806095	18286300	4163540
Q00341	HDLBP	1661880	5065590	2458440	NA	NA	NA	1533920	1115630	3371600	7968760	1407280	2152530	2512360	3388560	3129620	3905380	13055550	4406010	1429920	1245100	7425410	3639920	1140740	4408240
Q00577	PURA	6681820	5110470	3850035	2402160	3024480	4125770	NA	1582880	4766040	6975910	3367560	6593100	6359740	3244560	6178610	5200235	NA	8488245	5001020	NA	8604530	12794600	3982660	7120550
Q00610	CLTC	4993375	5659880	4701900	4140225	NA	1744490	2236820	2451940	4951200	11131600	3484765	5996200	6471460	4527940	5550520	4134560	5911800	5231440	1890870	1260476	6323195	5488520	2973320	9579150
Q00653	NFKB2	NA	NA	NA	NA	NA	NA	NA	NA	NA	3843585	NA	NA	NA	NA	NA	NA	1469760	NA	NA	NA	NA	2918410	NA	NA
Q00688	FKBP3	1504410	8597990	14436200	1518170	NA	NA	NA	NA	5477470	19402900	NA	3981735	5972000	4428430	4927080	1664133	NA	8948445	NA	NA	17096500	6780030	NA	5057090
Q00765	REEP5	9802530	NA	3608260	NA	NA	NA	2896360	NA	NA	5136400	NA	NA	NA	6603450	NA	4437150	NA	3201410	NA	NA	11560300	12844100	NA	24307800
Q00796	SORD	5251870	18120100	16900400	1939100	NA	NA	4082150	2303920	26891050	32252050	955307	15114100	19233800	2375105	10248800	8031880	3585600	29346100	2159145	1984370	17343600	21829450	1799420	16284150
Q00839	HNRNPU	4402850	15510150	5789340	3145060	4970080	13125880	3991970	12647480	4284120	7653070	6693740	10298565	2194760	13971800	3430480	9778385	5564595	11060595	5552555	22852420	11135600	6474550	1377861	5978120
Q01082	SPTBN1	2917790	2554360	4208520	2948725	5697620	1237270	3986715	2484310	2702370	2760920	3183295	2119125	2233580	2787050	4729820	6727440	7436170	3467500	1908900	2097645	3544365	3523290	2681080	3552245
Q01085	TIAL1	1933810	2038300	2299160	NA	NA	NA	791249	NA	1691555	7818150	527532	1796320	1687360	2349440	1284530	NA	1078930	2110970	NA	NA	3961785	2736110	NA	2186920
Q01105	SET	8492940	4789300	6896720	NA	NA	3640410	NA	NA	7636290	NA	NA	3305960	3503240	4564200	3893330	NA	NA	NA	1424690	NA	9471280	NA	NA	3461145
Q01130	SRSF2	19646700	15431770	23941550	NA	NA	NA	2333690	NA	14123095	34941250	4628450	11451260	11209625	5818650	6366365	NA	2757960	9410280	NA	NA	19101900	NA	NA	16898600
Q01415	GALK2	NA	NA	NA	NA	20716400	NA	NA	NA	NA	NA	NA	NA	NA	NA	NA	NA	NA	NA	NA	NA	NA	NA	NA	NA
Q01433	AMPD2	NA	NA	NA	NA	NA	NA	NA	NA	NA	NA	NA	NA	NA	NA	NA	NA	2353930	NA	NA	NA	NA	NA	NA	NA
Q01459	CTBS	2536325	3436000	NA	NA	NA	NA	NA	NA	9879920	NA	NA	1228026	1.3385e+06	3265620	NA	NA	NA	1536700	NA	NA	2397125	NA	NA	1558425
Q01469	FABP5	NA	NA	NA	NA	NA	NA	NA	NA	4901145	NA	NA	NA	NA	26216300	NA	NA	NA	NA	NA	NA	NA	27529900	NA	NA
Q01484	ANK2	NA	NA	NA	NA	NA	NA	NA	NA	NA	NA	NA	NA	NA	NA	NA	NA	436406	NA	NA	NA	NA	NA	NA	NA
Q01518	CAP1	5297740	6588660	7013490	1926295	3835550	9698190	3563225	4328080	7984395	8965800	10214200	8049760	8097690	8042580	25222050	7572140	6325120	8165670	18073500	14707300	8698725	7301425	9507370	7990095
Q01581	HMGCS1	NA	22931830	NA	NA	NA	126651000	NA	NA	59696600	NA	NA	NA	NA	NA	NA	NA	142612000	15468350	NA	NA	NA	NA	NA	28935600
Q01628	IFITM3	NA	NA	NA	NA	NA	NA	NA	NA	NA	NA	1441080	NA	1768290	NA	NA	NA	1514220	NA	NA	NA	NA	NA	814917	NA
Q01658	DR1	NA	NA	4038680	NA	NA	NA	NA	NA	NA	4232550	NA	NA	NA	NA	NA	NA	NA	NA	NA	NA	NA	NA	NA	7198550
Q01780	EXOSC10	1275730	855486	NA	NA	NA	NA	NA	NA	NA	NA	NA	771604	548584	NA	NA	NA	NA	NA	NA	NA	2051300	NA	NA	NA
Q01813	PFKP	5798840	3225210	1629610	9848840	4443960	11843405	14999300	10139400	3983510	3611360	10880200	4338950	3617480	6247560	11525600	5857205	6119180	4299080	6735280	4169810	4582540	8384735	11553500	3816725
Q01814	ATP2B2	NA	NA	NA	NA	NA	NA	NA	NA	NA	NA	NA	NA	NA	NA	NA	4757550	NA	NA	NA	NA	NA	NA	NA	NA
Q01844	EWSR1	NA	7116800	11875600	NA	NA	NA	NA	NA	9053705	14480100	NA	8135820	8172800	10747500	2540295	NA	NA	6513100	4764290	NA	7473690	NA	NA	5827730
Q01968	OCRL	NA	NA	NA	934768	NA	NA	NA	NA	NA	NA	NA	NA	NA	1172940	NA	NA	NA	NA	NA	NA	2669170	1698030	NA	5343510
Q01995	TAGLN	16913700	5262185	9765590	11137050	26724200	16537400	17007300	15809100	7395490	21377500	14887300	6381875	6364210	6906355	25675600	15127100	17879900	14262500	14577600	15409800	8313510	16288500	17952150	10751300
Q02083	NAAA	NA	NA	NA	NA	NA	NA	NA	NA	NA	506190	NA	2051775	1809272	NA	NA	NA	NA	NA	NA	NA	NA	1568460	NA	NA
Q02127	DHODH	NA	NA	NA	NA	NA	NA	NA	NA	NA	NA	NA	NA	NA	NA	NA	NA	NA	1279830	NA	NA	NA	NA	NA	NA
Q02218	OGDH	4771105	4623050	1733560	2839540	406075	2958580	4178105	1573920	4645270	4613175	3597650	4140125	5321940	5246070	3601130	1521155	3002130	5871770	1229660	1487260	8870035	4515385	3414540	6392965
Q02252	ALDH6A1	5510900	11273100	12344350	NA	3089590	NA	NA	103178	14250900	30128000	NA	7171610	5578510	9162570	5849830	389268	3950015	30448350	NA	NA	8571810	13987200	2554520	12012700
Q02338	BDH1	9275990	6750215	998909	NA	NA	NA	NA	1199510	5345740	2532200	NA	4912675	5163335	1917415	2667570	NA	909740	7722360	NA	NA	6774810	4300660	NA	15267300
Q02388	COL7A1	1989850	1867665	5060310	NA	NA	3766480	2921590	NA	2266120	NA	4548140	4553420	3548770	NA	8674850	1099950	8053610	NA	NA	NA	2982475	NA	9200330	NA
Q02487	DSC2	NA	NA	3101170	NA	NA	NA	NA	NA	NA	NA	NA	NA	NA	874998	NA	NA	NA	NA	NA	NA	852496	NA	NA	2183420
Q02543	RPL18A	4382680	3348065	5165600	NA	NA	NA	NA	NA	3840720	7111150	NA	2980190	3951890	3487265	2271100	NA	NA	5672820	NA	NA	7341960	4834555	NA	NA
Q02750	MAP2K1	NA	NA	4393560	NA	NA	NA	NA	NA	2664460	5999220	NA	NA	2230855	1060690	NA	NA	NA	1386250	NA	NA	1069070	2927150	NA	2325610
Q02790	FKBP4	NA	6167430	5351680	NA	NA	NA	NA	NA	3555090	7812810	NA	5175440	1439780	3266240	6049880	4475270	5254310	5485680	932109	NA	3230820	8846180	NA	5997040
Q02817	MUC2	NA	NA	NA	NA	NA	NA	NA	NA	NA	7467510	NA	NA	NA	NA	NA	NA	NA	NA	NA	NA	NA	NA	NA	NA
Q02818	NUCB1	2893960	2255770	3746850	NA	NA	NA	NA	NA	1636230	8178460	812366	1315330	1245170	2976580	2.13588e+06	1583890	1330340	1043590	1.38135e+06	327632	2285890	8371930	NA	3547920
Q02878	RPL6	12928465	9989360	16283600	8134100	5118650	8089830	7348555	4210295	7267560	20411400	6.49488e+06	8894070	11320825	20767850	12221497	1.29797e+06	16688300	19259700	16154700	NA	13512000	5557720	3.99785e+06	14344600
Q02880	TOP2B	2095560	2480720	1577190	NA	94215.2	2204840	323867	NA	2207580	3984790	3749660	3099110	1664055	5316650	1805750	3631150	NA	1956780	NA	NA	4309100	3976635	2204270	421933
Q02952	AKAP12	1873875	1592875	7083990	2855065	2501625	4643645	1986970	3446095	2503255	2176180	4559730	1692980	1459770	3897145	8936635	12058950	9447870	1960015	4995610	4170900	1659800	NA	3536185	NA
Q02978	SLC25A11	3900285	2746395	5010960	351851	NA	NA	NA	248531	1985980	6346570	NA	1.95325e+06	1.76223e+06	2032210	2800440	560342	1843100	6063875	NA	NA	5112260	2807925	535777	4844670
Q03013	GSTM4	NA	NA	NA	NA	NA	NA	NA	NA	NA	NA	NA	NA	NA	NA	5525860	4317390	NA	NA	NA	NA	NA	NA	NA	NA
Q03135	CAV1	NA	NA	1996932	NA	NA	4360330	2743200	6011930	2140330	NA	5313435	1917060	1472150	NA	4598715	NA	3.43951e+06	NA	3155725	NA	NA	NA	3562960	NA
Q03154	ACY1	NA	11737850	7279375	NA	NA	NA	NA	NA	7861660	7034595	NA	11278400	10873950	10921800	2170860	NA	NA	11269800	NA	NA	16142000	22868800	NA	6125395
Q03252	LMNB2	4144270	6403960	1430700	2827625	4598810	3313565	3396320	2167740	5007135	6496380	2288880	4465965	3573315	3893090	5297155	5951025	12557100	7864130	4787220	1945560	5536310	6408575	8013410	9955070
Q03393	PTS	NA	NA	NA	NA	NA	NA	NA	NA	NA	NA	NA	NA	NA	NA	NA	NA	NA	1849610	NA	NA	NA	NA	NA	2728890
Q03518	TAP1	2042020	NA	NA	NA	NA	NA	NA	NA	NA	NA	NA	NA	NA	NA	NA	NA	NA	NA	NA	NA	NA	NA	NA	NA
Q03519	TAP2	NA	701700	NA	NA	NA	NA	NA	NA	NA	1560790	NA	710625	723310	NA	NA	NA	NA	NA	NA	NA	1182460	NA	NA	NA
Q03692	COL10A1	NA	NA	NA	NA	NA	NA	NA	NA	NA	NA	NA	NA	NA	NA	NA	NA	NA	NA	60808900	NA	NA	NA	NA	NA
Q03701	CEBPZ	NA	NA	NA	NA	NA	NA	NA	NA	NA	141021	4449820	NA	NA	NA	NA	NA	NA	NA	NA	NA	9981660	NA	NA	NA
Q04206	RELA	NA	2139570	5196040	NA	NA	NA	NA	NA	3674210	6646580	NA	2866510	2824960	2197800	3972730	NA	3603730	3317660	NA	NA	2716110	NA	2101500	4513040
Q04323	UBXN1	NA	3489375	6421740	NA	NA	NA	NA	NA	4674870	8244790	2590220	3190430	3127370	6141510	5277965	4635370	1129630	5135810	2970960	NA	6062460	4170860	3263895	5938950
Q04446	GBE1	4750830	3380735	NA	3387670	NA	NA	1733760	3483200	4136990	NA	4411370	3440220	3114455	3617460	3787950	2422690	NA	4080750	4409710	NA	5643615	3597950	2824995	4551130
Q04609	FOLH1	42726300	20150300	19360300	NA	NA	NA	NA	NA	14113800	27019000	NA	1203570	NA	NA	NA	NA	NA	NA	NA	NA	13130100	48241400	NA	8883480
Q04637	EIF4G1	4285220	5468145	2.205e+06	1357030	NA	1893010	1807830	2273740	4915185	9385310	2045040	3368970	3850375	4748280	2486035	NA	3436720	4271260	4030240	NA	6842230	4277530	NA	3257825
Q04656	ATP7A	NA	NA	1845180	NA	NA	NA	NA	NA	1432430	3473800	NA	1386230	1131350	NA	NA	NA	NA	NA	NA	NA	NA	NA	NA	NA
Q04726	TLE3	3754945	2576130	NA	NA	NA	NA	NA	NA	NA	6621070	NA	NA	NA	NA	NA	941833	NA	2622200	NA	NA	3176660	3079710	NA	NA
Q04760	GLO1	39556100	38749600	32705075	7109695	NA	8182350	8082365	13111800	45855800	12699700	6648420	18603800	17788400	33290350	29980000	1476085	66187000	46587700	14689600	NA	6410860	3870980	19297900	75257500
Q04837	SSBP1	5361770	5558400	5703340	NA	11460360	2871720	2319580	NA	4287280	10577250	2728810	3460890	3121030	7344090	3157470	2192220	6262540	4151050	1545050	NA	7128770	4181760	2623150	4299500
Q04917	YWHAH	1784720	3692770	3490330	5423790	6375290	5390410	NA	4490610	5807740	17879600	5540790	2713930	5437600	2.41772e+06	13486610	7371555	9125975	3164180	6771570	6429790	NA	3710000	12287445	3901780
Q05048	CSTF1	1148280	1146270	NA	NA	NA	NA	NA	NA	1147830	1417790	NA	NA	NA	NA	813716	NA	1264870	NA	NA	NA	NA	2103620	NA	NA
Q05086	UBE3A	NA	NA	2250930	NA	NA	NA	NA	NA	NA	3501190	NA	NA	NA	NA	NA	NA	NA	NA	NA	NA	NA	NA	NA	3791860
Q05193	DNM1	NA	NA	NA	NA	NA	NA	1719240	NA	NA	8808090	NA	NA	NA	NA	2074060	NA	5460260	NA	NA	NA	NA	NA	NA	NA
Q05397	PTK2	1006160	1240190	1109870	NA	NA	NA	NA	NA	1021850	1749800	1528900	909041	840358	NA	4079920	3458450	NA	NA	NA	NA	2283920	9967870	2339580	1025680
Q05519	SRSF11	3518390	NA	4590940	NA	NA	NA	NA	NA	952027	NA	NA	707913	NA	3217500	NA	2036420	NA	2260510	NA	NA	4827295	3279170	NA	2608510
Q05639	EEF1A2	25974175	4500970	NA	12910458	NA	NA	34167900	8231720	NA	50164200	NA	13562925	10622530	20083950	NA	NA	NA	21083000	NA	10964900	15678200	4266530	NA	164727000
Q05655	PRKCD	3712420	3789870	1890180	NA	NA	NA	3416360	NA	3368960	4073340	NA	1.17467e+06	1707670	6417050	5251560	NA	NA	4281440	NA	NA	4002480	NA	3149620	3677770
Q05682	CALD1	5939900	5933795	30612100	10992700	10393300	23683600	8512890	20223600	6480820	9917160	24267100	9704555	11032000	11262000	25212300	16423800	26841250	4933890	55647000	20822700	7919670	4748190	15428900	5739130
Q05707	COL14A1	3827300	4787790	7139580	12414600	14994000	8439515	18688550	9169520	7345400	8694910	14615500	3021840	2541080	6841510	13924100	28923600	19116250	13191300	9015410	12472300	3714990	7782680	9179330	9972455
Q06124	PTPN11	NA	1780850	3830635	NA	NA	1587340	NA	1.14259e+06	4707405	2380480	2244820	1.13943e+06	1.35485e+06	1353830	2908630	1165200	3145020	2306060	1374752	535050	2917410	1299730	2827155	2453030
Q06203	PPAT	NA	1270145	NA	NA	NA	NA	NA	NA	NA	1510930	NA	NA	NA	NA	NA	NA	NA	2885350	NA	NA	3133810	NA	NA	5028160
Q06210	GFPT1	4875320	5836830	3744220	NA	NA	NA	NA	NA	3502560	6568570	NA	2857750	2270340	3414140	NA	2355810	NA	4626260	NA	NA	9543400	8616520	NA	9815440
Q06265	EXOSC9	NA	310639	NA	NA	NA	NA	NA	NA	NA	NA	NA	NA	73561.9	NA	NA	NA	NA	NA	NA	NA	325007	NA	NA	NA
Q06278	AOX1	NA	NA	NA	NA	NA	NA	NA	NA	NA	NA	NA	NA	NA	10091700	NA	NA	NA	NA	NA	NA	NA	NA	NA	NA
Q06323	PSME1	20410580	11701615	6563405	3676650	4925030	2673820	5288740	3117760	9346175	22161250	4249385	4827050	8539825	10854800	10077500	9115490	14004700	9939330	5384410	5409220	9291000	6459950	4322980	8765610
Q06481	APLP2	NA	NA	NA	NA	NA	NA	NA	NA	NA	NA	NA	NA	NA	1235180	NA	NA	NA	NA	NA	NA	NA	NA	NA	NA
Q06828	FMOD	NA	NA	2578700	NA	2886950	1090780	NA	NA	NA	4822100	NA	NA	NA	NA	NA	NA	11394100	NA	3221270	NA	1833480	NA	NA	NA
Q06830	PRDX1	3903240	19661600	10239200	7728185	6434805	10648300	4242170	10142700	22635850	10714200	8866905	7805755	22855410	10124200	11616300	9537130	22109400	5942740	14711400	9484995	9682165	8779230	15091940	16695100
Q07020	RPL18	5860465	4812800	5240500	6324960	4449240	6150360	13362145	6258025	15934235	6841740	10235265	15411805	6340140	15785000	9570380	13575500	16129600	7736055	6865140	7899140	7299290	15867600	10590120	29191260
Q07021	C1QBP	9332270	8180505	24890200	3952610	4190470	1838155	NA	2003360	4120770	23009900	2688345	6726810	7095810	9754085	6516360	3652180	2500390	13193500	3511080	5251550	16598900	5605290	3533205	13071390
Q07065	CKAP4	5072850	4503070	4310030	4734470	5108410	2216775	5018670	1524840	3998810	5935580	3192530	4002215	3778525	4142270	4978215	6575330	10707500	5154765	5779450	6743760	6039620	4728555	2975670	7674570
Q07075	ENPEP	NA	445891	NA	NA	NA	NA	NA	NA	741772	NA	NA	NA	NA	336972	1413290	1832010	NA	1243900	NA	NA	1128500	3858070	NA	NA
Q07092	COL16A1	NA	NA	NA	NA	NA	NA	NA	6589470	NA	NA	NA	NA	NA	NA	NA	NA	28718800	NA	NA	NA	NA	NA	NA	NA
Q07157	TJP1	3674250	881367	2075320	2416875	NA	NA	2232875	NA	2319450	3179230	NA	826098	NA	1476560	NA	2292330	434566	5121230	NA	NA	5034660	5467750	NA	3394055
Q07507	DPT	12594400	NA	NA	2923540	6896740	8336190	4486440	3840130	NA	17817600	NA	NA	NA	2424025	NA	NA	1390070	NA	NA	14761200	3789090	6479600	NA	NA
Q07654	TFF3	NA	NA	NA	NA	NA	NA	NA	NA	NA	NA	NA	NA	NA	5731080	NA	NA	NA	NA	NA	NA	NA	24737900	NA	NA
Q07666	KHDRBS1	NA	1576800	4375200	1022710	NA	NA	NA	NA	3188560	7424395	NA	2130760	1465220	22356100	1359170	1462970	NA	3049010	NA	NA	13883800	3162970	990803	2691390
Q07812	BAX	NA	2112570	3103510	NA	NA	NA	NA	NA	6072420	5376690	NA	3660600	4307290	9433590	NA	10160800	NA	6461220	NA	NA	7392530	10066900	NA	NA
Q07866	KLC1	1.65837e+06	2598020	NA	NA	NA	1273070	NA	1760180	1958375	NA	2096100	2310320	2392380	2127030	3204100	3456300	NA	2151815	2723890	NA	3474050	1575440	2308630	1488695
Q07954	LRP1	NA	NA	NA	666012	1064040	632970	860198	NA	NA	857452	924816	1261600	1590690	1146350	1462460	4850640	5433695	NA	1287370	1185590	2216935	1065940	1044590	1847350
Q07955	SRSF1	4432985	11646815	7564610	NA	937204	NA	2047370	8868800	20989200	7141520	5286880	12777800	10409900	8585260	17751545	15830300	NA	13143025	NA	NA	22060450	15109930	NA	15495450
Q07960	ARHGAP1	2862270	2129410	20208500	2143645	7116650	3696990	5505180	2621850	2397610	26465170	2919790	2559740	2205310	2155235	4763700	3555605	4461705	5213205	13098510	9539970	3196335	5027880	4443840	2776920
Q08170	SRSF4	2591360	2844370	2552360	NA	217275	NA	NA	NA	3033960	NA	NA	2953420	3291920	3896450	NA	106699	91995.6	3494010	NA	NA	5089270	4562230	NA	4868590
Q08209	PPP3CA	11130700	10831005	13352100	6352275	7416010	3879750	7638540	3840200	11614450	6648000	4824370	10691000	9054945	6710120	10202050	17298600	5961290	14345600	7761385	7867780	19841950	15674600	5701405	12262800
Q08211	DHX9	3821300	5884070	6473770	NA	NA	468769	2.45546e+06	548964	4621170	8510060	717242	4241065	3993350	3249945	3821185	2832370	1838465	4258330	863318	451004	9651170	5909330	924348	4728040
Q08257	CRYZ	2804850	2318870	4875175	4301320	2876965	3365300	3760450	3384515	3945615	NA	8200340	4323340	3334980	4212485	9433495	5795920	5785470	8851500	4130130	3946340	3654150	3692300	5597350	9118900
Q08378	GOLGA3	1874280	1838550	2627640	NA	NA	NA	NA	NA	1394750	2767950	NA	NA	1049050	1475120	NA	2030880	NA	1922500	NA	NA	2221395	1558630	NA	2496075
Q08379	GOLGA2	2706420	4384020	1.05865e+06	NA	NA	NA	NA	NA	957328	1698750	NA	1891060	1919390	1755765	NA	NA	NA	2238670	NA	NA	4715645	3258610	NA	1504420
Q08380	LGALS3BP	6801710	6659730	NA	2633935	NA	1309640	1804860	1414240	1027682	7633670	1.32637e+06	6184660	6050625	2973730	6795755	NA	15699400	2825360	4895430	7588850	21292400	NA	1342985	2686480
Q08426	EHHADH	NA	NA	NA	NA	NA	NA	NA	NA	NA	3545835	NA	1173390	1151720	NA	NA	NA	NA	NA	NA	NA	NA	NA	NA	NA
Q08431	MFGE8	NA	NA	1861310	2863880	1134580	NA	NA	3155690	NA	NA	1968090	NA	NA	NA	1832850	NA	3499540	NA	6331595	10015535	NA	NA	4203400	NA
Q08499	PDE4D	NA	NA	NA	NA	NA	NA	1811560	NA	NA	NA	1811470	NA	NA	NA	3415080	NA	2687700	NA	NA	NA	NA	NA	2755650	NA
Q08722	CD47	5164650	NA	NA	NA	NA	NA	NA	NA	NA	7005550	NA	NA	NA	16096800	NA	NA	NA	7545140	NA	NA	6999080	8214060	NA	NA
Q08945	SSRP1	4430300	4306510	NA	NA	NA	NA	1992830	NA	5512620	NA	1648440	4599880	4452170	4784660	4248560	3036920	5500050	3520580	NA	NA	6759580	7728060	1608420	3714900
Q08AH1	ACSM1	NA	NA	9610030	NA	NA	NA	NA	NA	2807082	NA	NA	NA	348743	11261100	NA	NA	NA	7537380	NA	NA	NA	NA	NA	5434920
Q08AM6	VAC14	NA	NA	NA	NA	NA	NA	NA	NA	NA	NA	NA	NA	NA	NA	NA	NA	NA	548420	NA	NA	NA	NA	NA	NA
Q08J23	NSUN2	1772700	2392175	2048800	NA	NA	NA	NA	NA	1.44756e+06	2752400	NA	886778	935700	1067330	388471	NA	NA	NA	NA	NA	2999190	1655000	NA	1611190
Q09028	RBBP4	NA	3993000	2553720	NA	NA	NA	NA	NA	9081020	4806805	NA	4706775	3692780	2216305	NA	NA	NA	4091790	NA	NA	2523190	NA	NA	4721800
Q09161	NCBP1	795594	2111532	3489785	NA	NA	NA	NA	NA	2091550	5552520	NA	619087	2956980	1054890	535795	NA	NA	2.28615e+06	NA	NA	1052410	NA	NA	2150519
Q09666	AHNAK	3444580	4035445	6526995	5092240	6668060	4892540	4757995	5018330	5177430	7577340	5493980	5906120	6607650	7668605	9158180	8103990	11529850	5520170	6318970	6433600	4817370	6368440	4938105	5348220
Q0VF96	CGNL1	NA	NA	NA	NA	3169760	NA	NA	NA	NA	NA	NA	NA	NA	NA	NA	2588810	NA	1756750	NA	NA	NA	NA	NA	NA
Q0ZGT2	NEXN	NA	NA	1269105	6998920	388205	4634450	5006620	6454790	1358020	195679	5578635	1.83022e+06	837142	NA	5491450	159665	4740307	1500240	10367695	2874100	2533510	NA	5146470	586214
Q10471	GALNT2	NA	2542645	NA	NA	NA	NA	NA	NA	2383340	7369545	NA	NA	NA	3938790	NA	NA	NA	2806160	NA	NA	4505310	NA	NA	NA
Q10472	GALNT1	2767290	3211910	NA	NA	NA	NA	NA	NA	NA	NA	NA	1619590	NA	NA	NA	NA	NA	NA	NA	NA	6006980	NA	NA	4972715
Q10567	AP1B1	2753650	4054425	3423650	NA	NA	691174	NA	NA	1682810	11002390	NA	2748890	2611825	4682530	2955720	1493830	2796230	4776615	NA	NA	5227400	3862315	1683100	4761300
Q10570	CPSF1	1219883	878640	NA	NA	NA	NA	NA	NA	NA	NA	NA	7393955	615149	NA	4095800	NA	NA	10361600	NA	NA	3389340	6181410	NA	2114770
Q10588	BST1	NA	NA	NA	2326480	1581660	2443040	3059680	NA	NA	NA	2297440	NA	NA	2179800	NA	5592960	NA	1639720	5677340	5694730	NA	2.70077e+06	2669950	1670790
Q10713	PMPCA	2597160	2474620	12340165	NA	NA	NA	NA	NA	3187125	5698440	NA	1621320	1413940	10143900	NA	NA	NA	8571780	NA	NA	3399460	NA	NA	NA
Q12765	SCRN1	2059110	813969	NA	NA	1276870	NA	3711640	3347470	895238	5181610	NA	NA	2895340	NA	5795620	NA	NA	NA	NA	2841850	1611715	3780240	1757350	NA
Q12768	WASHC5	NA	NA	788462	NA	NA	NA	NA	NA	NA	962708	NA	NA	NA	NA	NA	NA	NA	NA	NA	NA	NA	NA	NA	1138540
Q12769	NUP160	NA	NA	NA	NA	NA	NA	NA	NA	NA	NA	NA	296091	NA	NA	NA	NA	NA	NA	NA	NA	NA	NA	NA	NA
Q12788	TBL3	NA	1204130	NA	NA	NA	NA	NA	NA	1362330	NA	NA	1251130	1043040	NA	NA	NA	NA	NA	NA	NA	3433060	1527650	NA	NA
Q12789	GTF3C1	1532005	1213705	1842390	NA	NA	NA	NA	NA	NA	2302110	NA	650302	NA	NA	NA	NA	NA	NA	NA	NA	2316815	NA	NA	1447690
Q12792	TWF1	2713510	4244930	3479930	NA	24956145	NA	NA	NA	3244550	5968930	NA	2277720	3183110	3323375	NA	2853720	NA	4536860	NA	NA	2869990	2069620	NA	4683105
Q12797	ASPH	NA	NA	910525	926443	NA	NA	1567920	NA	NA	NA	NA	NA	NA	NA	NA	NA	2850375	NA	NA	NA	NA	NA	NA	NA
Q12805	EFEMP1	2513735	1759680	3468480	3119440	NA	3830100	4928330	5271340	NA	2864250	4665805	2586540	2817910	3965355	7143420	NA	6990160	2709960	8418680	NA	7327940	NA	14304800	NA
Q12824	SMARCB1	NA	2486410	1717830	NA	NA	NA	NA	NA	3083170	7639730	NA	NA	NA	2994730	2550750	NA	2467250	3269330	NA	NA	4351790	NA	NA	NA
Q12841	FSTL1	NA	NA	NA	NA	NA	NA	NA	NA	NA	NA	NA	NA	NA	NA	NA	NA	NA	NA	NA	NA	NA	5024260	NA	NA
Q12849	GRSF1	NA	3164380	6001660	NA	NA	NA	NA	NA	4013660	8447980	NA	NA	NA	NA	NA	NA	NA	NA	NA	NA	NA	NA	NA	NA
Q12860	CNTN1	NA	NA	NA	NA	NA	3295000	1868870	2895820	NA	NA	NA	NA	NA	NA	NA	NA	2258190	NA	NA	NA	NA	NA	1492580	NA
Q12873	CHD3	1349560	1577480	NA	NA	NA	NA	NA	NA	NA	NA	NA	1264010	1139280	NA	NA	NA	NA	NA	NA	NA	2188780	NA	NA	NA
Q12874	SF3A3	NA	NA	7061980	NA	NA	NA	NA	NA	NA	NA	NA	NA	NA	NA	NA	NA	NA	NA	NA	NA	8798680	NA	NA	NA
Q12888	TP53BP1	3317905	NA	NA	NA	NA	NA	NA	NA	NA	NA	NA	NA	NA	NA	NA	2583940	NA	NA	NA	NA	6567420	2866920	NA	2117015
Q12904	AIMP1	NA	3999230	6194410	NA	NA	NA	1147680	NA	5362770	6678265	1261260	4408350	4637320	4811930	2101020	NA	2265200	4534795	NA	NA	5039410	4579260	NA	7359875
Q12905	ILF2	8342030	10683100	2504820	3391720	6390180	3247880	4283725	1414370	13148955	6800410	3231060	10395510	16464350	12095000	8908540	7453650	3787820	12714500	6520300	6976085	18686700	20107700	3402440	7705280
Q12906	ILF3	9609855	11282950	10167940	3310760	3014270	NA	5202360	2440550	7811985	11087700	2160110	11091800	8495925	9257750	8286740	5905115	4905960	8285870	3735350	4097290	19403000	9829995	2408880	12397650
Q12907	LMAN2	NA	2581435	2635210	NA	NA	NA	NA	1478810	2269360	5018070	NA	2028990	3798460	1845110	1808050	NA	1150240	2965210	562827	NA	2809150	8782370	669546	2617760
Q12913	PTPRJ	NA	NA	NA	23855700	NA	NA	NA	NA	NA	NA	NA	NA	NA	NA	NA	NA	NA	NA	NA	NA	NA	NA	32839100	NA
Q12931	TRAP1	5575430	6084200	6092100	42726100	7453040	31314700	30907200	27598500	6769300	7676540	49703300	5498290	6568200	3912620	76302820	73870100	NA	7534955	14251900	14215800	12592200	33875090	64448700	9144850
Q12955	ANK3	1288475	1415295	3097815	NA	NA	NA	NA	NA	1920530	2599440	NA	1183160	865384	2748060	920078	1016390	NA	1798010	NA	NA	1901160	2953810	NA	2031670
Q12959	DLG1	2015260	2767240	1405020	NA	NA	NA	NA	NA	NA	3555580	NA	1768620	2248970	1418330	NA	NA	NA	NA	NA	NA	3110615	2086900	NA	1372670
Q12965	MYO1E	NA	NA	663981	NA	NA	NA	NA	NA	NA	2316050	NA	NA	NA	NA	NA	NA	NA	NA	NA	NA	NA	NA	NA	NA
Q12972	PPP1R8	NA	1345430	NA	NA	31924400	NA	NA	NA	963013	1324300	NA	1590480	1339930	1981880	NA	NA	NA	NA	57978200	NA	1804880	NA	NA	NA
Q12981	BNIP1	NA	NA	968221	NA	NA	NA	NA	NA	NA	NA	NA	NA	NA	NA	NA	NA	NA	NA	NA	NA	NA	NA	NA	1138600
Q12996	CSTF3	NA	2156970	2097230	NA	NA	NA	NA	NA	1514886	4397880	NA	395498	1.01059e+06	1.53637e+06	NA	386330	NA	2572740	NA	NA	2104595	844285	NA	600494
Q13011	ECH1	5663329	8604710	5812560	6091570	NA	5984720	5968525	5329930	12557850	8488785	5746700	5047335	5120860	6184080	6190820	10023800	8872090	15806650	3580190	NA	26585550	17805310	1942500	21178100
Q13033	STRN3	NA	2345450	NA	NA	NA	NA	NA	NA	NA	NA	NA	NA	NA	2576390	2602670	2820890	NA	NA	NA	NA	3322140	2134550	2033330	NA
Q13045	FLII	2632130	841832	NA	NA	NA	NA	NA	505956	NA	1163120	547842	686072	NA	581899	NA	377851	NA	1.71641e+06	NA	NA	1391650	3031870	NA	807588
Q13057	COASY	766396	2451340	2467020	NA	NA	NA	346443	NA	3605420	3930080	NA	1176380	1144080	2043930	1394410	NA	NA	1942255	NA	NA	3305620	2558725	599655	4082430
Q13084	MRPL28	NA	NA	3863540	NA	NA	NA	NA	NA	NA	2114140	NA	NA	NA	NA	NA	NA	NA	NA	NA	NA	NA	NA	NA	NA
Q13085	ACACA	4439950	3320735	6221940	NA	NA	NA	NA	NA	3930590	6359870	NA	1876270	1470145	1738465	NA	1018710	NA	5235780	NA	NA	4341230	3596480	NA	4039135
Q13093	PLA2G7	NA	NA	2538220	NA	NA	NA	NA	NA	NA	NA	NA	NA	NA	NA	NA	NA	NA	NA	NA	NA	NA	NA	NA	1620300
Q13094	LCP2	NA	NA	NA	NA	NA	NA	NA	NA	1662830	NA	NA	1211790	NA	NA	NA	NA	NA	NA	NA	NA	NA	NA	NA	NA
Q13098	GPS1	3677620	6094760	1573590	1395480	NA	NA	NA	NA	3237260	3117490	1371715	3835680	3791110	2967530	4737775	4270805	NA	NA	NA	NA	7817500	5833860	2332500	2713480
Q13123	IK	NA	NA	NA	NA	NA	NA	NA	15945900	NA	NA	NA	NA	NA	NA	NA	NA	NA	NA	NA	NA	NA	NA	NA	NA
Q13126	MTAP	NA	2169190	4325660	NA	NA	1399810	NA	1499020	1927590	7549625	NA	2297460	2894520	1717690	3555010	NA	NA	NA	NA	NA	3282020	1656120	2393040	5304930
Q13131	PRKAA1	2407630	NA	6570340	NA	NA	NA	790009	NA	3144220	8347540	NA	2526290	NA	3677310	NA	5059290	4029150	NA	NA	NA	NA	NA	2118870	5059090
Q13144	EIF2B5	8564260	6238850	NA	NA	NA	NA	NA	NA	10025100	5408210	31948900	NA	NA	19329200	32776400	NA	75883400	NA	32494900	NA	11870100	NA	NA	NA
Q13148	TARDBP	3.82266e+06	14408200	8766230	NA	NA	NA	NA	NA	9629570	20375850	NA	8793770	9561590	8694140	10150570	NA	NA	12445300	NA	116740	8175115	686880	NA	3835080
Q13151	HNRNPA0	6536180	6932970	4474570	NA	NA	NA	NA	NA	8664795	2362060	1504080	7334480	7921845	7781965	4599580	6934225	NA	4883670	3051700	3421640	7948070	5158380	NA	3335040
Q13153	PAK1	792535	NA	NA	NA	NA	NA	NA	NA	NA	NA	NA	NA	NA	NA	NA	4228450	NA	NA	NA	NA	NA	NA	NA	NA
Q13155	AIMP2	3607230	3406120	NA	NA	NA	NA	NA	NA	3965290	NA	NA	4900360	4709430	2483850	NA	NA	3753940	4475605	NA	NA	4881530	4182700	1729140	6097535
Q13162	PRDX4	6669200	8359685	6471520	NA	5019630	783797000	NA	530468000	6896560	3056090	673676	6955120	6587370	4708745	NA	3277525	455747000	6441290	5279715	5424260	4515010	5984510	NA	7501665
Q13177	PAK2	NA	3178780	4269130	NA	NA	NA	NA	NA	1949680	4537550	NA	1421330	1508260	2646650	2282420	3096560	NA	4695520	NA	NA	7040990	2820020	1195270	2435860
Q13185	CBX3	NA	2472040	4780130	NA	NA	NA	NA	NA	6284850	5399060	NA	3001330	3411380	3440500	3566145	NA	1935790	2641515	NA	NA	3712630	1999350	NA	4026815
Q13188	STK3	NA	NA	930638	NA	NA	NA	NA	NA	NA	526236	NA	NA	NA	NA	NA	NA	NA	NA	NA	NA	NA	4162030	NA	NA
Q13190	STX5	NA	1255920	NA	NA	NA	NA	NA	NA	1586615	2846640	NA	NA	1164800	NA	NA	NA	NA	NA	NA	NA	NA	NA	NA	1174562
Q13200	PSMD2	4249205	3872915	3184900	NA	NA	NA	NA	NA	2619470	4962065	2110520	2927970	2629710	4197180	3684910	3574340	2904330	2475205	1721630	NA	3976035	3598505	1731520	6200840
Q13217	DNAJC3	NA	NA	1368480	NA	NA	NA	NA	NA	NA	NA	NA	NA	NA	NA	NA	NA	NA	NA	NA	NA	NA	NA	NA	1550740
Q13228	SELENBP1	5363710	5265615	2890310	2751390	2254825	3635180	4890720	3687770	5093395	3952080	3106330	5403265	4752110	7165600	8029260	2513260	7901030	9725060	2885380	2838830	5924490	10266500	3483550	10579600
Q13232	NME3	4883180	3340470	7530320	NA	NA	NA	NA	NA	4479700	12713800	NA	4244145	4561390	2477660	NA	NA	NA	4123340	NA	NA	6814340	3274710	NA	27036900
Q13242	SRSF9	3012190	6867630	22230400	NA	NA	NA	991962	NA	5139055	26936100	NA	3820430	4083620	2289800	3969750	NA	2905005	11499710	NA	NA	8614625	2545430	NA	5470880
Q13243	SRSF5	NA	7146390	NA	NA	NA	NA	NA	NA	3.8863e+06	439290	NA	5476210	5482760	6802087	NA	NA	NA	7788990	NA	NA	9104290	9075340	NA	6505890
Q13247	SRSF6	NA	4507940	5572845	NA	NA	NA	NA	NA	5072990	8363835	NA	2364180	2525220	10044015	1139770	NA	NA	3834825	NA	NA	8370710	NA	NA	8153170
Q13263	TRIM28	4819820	9816840	19017500	2032230	6231550	NA	846812	NA	13085500	16350000	2040050	13150900	9959070	8335120	3988150	5115010	2940520	9778540	NA	52636.2	11574500	9602200	1.51684e+06	10031100
Q13277	STX3	NA	NA	2924470	NA	NA	NA	NA	NA	NA	NA	NA	NA	NA	NA	NA	NA	NA	NA	NA	NA	NA	NA	NA	3069260
Q13283	G3BP1	6691110	7375100	6576765	NA	NA	NA	NA	NA	5069695	7901410	2611230	4911295	4280200	2546370	2648750	1792136	4299030	5738650	NA	NA	3695490	9756780	2102250	5960340
Q13308	PTK7	NA	NA	2107920	NA	NA	NA	NA	NA	NA	NA	NA	NA	NA	NA	1280820	7759925	1784010	3980920	NA	NA	NA	NA	591627	3027155
Q13310	PABPC4	4551910	2014840	2357250	NA	NA	NA	1278900	NA	5701440	4001190	515325	1770000	2525550	6777955	2385380	NA	NA	6108005	NA	NA	4163815	NA	NA	11083790
Q13330	MTA1	NA	NA	443611	NA	NA	NA	NA	NA	NA	881513	NA	NA	NA	NA	NA	NA	NA	NA	NA	NA	1234140	NA	NA	514735
Q13332	PTPRS	NA	NA	NA	NA	NA	NA	NA	NA	NA	NA	NA	NA	NA	NA	NA	NA	NA	NA	NA	NA	NA	NA	NA	883973
Q13336	SLC14A1	NA	NA	NA	NA	NA	NA	NA	NA	NA	NA	NA	NA	NA	NA	2911330	NA	NA	NA	NA	NA	NA	NA	NA	NA
Q13347	EIF3I	1468375	2038835	2821680	NA	1371362	NA	NA	NA	2357705	5458040	NA	2813470	3255070	4885920	2833120	2212550	2109910	3786615	NA	NA	2637110	4290130	NA	2314330
Q13361	MFAP5	NA	NA	NA	NA	1363570	NA	NA	NA	NA	NA	NA	NA	NA	2309810	NA	NA	NA	NA	NA	NA	NA	2372405	NA	NA
Q13363	CTBP1	1602360	1.41583e+06	3243220	NA	1174860	NA	NA	NA	623826	3321090	NA	644896	635552	1696990	1132405	1.128e+06	NA	1359160	NA	NA	3026735	1207800	NA	3169290
Q13404	UBE2V1	NA	NA	NA	4473600	NA	NA	NA	NA	NA	NA	NA	NA	NA	12379900	NA	3193040	NA	8715130	NA	4258920	18772400	18803200	NA	20340500
Q13405	MRPL49	NA	NA	6805530	NA	NA	NA	NA	NA	3222890	5369715	NA	NA	2394650	3751245	NA	NA	NA	6471450	NA	NA	3813560	NA	NA	6191380
Q13409	DYNC1I2	2875710	4014515	6304165	2333700	NA	NA	NA	NA	3280815	7009300	3551900	2332200	2246350	7630590	3222320	4986270	8077170	5900200	5597785	4797920	4799160	3830715	NA	2794290
Q13418	ILK	6654710	6733920	NA	16027500	4208590	20069350	12552600	8745725	6763240	7368110	13632500	9053670	7409285	9637800	21200800	15505100	21121100	6182620	9731840	10577800	11208500	12842000	21640600	5924430
Q13423	NNT	2851940	2471270	NA	1.0117e+06	NA	1.7528e+06	1322820	1302052	3404320	2493430	789205	733888	924173	NA	2522735	3805640	4116090	5245545	NA	NA	4876565	1985440	692358	3090400
Q13425	SNTB2	3169850	3673250	6530680	3525825	NA	3543990	2245098	4427040	3234440	5418150	4401335	4302810	4006250	NA	7995365	NA	8349410	NA	NA	NA	4494510	NA	4282430	6001290
Q13427	PPIG	NA	NA	NA	NA	NA	NA	NA	NA	NA	337430	NA	NA	NA	1785370	NA	NA	NA	NA	NA	NA	NA	NA	NA	NA
Q13428	TCOF1	2281825	3196030	4546810	NA	NA	NA	NA	NA	2438845	3835940	NA	2360570	2334065	3774550	NA	NA	NA	2870070	NA	NA	3528520	NA	NA	2024770
Q13435	SF3B2	2032025	4943670	5780200	NA	1398304	NA	NA	NA	2136475	8455400	1619860	2183740	1.43585e+06	4473090	NA	NA	7177160	2604670	3129425	NA	4691465	2996110	1183220	3378360
Q13438	OS9	NA	NA	NA	NA	NA	NA	NA	NA	1850100	NA	NA	NA	NA	NA	NA	NA	NA	NA	NA	NA	NA	NA	NA	NA
Q13439	GOLGA4	NA	1197140	955546	NA	NA	NA	NA	NA	NA	1417160	442189000	NA	NA	NA	NA	NA	NA	NA	498883000	NA	NA	NA	360767000	1107530
Q13442	PDAP1	16010200	10870845	NA	3427000	NA	4578670	NA	5016230	13242955	5468840	8165370	8828100	8316575	12433100	10252300	NA	6146450	11756965	4430640	NA	2826380	NA	2333700	13494925
Q13449	LSAMP	NA	NA	NA	NA	NA	NA	2148320	NA	NA	NA	NA	NA	NA	NA	NA	NA	2787310	NA	NA	NA	NA	NA	NA	NA
Q13451	FKBP5	1207855	1212090	2344975	NA	NA	NA	NA	NA	2068700	4372380	NA	NA	NA	3763280	NA	NA	NA	1249285	NA	NA	2527790	NA	NA	1562320
Q13464	ROCK1	1867670	NA	NA	NA	2629830	NA	NA	NA	NA	NA	NA	NA	NA	NA	NA	NA	NA	NA	NA	NA	NA	2975090	NA	1482650
Q13488	TCIRG1	NA	NA	NA	NA	NA	NA	NA	NA	868879	NA	NA	NA	NA	NA	NA	NA	NA	NA	NA	NA	NA	NA	NA	NA
Q13492	PICALM	669881	2.08059e+06	NA	1997680	NA	NA	NA	NA	2343690	NA	1788070	1033460	2138405	3041080	4190390	3152540	NA	3054750	NA	1399800	2675544	3830920	2565070	4272820
Q13501	SQSTM1	NA	NA	3484240	NA	NA	NA	NA	1614200	8918870	NA	NA	NA	NA	6184980	NA	NA	NA	4318860	NA	NA	3082580	NA	NA	NA
Q13505	MTX1	NA	NA	3978740	NA	NA	NA	NA	NA	4411440	5615890	NA	NA	NA	1544100	NA	NA	NA	5576030	NA	NA	3612750	NA	NA	NA
Q13509	TUBB3	245313	10537100	70135800	31034900	71669200	17056000	1466340	36214555	28305000	21673400	11708300	17934600	20538300	53143200	15637800	11597800	9306370	44688600	19056800	6560130	8657265	15261560	19166450	66917550
Q13510	ASAH1	5812710	2009600	12610200	1775680	NA	NA	2422125	NA	7009970	3245820	NA	2639360	2866690	6356175	NA	6297110	5022250	14584300	NA	NA	10316100	5904920	1390880	18899100
Q13523	PRPF4B	2620030	2683900	1859770	NA	NA	NA	NA	NA	2037880	1.48532e+06	NA	1113962	1860450	3247380	NA	NA	NA	NA	NA	407413	3116880	NA	NA	1765330
Q13526	PIN1	5532130	3679365	2834430	2598880	NA	5092620	3897610	2048900	4395805	3109915	2731120	3944070	2346090	1943660	3897010	3235125	2541670	3504460	1381840	1297590	5953965	1957760	3507845	2555233
Q13541	EIF4EBP1	2201960	NA	NA	NA	NA	NA	NA	NA	NA	NA	NA	NA	NA	2376480	NA	NA	NA	4746100	NA	NA	3462260	7519560	NA	1902680
Q13547	HDAC1	2466130	1919345	NA	NA	NA	NA	NA	NA	1161245	3644040	NA	1136800	1235460	2440240	NA	NA	NA	NA	NA	NA	2949710	NA	NA	NA
Q13555	CAMK2G	NA	1149170	NA	1953510	NA	3899885	1399970	2916775	1381200	NA	1597991	1183120	1176890	NA	3048625	1472780	NA	NA	2481410	2375580	NA	2679870	1.93622e+06	NA
Q13557	CAMK2D	NA	NA	NA	NA	NA	NA	NA	6744930	2127150	NA	NA	NA	NA	3430280	5055470	NA	NA	6381060	NA	NA	4113160	NA	5112270	NA
Q13561	DCTN2	4479460	4402660	3945870	1844920	3671060	2584220	1752715	2359535	3799970	6586540	4031440	3221510	3361530	5966630	5409110	5679190	6635240	4331835	3300145	2966695	5820790	4237755	3322890	7184735
Q13564	NAE1	NA	2187710	NA	NA	NA	NA	NA	NA	1202530	NA	NA	2144645	2202325	1.39045e+06	1105970	1818070	NA	1321050	NA	NA	2164690	3722210	NA	NA
Q13573	SNW1	1427350	1204530	NA	NA	NA	NA	NA	NA	NA	2357120	NA	822088	925743	2699275	NA	NA	NA	NA	NA	NA	2139160	NA	NA	NA
Q13576	IQGAP2	6197870	4807460	6503420	NA	NA	NA	NA	NA	3792405	7251575	NA	4219960	4378800	4039230	1905585	26059000	1814500	6637610	NA	NA	6813410	5286715	2050230	8976980
Q13586	STIM1	1939980	NA	NA	NA	NA	NA	NA	NA	NA	NA	NA	NA	NA	NA	NA	NA	NA	NA	NA	NA	7371990	3.33287e+06	NA	7834540
Q13595	TRA2A	6969960	7831960	NA	NA	NA	NA	NA	NA	2.63878e+06	1669775	NA	6516100	6938040	10705100	4748590	NA	5974360	7360970	NA	840846	5742355	1091310	2160530	NA
Q13596	SNX1	4261940	1623499	NA	1001170	NA	NA	NA	NA	1364142	6071800	NA	679072	989731	23707190	NA	3197240	2785310	3366390	NA	2298860	2896820	1791950	NA	3130745
Q13616	CUL1	2429822	259892	NA	NA	NA	NA	3189050	NA	NA	NA	NA	NA	NA	NA	NA	NA	NA	NA	NA	NA	535694	NA	NA	337091
Q13617	CUL2	997541	1612850	NA	NA	NA	NA	NA	NA	1054400	NA	NA	1248655	1322035	941009	1694460	NA	NA	NA	NA	NA	2727440	1400640	NA	747756
Q13618	CUL3	2025470	2582960	NA	NA	NA	NA	NA	NA	1953540	NA	NA	1354800	1738460	1135320	NA	NA	NA	NA	NA	NA	499949	374760	NA	1357560
Q13619	CUL4A	3078095	1.26412e+06	NA	NA	NA	NA	NA	NA	NA	3618630	NA	835800	1137980	NA	NA	NA	NA	1922368	NA	NA	1676050	NA	NA	NA
Q13620	CUL4B	NA	NA	NA	NA	NA	3600680	NA	NA	1750600	NA	1226420	NA	NA	NA	942352	NA	NA	NA	NA	1189210	NA	1575560	1936700	2982200
Q13630	TSTA3	NA	5263245	7754860	NA	NA	NA	NA	NA	9019580	13190200	NA	6530320	6746485	5515850	3303160	NA	NA	5533890	NA	NA	9163680	NA	NA	4367540
Q13636	RAB31	13883500	NA	NA	3003260	NA	NA	NA	NA	NA	NA	NA	NA	NA	NA	NA	4775190	NA	NA	NA	NA	12146100	NA	NA	NA
Q13641	TPBG	NA	NA	NA	NA	NA	810350	NA	NA	NA	NA	NA	NA	NA	NA	NA	NA	NA	NA	NA	326440	NA	NA	364527	NA
Q13642	FHL1	8291035	5298570	3802520	2983100	19996175	17868200	16996630	5081800	9067295	4817960	16510480	4951910	8604555	7206020	25958465	NA	9088970	NA	18976610	57012000	2209180	19652700	14504175	NA
Q13683	ITGA7	NA	NA	NA	1392700	NA	4889050	7205450	2501465	1097360	NA	3726780	1046210	4413350	NA	4721760	NA	4687130	NA	2399205	2961379	NA	430814	4849860	NA
Q13685	AAMP	NA	NA	NA	NA	NA	NA	NA	NA	983549	NA	NA	NA	NA	3000780	NA	NA	NA	NA	NA	NA	1993150	NA	NA	NA
Q13724	MOGS	2418050	1483485	760863	NA	NA	2528700	NA	NA	973788	2828200	NA	936380	1240028	391487	1569395	1.31023e+06	NA	1241570	NA	NA	4117000	1181470	1032380	1974180
Q13733	ATP1A4	NA	NA	NA	NA	NA	NA	NA	NA	NA	NA	NA	4556220	3251170	NA	NA	4742830	NA	NA	NA	NA	NA	9885050	NA	NA
Q13740	ALCAM	NA	1.96435e+06	9628480	NA	NA	NA	NA	NA	5357295	4698500	NA	4543790	4374175	3780270	NA	NA	NA	3285215	NA	NA	3589485	6829160	NA	4.80942e+06
Q13748	TUBA3C	NA	NA	NA	13776100	NA	NA	NA	NA	NA	NA	NA	NA	NA	18741000	NA	92380900	NA	16785800	NA	10386700	21191000	28769700	NA	NA
Q13813	SPTAN1	2570130	3435820	3318345	2699630	3842600	2130950	3109425	2078180	4133080	4334790	2815720	2990880	3031570	3838605	5318060	7159450	6592060	4227720	2323345	3220140	4117435	4898280	2779320	4253390
Q13825	AUH	14301120	3945790	5298665	NA	NA	NA	NA	NA	2206160	2485670	NA	1546290	1600425	2865470	NA	NA	NA	8675640	NA	NA	4301930	NA	NA	21988850
Q13835	PKP1	5497065	5195330	10607830	NA	NA	NA	NA	NA	2627780	NA	NA	1156300	1186840	915694	3150590	NA	291957	3834270	NA	NA	9001260	NA	NA	4350330
Q13838	DDX39B	10218340	11764250	11245900	NA	NA	NA	NA	2024150	8172500	15005700	2292410	8693510	8489640	7671635	7224860	8340080	NA	3783270	NA	NA	8936285	10362700	2591560	5930722
Q13867	BLMH	NA	NA	NA	NA	NA	NA	NA	NA	2787660	NA	NA	NA	3444420	NA	6761300	NA	NA	NA	NA	NA	NA	6530920	3231430	NA
Q13868	EXOSC2	1437791	791610	NA	NA	NA	NA	NA	NA	728496	2255520	NA	466600	1427810	498463	NA	NA	NA	1591060	NA	NA	1914750	863242	NA	531548
Q13885	TUBB2A	57160600	60193500	NA	18698700	13808000	NA	23358800	NA	25646800	13241200	NA	27347400	27671300	39943700	32240100	42399400	7956030	33986315	NA	NA	45581300	50874300	NA	57275700
Q13895	BYSL	NA	NA	238381	NA	NA	NA	NA	NA	NA	1701400	NA	NA	NA	NA	NA	NA	NA	NA	NA	NA	NA	NA	NA	1.04336e+06
Q13907	IDI1	1914420	2082690	NA	NA	NA	NA	NA	NA	1700420	NA	NA	734297	1173880	3234050	NA	NA	NA	3301450	NA	NA	3066425	NA	NA	2287610
Q13938	CAPS	NA	NA	NA	NA	NA	NA	NA	NA	4554820	NA	NA	3047100	NA	NA	NA	NA	NA	NA	NA	NA	NA	NA	NA	NA
Q13948	CUX1	NA	NA	NA	NA	NA	NA	NA	NA	NA	NA	NA	NA	NA	NA	NA	NA	NA	NA	NA	NA	NA	NA	NA	3958950
Q13950	RUNX2	1818750	NA	NA	NA	NA	NA	NA	NA	NA	NA	NA	NA	NA	NA	NA	NA	NA	9812370	NA	NA	3716090	5555010	NA	1589850
Q13951	CBFB	NA	4415660	10831700	NA	NA	21770800	NA	28967700	NA	2813950	18148300	6542000	6715650	NA	31830800	NA	NA	4232410	NA	NA	7563650	NA	22057600	NA
Q13952	NFYC	NA	1363030	NA	NA	NA	NA	NA	NA	NA	NA	NA	1117230	936813	NA	1001580	NA	NA	NA	NA	NA	2591580	2448370	NA	NA
Q13976	PRKG1	NA	NA	1274280	1384430	1901920	NA	1388350	1261920	NA	NA	NA	NA	NA	NA	1484250	NA	1776480	NA	NA	NA	NA	NA	1927490	NA
[truncated: 1,725 more rows]

## Sheet: Table S3D
Table S3D Protein matrix generated using SiRT strategy
Protein ID	Gene symbol	A20181102sunr_PCZA_DIA_1_23	A20181102sunr_PCZA_DIA_1_23_repA	A20181102sunr_PCZA_DIA_2_11	A20181102sunr_PCZA_DIA_2_13	A20181102sunr_PCZA_DIA_2_21	A20181102sunr_PCZA_DIA_2_6	A20181102sunr_PCZA_DIA_3_12	A20181102sunr_PCZA_DIA_3_15	A20181102sunr_PCZA_DIA_3_2	A20181102sunr_PCZA_DIA_3_22	A20181102sunr_PCZA_DIA_4_11	A20181102sunr_PCZA_DIA_5_13	A20181102sunr_PCZA_DIA_5_13_repA	A20181102sunr_PCZA_DIA_5_9	A20181102sunr_PCZA_DIA_6_16	A20181102sunr_PCZA_DIA_6_22	A20181102sunr_PCZA_DIA_6_22_repA	A20181102sunr_PCZA_DIA_6_23	A20181102sunr_PCZA_DIA_6_5	A20181102sunr_PCZA_DIA_6_5_repA	A20181102sunr_PCZA_DIA_7_21	A20181102sunr_PCZA_DIA_7_28	A20181102sunr_PCZA_DIA_7_3	A20181102sunr_PCZA_DIA_7_6
A0A075B6K2	IGLV3-12	2046360	2364930	NA	2521300	NA	NA	2097420	5816080	2667280	1244730	6599980	3599650	4056040	1224740	1816680	3779590	3239440	3255490	1770770	1463080	3182110	1655290	4480890	1648950
A0A075B6K5	IGLV3-9	2636650	2645820	NA	3227460	NA	NA	NA	5639060	3275240	NA	5957800	3578260	3889610	NA	NA	4282820	3533010	2990170	NA	NA	3252440	2051960	4656620	1771540
A0A075B6S4	IGKV1D-17	NA	NA	NA	NA	NA	NA	NA	NA	NA	NA	NA	NA	NA	NA	NA	NA	NA	NA	NA	NA	NA	NA	1775710	NA
A0A075B6S5	IGKV1-27	5967665	6533490	NA	NA	NA	NA	NA	17622200	9036575	NA	NA	6782390	6514310	NA	NA	NA	NA	4701530	NA	NA	14876400	7859235	12342000	NA
A0A0B4J1V0	IGHV3-15	NA	NA	NA	2064570	NA	NA	1883210	4043690	1269310	NA	1825610	1654740	1748620	NA	1808460	1637090	1702640	NA	NA	NA	NA	2433010	2239880	NA
A0A0B4J1V1	IGHV3-21	NA	NA	NA	4458020	NA	NA	NA	NA	NA	NA	9303200	NA	NA	1648990	4046220	NA	NA	NA	7270150	7180470	NA	NA	4690150	NA
A0A0B4J1X5	IGHV3-74	NA	NA	NA	NA	NA	NA	NA	NA	NA	NA	2878890	3325300	3305060	NA	1140130	NA	NA	NA	NA	NA	NA	NA	1912140	NA
A0A0B4J1Y9	IGHV3-72	5159420	5322570	2870290	7826560	NA	8630615	4663840	14818700	10753300	2088740	12128300	11072400	5917815	5870780	8173270	7687430	7273930	4781820	8416230	9090920	6661905	16337990	8973065	5026120
A0A0C4DH25	IGKV3D-20	3884580	3834400	6058990	13181500	NA	8562420	8266780	30590600	10505600	3808830	19623300	14145500	14322600	3831440	17369400	9333910	9276120	4641750	5974220	6753930	11129200	13082100	25524100	7357060
A0A0C4DH29	IGHV1-3	NA	NA	NA	NA	NA	NA	NA	NA	NA	NA	NA	1607320	1493630	NA	NA	NA	NA	NA	NA	NA	NA	NA	NA	NA
A0A0C4DH31	IGHV1-18	NA	NA	NA	3669150	NA	NA	NA	5803860	NA	NA	4628040	NA	NA	4449600	NA	3417730	NA	NA	9977770	9322380	NA	NA	3267770	NA
A0A0C4DH42	IGHV3-66	NA	NA	NA	NA	NA	3877270	4196300	NA	NA	NA	13461300	NA	NA	1694900	7448130	NA	NA	NA	4494690	9111710	NA	2740520	11527000	NA
A0A0C4DH72	IGKV1-6	5614640	6971060	5103630	11698300	NA	NA	NA	17389300	8501610	NA	NA	5876450	7400755	3664865	8110080	NA	NA	4470030	NA	NA	14789200	8334260	12275400	6872840
A0A0G2JMI3	IGHV1-69-2	NA	NA	NA	14672800	3461280	NA	NA	NA	NA	NA	NA	NA	NA	NA	NA	NA	NA	NA	NA	NA	NA	NA	NA	NA
A0A0J9YX35	IGHV3-64D	4742830	4632520	963740	2704730	NA	NA	1944820	4833860	3192600	1764720	6860105	4693640	4976480	2907050	3099230	1854040	2084465	1400000	4188430	4113110	6044100	2527400	7253750	4535010
A0AV96	RBM47	2663780	2901025	3769050	NA	NA	NA	NA	NA	2019810	4586570	NA	1507950	1777630	2697940	NA	NA	NA	2601600	NA	NA	3768690	1750450	NA	5598070
A0AVT1	UBA6	1382490	2176110	2426445	NA	NA	1625920	1994950	NA	2339760	3533330	NA	1908550	1899150	2095075	1167210	1538250	1343800	2394005	NA	910467	2298520	3123430	NA	2144285
A0FGR8	ESYT2	1612840	1954860	2929120	3584020	6216560	NA	4400780	3280920	2129810	4896080	3543940	2569770	2521940	3625520	4527820	6829680	6507880	2306730	6782980	6287970	3118870	3555770	2871850	2082580
A0M8Q6	IGLC7	NA	NA	NA	NA	NA	20639450	NA	NA	NA	NA	NA	NA	NA	23958850	NA	NA	NA	NA	NA	6233680	8653560	NA	NA	7492840
A0MZ66	SHTN1	1660790	1153540	NA	NA	NA	NA	NA	NA	1267270	3789315	NA	1225780	1056530	1989955	NA	NA	NA	NA	NA	NA	2090240	2615995	NA	2105325
A1L0T0	ILVBL	NA	NA	730889	NA	NA	NA	NA	NA	NA	NA	NA	NA	NA	NA	832293	NA	NA	NA	NA	NA	NA	NA	NA	NA
A1X283	SH3PXD2B	NA	NA	NA	NA	NA	NA	854344	NA	NA	NA	NA	NA	NA	NA	916829	NA	NA	NA	NA	NA	NA	NA	NA	NA
A2NJV5	IGKV2-29	24033300	30210500	35293300	5969510	NA	NA	8076530	5318230	31251700	39778000	NA	16437400	15907800	34062700	8215950	NA	NA	52344500	NA	NA	43717500	23198200	NA	54948700
A2RTX5	TARSL2	NA	1956570	NA	NA	NA	NA	NA	NA	2496740	NA	NA	NA	2051140	4174760	NA	NA	NA	3632670	NA	NA	NA	NA	NA	NA
A3KMH1	VWA8	2022540	2404975	600458	NA	NA	NA	NA	NA	NA	3179310	NA	NA	NA	NA	NA	NA	NA	2139710	NA	NA	3145190	579016	NA	2034820
A5A3E0	POTEF	142645700	163466250	149300100	191949500	465323500	868055000	183110500	281586000	160446050	157879750	124512500	232784300	71425600	138043000	87091600	72135900	73575200	126887100	103834700	79105550	234282600	350073000	80127900	27731600
A5D8V6	VPS37C	NA	NA	1506270	NA	NA	NA	NA	NA	1329860	NA	NA	NA	NA	NA	NA	NA	NA	NA	NA	NA	NA	NA	NA	NA
A5YKK6	CNOT1	1360480	1379375	1949000	NA	NA	NA	NA	NA	1397750	2601390	NA	1204610	1140190	1129020	1360630	NA	NA	1262670	NA	NA	1828030	1109745	NA	1196810
A6NDU8	C5orf51	2869410	2346980	NA	NA	NA	NA	NA	NA	NA	2154430	NA	NA	1620710	NA	NA	NA	NA	NA	NA	NA	3732460	NA	NA	NA
A6NEQ2	FAM181B	191276000	192473000	49574100	NA	NA	438349000	468175000	948328000	252706000	373071000	577323000	112281000	116755000	75578900	700479000	NA	NA	381102000	367248000	366254000	179298000	374426000	1009930000	22516100
A6NHL2	TUBAL3	10955900	11329000	NA	47181100	4765100	44067900	56790700	53385000	3946000	69067300	23475300	4964770	5539410	50312000	44732300	69659800	68729100	68936500	16127400	15952300	50717300	56450700	NA	NA
A6NHR9	SMCHD1	949288	788140	1765870	NA	NA	NA	NA	NA	NA	2377130	NA	211402	NA	1595180	NA	NA	NA	NA	NA	NA	1278980	1925910	NA	1219970
A6NHT5	HMX3	NA	NA	14503485	NA	NA	4383050	6152960	NA	15769235	21048560	NA	NA	NA	NA	12162900	NA	NA	28594800	10988300	NA	NA	14758050	NA	16842195
A6NIH7	UNC119B	NA	NA	2602790	NA	NA	NA	NA	NA	NA	NA	NA	NA	NA	NA	NA	NA	NA	NA	NA	NA	NA	NA	NA	1956620
A6NNZ2	NA	NA	NA	4259640	NA	NA	NA	NA	NA	2539090	6319320	NA	NA	NA	3192390	NA	NA	NA	7420620	NA	NA	3461360	4624630	NA	9490660
A8MXV4	NUDT19	1907975	2506170	3692220	NA	NA	NA	NA	NA	5263990	3720570	257920	2496030	2809950	NA	NA	NA	NA	3324220	NA	NA	3468980	1018090	NA	7891460
C9JLW8	MCRIP1	3555190	NA	NA	NA	NA	NA	NA	NA	4151000	5893630	1438030	NA	NA	NA	NA	NA	NA	4654230	NA	NA	5941220	4187720	NA	NA
O00115	DNASE2	NA	NA	NA	NA	NA	NA	3193420	NA	1037150	NA	NA	NA	NA	7237930	NA	NA	NA	NA	NA	NA	NA	NA	NA	NA
O00139	KIF2A	1520865	1742640	776371	NA	NA	NA	NA	NA	1265570	NA	NA	1088000	1166120	NA	NA	NA	NA	1606510	1726000	NA	2785120	NA	510766	1178700
O00142	TK2	NA	980038	1202150	NA	NA	NA	NA	NA	2239130	NA	NA	NA	1275070	NA	NA	NA	NA	2276270	NA	NA	NA	NA	NA	NA
O00148	DDX39A	11675700	12164500	13283300	2417200	NA	NA	4855880	2264240	8722800	23362000	2372880	8932360	8414420	7693350	7012490	11949990	10887325	8949940	NA	NA	20735300	10337790	2794490	9645730
O00151	PDLIM1	2679280	2092230	6055860	3556510	4988475	2889440	4683675	4089020	3073360	7368460	7190120	6773800	5336620	4227060	3583490	7826140	7386560	3681230	10834400	10278440	2929890	3592470	4078790	1737160
O00154	ACOT7	1920320	2269535	4751550	NA	NA	NA	2262345	NA	1060680	4763010	NA	2137560	2201285	1916595	NA	3434530	12162590	2507130	NA	NA	5085395	NA	NA	2094360
O00159	MYO1C	3028270	3460250	3386430	4554810	2115560	3659240	5889220	4982675	3527140	7086980	4183140	3363685	3719550	3009220	5228770	5586440	5876740	2465420	4099280	2823690	4722370	4160855	6478405	3894270
O00160	MYO1F	NA	NA	NA	NA	NA	NA	214032	NA	NA	NA	NA	296616	192770	NA	NA	NA	NA	NA	NA	NA	NA	NA	NA	NA
O00161	SNAP23	2602200	2783895	2769320	NA	2911640	1903740	NA	NA	3529090	7037140	1701430	2140240	2036820	4786540	3405080	3677690	3661780	4510375	2637260	3020810	3760550	2863090	812263	3517040
O00170	AIP	2691440	3391640	5402470	2557490	2088610	2758390	3661520	2263340	3166150	5977480	2868720	3316650	3510970	5475440	5836490	7941030	8140650	6104050	4526480	4731030	2934020	4673160	3206910	6237250
O00178	GTPBP1	814988	836296	477234	NA	NA	NA	NA	427399	1665810	1935075	NA	1.16274e+06	939004	NA	392489	53598.6	NA	794819	NA	NA	1538911	1685235	NA	1541170
O00186	STXBP3	626988	659090	837262	NA	NA	NA	NA	NA	656677	1268785	NA	458677	365749	1467160	700147	NA	NA	744786	NA	NA	1337020	991157	NA	885902
O00193	SMAP	3188330	3429310	3442090	NA	NA	NA	NA	NA	2448930	3746320	NA	2149880	2793800	3733190	NA	NA	NA	2293435	NA	NA	3444615	2406820	NA	2721945
O00194	RAB27B	4077330	5359065	3839510	NA	NA	NA	NA	NA	3613970	5347520	NA	3164220	2111660	4898310	504788	NA	NA	3725590	NA	NA	4787365	7720800	NA	6366510
O00203	AP3B1	1514285	4506460	5704150	1170720	NA	NA	NA	NA	7185360	3444775	1326610	3863440	3859870	1641970	3813830	6691090	6917620	6257520	NA	NA	1762990	2865160	1728960	3567380
O00204	SULT2B1	NA	NA	3028900	NA	NA	NA	NA	NA	2259710	NA	NA	NA	385873	1589710	NA	NA	NA	NA	NA	NA	NA	NA	NA	NA
O00214	LGALS8	NA	NA	NA	2347450	NA	NA	NA	NA	NA	NA	NA	NA	NA	NA	NA	6976520	7092670	NA	NA	NA	9443070	NA	NA	NA
O00217	NDUFS8	536367	1167910	1678630	NA	NA	NA	683711	NA	834461	845206	NA	513340	482585	NA	697606	NA	NA	2784770	NA	NA	2175750	1264710	461586	2225010
O00231	PSMD11	2791260	3055180	3789720	1345710	NA	508827	1436010	NA	2985635	5227780	1368735	2039485	1206010	4205330	3020175	5281490	5528320	2974415	1445570	1702140	3794805	4531140	1483573	3674265
O00232	PSMD12	3039160	3241710	3080260	NA	NA	658207	1631510	884914	2519590	3909370	999498	2052730	2509900	2671330	1682199	NA	NA	2704160	NA	498806	3572290	2293520	1174670	4571330
O00233	PSMD9	3725450	3749140	6048005	1464330	3830915	1619480	NA	1958320	3385290	4640280	2891460	3452140	3752475	6389140	1992700	NA	NA	2968660	NA	NA	3854340	4425220	NA	4004465
O00244	ATOX1	NA	NA	NA	NA	NA	NA	NA	NA	NA	NA	NA	NA	NA	754352	NA	NA	NA	NA	NA	NA	NA	NA	NA	NA
O00264	PGRMC1	14922000	16640100	15731550	34607100	27347200	42059400	39340950	30112000	13227300	31824300	22329800	15202925	2781300	2025880	61371400	36089760	66890450	25734600	22212750	22217600	20505500	22547200	30813500	32083400
O00267	SUPT5H	2168925	2278755	NA	NA	NA	NA	NA	NA	1832650	3874970	NA	1335170	1919650	3009320	NA	NA	NA	2027400	NA	NA	2740670	NA	NA	2493330
O00273	DFFA	2.19854e+06	4256760	1088190	NA	NA	NA	135104	NA	1.82269e+06	822631	NA	2046188	2007139	NA	300486	NA	NA	640336	NA	NA	1369675	1148360	NA	3.14495e+06
O00291	HIP1	NA	NA	NA	NA	NA	NA	NA	NA	NA	1488930	NA	1133360	1303240	NA	NA	NA	NA	NA	NA	NA	NA	NA	NA	NA
O00299	CLIC1	5566920	5983190	15157700	4514580	5876920	6036725	5260730	5030015	11023400	26317850	5177330	8424480	7923635	17663600	8688890	5350280	5988410	10611400	12303450	8800460	21314400	14780500	4124480	15518600
O00303	EIF3F	5144920	6171130	4855590	1378010	NA	NA	1.45268e+06	NA	6032980	8558800	NA	5489370	4941635	4423550	3784550	3601895	3140690	4617935	NA	NA	6696230	7841390	1812660	6559600
O00330	PDHX	2179030	2293200	1326050	NA	NA	NA	NA	NA	2526540	2322930	NA	1123420	NA	NA	NA	NA	NA	3303080	NA	NA	2393240	NA	NA	2407130
O00339	MATN2	1.15513e+06	1272019	NA	5996330	3002490	6394670	6817600	6568850	NA	NA	6450890	2193570	2755930	2480590	8687825	7796210	5339000	950039	3666850	4466690	2240940	1.28366e+06	7303380	NA
O00391	QSOX1	NA	NA	793742	NA	NA	NA	422979	1609860	1410890	NA	889966	778216	833470	NA	587610	NA	NA	NA	NA	NA	NA	1145210	1199010	953099
O00401	WASL	NA	NA	NA	NA	NA	NA	NA	NA	NA	1208710	NA	NA	NA	NA	NA	NA	NA	NA	NA	NA	889369	NA	NA	NA
O00410	IPO5	2238380	2356030	1516205	NA	NA	5031510	2875260	866603	1575440	3460990	3125360	2221750	1.69553e+06	2912290	2117135	NA	NA	1231010	NA	1235900	1361410	1336100	3020570	1210430
O00422	SAP18	2421150	4027020	NA	NA	NA	NA	NA	NA	157869	168414	NA	NA	NA	4584170	NA	NA	NA	NA	NA	NA	1.85174e+06	NA	NA	NA
O00423	EML1	NA	NA	NA	NA	NA	NA	NA	NA	NA	NA	NA	1426680	1687450	NA	NA	NA	NA	NA	NA	NA	NA	NA	NA	NA
O00429	DNM1L	2201605	1993595	4639720	830710	NA	NA	1.41916e+06	490305	2342180	4829265	1277870	1064350	1018630	2190665	2002260	3626580	3448950	2715865	1063045	682172	3507635	3321085	972358	3479090
O00442	RTCA	2009240	1811620	3743870	NA	NA	NA	NA	NA	1665930	2461240	NA	1671800	1734775	1558550	NA	NA	NA	2663570	NA	NA	2108690	2733900	NA	3157110
O00461	GOLIM4	611306	728236	2036490	NA	NA	NA	NA	NA	905620	2111720	NA	1017240	1171780	NA	NA	NA	NA	1195250	NA	NA	1731690	1158860	NA	2525730
O00462	MANBA	826141	818816	NA	NA	NA	NA	NA	NA	3974745	NA	NA	645031	439500	NA	NA	NA	NA	1033650	NA	NA	1098475	5002390	NA	1664690
O00468	AGRN	1463040	2271940	2406215	3281420	NA	NA	1483440	3545130	1449320	3478450	978245	1095548	1025890	2409710	2806785	7957065	5173710	864893	4941130	417895	2032590	3290475	1430405	1444190
O00471	EXOC5	1184070	318563	1117710	NA	NA	NA	NA	NA	549070	1519310	NA	483617	458585	501814	646288	NA	NA	720365	NA	NA	NA	1252820	356987	715064
O00483	NDUFA4	NA	NA	NA	NA	NA	NA	NA	NA	NA	NA	NA	NA	NA	NA	NA	NA	NA	NA	NA	NA	NA	1115840	NA	NA
O00487	PSMD14	2937220	3190360	2974470	NA	NA	NA	1659060	NA	4320520	5045910	NA	3395725	2528590	4706470	3425185	6248980	5565500	2655940	NA	NA	5356680	4034895	762166	4324830
O00499	BIN1	804792	676676	NA	2708720	4773850	3321830	1939250	2688780	776579	1438720	2039430	974605	630760	2271120	2250230	6812240	7090620	604702	2174310	2101140	1.34361e+06	911290	1261145	NA
O00515	LAD1	1091910	865004	NA	NA	NA	NA	NA	NA	NA	2105810	NA	687170	NA	NA	NA	NA	NA	NA	NA	NA	1143350	NA	NA	NA
O00519	FAAH	2356055	2731635	3539790	NA	NA	NA	NA	NA	1199390	6816060	NA	758100	704210	NA	NA	NA	NA	2977460	NA	NA	3661110	7329615	NA	4677015
O00534	VWA5A	NA	NA	NA	NA	NA	NA	NA	NA	NA	NA	NA	4570610	NA	NA	NA	NA	NA	NA	NA	NA	2038910	NA	NA	NA
O00560	SDCBP	NA	NA	3178850	NA	NA	NA	NA	NA	5331985	2482770	NA	2240190	2455930	NA	NA	NA	NA	NA	NA	NA	2271720	2405195	NA	2522806
O00567	NOP56	4114050	4691460	8381490	NA	NA	NA	1918760	9160000	4458040	10018300	NA	6050850	5651210	5352115	1600600	3676190	6087440	5612395	NA	NA	7560455	5845590	NA	8782095
O00571	DDX3X	5411525	3126720	3162810	3940620	NA	2.7103e+06	2445860	1544740	3128620	6646160	1840740	2835350	2573590	3236340	3443200	8927320	8938210	3884500	3249560	3426170	5710210	3598930	1469390	3636300
O00584	RNASET2	4147770	4699620	6009950	NA	NA	NA	NA	NA	7511940	NA	NA	5641400	5443020	NA	NA	NA	NA	NA	NA	NA	4280400	6374200	NA	4526310
O00592	PODXL	NA	NA	NA	NA	NA	NA	NA	NA	NA	NA	NA	NA	NA	NA	NA	NA	NA	NA	NA	NA	NA	NA	NA	995103
O00625	PIR	2272080	2463710	NA	NA	NA	NA	NA	NA	NA	NA	NA	NA	NA	3003030	NA	NA	NA	NA	NA	NA	4665690	2823880	NA	NA
O00629	KPNA4	NA	NA	NA	NA	NA	NA	NA	NA	NA	NA	NA	NA	NA	1240290	NA	NA	NA	NA	NA	NA	NA	NA	NA	NA
O00712	NFIB	1314310	1272280	1490950	NA	NA	NA	NA	NA	2261180	2811860	NA	818349	943203	2369620	NA	NA	NA	1965470	NA	NA	NA	1013110	NA	1818950
O00754	MAN2B1	4896965	4816260	2743560	NA	NA	NA	NA	NA	8374430	4906715	NA	2161940	2351195	5012055	392415	1743170	3058120	2504220	NA	NA	5063215	6970250	NA	2294115
O00763	ACACB	5108650	5088430	10639500	NA	NA	NA	NA	NA	7601710	8322850	NA	NA	1139600	NA	NA	NA	NA	5153730	NA	NA	6356830	NA	NA	6116050
O00764	PDXK	1893630	2334450	4955830	NA	NA	NA	1680050	807960	5761350	9030900	NA	5460740	6038180	6286060	NA	NA	NA	3372380	NA	3678080	4464750	5615930	1166000	4725480
O14494	PLPP1	NA	368254	NA	NA	NA	NA	NA	NA	1984890	NA	NA	NA	NA	NA	NA	NA	NA	NA	NA	NA	690564	NA	NA	NA
O14497	ARID1A	733304	800508	1681420	323993000	NA	NA	NA	NA	NA	773269	NA	NA	NA	NA	NA	284306000	240082000	NA	NA	NA	1759190	NA	NA	1142682
O14498	ISLR	NA	NA	NA	NA	NA	NA	1653735	NA	NA	NA	NA	NA	NA	NA	NA	1834360	2263950	NA	NA	NA	NA	NA	1526195	NA
O14531	DPYSL4	8022850	8977900	16068800	26526900	18933100	49965950	34750650	42109850	7944130	12676500	65151800	15005800	15763500	16288500	58383500	65277250	67565000	7925760	46430150	46024500	13863100	22690300	60506850	5310080
O14548	COX7A2L	2742780	2884360	NA	NA	NA	NA	NA	NA	4520670	3696700	NA	1904010	2483450	3821720	NA	NA	NA	NA	NA	NA	NA	NA	NA	NA
O14556	GAPDHS	7328500	7748240	NA	33270200	22324700	122945050	31753130	42667600	NA	NA	NA	8961930	8859250	134297500	24998900	18127400	17105000	2731780	13227450	13099800	25932900	209303000	38239700	NA
O14558	HSPB6	5553510	5408390	6681225	16933600	16366800	5008820	5086935	5313465	4688145	5046590	7398700	6564175	6433815	13122900	12963310	31709900	32915400	7009365	16978450	14509000	6877555	6556360	5054200	7481290
O14561	NDUFAB1	16320705	7640730	9364960	7010790	6272985	5925110	7706210	4902120	33268575	8992180	8024230	5278610	11034845	4998840	11495210	11952600	13229000	11351000	7302230	8153930	7705420	7421640	7969860	13605700
O14562	UBFD1	NA	3846210	NA	NA	NA	NA	NA	NA	2580530	NA	NA	NA	NA	NA	NA	NA	NA	NA	NA	NA	7295890	4040150	NA	NA
O14579	COPE	4191450	3901790	8230410	NA	NA	NA	1970950	NA	3950610	7980880	1405926	3787820	3686640	2413890	2844000	NA	NA	4481970	3165520	NA	6778255	6784880	NA	10928100
O14617	AP3D1	2122720	2056160	2439620	1304170	32648400	1016670	2029120	NA	2044790	4413440	NA	2042060	1822800	2601610	3140640	2830435	2203400	2224285	NA	1849970	2425380	1.8608e+06	NA	2558725
O14618	CCS	NA	919277	4269260	NA	NA	NA	1758850	NA	1876480	3254965	NA	1922480	1374994	2176940	3086770	1736510	1753050	1.48923e+06	NA	NA	2059830	3210135	1908550	1953380
O14656	TOR1A	659374	633140	NA	NA	NA	NA	NA	NA	NA	1.47261e+06	NA	224341	NA	NA	NA	NA	NA	NA	NA	NA	838399	487397	NA	318561
O14662	STX16	539752	226191	NA	NA	NA	NA	NA	NA	NA	499276	NA	NA	NA	347533	NA	NA	NA	256424	NA	NA	536434	356092	NA	351087
O14672	ADAM10	NA	NA	7188280	NA	NA	NA	NA	NA	5829760	4309370	NA	4547510	4356630	NA	NA	NA	NA	7380900	NA	NA	NA	6512430	NA	10497100
O14683	TP53I11	552432	496043	1404010	NA	NA	NA	NA	NA	1401320	2354550	NA	NA	NA	NA	NA	NA	NA	992979	NA	NA	NA	1162230	NA	1300020
O14735	CDIPT	1894800	1911680	1663520	1.02191e+06	NA	NA	594248	887956	2193410	4568040	NA	898488	1696940	NA	2398090	1374690	NA	NA	NA	NA	3241160	3567215	235472	2301780
O14737	PDCD5	5002880	5211240	9775010	NA	850330	3696290	2616330	3402470	8218520	15363500	7660070	5895720	6417210	8120840	4279830	NA	NA	7615580	1.7822e+06	1.82571e+06	4806425	4987975	NA	9893070
O14744	PRMT5	2163835	1862940	3840025	NA	NA	NA	NA	NA	2051125	3422435	NA	1566275	1621260	1323200	874501	NA	NA	1936550	NA	NA	2909870	2047275	NA	3590040
O14745	SLC9A3R1	5638020	4562500	4732720	NA	NA	NA	NA	NA	3763285	6804190	NA	4842910	4989140	5621120	1497360	2573020	5558215	8192320	NA	3672050	4700280	9019765	NA	9546360
O14756	HSD17B6	NA	NA	6029110	NA	NA	NA	NA	NA	2206890	NA	NA	4046960	4039650	NA	720001	NA	NA	NA	NA	NA	NA	4712870	NA	NA
O14773	TPP1	10595820	11690365	5721300	NA	948169	NA	3403230	NA	8539200	14090700	NA	8319065	9600080	15792100	7777490	NA	NA	4687095	1817690	2047090	15653150	9984845	NA	6631050
O14776	TCERG1	331745	NA	2674635	NA	NA	NA	NA	NA	NA	1169230	NA	310389	NA	NA	NA	NA	NA	NA	NA	NA	1148360	1087430	NA	2985740
O14786	NRP1	NA	NA	NA	NA	NA	NA	NA	NA	NA	NA	NA	NA	NA	NA	NA	NA	NA	NA	NA	NA	NA	NA	NA	699591
O14787	TNPO2	NA	NA	NA	NA	NA	NA	NA	NA	NA	NA	NA	NA	NA	NA	NA	NA	NA	NA	NA	NA	NA	1039680	NA	NA
O14791	APOL1	NA	NA	NA	NA	NA	NA	NA	NA	NA	NA	NA	697808	755589	NA	NA	NA	NA	NA	NA	2122560	NA	NA	NA	NA
O14795	UNC13B	NA	NA	NA	NA	NA	NA	NA	NA	NA	NA	NA	NA	NA	NA	NA	NA	NA	NA	NA	NA	NA	NA	NA	3833790
O14802	POLR3A	NA	NA	NA	NA	NA	NA	NA	NA	NA	345911	NA	NA	NA	NA	NA	NA	NA	NA	NA	NA	NA	NA	NA	NA
O14818	PSMA7	3178330	3466045	4064210	1514140	NA	NA	1689485	722411	4249480	8545185	1735150	4558500	4295375	7243615	2712500	4616720	4560440	5938990	NA	NA	5840800	2287150	1472100	3030350
O14828	SCAMP3	3423330	3414790	6698405	NA	NA	NA	NA	NA	4119685	6943295	NA	3331740	2804065	3987370	NA	NA	NA	5403565	NA	2932140	6048265	4749240	NA	6606260
O14841	OPLAH	2708205	4650920	2416380	NA	NA	NA	366320	NA	4040790	4372530	NA	2350800	2798580	3537010	3788260	201436	NA	2922760	NA	NA	2806865	NA	NA	1990020
O14874	BCKDK	2354020	2763520	1195350	NA	NA	1024670	NA	NA	3263645	2815860	999163	1359025	1982500	1439000	NA	1562310	1613610	2966520	NA	NA	3283645	547743	NA	2885650
O14880	MGST3	384737	409898	1306650	NA	NA	NA	NA	NA	3049420	316219	NA	505755	451068	NA	725559	NA	NA	NA	NA	NA	1713510	1148350	1532200	1870630
O14907	TAX1BP3	755650	818551	1686040	1182190	NA	NA	NA	NA	NA	2160970	NA	1559760	1591750	NA	2055640	8579480	7814920	NA	NA	NA	1138350	NA	NA	777293
O14908	GIPC1	NA	NA	1719540	NA	NA	NA	NA	NA	NA	NA	NA	NA	NA	NA	NA	NA	NA	NA	NA	NA	NA	NA	NA	1883680
O14929	HAT1	2151120	2961760	NA	NA	NA	NA	4134450	NA	3157270	4267970	NA	2796170	1879020	NA	NA	NA	NA	2738010	NA	NA	3942520	3183190	NA	3486280
O14936	CASK	1362030	1148440	1457580	NA	NA	NA	627941	NA	1660817	2919510	NA	1106130	1035921	3989315	1800190	NA	NA	NA	NA	NA	2340690	3708310	3.02254e+06	915294
O14949	UQCRQ	4171220	4762290	6022240	NA	NA	NA	NA	NA	8398350	4201590	NA	3305110	3764515	1616410	2380280	NA	NA	6876185	NA	NA	8372055	2289950	1530030	6612700
O14964	HGS	4473180	5718560	5175250	3270670	NA	3326090	2618770	2673990	5486430	6.07867e+06	3620420	3147610	3153950	7671350	5368350	8824910	9059080	6430210	7869070	7986300	6545330	4291147	3182590	4999370
O14974	PPP1R12A	2669570	2160480	2954865	3373265	7027950	6946790	3306995	4973710	2093010	3540650	3116200	3024400	3159835	3138025	5270760	4335030	4603355	2851020	3978440	4634760	3637080	3214165	2477580	2099235
O14975	SLC27A2	NA	NA	1777150	NA	NA	NA	NA	NA	NA	1573150	NA	849541	896788	1567820	NA	NA	NA	3590540	NA	NA	NA	NA	NA	2272320
O14976	GAK	420177	1221299	239071	NA	NA	NA	NA	NA	NA	2446970	NA	61814.2	1550420	1.41448e+06	NA	NA	NA	1292759	NA	NA	1396072	NA	NA	1661749
O14979	HNRNPDL	12329300	12293300	11303100	2602480	1206030	1763020	3443190	1842070	14583500	11754300	2797550	8901280	9788080	6720660	6605690	3080150	3044050	10652600	2213110	2145140	4175590	4267140	1955460	16646600
O14980	XPO1	1644555	4337770	5533520	NA	1651320	478396	891148	392871	2436635	5376020	273214	2691250	1855450	2541550	2956250	NA	NA	3183890	5919450	NA	3400170	3941260	886989	3884530
O15020	SPTBN2	1517920	1418150	3965390	NA	NA	NA	NA	NA	2499930	5127850	NA	1841655	1799900	3585875	NA	NA	NA	2143040	NA	NA	2683800	2480340	NA	3280770
O15027	SEC16A	3615900	4298240	3376651	NA	NA	NA	NA	NA	5029940	9634090	NA	3931405	4060940	7237070	NA	NA	NA	7636570	NA	NA	8225790	8274850	751268	6246940
O15031	PLXNB2	1.3434e+06	1675790	1787695	NA	NA	NA	NA	NA	1198160	2639260	NA	1023040	962871	1810890	2541360	NA	NA	3054590	NA	NA	3669625	3601120	NA	4538610
O15042	U2SURP	3480960	3733140	5574730	NA	NA	NA	NA	133007	3112650	5784075	93780.5	3133935	3165770	3400730	NA	NA	NA	2232785	NA	310502	5998720	3407540	NA	4695940
O15061	SYNM	2743240	2599315	2173020	10377950	6777630	11188850	10238100	10113430	4693260	1968670	9413410	4065235	4020550	4114630	13253850	10850800	10667250	2258190	6303610	5793095	3372970	8873800	6569820	2615835
O15067	PFAS	1818495	1558920	1113720	NA	NA	NA	NA	NA	1089600	3550640	NA	2674860	2798690	3532600	1741060	NA	NA	698900	NA	370454	3049000	3071685	NA	1489215
O15075	DCLK1	1312610	1034000	NA	NA	NA	302019	450143	NA	NA	1428192	2169117	NA	NA	NA	308719	NA	NA	NA	NA	NA	274346	NA	NA	NA
O15091	KIAA0391	NA	NA	950691	NA	NA	NA	NA	NA	NA	NA	NA	NA	NA	NA	NA	NA	NA	NA	NA	NA	NA	NA	NA	NA
O15121	DEGS1	NA	NA	1987140	NA	NA	NA	NA	NA	NA	NA	NA	NA	NA	NA	NA	NA	NA	NA	NA	NA	NA	NA	NA	5513415
O15126	SCAMP1	4615570	5148705	5970330	NA	NA	NA	NA	NA	4532820	3890920	NA	2842845	3209630	3648695	NA	5107750	4498340	4987715	4343920	3919650	6006150	4554705	NA	4440210
O15127	SCAMP2	2500495	1639900	1712040	NA	NA	NA	NA	NA	2264830	2282920	NA	1436470	4549920	NA	NA	NA	NA	NA	NA	NA	NA	2868925	NA	2689950
O15143	ARPC1B	2335540	1332775	3522030	2841340	6156710	3110520	1084610	2845020	1003650	1265210	NA	2643885	2399025	2184560	2831500	5388810	5757880	834887	10660400	1420270	1994940	1350630	1323344	NA
O15144	ARPC2	2769780	2766915	4483910	NA	3536130	4397910	7404320	9218670	1720680	7978270	7006270	3170770	2359730	1491030	4648840	11752600	12142200	3736840	8822000	8689810	3564310	4674410	7605800	4577515
O15145	ARPC3	5041925	5240840	6211940	6652900	2038390	4920335	7710280	5666420	5152700	9465145	7851180	6095120	5740620	7172845	10212400	22519450	22188900	7564010	8092950	7441170	8565940	8023470	5479940	6313240
O15160	POLR1C	2602380	2613440	3197950	NA	NA	NA	2244250	NA	2855690	6268140	NA	2125530	2548975	6945910	NA	NA	NA	3183970	NA	NA	3299620	4273720	NA	4317460
O15173	PGRMC2	9000160	10993700	16232800	7333230	2874400	6350660	9626510	7520740	13757700	24824200	6903500	10976600	11548300	NA	14136900	14022300	13450900	15238500	5089300	5551670	18495200	11965900	9144400	19365800
O15212	PFDN6	4082620	5082130	6284820	NA	NA	NA	NA	NA	4813060	8608470	NA	3666795	4100500	3650860	NA	NA	NA	4404960	NA	NA	8042410	7227200	NA	3463570
O15230	LAMA5	3515665	2839300	4780140	7397950	3203680	4857845	5705300	6006365	2998390	5140080	11489100	4016725	4027645	2256465	11875500	7579140	7910210	3269540	6288130	4594265	3594085	5298940	3617940	1773550
O15231	ZNF185	2096050	2306530	NA	NA	NA	2406635	213865	1.64115e+06	NA	NA	1196580	2722805	2226425	2943730	1464120	NA	NA	NA	3585740	3466430	2806470	NA	1187130	NA
O15234	CASC3	NA	NA	NA	NA	NA	NA	NA	NA	NA	357968	NA	NA	NA	NA	NA	NA	NA	NA	NA	NA	NA	NA	NA	NA
O15254	ACOX3	2175070	2213750	3127840	NA	NA	NA	NA	NA	1414063	3660025	NA	2340130	2424220	3649960	NA	NA	NA	2671060	NA	NA	1.99967e+06	2424330	NA	3171280
O15258	RER1	1696140	1795170	NA	NA	NA	NA	NA	NA	1510060	NA	NA	959337	1174070	NA	NA	NA	NA	2708020	NA	NA	3137360	NA	NA	NA
O15260	SURF4	NA	1256320	1119790	NA	NA	NA	NA	NA	2488090	2804860	NA	1578730	1868550	NA	2513610	NA	NA	NA	NA	NA	NA	NA	NA	2221970
O15264	MAPK13	NA	NA	NA	NA	NA	NA	NA	NA	223689	NA	NA	NA	NA	NA	NA	NA	NA	NA	NA	NA	NA	NA	NA	NA
O15269	SPTLC1	146819	176908	NA	NA	NA	NA	NA	NA	NA	NA	NA	212167	NA	NA	NA	NA	NA	NA	NA	NA	639243	NA	NA	1711530
O15296	ALOX15B	NA	NA	6200070	NA	NA	NA	NA	NA	6473090	4889730	NA	2963205	3787650	NA	NA	NA	NA	NA	NA	NA	NA	7614830	NA	NA
O15305	PMM2	2857760	3317965	3676580	NA	NA	NA	1133690	NA	3387385	4672205	NA	2446005	2863640	4958780	1753830	NA	NA	3608675	1603200	1675030	5471140	3938465	NA	4861040
O15321	TM9SF1	607673	495561	1347060	NA	NA	NA	NA	NA	613584	1948180	NA	199175	219082	NA	NA	NA	NA	778599	NA	NA	NA	NA	NA	3064340
O15327	INPP4B	NA	NA	NA	NA	NA	NA	NA	NA	NA	NA	NA	NA	NA	NA	NA	NA	NA	NA	NA	NA	NA	NA	NA	3657230
O15347	HMGB3	2369485	2097870	3272620	4443610	NA	3795980	4706820	4330480	2549130	4139945	NA	2692780	3041695	15217400	4602220	NA	NA	2235578	NA	NA	12997175	26875800	2967840	2939570
O15355	PPM1G	1917480	1756350	4366000	NA	NA	NA	613932	NA	2312690	5441360	NA	1932315	3342150	3251420	1045760	NA	NA	4175650	NA	NA	3365960	2466050	NA	3151770
O15357	INPPL1	1038680	NA	NA	NA	NA	NA	NA	NA	NA	NA	NA	NA	NA	NA	NA	NA	NA	NA	NA	NA	NA	15116600	NA	NA
O15371	EIF3D	2003375	2117640	3476345	903833	NA	NA	1358200	NA	2712380	3678850	NA	2299140	2563550	3471015	1979340	1895010	1548290	2786260	NA	NA	2846810	4614220	NA	4086675
O15372	EIF3H	370768	4739115	2178610	NA	NA	NA	1815390	NA	303925	1874110	NA	5045170	4845830	1035660	2119120	NA	NA	2091140	NA	NA	1440130	4128630	1567890	6275535
O15382	BCAT2	3406335	2754530	2720805	NA	NA	NA	NA	NA	7982950	6968785	47130500	3222975	3268600	3538080	NA	NA	NA	6062360	NA	NA	4264590	1784211	22713800	5278325
O15393	TMPRSS2	4992790	4982060	278382	NA	NA	NA	NA	NA	2272760	NA	NA	1357940	1167770	NA	892316	NA	NA	877326	NA	NA	NA	NA	NA	NA
O15400	STX7	6116905	6202305	11366550	1080710	2019010	NA	827875	2968115	8527665	8754910	3297420	4109010	4982020	4895150	NA	1950430	2059280	7851280	2331880	2478560	7748180	5810750	NA	10629300
O15439	ABCC4	2359715	2399120	4115620	NA	NA	NA	NA	NA	2584540	5246810	NA	1861380	2426330	252226	NA	NA	NA	2295060	NA	NA	3605950	4661280	NA	2520280
O15484	CAPN5	1620560	1462230	3769800	NA	NA	NA	978202	NA	1169670	NA	NA	NA	544162	NA	1534270	NA	NA	NA	NA	NA	2251330	NA	NA	NA
O15498	YKT6	1314890	1.09107e+06	1740460	NA	NA	NA	NA	NA	2522130	5224270	NA	1639940	1883300	2699940	1767952	NA	NA	2587730	NA	NA	2661480	1871445	998580	2166160
O15511	ARPC5	2670620	3097410	4580520	NA	3229550	3448520	4271320	1842300	2535170	4332600	3072060	3323455	3711440	3898470	4689620	5201535	4768290	3348915	5940060	6463440	4287170	3862730	3238740	4074040
O15551	CLDN3	NA	2639860	NA	NA	NA	NA	NA	NA	5281910	8694260	NA	1571520	1583990	5629270	NA	NA	NA	7122620	NA	NA	2119780	4751940	NA	13175800
O43143	DHX15	4214060	4196060	5017840	NA	NA	17428800	NA	NA	3417140	3953530	NA	3156810	3929750	4051330	4120990	1739350	1719630	3589120	NA	NA	5665560	4078920	10379400	5232550
O43159	RRP8	NA	NA	NA	NA	NA	NA	NA	NA	NA	NA	NA	NA	NA	NA	NA	NA	NA	NA	NA	NA	NA	NA	NA	542953
O43169	CYB5B	4195220	4672105	4280530	NA	NA	NA	602950	NA	5309420	7779330	5003360	4276525	4038800	2098180	6599960	NA	NA	6824540	NA	NA	10207300	6478130	3430250	7887900
O43175	PHGDH	1202455	1756190	14070600	6137815	3658070	4753070	4390250	5543500	9309245	7438650	2051540	7191710	8073690	6244540	6614720	11485310	11855350	11145200	4389650	5454180	3679850	7288350	6281435	19346200
O43181	NDUFS4	2443900	2635660	4930405	11690800	17793500	7.45072e+06	504194	478607	3941450	4266990	8930887	2147605	2091500	2588980	1259370	17142200	NA	4786790	NA	NA	3587990	5636645	12598500	9252360
O43182	ARHGAP6	2842150	3068810	NA	NA	NA	NA	NA	NA	2605540	NA	NA	1775470	2403880	NA	2419460	3223900	3308280	NA	NA	NA	5008910	4360550	NA	NA
O43237	DYNC1LI2	2912770	3445300	2787490	3319440	NA	1741100	2898480	2812450	3048005	4905380	3177240	2077830	2473520	3663250	2915560	7366940	7193060	4683015	3405130	3353800	3752450	4523120	2504090	4120140
O43242	PSMD3	2840675	3181095	4262050	2272810	NA	474460	2123710	1555400	2092210	5950680	1618840	2539205	2123660	3468305	4573540	3609570	3142580	3489415	NA	1.33556e+06	4127780	4647735	1856695	3896725
O43252	PAPSS1	2800710	2124420	3329040	NA	2609030	NA	NA	NA	1493400	3960780	NA	1638230	1601455	3620290	642936	NA	405461	3207020	NA	NA	4573085	3789250	NA	3519510
O43264	ZW10	451833	364792	NA	NA	NA	NA	NA	NA	NA	1141990	NA	NA	742661	NA	NA	NA	NA	NA	NA	NA	466353	NA	NA	NA
O43290	SART1	1337430	1583790	3277070	NA	NA	NA	NA	NA	1.63399e+06	2159458	NA	947816	287603	2187980	1451980	NA	NA	NA	NA	NA	2664790	2947780	NA	1454093
O43292	GPAA1	945378	1414550	NA	NA	NA	NA	NA	NA	1068240	1814320	NA	NA	NA	NA	NA	NA	NA	673111	NA	NA	1707040	NA	NA	1007470
O43294	TGFB1I1	NA	726305	NA	9043795	6698190	7875980	8145785	10423300	NA	NA	7490680	12232400	9813860	4033770	11604100	12695800	12821600	NA	8059600	7812870	NA	6800830	13015600	4648700
O43301	HSPA12A	NA	NA	NA	NA	NA	NA	NA	NA	NA	NA	320230	559397	453936	720555	725599	NA	NA	NA	NA	NA	NA	642091	586142	NA
O43324	EEF1E1	3267215	2498270	6437555	1288850	NA	NA	NA	NA	3966300	6386915	749020	2987800	2931725	4645685	3489860	3092130	3231160	6244180	NA	NA	6206340	5177235	1764630	10411750
O43390	HNRNPR	6274975	7073425	14810500	3103090	3124640	2621910	4766620	1741855	8333450	13747000	2068330	6866520	7707645	10363630	9184110	10045900	10571800	8532110	4433950	5011910	8803140	16642800	3316790	12479400
O43396	TXNL1	2772935	2454660	9495250	3775630	4615340	3112480	3469200	NA	3217090	6159500	3162110	2698745	3246235	3706800	7428100	7143670	7266215	5214300	NA	4123620	3586780	6740040	3035520	13676900
O43399	TPD52L2	2684310	3704585	2624810	321158	3836440	778397	1217210	624253	3425870	4374140	2.25503e+06	3084665	3069900	1950495	2759620	3533990	3544205	3974810	3371205	1229000	5132350	6274250	1515470	4767640
O43405	COCH	NA	967537	NA	NA	NA	NA	872747	NA	NA	4310220	NA	NA	NA	NA	NA	3836610	3924830	3167400	NA	2117570	NA	NA	1464140	2628040
O43447	PPIH	NA	NA	NA	NA	7109580	NA	6291590	NA	NA	NA	NA	NA	NA	NA	NA	NA	NA	NA	NA	NA	19965400	24405400	NA	40245400
O43464	HTRA2	1.32791e+06	2575920	2986160	NA	NA	NA	NA	NA	1987055	2101389	NA	1311390	1276390	3976560	1875260	NA	NA	3497980	NA	1698160	2678420	2517640	1010010	3048850
O43488	AKR7A2	7099030	6277860	8270110	4157300	2685380	5006320	2711610	5447960	6882035	10391700	2864940	8000285	7750330	6813830	7937730	7773800	6891105	8013665	8219950	5982110	8911300	11416100	2480385	11425350
O43491	EPB41L2	3165200	3293750	NA	3317050	1527380	3720210	2258115	2386700	NA	2293765	2368225	1986270	2032120	4150945	4196840	3012380	4667260	1.94382e+06	4188220	4214100	4947350	2877770	2264580	2387895
O43493	TGOLN2	4279575	5419800	NA	NA	NA	NA	NA	NA	NA	889204	NA	NA	NA	9822200	NA	NA	NA	3818270	NA	NA	6085995	NA	NA	NA
O43504	LAMTOR5	4694180	5504670	8217950	NA	NA	NA	NA	NA	10876100	7854660	NA	3393250	4121870	7385900	1361640	3010280	3361760	4270590	NA	NA	6855940	4529380	NA	7200820
O43505	B4GAT1	1744510	1790790	2472390	NA	NA	NA	NA	NA	1737190	2333530	NA	954427	927884	1426110	NA	NA	NA	1747130	NA	NA	2190280	2530040	NA	1431650
O43520	ATP8B1	1313000	1434450	758464	NA	NA	NA	NA	NA	NA	3071580	NA	NA	634473	2097350	NA	NA	NA	NA	NA	NA	2180970	NA	NA	1606420
O43581	SYT7	1681747	1879500	NA	NA	NA	NA	NA	NA	860118	2585680	NA	1631145	1598900	NA	NA	NA	NA	1339304	NA	NA	2466940	3018190	NA	1783860
O43583	DENR	NA	NA	NA	NA	NA	NA	NA	NA	NA	NA	NA	NA	NA	1899170	NA	NA	NA	NA	NA	NA	NA	NA	NA	NA
O43592	XPOT	1186625	1123250	2279280	NA	NA	NA	NA	NA	1400760	1266380	NA	1245780	1213395	NA	NA	NA	NA	NA	NA	NA	1448135	2574690	NA	2174920
O43598	DNPH1	6026370	6684430	10569465	2087070	NA	NA	2697300	2257680	5649490	9747470	1462500	4803500	5183220	NA	6853190	7656050	7019190	8929370	NA	NA	8761800	9217160	2856900	11069425
O43615	TIMM44	558768	515784	1280500	NA	NA	NA	675575	NA	2321425	910419	NA	803156	993116	350013	1135880	NA	NA	753215	NA	NA	1477547	1427620	387812	1510215
O43617	TRAPPC3	2574370	2379750	2319730	NA	NA	NA	NA	NA	2248780	3870110	NA	2038240	2365170	3490490	NA	NA	NA	2615960	NA	NA	2742720	NA	NA	2880415
O43670	ZNF207	3244440	3257650	10577900	NA	NA	NA	NA	NA	3268310	4006800	NA	4079440	4006970	2435290	3509720	NA	NA	2518720	NA	NA	8025420	2949670	NA	7538530
O43674	NDUFB5	3086410	3359270	4857300	NA	NA	NA	NA	NA	6846990	7196240	NA	2934540	3439060	NA	NA	NA	NA	NA	NA	NA	4201050	NA	NA	8180910
O43676	NDUFB3	2629760	2661470	NA	NA	NA	NA	NA	NA	4899320	5554950	NA	2243040	2978760	2848270	NA	NA	NA	8267100	NA	NA	3742760	1012910	NA	5339055
O43678	NDUFA2	5130550	5203070	3500390	NA	2826180	NA	NA	NA	6943290	5443130	NA	4924590	4367145	6196490	NA	NA	6199660	9716985	2893965	2772125	7345580	NA	NA	5489930
O43681	ASNA1	1432530	1782615	1704520	1834960	NA	NA	652396	405771	2641045	4667710	413143	1835505	2156300	1607480	2.08453e+06	3170125	1864590	2682570	9939590	727717	2987140	3147860	733292	9532835
O43684	BUB3	2749230	2663620	2665700	NA	NA	NA	NA	NA	5427740	6627865	NA	3115730	4107680	1969370	1664345	NA	NA	4102255	NA	NA	3590060	1951250	NA	3400600
O43692	PI15	NA	NA	NA	NA	NA	NA	NA	NA	NA	NA	NA	4591500	5612500	NA	NA	NA	NA	NA	NA	NA	NA	NA	NA	NA
O43707	ACTN4	5471260	5398485	7911620	9019660	7706320	12340200	7391840	10523900	5057940	12132600	9800920	6878100	7073260	7205415	12214650	10039510	10504950	5741655	17344850	14829650	6555355	11461950	10056100	7050740
O43708	GSTZ1	4.58839e+06	5313715	7502870	NA	NA	NA	NA	NA	7814437	5817760	NA	6803370	3575903	6778340	NA	NA	NA	3983895	NA	NA	4140520	6190870	NA	24115300
O43719	HTATSF1	1113853	1.2844e+06	1359900	NA	NA	NA	NA	NA	NA	NA	NA	NA	NA	NA	NA	NA	NA	NA	NA	NA	2563720	NA	NA	1417300
O43747	AP1G1	2212225	1446300	NA	NA	NA	NA	2101100	NA	1524070	3208740	NA	2059005	1168470	1299540	NA	NA	NA	NA	NA	NA	2798965	467249	NA	2763455
O43752	STX6	1374190	1462110	2425680	NA	NA	NA	NA	NA	NA	2243210	NA	765614	733118	1009820	NA	NA	NA	1471140	NA	NA	2132650	919493	NA	4885070
O43765	SGTA	1998870	1886330	2869580	NA	NA	NA	NA	NA	2392910	3879550	NA	1805750	1987340	3330050	NA	NA	NA	3567810	1293040	NA	1.36268e+06	1244852	NA	4148560
O43768	ENSA	2284270	2153030	12941660	NA	3715760	NA	NA	NA	3094210	2690910	1.22628e+06	1742545	1959225	2440910	NA	NA	NA	4063360	NA	NA	2902665	1713260	NA	11439430
O43776	NARS	4933275	4294755	14533000	NA	NA	NA	2128710	1057174	7456480	5680570	1488080	3553240	4305550	4651940	3434020	5041300	NA	4807500	NA	NA	3972545	6744690	2208750	13692375
O43795	MYO1B	6405710	6241830	NA	1447230	182637000	NA	NA	NA	2097020	3300705	NA	1804180	1576765	2769205	898385	NA	NA	2994130	NA	NA	8437150	NA	NA	3619610
O43809	NUDT21	11424900	7462380	7947895	NA	NA	NA	4418640	NA	3565430	2434870	NA	5233815	5260695	3761840	4527075	2189420	2333900	5285740	NA	NA	8909425	4669470	5018020	7902985
O43813	LANCL1	6222375	6498305	11345600	5599620	NA	6964555	5815020	4571895	5355660	16136000	5729470	4465440	5034800	4935540	16283900	8937190	8204360	12810600	5761995	5638355	11414100	9557190	9209950	12858400
O43815	STRN	2262140	NA	NA	NA	NA	NA	NA	NA	1444400	NA	NA	NA	NA	NA	NA	NA	NA	1.48929e+06	NA	NA	3325400	NA	NA	3492510
O43818	RRP9	1026600	882960	1381440	NA	NA	1008550	NA	NA	NA	1188325	NA	830197	976291	749683	2049410	NA	NA	NA	NA	1093480	2752575	NA	NA	NA
O43837	IDH3B	1630020	1205460	2562610	1623520	NA	1379140	1843960	1633090	1469760	4746345	NA	1829745	2608500	2814590	2927730	2349520	NA	3696510	NA	NA	2702445	4251010	1693960	1742390
O43852	CALU	2404040	3114680	5468410	2586605	4124690	4981990	2911785	3817660	4000985	6580035	6221780	3555720	3548695	6084830	3805595	9568830	9824945	4839290	5523550	3651990	4699560	7173530	2081990	5975530
O43865	AHCYL1	1365555	1691175	NA	NA	897382	1.14675e+06	598450	523647	2065725	1974660	762229	1329130	1239070	3388665	NA	NA	NA	1608060	NA	NA	2039530	3512700	NA	NA
O43920	NDUFS5	2306680	2502460	5010440	NA	NA	NA	NA	NA	5274520	3990380	NA	3064810	3016320	NA	NA	NA	NA	5154100	NA	NA	4420340	3164780	2433250	10060100
O60216	RAD21	1706800	1231993	5178300	NA	NA	NA	NA	NA	2214250	4775930	NA	2024860	1.31423e+06	1706880	2270570	NA	NA	2196310	NA	NA	4251490	3796630	NA	2823170
O60220	TIMM8A	NA	NA	8594550	NA	NA	NA	NA	NA	7705660	8543270	NA	4415150	4537740	5114310	3128390	NA	NA	8633150	NA	NA	5195460	7298490	NA	15679200
O60231	DHX16	664456	635064	NA	NA	NA	NA	NA	NA	216670	811831	NA	NA	430655	NA	NA	NA	NA	NA	NA	NA	691396	NA	NA	NA
O60234	GMFG	NA	NA	NA	NA	NA	3154140	NA	NA	NA	NA	NA	NA	NA	6617530	NA	NA	NA	NA	NA	NA	NA	NA	NA	NA
O60237	PPP1R12B	2202580	2398650	NA	3781310	3843840	4278075	3341070	7442580	3128400	1692780	6755150	3351160	3679830	1092240	7489840	NA	NA	NA	6807915	3865850	2749970	7900220	4293380	NA
O60256	PRPSAP2	1.38127e+06	1426827	725704	NA	NA	NA	429697	NA	NA	1825340	NA	1306298	1407407	1116280	1183350	NA	NA	1.42435e+06	NA	970966	2988635	2846365	NA	3277050
O60264	SMARCA5	3579350	3583360	NA	NA	NA	NA	NA	NA	NA	NA	NA	2445700	NA	NA	NA	NA	NA	2889710	NA	NA	3401900	NA	NA	NA
O60271	SPAG9	945372	988004	1471750	NA	NA	NA	NA	NA	1411780	2296670	522034	489805	436445	1667815	NA	2660190	2752410	NA	NA	1327990	1033890	NA	NA	1265804
O60282	KIF5C	2811190	2530800	NA	NA	NA	NA	NA	NA	NA	6592750	NA	NA	NA	4421360	NA	NA	NA	3848930	NA	NA	4911330	NA	NA	5028460
O60306	AQR	480098	523612	NA	NA	NA	NA	NA	NA	NA	NA	NA	NA	NA	363339	NA	NA	NA	NA	NA	NA	644423	NA	NA	NA
O60313	OPA1	3270140	4061710	2879485	1107340	543499	2015640	1719360	1299110	3688255	3437205	1034360	1936545	2224090	2876530	2307875	2195990	1609870	2848065	978758	1021101	4878125	3063880	958327	4145535
O60341	KDM1A	2026355	2412845	2819600	NA	NA	955062	NA	NA	1919297	5007450	NA	1652038	2621460	2.1458e+06	NA	NA	NA	1071350	NA	NA	7493955	4139490	NA	3021985
O60343	TBC1D4	1645280	1795490	544482	NA	35124500	NA	NA	NA	NA	4246670	NA	1019766	935825	NA	293939	NA	NA	2469060	NA	NA	3048110	NA	NA	3158380
O60437	PPL	1141920	1818930	1159800	NA	NA	NA	292700	NA	1823720	4425200	NA	1761850	1852790	2894135	2099970	NA	NA	1537460	NA	NA	907739	5075730	NA	1848410
O60488	ACSL4	2083930	2120570	3533990	NA	NA	NA	1219730	885932	NA	7345480	1071020	NA	2676940	NA	1661510	1962050	1409310	NA	1307470	1021980	4500840	NA	NA	NA
O60493	SNX3	NA	NA	7569520	4037890	3742520	NA	NA	NA	NA	5169440	NA	NA	NA	NA	NA	3482045	4161660	NA	NA	NA	NA	NA	NA	8682720
O60502	MGEA5	1232113	1271210	728602	NA	NA	NA	NA	NA	1127438	3028295	NA	835515	790740	3094070	720113	NA	NA	623226	NA	NA	2350830	NA	NA	1161675
O60504	SORBS3	956073	643058	3543825	NA	NA	NA	NA	NA	NA	2005540	2730140	1859035	2651300	NA	3087560	NA	NA	1521170	NA	NA	NA	NA	4386660	2746420
O60506	SYNCRIP	4194300	3381725	4779870	4355080	2433080	2079055	4079655	2528460	7578410	9233845	3372780	5509530	6401775	5054075	6487020	7373860	7294250	8886550	2356230	2308190	5998070	3789070	2427320	9916535
O60547	GMDS	553510	379371	53999700	NA	125966000	335813000	306935000	326487000	4185385	2.00093e+07	386536000	8750105	4484170	3416840	600793000	NA	NA	97274400	255241000	219791000	1270700	142033055	269631000	94814900
O60568	PLOD3	NA	NA	NA	NA	NA	NA	NA	NA	NA	426600	NA	NA	NA	NA	NA	NA	NA	NA	NA	NA	NA	NA	NA	NA
O60610	DIAPH1	1.50707e+06	2864420	193367	NA	NA	NA	NA	NA	1430695	1797385	NA	1361497	1579033	624177	NA	2390240	2234280	2273610	NA	NA	2.19772e+06	2773360	NA	2412120
O60613	SELENOF	NA	NA	NA	NA	NA	NA	NA	NA	NA	NA	NA	NA	NA	NA	NA	NA	NA	NA	NA	NA	NA	NA	NA	1455930
O60635	TSPAN1	NA	NA	NA	NA	NA	NA	NA	NA	NA	NA	NA	NA	NA	NA	NA	NA	NA	NA	NA	NA	NA	78506800	NA	NA
O60641	SNAP91	NA	NA	966462	NA	NA	NA	NA	NA	1281390	NA	NA	NA	NA	NA	NA	NA	NA	972851	NA	NA	NA	NA	NA	NA
O60645	EXOC3	NA	NA	NA	NA	NA	NA	NA	NA	NA	NA	NA	NA	NA	NA	NA	NA	NA	NA	NA	NA	NA	NA	NA	1794240
O60664	PLIN3	6020550	5946360	9545650	4775330	4202250	3849090	2932085	1427510	7330255	10617700	4633790	6311215	6535225	9037700	5304510	10405500	8909395	9395780	6052940	5411635	8063145	13915200	2335535	11513700
O60684	KPNA6	5373720	5457680	2018680	NA	NA	NA	2926350	NA	2135920	3985240	1803400	3169270	3690650	4746620	NA	4524850	4631910	5048740	NA	NA	7931870	4414250	NA	7079440
O60701	UGDH	7437080	7921885	13708900	1797130	2415580	NA	NA	NA	13548650	4129120	4037900	5214180	5156890	4736555	3458670	9388530	9889685	14414000	5603780	5700580	8789560	5956550	2790620	18506600
O60716	CTNND1	5082220	3720060	5145350	2600960	NA	NA	3130555	NA	3933160	5973120	NA	2913400	2660010	4249820	7649185	6398970	5816220	5038950	1508290	1399680	2063010	6281100	943556	8198940
O60739	EIF1B	NA	NA	NA	NA	NA	NA	NA	NA	NA	NA	NA	NA	NA	NA	NA	3805490	4078310	NA	NA	NA	NA	NA	NA	NA
O60749	SNX2	2162890	2331140	4093675	2585230	2668880	3365700	2563370	3777635	2760040	6126230	2643510	2137085	2606150	3156420	4196640	5345080	4969340	3702220	3816670	3988250	3078900	2896110	2373170	3897060
O60762	DPM1	727766	645644	NA	NA	NA	NA	NA	NA	3.2941e+06	5493485	NA	1002970	655172	NA	1418090	NA	NA	4310260	NA	NA	1678510	1399040	NA	1053470
O60763	USO1	3747930	4138150	4021250	1065920	NA	580541	1113970	733022	3232975	7085935	911154	2132920	2403875	3142300	2097660	3159820	2379305	4101360	NA	749916	5325980	4028540	1002700	5418260
O60783	MRPS14	2027880	3053590	1610950	NA	NA	NA	NA	NA	NA	NA	NA	NA	NA	NA	NA	NA	NA	4007830	NA	NA	2954320	NA	NA	4503625
O60784	TOM1	3579060	3335420	10921600	NA	NA	NA	NA	NA	6049440	3793055	NA	4571280	3667585	4248920	2086195	NA	NA	4581170	NA	NA	5048380	8132420	NA	4999630
O60825	PFKFB2	NA	NA	1224040	NA	NA	NA	NA	NA	NA	969636	NA	796733	685028	NA	NA	NA	NA	NA	NA	NA	NA	834918	NA	1198790
O60826	CCDC22	1031280	NA	595721	NA	NA	NA	3032320	NA	708642	814510	NA	803035	616249	739399	6212700	NA	NA	999007	NA	7895590	NA	1102560	3903630	1631140
O60828	PQBP1	2978310	2631820	4406590	NA	NA	NA	NA	NA	NA	3302890	NA	2044200	NA	NA	NA	NA	NA	NA	NA	NA	4636850	NA	NA	3685000
O60831	PRAF2	NA	1330690	3098770	2250110	NA	1533450	2852070	2347690	NA	NA	2146640	1545460	1558120	NA	3733010	4569260	3756150	1642120	NA	NA	2245320	2547730	1590450	1867760
O60832	DKC1	4444340	3776915	3251080	NA	NA	NA	1220880	NA	5065100	4015475	NA	1968395	2741480	2328430	1507810	NA	NA	2605205	NA	NA	5043460	2893490	NA	1816335
O60841	EIF5B	2319630	2471060	3663020	NA	103845000	NA	1798690	NA	2864405	4281610	NA	2519800	2691220	3800720	1491110	NA	NA	3598270	NA	NA	3989380	3143120	768434	2728160
O60869	EDF1	870894	1004460	4353550	NA	NA	NA	NA	NA	5.61211e+06	3384480	NA	3.47851e+06	7098510	2772150	3635920	NA	NA	3376105	1873320	1844490	1.26228e+06	4120105	NA	5149790
O60879	DIAPH2	NA	NA	1565680	NA	NA	NA	2401870	NA	1383530	339634	1766530	1674880	1573280	NA	2394790	NA	NA	NA	NA	NA	1888050	NA	1273540	1491160
O60884	DNAJA2	1657260	1653500	1220885	NA	716800	NA	NA	NA	NA	2406300	NA	1325760	4470100	1655100	1551790	NA	1621200	2100660	NA	NA	1957030	1591910	NA	3253735
O60888	CUTA	15137800	1222370	15637775	NA	NA	7284180	5831170	4117360	2376200	12466540	8199290	11849000	NA	3737760	7104910	NA	NA	2812770	7903620	NA	1847410	12897755	5843440	2069550
O60925	PFDN1	2304600	2542110	1650460	NA	864924	833736	NA	927287	2059545	4748710	1200760	1824920	1681140	2738970	1339310	2956400	2743280	2341695	NA	1541660	3067425	2979050	NA	1967115
O60927	PPP1R11	NA	2392290	3984820	NA	NA	NA	NA	NA	NA	5271550	NA	3203020	2932830	NA	NA	NA	NA	NA	NA	NA	NA	NA	NA	NA
O60934	NBN	2188525	1998190	3349250	NA	NA	NA	NA	NA	2784110	293045	NA	649700	804140	462184	NA	NA	NA	1758900	NA	NA	2533150	2618390	NA	2651740
O60936	NOL3	2294630	2805510	NA	NA	NA	NA	NA	NA	NA	3733860	NA	1219290	1461930	NA	NA	NA	NA	2781800	NA	NA	5418860	NA	NA	4925180
O60941	DTNB	708080	NA	891138	NA	NA	NA	NA	NA	NA	NA	NA	NA	NA	478421	NA	NA	NA	NA	NA	NA	NA	NA	NA	618594
O75083	WDR1	2706100	3210380	6297000	9889780	6782435	6169030	7478580	13662200	2672220	8099985	11185200	3416010	3575610	4770180	5291710	15345800	14459600	7133910	17505100	12394100	5746805	8889435	5828835	7776760
O75110	ATP9A	3015810	2669830	2425320	NA	NA	NA	NA	NA	2403900	2953110	NA	895925	398106	837723	NA	NA	NA	942776	NA	NA	2703980	2371055	NA	1963165
O75112	LDB3	2301740	2465830	NA	5678410	7237170	6598510	4003620	5275305	2327620	NA	5459710	3091730	2080984	NA	10471465	4816445	4597685	2564780	4695260	7751235	2901020	3356790	5661785	NA
O75116	ROCK2	2121760	2709640	4342950	230330	NA	5809370	NA	6077840	1853074	5154200	4475620	1401170	1690260	3177500	6359190	NA	NA	2231670	NA	NA	2.13836e+06	1657520	NA	1133620
O75122	CLASP2	1580280	1091315	2167630	NA	NA	NA	NA	NA	1135190	2542795	NA	683142	925922	1015150	NA	NA	NA	3067550	NA	NA	1497040	NA	NA	1327610
O75128	COBL	2160320	1852530	NA	NA	NA	NA	NA	NA	NA	NA	NA	1783810	1923130	NA	NA	NA	NA	NA	NA	NA	NA	NA	NA	NA
O75131	CPNE3	1984965	2395130	1725630	2132610	NA	2153390	NA	NA	9793225	3885150	NA	3705695	5662210	2425750	4593810	4911525	5305370	4367210	NA	NA	3563060	7221640	2021615	20757100
O75152	ZC3H11A	1675500	1443630	739456	NA	NA	NA	NA	NA	638407	1237010	NA	495376	488872	2295100	NA	NA	NA	1414860	NA	NA	2092735	NA	NA	882390
O75153	CLUH	501052	542008	1183071	NA	NA	NA	NA	NA	686341	2450070	NA	NA	839285	NA	NA	NA	NA	NA	NA	NA	1.67522e+06	NA	NA	718064
O75155	CAND2	NA	NA	NA	NA	NA	NA	NA	NA	NA	NA	NA	NA	NA	NA	NA	NA	NA	NA	NA	NA	3197810	NA	NA	NA
O75165	DNAJC13	531219	375144	297664	NA	49894400	100793000	661934	NA	294038	733334	NA	312046	300085	27297800	555829	NA	NA	359072	NA	95909600	1037000	751628	436403	569498
O75175	CNOT3	NA	NA	6245365	NA	NA	NA	NA	NA	6559690	7910336	NA	5207870	1370340	NA	16592300	NA	NA	8435660	NA	NA	1113730	NA	NA	1191860
O75190	DNAJB6	NA	NA	NA	NA	NA	NA	NA	NA	NA	NA	NA	NA	1409700	NA	NA	NA	NA	NA	NA	NA	NA	NA	NA	NA
O75191	XYLB	NA	NA	1726020	NA	NA	NA	NA	NA	830841	NA	NA	1274410	1051520	NA	NA	NA	NA	NA	NA	NA	NA	NA	NA	NA
O75208	COQ9	958999	911182	2720260	NA	NA	NA	NA	NA	1033310	1173500	NA	726545	NA	1185070	NA	NA	NA	863949	NA	NA	1709060	NA	NA	NA
O75223	GGCT	3556895	3783710	18133000	1165490	NA	NA	NA	NA	15621450	9867040	NA	5714600	8392610	10327800	3202280	NA	NA	8771780	NA	NA	3577050	13162425	NA	10288250
O75251	NDUFS7	4089590	4218570	9351335	NA	NA	NA	NA	NA	10807490	9083760	1084600	3547530	3410050	2398570	1816450	2799480	2976550	7095290	NA	NA	7196270	2082710	1919120	11919885
O75306	NDUFS2	2548395	2881880	5394070	2126140	NA	NA	1826300	209203	4849795	5850040	NA	2645670	2609230	2254835	2876755	416537	NA	5421700	NA	NA	4347855	3321510	3305025	7289830
O75312	ZPR1	NA	NA	NA	NA	NA	NA	NA	NA	810418	2367770	NA	787622	NA	1149010	NA	NA	NA	NA	NA	NA	NA	NA	403107	1683260
O75323	NIPSNAP2	3545830	3728960	5298985	4623090	NA	3062390	4256970	3658680	3602330	8418330	3737690	3181785	3232740	3775710	7893345	4988260	4910140	4926490	NA	2311470	6487705	5160360	4250775	3522360
O75340	PDCD6	5046095	4605700	7931015	2266390	NA	3784940	3409270	2326355	4188645	7528220	2267270	5132495	3599855	3734615	6452940	4353165	4352900	4434400	3504915	3179285	3624940	9924120	3836480	7750850
O75347	TBCA	9074205	9734460	6784400	NA	1297130	2301910	NA	1440280	7107160	5275140	1792785	4884000	5300115	5769700	2873205	1854130	1656770	6724600	NA	1263610	15397200	7793140	NA	8269260
O75348	ATP6V1G1	NA	NA	NA	NA	NA	NA	NA	NA	NA	NA	NA	NA	NA	NA	NA	NA	NA	NA	NA	NA	NA	7701900	NA	23525050
O75351	VPS4B	1324690	2336690	5689835	5136390	5846900	5485650	6540080	4961640	1748750	12287800	5115450	2500470	2299520	6738420	4672645	10500100	10642900	6665410	7331040	7656920	1901780	7606740	2.33644e+06	8779900
O75356	ENTPD5	3934940	3757010	13568700	NA	NA	NA	NA	NA	5444690	14225100	NA	1022293	361025	3592190	NA	NA	NA	13934200	NA	NA	2129525	6461940	NA	6847700
O75363	BCAS1	1313385	1412965	NA	NA	NA	NA	NA	NA	2055480	2443375	NA	3038980	3191930	7336030	NA	NA	NA	NA	NA	NA	1500640	1996200	NA	NA
O75367	H2AFY	5648680	3339290	6261960	3189160	1785420	1693040	5759385	2863060	6832360	3482265	1286890	4976240	3192290	6044545	6863390	9384495	9476730	9692680	3942665	2930520	5188960	8790595	2760530	9182345
O75368	SH3BGRL	6718395	7672135	7737275	14131380	11909500	16741700	19872700	24846800	6055020	4660820	11553900	7737980	9670045	5795810	22062450	37144700	34156000	16096300	12056100	11568600	11917925	7051530	15857800	6997595
O75369	FLNB	6444310	6647335	10305950	22851250	21769900	76359650	4779710	14668200	10033800	9796875	8619165	4388320	4226430	7024660	6304090	7565050	10334200	8499460	40948200	33321500	9082800	7498285	12979250	12128700
O75380	NDUFS6	NA	NA	NA	NA	NA	NA	NA	NA	NA	NA	NA	NA	NA	2344935	NA	NA	NA	NA	NA	NA	793071	2982270	NA	8683620
O75382	TRIM3	NA	NA	1713230	NA	NA	NA	NA	NA	NA	NA	NA	NA	NA	NA	NA	NA	NA	NA	NA	NA	NA	NA	NA	NA
O75390	CS	11386800	10397400	5936720	1601360	NA	4504640	2989555	3175540	7178015	11379900	1.00728e+06	6171640	6204620	7252560	3149040	2898660	1481590	7960260	3251780	NA	8671145	6263270	1574700	6415930
O75391	SPAG7	1468060	1618700	1111180	NA	NA	NA	NA	NA	NA	1732300	NA	1351090	NA	NA	NA	NA	NA	NA	NA	NA	NA	1516080	NA	NA
O75396	SEC22B	6616450	3750160	12238700	4325245	422842000	2200890	4374590	2937030	8247805	11331000	2782450	6073550	5453750	4230330	7423760	10121555	10833950	9959500	3507580	2795850	9134140	11022950	5162230	19179500
O75400	PRPF40A	1222180	1219870	772264	NA	NA	NA	NA	NA	1025600	2238700	NA	1107370	1115000	2147630	NA	NA	NA	1033028	NA	NA	2989220	NA	NA	965631
O75410	TACC1	NA	NA	NA	1188670	NA	NA	841602	NA	NA	3079110	974930	NA	NA	1783770	2297460	2541200	2470780	NA	1129030	1238340	NA	NA	734336	NA
O75436	VPS26A	2680435	2780690	9059055	3316490	NA	NA	2.80047e+06	2772960	6792890	14531050	3938710	3431640	3266270	9215770	2845920	8402330	8741885	3539700	3747850	5314440	4401680	2818890	2566235	4193470
O75438	NDUFB1	3093535	2960120	7703845	NA	NA	NA	NA	NA	4863275	6291780	NA	1970435	2032450	3356720	NA	NA	NA	9943385	NA	NA	4420290	NA	NA	11166710
O75439	PMPCB	3820070	2508670	6147010	NA	NA	NA	NA	NA	3892280	4752510	NA	2562430	2137235	4437925	NA	NA	NA	3925830	NA	NA	7210140	2007780	NA	4621180
O75452	RDH16	6662930	6939270	NA	NA	NA	NA	NA	NA	NA	7732980	1507040	NA	NA	8118070	7760850	NA	NA	6002680	NA	NA	10625600	NA	NA	NA
O75475	PSIP1	3365740	2237545	2213360	NA	NA	1128450	845350	NA	3281880	2238753	985551	1833820	1945870	NA	2779530	NA	NA	4873310	NA	NA	4971240	6648200	1440520	4013040
O75477	ERLIN1	NA	NA	NA	NA	NA	NA	NA	NA	994286	NA	NA	NA	1161280	1858650	NA	486237	NA	1.39593e+06	910816	NA	NA	NA	NA	NA
O75489	NDUFS3	2112740	2695930	6265050	NA	NA	NA	1155130	NA	7019020	6256780	NA	5366140	5042065	2730820	2341980	2.75858e+06	2825300	7707720	123434	4763540	5403470	4428915	2181350	8168950
O75494	SRSF10	2616330	3080070	2994440	NA	NA	NA	3234820	NA	4118260	8994460	NA	4748300	3847500	4272990	3570755	2229315	2262040	5138080	NA	NA	7294180	5723045	NA	5102045
O75506	HSBP1	6058900	5987550	5860590	NA	583733	NA	NA	NA	5609530	3481395	NA	5284690	4784980	5102400	NA	4391410	2.68508e+06	3792800	NA	NA	4205735	5404400	NA	4623460
O75521	ECI2	4370930	3156995	5817390	NA	NA	NA	NA	NA	6078390	4338910	NA	3270780	3279545	5532685	1054510	NA	NA	5582950	NA	NA	3121250	NA	NA	7217715
O75525	KHDRBS3	NA	722190	NA	NA	NA	NA	824659	NA	NA	2276390	NA	NA	446031	NA	334447	1642090	NA	NA	NA	NA	1891660	NA	570372	NA
O75531	BANF1	7435790	7765600	7282280	1.00569e+07	10175000	4337910	7055830	3600900	9561010	6905975	2623220	7733360	2649000	12899400	6066180	11974300	12411800	5729680	9332530	5659880	11244700	6043320	5322010	23738360
O75533	SF3B1	2936870	3424350	2502285	NA	NA	NA	NA	NA	2265160	4244725	NA	2436570	2398390	2399620	1698190	965691	970960	2718290	NA	NA	5138275	2533525	633053	3634180
O75534	CSDE1	3032950	3544220	1405210	1782950	2699760	NA	NA	2487490	5505720	3642415	1954060	2371500	2015570	4910130	3471710	2880090	2809050	4034745	3387130	2945850	5654950	4239375	1535410	3497000
O75569	PRKRA	NA	NA	NA	NA	NA	NA	NA	NA	NA	NA	NA	NA	1241460	NA	NA	NA	NA	NA	NA	NA	954116	1636360	NA	NA
O75608	LYPLA1	4321320	4694200	2828065	NA	NA	NA	491165	NA	11578400	5395090	NA	2678790	2598990	4683640	NA	NA	NA	4732480	NA	144346	4436740	6532705	NA	2541600
O75629	CREG1	11819500	11593600	3010110	NA	NA	665022	1117470	756944	3279470	3551370	1181940	7192260	6421290	4405655	1365340	NA	NA	2666580	NA	568127	10195095	4667680	644784	1688330
O75643	SNRNP200	1759080	1933325	1921335	NA	139197000	NA	1145150	NA	2086945	2926700	NA	1625930	1753515	2660020	2167720	NA	NA	1961480	90201600	NA	2864700	2467690	NA	2880740
O75663	TIPRL	1406425	2058280	1292625	1382160	NA	NA	2273025	1470650	1233170	1615080	2304700	2008620	1219601	1718480	2798630	NA	NA	1605280	NA	1207160	2370640	3077100	1468260	2062330
O75674	TOM1L1	4338590	4609405	NA	NA	3425530	NA	NA	NA	2393170	6499215	NA	NA	NA	2624470	NA	NA	NA	2378110	NA	NA	5018460	NA	NA	11641650
O75694	NUP155	2219530	2229370	1532225	NA	NA	NA	NA	NA	2036960	3828405	NA	1201120	1321200	1315277	4076210	NA	NA	1534590	NA	NA	2816050	1716500	NA	2170395
O75695	RP2	NA	NA	NA	NA	NA	NA	NA	NA	NA	1438260	NA	NA	NA	NA	NA	NA	NA	NA	NA	NA	NA	NA	NA	NA
O75746	SLC25A12	3181130	1122770	2456465	1668930	NA	NA	1855240	NA	4500190	3372280	1872790	2166900	2242920	3503435	2030340	NA	NA	2820740	NA	1247390	3141630	1855910	1498820	2246060
O75781	PALM	NA	NA	NA	1448100	NA	NA	2200330	1262740	NA	2550500	2000280	NA	NA	NA	2725570	6757940	6539835	NA	NA	NA	3820490	3016870	NA	NA
O75821	EIF3G	2991720	3327100	2840385	1843550	3284930	1705970	1129189	1676590	2480535	5423590	959659	3333485	3873180	3070085	2990375	3624740	3619070	3867620	2899320	2908380	3121250	2798475	965320	3783090
O75822	EIF3J	3.23844e+06	3434382	4579690	NA	NA	NA	NA	NA	10486400	8378695	NA	972252	3502150	6177050	4233520	NA	NA	7358950	4045100	3885450	4505315	6141030	NA	4291390
O75828	CBR3	12702700	13307300	NA	8537240	NA	11754000	12569500	8891670	14123800	25761800	NA	1191880	1190430	27738700	NA	15242700	15131300	17937500	NA	NA	22976400	13214830	426322	23221800
O75832	PSMD10	NA	4613060	NA	3538790	NA	4647110	3249840	3171780	NA	7417140	NA	5733870	6367740	8980100	8647040	NA	NA	7967090	5764240	5152260	NA	7653240	5546340	NA
O75844	ZMPSTE24	NA	1169990	3265720	NA	NA	NA	NA	NA	NA	4266100	NA	2340170	3116760	NA	NA	NA	NA	1836250	NA	NA	NA	3883700	NA	5911350
O75874	IDH1	16995000	17764700	11752600	6668010	1696875	4655090	6765230	5981920	9219800	65955750	4991690	16138850	16433600	25863900	11940450	19204800	19726550	14968100	3676285	2969920	30501200	23062300	5700970	15053750
O75884	RBBP9	1569210	1625350	2052370	NA	NA	NA	NA	NA	1553960	2043870	NA	1466500	2007280	2285820	NA	NA	NA	1829630	NA	NA	2238860	2626540	NA	NA
O75886	STAM2	1192790	1262410	NA	NA	NA	NA	NA	NA	1280270	4507180	NA	1132410	NA	NA	NA	NA	NA	2097590	NA	1599830	1593710	3419410	NA	1027070
O75915	ARL6IP5	14767850	11534000	7458910	5603700	NA	2187550	8253230	4302160	15653000	13465500	3529660	11282900	14267100	2428730	14577400	3061110	3318990	7338690	2448190	2202389	26047400	16884400	8910590	7116600
O75923	DYSF	NA	NA	NA	NA	NA	NA	NA	NA	NA	NA	NA	NA	NA	NA	992763	NA	1946320	NA	NA	NA	NA	NA	NA	NA
O75934	BCAS2	2297330	1234043	1731870	NA	NA	NA	NA	NA	NA	3360790	NA	1994780	2142480	3042140	NA	NA	NA	2179180	NA	NA	3108890	NA	NA	1723060
O75937	DNAJC8	3549820	2060850	1943720	NA	NA	NA	NA	NA	3027375	3519550	NA	2111370	1918295	3342820	NA	NA	NA	1995350	NA	NA	3035040	1848020	NA	1831460
O75947	ATP5H	12873700	14392400	17832900	3660190	2485890	2480890	3175400	3024780	13845940	18898500	1420910	10291600	12077200	19480700	8306280	3946410	3615190	15199795	5519490	3924730	16500455	16187200	3266030	27079800
O75955	FLOT1	2007660	1634870	2290400	3283430	4324050	2723905	2136300	2371460	2194510	2312370	2127890	1746040	2408355	1782680	2379370	1906840	4149700	1501690	2786860	3774065	2278840	2649880	1585860	2945260
O75964	ATP5L	6862305	6413600	1958540	2384260	NA	NA	2678050	NA	2705360	1863230	NA	2.7067e+06	5575500	2067960	5549795	NA	NA	6943350	NA	2151555	2120570	5213950	4775840	5839650
O75970	MPDZ	NA	NA	NA	3345220	NA	NA	7376140	NA	4822120	NA	4186870	5776610	8318190	NA	10071300	9230070	8507240	NA	NA	NA	NA	14689500	2391260	18101100
O75976	CPD	3011370	3095260	3388665	NA	NA	NA	NA	NA	936508	2822790	NA	1100842	1.10434e+06	2243570	NA	NA	NA	1770130	NA	NA	4141770	2022670	NA	4831945
O76003	GLRX3	1412710	2104930	935043	NA	NA	NA	1134590	NA	1928090	4578770	NA	818261	1.49573e+06	1831955	1526210	NA	NA	2289275	NA	NA	3051800	2886050	NA	2657080
O76021	RSL1D1	1570720	1848090	6761700	NA	NA	NA	1142570	NA	3897790	3883400	NA	3233930	3542655	2218305	NA	NA	NA	1795490	NA	NA	3883205	4454800	NA	5429980
O76024	WFS1	NA	NA	2394760	NA	NA	NA	NA	1646250	1643190	NA	2531560	1275050	1416730	NA	2173360	NA	NA	NA	NA	1047950	NA	NA	2647970	NA
O76031	CLPX	1999365	999678	917791	NA	NA	NA	NA	NA	632293	3697115	NA	567153	737685	2914850	NA	NA	NA	2369185	NA	NA	3185325	NA	NA	2815030
O76038	SCGN	NA	NA	401646	NA	NA	NA	NA	NA	805110	NA	NA	NA	NA	NA	1276650	NA	NA	NA	NA	NA	NA	1292280	NA	836812
O76041	NEBL	NA	3068925	3467950	NA	4762925	4018340	NA	NA	4501100	NA	NA	NA	NA	4332610	7755995	8408960	8217375	3606350	11376500	12452100	2999095	NA	NA	NA
O76054	SEC14L2	872414	1044500	2723980	NA	NA	NA	NA	NA	1422270	6174495	NA	620069	759932	4164585	NA	NA	NA	3503660	NA	NA	2691570	1679330	NA	4432210
O76062	TM7SF2	2499820	2011920	7387800	NA	NA	NA	NA	NA	2.59619e+06	4802230	NA	2337510	2359070	NA	NA	NA	NA	2.8291e+06	NA	NA	3647910	4193895	NA	8857150
O76070	SNCG	NA	2058940	2519790	1990600	5527120	NA	3298380	1827620	NA	NA	4154180	2366440	2587500	NA	4438250	4962290	4620820	NA	3647500	2875060	1362360	NA	NA	NA
O76074	PDE5A	NA	NA	NA	NA	NA	1858180	NA	NA	NA	736558	NA	NA	NA	NA	NA	NA	NA	NA	NA	846839	NA	NA	NA	NA
O76094	SRP72	2341500	2796680	3114395	NA	862814	924420	NA	1079080	2197200	2547670	1451980	1921225	2241475	1913300	1769805	NA	NA	3183645	1906910	1836440	4272325	1840550	NA	4230735
O94760	DDAH1	3981390	5126770	9015350	33713700	8387990	NA	6445930	NA	6434475	6656965	4349390	3381060	3430100	4399210	4924030	53388900	51952200	5802240	34837200	NA	6713340	5538650	4634130	9820400
O94766	B3GAT3	NA	NA	NA	NA	NA	NA	NA	NA	NA	NA	NA	NA	NA	NA	NA	NA	NA	NA	NA	NA	NA	NA	NA	2570290
O94776	MTA2	NA	NA	NA	NA	NA	NA	NA	NA	NA	4719665	NA	2773830	NA	NA	3585050	NA	NA	NA	NA	NA	6096390	3879510	NA	1738020
O94788	ALDH1A2	NA	NA	NA	2199980	NA	NA	1618825	1082240	NA	NA	756381	657736	1220580	NA	3139310	6956710	6979410	NA	NA	1472360	NA	NA	1937210	NA
O94808	GFPT2	5645320	4576120	2343860	NA	NA	NA	NA	NA	2592780	7576230	NA	2419450	2123740	NA	NA	NA	NA	3212240	NA	NA	7037520	9142360	NA	5611550
O94826	TOMM70	2918745	3006320	4382315	2434110	NA	2316440	1039310	1600620	3387270	5986730	1954630	2580015	2463200	5109525	2297660	3221810	3635290	4345755	NA	NA	3966160	2667940	3035070	5739610
O94832	MYO1D	2734970	2192860	2042475	NA	NA	752314	1311250	NA	1121915	3704935	1033100	2010720	2035360	1318620	2162530	399613	NA	1.33266e+06	1126740	1834615	4027245	3258065	766936	1749910
O94855	SEC24D	NA	NA	NA	NA	NA	NA	NA	NA	NA	NA	NA	NA	NA	NA	NA	NA	NA	NA	NA	NA	NA	1644980	NA	NA
O94874	UFL1	1301600	1743040	2437090	2172730	NA	NA	2233880	2308710	2046880	3119185	2420600	2133630	2033420	1.49622e+06	3062970	4867470	4748380	2812185	2732380	NA	2645955	3696870	2679150	3877525
O94875	SORBS2	1649460	1548380	1328350	7321680	4909370	8210520	3789820	6796545	2644190	6154375	3527620	2321775	1649385	1875820	6103785	3619280	3649540	2712740	6886665	7591340	2426070	5026720	7057620	1.11555e+06
O94886	TMEM63A	520385	508065	1931250	NA	NA	NA	NA	NA	3312790	2513440	NA	1027970	1210430	1418410	NA	NA	NA	1777070	NA	NA	NA	1799450	NA	2477830
O94901	SUN1	1327500	1517790	NA	NA	NA	NA	NA	NA	1466420	2951270	NA	1226680	1471480	1457560	NA	NA	NA	NA	NA	NA	1914950	NA	NA	NA
O94903	PLPBP	1036860	1134740	3212120	NA	NA	NA	1641650	1134200	2020020	3877420	NA	2318275	2359080	3123970	2579940	NA	NA	2136330	1602600	1.23575e+06	NA	5492555	1255760	2352820
O94905	ERLIN2	1.26557e+06	700841	5840340	2476950	NA	987401	1931200	1638240	3397710	6794730	1260220	4104655	4059590	4654175	3241340	3980690	3618255	5387200	7100390	3.33005e+06	5907215	13076100	1836185	8403180
O94906	PRPF6	2360300	2183805	2841760	NA	NA	NA	NA	NA	3370450	4513460	NA	1943195	1474960	1970650	NA	NA	NA	2347460	NA	NA	3082935	NA	NA	NA
O94911	ABCA8	NA	NA	NA	NA	NA	NA	NA	NA	NA	NA	NA	NA	NA	NA	701424	NA	NA	NA	NA	NA	NA	NA	NA	NA
O94919	ENDOD1	1838000	1587119	7899710	1691430	1446130	1401660	1591090	1896190	2430970	7759060	1372724	2676590	2509570	2817240	1499100	2520430	3684710	3070335	2101135	2214000	1826520	3943990	1473820	5859220
O94925	GLS	858038	1026160	420996	NA	NA	NA	830382	NA	671317	1763260	718047	872457	917275	685904	888061	NA	NA	2621220	NA	NA	2104945	NA	988874	2790970
O94973	AP2A2	1978000	2113510	2040690	NA	NA	NA	NA	NA	1477620	4021190	NA	1869670	1700470	2717220	NA	NA	NA	1595680	NA	NA	3032100	1967590	NA	2204675
O94979	SEC31A	3639420	4126230	2911000	NA	1249820	NA	NA	NA	3492440	8025520	NA	3196995	3053960	5079970	NA	NA	3652130	3120415	2675300	3359870	4499905	4059645	NA	5671740
O94985	CLSTN1	1188830	1668080	4273120	NA	NA	NA	NA	NA	1903180	2532190	NA	986090	915137	NA	NA	NA	NA	1581020	NA	NA	1511600	2134710	NA	NA
O95081	AGFG2	NA	NA	NA	NA	NA	NA	NA	NA	3187220	4037910	NA	2047740	2271390	NA	NA	NA	NA	NA	NA	NA	NA	NA	NA	NA
O95139	NDUFB6	NA	NA	NA	16111600	NA	NA	NA	NA	NA	NA	NA	NA	NA	NA	NA	NA	NA	NA	NA	NA	647798	NA	NA	9844175
O95154	AKR7A3	10536150	11317350	17236850	4755390	NA	4323375	8128570	NA	8754425	25133050	3410625	10857900	11601500	9086475	16341200	8646670	8403250	13698500	1673980	1559130	19523350	25156900	7509130	20619400
O95167	NDUFA3	NA	NA	8345560	NA	NA	NA	NA	NA	NA	NA	NA	NA	NA	NA	NA	NA	NA	NA	NA	NA	NA	NA	NA	20546500
O95168	NDUFB4	3668690	3863320	3762160	NA	1715350	NA	NA	940293	8230700	8353320	NA	NA	4692750	1537560	NA	NA	NA	5981250	NA	NA	2493930	3905440	NA	2077870
O95169	NDUFB8	1064960	3128810	2060220	NA	NA	NA	NA	NA	5076065	4626780	NA	2.34466e+06	2.38489e+06	NA	NA	NA	NA	2966410	NA	NA	2718110	1597140	NA	2938860
O95182	NDUFA7	4353430	4024370	8043865	NA	NA	NA	NA	936631	6583910	4954130	NA	3376125	3714315	2894390	NA	NA	NA	7850330	NA	1505790	5797920	2303050	1285620	11521405
O95197	RTN3	NA	NA	4821600	NA	NA	NA	NA	NA	4053190	6407380	NA	2456970	2038960	3659360	1750990	NA	NA	NA	NA	NA	NA	3262855	NA	3059100
O95202	LETM1	3364140	3291160	4072845	NA	NA	NA	NA	NA	3224375	5077400	NA	1038517	2280190	3552215	NA	NA	NA	3395885	NA	NA	6041420	570027	NA	5684540
O95218	ZRANB2	851262	937286	NA	NA	NA	NA	NA	NA	684885	1317920	NA	556288	653355	996596	NA	NA	NA	685190	NA	NA	1252150	NA	NA	1579138
O95219	SNX4	NA	NA	NA	NA	NA	NA	NA	NA	NA	NA	NA	NA	NA	NA	NA	395515	332055	NA	NA	NA	NA	NA	NA	NA
O95232	LUC7L3	3600420	3913400	3933640	NA	NA	NA	NA	NA	3249815	4403310	NA	2750730	2704730	2288715	NA	NA	NA	3049110	NA	NA	5893080	2640635	NA	3937115
O95249	GOSR1	NA	NA	NA	NA	NA	NA	NA	NA	NA	NA	NA	NA	NA	NA	NA	NA	NA	NA	NA	NA	2251170	NA	NA	1739577
O95260	ATE1	NA	NA	NA	NA	NA	NA	NA	NA	NA	NA	NA	NA	NA	NA	NA	NA	NA	NA	NA	NA	NA	NA	NA	1112060
O95292	VAPB	NA	4466120	NA	NA	NA	NA	NA	NA	NA	NA	NA	NA	NA	6358140	NA	NA	NA	NA	NA	2292890	5944880	3534030	NA	3262015
O95295	SNAPIN	NA	NA	NA	NA	NA	NA	NA	NA	NA	NA	NA	NA	NA	NA	NA	NA	NA	NA	NA	NA	NA	NA	NA	4637040
O95299	NDUFA10	6144120	5132625	9803310	NA	NA	NA	2061290	2408950	8820075	14045950	960171	4290650	4327485	1964080	2605900	NA	NA	10148500	7121970	NA	6710635	4749630	2003230	13837000
O95336	PGLS	5769940	3981570	8973800	3596800	587861	NA	5221800	1715845	5069350	13038400	2781635	6068230	4818780	4491080	4458990	21951500	21297050	6188200	5394570	NA	6941080	11870550	3876205	9176810
O95340	PAPSS2	1453640	1494020	3329040	NA	NA	NA	NA	NA	1493400	2579590	NA	1383520	1452490	NA	840370	NA	NA	1641790	NA	NA	4955590	2469890	NA	5011830
O95363	FARS2	359198	NA	NA	NA	NA	NA	NA	NA	886092	905016	NA	597724	693269	NA	NA	NA	NA	NA	NA	NA	1552100	NA	NA	765194
O95372	LYPLA2	1663510	957703	731786	NA	NA	NA	NA	NA	761835	2227355	NA	494262	740557	NA	1129310	NA	NA	670870	NA	NA	2062830	2477220	NA	414808
O95373	IPO7	546385	501486	718064	401459	1496620	NA	NA	NA	1069615	1401640	NA	1001699	1091770	1255730	621472	NA	NA	857242	NA	NA	922854	1169640	NA	1796394
O95394	PGM3	3006000	5349850	3738020	NA	NA	NA	NA	NA	4073430	9747480	NA	2874230	4322570	2485010	NA	NA	3430750	4858325	NA	NA	6395360	3783690	NA	5545510
O95396	MOCS3	2482250	2572550	2822350	NA	NA	NA	NA	NA	2350110	3148900	NA	2187030	2037240	2380550	2163650	NA	NA	2993850	NA	NA	3253450	2640980	NA	2927100
O95400	CD2BP2	NA	313998	930136	NA	NA	NA	NA	NA	NA	1.47679e+06	NA	NA	NA	NA	NA	NA	NA	NA	NA	NA	769655	NA	NA	328744
O95425	SVIL	NA	NA	1.33508e+06	4978790	NA	2893340	2699270	3431870	NA	NA	3673495	745744	861322	NA	5941640	NA	1667160	NA	3769590	3372520	1373880	NA	3353655	817566
O95433	AHSA1	4426210	4774415	3792440	2930450	9723790	889349	3096410	2084576	3301630	6533710	636833	2649860	3188620	3785520	2640990	9116375	5544670	2695270	17394800	2661810	5720480	4949620	2131816	2417400
O95453	PARN	1369080	1441830	1947870	NA	NA	NA	NA	NA	1558180	2693670	NA	1410780	1433680	NA	NA	NA	NA	NA	NA	NA	2343470	1738450	NA	1534490
O95456	PSMG1	1368950	1405420	1138470	NA	NA	NA	NA	NA	2212995	2890340	NA	2493410	2560255	2414290	1589345	NA	NA	1929175	NA	523606	2096320	9413120	NA	3279470
O95466	FMNL1	339037	NA	NA	NA	NA	NA	723878	NA	NA	513723	NA	426708	402087	NA	NA	NA	NA	287398	10223000	NA	525930	7183760	NA	NA
O95479	H6PD	NA	NA	NA	NA	NA	NA	1378505	NA	NA	1230030	NA	1343440	NA	NA	1847225	1963930	1808640	NA	NA	NA	NA	1283100	NA	454972
O95486	SEC24A	NA	NA	NA	NA	NA	NA	NA	NA	NA	NA	NA	NA	NA	NA	NA	NA	NA	NA	NA	NA	NA	796483	NA	1166290
O95487	SEC24B	404715	NA	NA	NA	NA	NA	NA	NA	NA	1284590	NA	NA	NA	NA	NA	NA	NA	520599	NA	NA	1149670	NA	NA	869137
O95571	ETHE1	5405170	5800795	18344875	NA	NA	NA	NA	NA	18227150	6419580	NA	6324710	9402800	6769605	NA	NA	NA	4936220	NA	NA	6843150	3183900	NA	16633305
O95573	ACSL3	1660485	1951220	4947760	NA	NA	NA	NA	NA	1572060	2751040	NA	1954910	2860650	1612410	818628	NA	NA	4214660	NA	NA	3489365	3004430	NA	840266
O95602	POLR1A	1838550	2194180	NA	NA	NA	NA	NA	NA	1849715	NA	NA	750631	NA	NA	NA	NA	NA	NA	NA	NA	2961410	NA	NA	NA
O95630	STAMBP	3342360	3051330	2663910	NA	NA	NA	NA	NA	NA	NA	NA	NA	2735990	NA	NA	NA	NA	NA	NA	NA	3868540	NA	NA	4233250
O95639	CPSF4	664813	699647	NA	NA	NA	NA	NA	NA	591866	552161	NA	408309	399632	NA	NA	NA	NA	NA	NA	NA	1452300	NA	NA	NA
O95671	ASMTL	3409685	3497065	NA	NA	NA	NA	NA	NA	2548460	4916540	NA	1638630	NA	2378685	NA	NA	NA	3208355	NA	NA	3985160	3576845	NA	NA
O95716	RAB3D	9622210	8650550	13447030	NA	NA	NA	NA	NA	18558400	13075300	NA	7354285	7756860	4403945	NA	NA	NA	6878170	NA	NA	5843180	10638090	NA	18062500
O95721	SNAP29	1277525	1181370	2813310	NA	NA	1132390	NA	NA	1135755	1733861	NA	1651850	NA	3622985	NA	NA	NA	1912730	NA	NA	NA	NA	NA	NA
O95747	OXSR1	4615250	3463375	5792885	NA	7069330	3.74878e+06	2574920	1642830	3102750	7078400	1382360	4608780	3502220	5087950	3892060	NA	NA	6634005	8794360	8467400	11401300	6467210	2415445	8879500
O95757	HSPA4L	4474200	4667240	20000900	3043850	NA	2879950	3500790	2445640	6104030	9020600	1889880	5037820	5480630	9152850	5502030	3206600	2894090	7215900	NA	NA	12500500	10331500	2649570	16855200
O95777	LSM8	909340	1559900	1869730	NA	NA	NA	NA	NA	646041	1184700	NA	379633	NA	NA	NA	NA	NA	1148430	NA	NA	1470812	NA	NA	1974850
O95782	AP2A1	1861410	1929300	2234960	NA	NA	655815	3165000	NA	2347185	4241830	2396000	2766430	2561330	2444440	5021000	NA	NA	2956860	NA	NA	3503385	2183420	2582690	2773500
O95793	STAU1	1595645	1669907	535748	NA	NA	NA	NA	NA	1157853	2379895	359604	1.05271e+06	1488160	1709405	301964	NA	NA	1455783	457370	376613	1607980	819235	NA	3099750
O95810	CAVIN2	NA	NA	3193560	4557270	26339000	7055430	3741890	9091810	NA	NA	6471125	NA	NA	NA	6866260	NA	NA	NA	NA	3349380	NA	3050290	2153490	3301720
O95816	BAG2	1607700	2214910	1897433	6917930	3396880	3508720	6576290	4274145	4227675	5124375	6783355	2612080	1617180	3007455	6288515	8188670	8096770	2979305	4683470	4723580	4189190	6234000	5002265	5446510
O95817	BAG3	2390570	NA	3519320	7398710	NA	5146170	NA	NA	2766810	6247080	13774800	4572430	4848370	NA	9554840	NA	12928300	3493510	NA	12276000	2430720	NA	5684050	3431080
O95825	CRYZL1	NA	1586670	1443630	NA	NA	NA	NA	NA	NA	NA	NA	NA	NA	NA	NA	NA	NA	NA	NA	NA	NA	NA	NA	1791730
O95831	AIFM1	9242480	9391920	9756845	2353000	1321890	2434690	3093995	2477050	6456320	12858150	1978055	6152730	5789910	7832090	4397030	4337880	3784250	12491400	3420590	3003535	13431400	7356290	2253970	7735790
O95834	EML2	2943745	2343670	3237430	1865320	1608000	NA	2681895	2002600	3800430	14251400	2722250	2700820	3154060	2978715	4359985	2913570	3516220	4537765	5309560	2822319	4237190	7261310	1961490	4237980
O95848	NUDT14	NA	2274710	3858630	NA	NA	NA	NA	NA	NA	NA	NA	NA	NA	NA	NA	NA	NA	6202230	NA	NA	NA	NA	NA	6364990
O95861	BPNT1	NA	NA	NA	NA	NA	NA	NA	NA	NA	NA	NA	NA	NA	5721780	NA	2026790	2482350	3159860	9962604	535973	2287230	7645420	NA	5909830
O95865	DDAH2	3436345	4278320	5179750	NA	NA	1238240	5126000	4441570	3031040	3592000	5018605	2372080	2959870	5083410	8794510	3368680	3196350	3489670	NA	NA	6227100	6185460	4437465	3212800
O95870	ABHD16A	1654970	NA	1135600	NA	NA	NA	NA	NA	NA	3261420	NA	NA	NA	NA	NA	NA	NA	NA	NA	NA	NA	4285260	NA	NA
O95881	TXNDC12	NA	4376700	NA	NA	NA	NA	NA	NA	NA	9229260	NA	4503970	4971480	NA	NA	NA	NA	NA	NA	NA	5258320	5964450	NA	5032930
O95967	EFEMP2	NA	NA	NA	NA	NA	NA	NA	NA	NA	NA	NA	485477	NA	NA	NA	NA	NA	NA	NA	NA	NA	NA	1849630	NA
O95983	MBD3	2604410	NA	1741500	NA	NA	NA	NA	NA	NA	NA	NA	748130	NA	1444440	NA	NA	NA	NA	NA	NA	1506780	NA	NA	NA
O95989	NUDT3	NA	NA	1850745	3324410	NA	NA	1597350	NA	3864740	1759830	NA	1787500	1041330	NA	6613610	NA	1948240	4246065	NA	NA	NA	3526890	3880610	3066320
O95994	AGR2	NA	NA	NA	NA	NA	NA	NA	NA	2.96692e+06	11609300	NA	555179	829090	NA	NA	NA	NA	1.80283e+06	NA	NA	NA	NA	NA	5129970
O96000	NDUFB10	4976370	6543620	3820770	NA	NA	NA	414118	NA	3541190	4168190	NA	7776830	8067300	542147	1974840	NA	NA	4277450	22496800	23136800	3403770	4501310	32486400	16309300
O96007	MOCS2	NA	644731	422729	NA	NA	NA	NA	NA	433898	NA	NA	314672	NA	739686	NA	NA	NA	508380	NA	NA	1047130	1469730	399623	547212
O96008	TOMM40	3458880	3929940	5348915	NA	NA	NA	NA	NA	5192875	5792460	NA	2861680	3602600	3155550	2523350	NA	NA	6038075	NA	NA	5916870	3782605	1349100	8017690
O96011	PEX11B	NA	NA	NA	NA	NA	NA	NA	NA	NA	NA	NA	NA	NA	NA	NA	NA	NA	NA	NA	NA	NA	NA	NA	2589550
O96013	PAK4	2967130	2883950	NA	NA	NA	NA	NA	NA	NA	2375600	NA	NA	866706	NA	NA	NA	NA	NA	NA	NA	2964890	NA	NA	NA
O96019	ACTL6A	2834000	2823590	2770400	NA	NA	NA	NA	NA	3802880	5742870	NA	3443860	1.26463e+06	2232840	540754	NA	NA	1491232	NA	NA	2893645	3037440	871844	2175900
P00167	CYB5A	3967930	4562125	4726800	2714820	6974160	1738750	1523920	3490600	5491390	5506020	1766740	3669800	3671990	4242680	3295870	NA	NA	2757560	6320080	NA	5485630	4203640	2282510	5987140
P00325	ADH1B	NA	NA	NA	3301490	NA	3507490	2563195	5385440	NA	NA	3806350	NA	NA	NA	3952060	NA	NA	NA	NA	NA	NA	2643550	6436765	NA
P00326	ADH1C	NA	NA	NA	NA	NA	NA	NA	NA	NA	NA	768756	NA	NA	NA	NA	NA	NA	NA	NA	NA	NA	NA	1109810	NA
P00338	LDHA	5836260	5960860	10712880	2728940	14374200	5159820	3365565	2784185	7256230	8322260	6685850	12441700	12649300	8435965	10006115	6157645	2873240	4936300	5055220	9813800	4962565	9168015	9362245	10186200
P00352	ALDH1A1	3406090	3263380	3438215	4000680	2511920	3045895	5144150	2908290	2642720	6872740	3362580	3605300	3847620	7150130	7568640	7379350	7533000	3194710	5500210	5105905	6215990	7063970	6254440	4514670
P00367	GLUD1	20920300	12705500	43578300	4965690	6660205	NA	19959000	NA	19442600	48354600	NA	11399800	12097925	11509950	16391380	NA	NA	41250500	NA	3254620	31309150	18689500	NA	61814400
P00387	CYB5R3	2262560	3500070	2458450	6390155	6391640	2028360	6677630	4356220	3396150	3636350	3276560	2524300	2945860	6080595	6695710	7376190	7543590	3568900	9605180	5687615	3036465	9314480	5516330	4385880
P00390	GSR	3773810	3563710	3871930	1429560	2210190	2413710	1315910	2126570	4527855	11405525	2840400	3407000	2994220	5277850	3880195	2295915	2354820	9808405	1813700	2757870	5165080	4314345	2395535	6255920
P00403	MT-CO2	7730475	7816660	19856050	NA	NA	2402730	5186220	1586360	18054900	29382750	2731680	13724500	13982650	6401430	8194855	NA	NA	1897150	NA	603667	12561850	25433600	3767240	1635210
P00441	SOD1	4115790	3827195	10520100	10364865	3354210	5194000	2655440	3281780	5997125	3793890	6989640	3518440	4022285	10295200	6461215	4096560	13617200	4695980	4991560	4550700	8962620	11676400	3090190	3100930
P00450	CP	1778570	825920	1219065	44691250	2005590	2480220	4658600	3177900	1599210	1861310	2854675	1761040	1846860	1895895	3702855	7789650	7551840	1537050	5467525	3540640	1482265	2877970	4276800	1500880
P00488	F13A1	1316270	819531	NA	NA	1235650	1667090	2156285	832396	1.32904e+06	1701940	3355360	1271300	1.16079e+06	494014	1738690	NA	NA	1914445	1882820	1417340	2546980	1790280	1.62151e+06	709858
P00491	PNP	804116	555282	835129	NA	NA	NA	232394	2460390	847296	1553195	NA	4253310	3678300	833906	584321	NA	NA	920138	NA	NA	1906520	636027	NA	2630480
P00492	HPRT1	3324615	3293905	4529540	1026960	NA	NA	1243080	NA	1799570	6955640	NA	2608295	2541580	6083210	NA	NA	NA	5055075	1672820	1668140	5016210	5404740	1106320	5880630
P00505	GOT2	7768810	8694330	10949900	3652860	1538800	2959745	4565130	3412405	5233425	9983845	3081630	7221900	6300400	6855600	6715430	6511720	4807740	6707500	4089000	3842020	10544500	13756500	3886000	27743000
P00533	EGFR	869635	889159	NA	NA	NA	NA	385584	NA	2147090	2972630	NA	1104600	1025470	1249755	1430030	NA	NA	510789	NA	NA	1594570	1577810	NA	NA
P00558	PGK1	7210650	8046190	15762400	9018250	4155720	12070500	12087700	8132750	8007040	19618100	7190520	12293100	11387750	17410100	16831400	13793300	17061950	12732900	13632000	12156650	10239225	18835300	9811710	11899000
P00568	AK1	2851000	2771800	2535360	11141600	11517750	2567250	5181995	3052550	NA	3426880	2514510	2108765	1594580	2490360	5393790	17684950	17601350	2115640	9305815	4132510	3810100	3867110	5766960	5079260
P00734	F2	3499520	3806520	4415150	7203620	NA	NA	NA	NA	3752420	4727800	6087680	5865320	5882740	NA	9521710	8387865	8922485	3976400	8734410	8006830	NA	5398950	12407600	NA
P00738	HP	6323085	5382410	5022880	687416	2336260	NA	61215500	1749310	4799115	6722640	3300860	4440390	11839000	5024840	NA	4623435	8297220	9057195	10380800	10163600	2600200	5683770	2461940	5490640
P00740	F9	NA	NA	NA	NA	NA	NA	NA	NA	NA	NA	NA	NA	NA	NA	4624020	NA	NA	NA	NA	1073270	NA	NA	323597	NA
P00746	CFD	NA	NA	NA	2759050	5581830	NA	5518810	3609160	NA	NA	NA	NA	NA	NA	4783340	NA	4039580	NA	NA	NA	NA	NA	3847030	NA
P00747	PLG	3687350	3424000	2519880	5202650	NA	4162950	3724430	NA	NA	NA	7241630	5830600	6443355	2914920	8758480	12479700	11025500	5464190	8459970	8078655	2797540	8284050	9742120	NA
P00751	CFB	2013090	2314730	1654370	3464305	2784010	4001590	2646980	3693730	1907120	1966620	6101130	3346675	3093310	3451980	5091610	5776500	5548730	2225150	11356500	8646600	3430965	3230120	3971485	1513310
P00846	MT-ATP6	3595940	3641230	4058790	NA	NA	NA	NA	NA	11137900	3586260	NA	2722490	2698520	NA	2238740	NA	NA	4505630	NA	NA	7129890	3474510	1552380	10083800
P00915	CA1	2375860	2657100	2584540	2413077	4393950	2650700	1916040	1364700	3339180	2152830	NA	1724195	1630450	NA	2672680	1673550	2860910	NA	22335350	12780100	2513550	1973625	2529890	610491
P00918	CA2	NA	2265280	NA	NA	NA	NA	NA	NA	2377710	376059	NA	984725	856946	NA	NA	NA	NA	NA	6943785	6560755	NA	NA	NA	NA
P00966	ASS1	1059571	649604	660118	3157040	2187990	1520513	1769822	2789400	1.01694e+06	1113760	1889170	946077	981486	1606350	1.1935e+06	NA	NA	1358050	2287015	1844170	608138	NA	NA	824326
P01008	SERPINC1	4374700	3879300	6582310	3746730	3847770	6624230	4077875	3355230	1866560	10514700	5877010	4642390	5862590	5202050	11012500	7613990	9566480	2183190	4745895	11301180	13702300	22057400	5280480	4943770
P01009	SERPINA1	5161250	5901760	4745700	6889680	5672190	1894530	4867180	7569985	7385900	6322210	8241980	7749390	9136140	6182960	4976220	13340600	12165900	5782790	16635400	16050900	7639735	4058195	10805100	5267420
P01011	SERPINA3	3330800	3683540	1169380	4229460	8220865	3977180	3487610	8455635	3351975	2426505	4142530	3578710	4176645	4311090	9317130	7658450	7981435	2485165	10290215	11751600	4261965	4754190	6156860	662004
P01019	AGT	1521720	NA	NA	3090060	NA	NA	2844940	1130250	NA	2497900	NA	3210910	2943730	NA	2852680	70710700	7834400	NA	17101500	16683800	NA	4955360	2391655	1239230
P01023	A2M	2608945	2687550	2847260	3748470	3380205	2326665	3224710	4067460	1797525	2931185	8538765	3341550	4266740	3694170	3473635	3416540	3146320	2878590	8910120	8105870	3548265	5807330	5737015	1658810
P01024	C3	3275240	4151160	4637670	4708740	2371700	4826130	4616400	9494050	4017190	5236765	7892260	6737945	6729965	4017030	9663995	6209965	6570440	4112060	15400750	13781950	5905585	7316505	8595910	2929655
P01031	C5	NA	NA	NA	NA	NA	NA	2101940	NA	NA	NA	NA	NA	NA	NA	NA	NA	NA	NA	1036330	NA	NA	NA	NA	NA
P01033	TIMP1	NA	NA	NA	3076270	NA	NA	2831210	NA	NA	NA	NA	5413220	5541790	NA	9741970	10246700	10089500	NA	NA	NA	NA	NA	NA	NA
P01034	CST3	2927300	NA	6956580	6116860	NA	NA	NA	NA	NA	7185320	4422100	2524860	6597630	10692900	12216300	13536400	13249200	6121360	NA	NA	7509590	3670830	8219800	9060720
P01037	CST1	NA	NA	NA	NA	NA	NA	NA	NA	NA	NA	NA	5540540	5020920	NA	NA	NA	NA	NA	NA	NA	NA	NA	NA	NA
P01040	CSTA	NA	NA	NA	NA	NA	NA	NA	NA	NA	NA	NA	863136	NA	NA	NA	NA	NA	NA	NA	NA	NA	NA	NA	NA
P01042	KNG1	2077280	1776010	2211250	NA	NA	NA	2030190	2879690	NA	NA	2995465	2285690	2283330	1077470	2746520	NA	NA	3055625	NA	6860470	2829660	2551830	3834990	1942170
P01266	TG	6054700	6094675	3282720	11846100	10170900	7894085	5032080	3721275	5015010	8370010	4983885	4326135	5249410	3358350	3086010	3073660	2807180	5292680	4050850	4215285	6599175	6535280	7314610	4155885
P01303	NPY	443960	NA	5447955	2726350	5907835	4314560	NA	2599630	11828300	97936200	4153490	1772080	2044875	NA	26697980	NA	NA	8970480	2535410	NA	2005385	40577200	1620980	NA
P01591	JCHAIN	2325170	3180750	3868990	3618550	2839490	NA	2986670	7684780	4456040	2098880	12983600	7176490	8382040	5988270	3881790	6441920	7097940	2548820	17395200	15924100	2575740	3699700	3221500	2196550
P01599	IGKV1-17	6306280	6811950	NA	9253270	NA	NA	NA	18297900	9205440	NA	8578380	7083085	7287080	NA	NA	NA	NA	4831760	NA	NA	14306150	8561670	13999000	7144440
P01601	IGKV1D-16	NA	NA	NA	4179460	NA	NA	1669570	9382100	5258810	NA	7264930	3685500	3407990	NA	2612120	3577950	2665250	NA	NA	NA	6228070	NA	5748270	NA
P01619	IGKV3-20	4019480	4130155	4662515	12167300	NA	4277730	NA	25062050	9640560	NA	30047500	9121790	9010540	4261940	11351400	17902400	17807500	5545565	10496400	9129710	NA	7667945	12193100	NA
P01703	IGLV1-40	5841160	6881010	8886160	NA	NA	11934900	NA	NA	11801900	NA	22542400	11225400	11165200	8144360	NA	NA	NA	NA	24394800	25836500	NA	10817100	15406500	7106550
P01743	IGHV1-46	10659100	10606900	5945560	14349500	NA	10520900	6492200	21596500	14879900	4568300	30709900	13356100	13470200	12293800	14701400	14228400	15567800	7897070	42151100	39989900	10643300	12545600	18539300	6464300
P01762	IGHV3-11	NA	4006980	NA	NA	NA	NA	NA	8492010	NA	NA	NA	NA	6503970	NA	NA	NA	NA	NA	NA	NA	NA	NA	6722160	2031370
P01824	IGHV4-39	3402580	3601390	NA	NA	NA	NA	1613240	5260400	7021740	NA	7676750	8019020	9159950	NA	5118170	2225010	2268260	1121340	NA	NA	3792890	4497410	8110240	2117810
P01834	IGKC	95018200	113739000	NA	314392000	92855100	181029000	51543200	512687000	202442000	34029100	239779000	152940000	167219000	218676000	133690000	112483000	136277000	42511200	852987000	833596000	87783200	167360000	191647000	NA
P01859	IGHG2	4463130	4234700	10120775	9795240	420009	4111830	3296260	21775000	3026130	1670980	9189490	5758585	6376430	5033295	5092785	23496970	8426120	4160090	11017300	11678450	5005705	10943450	10511700	5506725
P01860	IGHG3	11022700	13890900	7799770	11427915	25797600	21940350	13875000	39584950	15952750	11241400	29420000	4430720	15546800	4575880	7578510	8311090	36100700	18932400	17469800	28478400	16916350	5007740	9938500	8252725
P01861	IGHG4	14660950	17126900	24485300	8975470	6957585	11218800	7484570	12519450	16765800	14252400	26680950	22385650	20175200	12337250	15078200	37166600	15421150	9439200	54205200	45634800	24311600	10688850	44770000	11143945
P01871	IGHM	NA	NA	3421670	3973370	1006360	2139010	NA	5564690	NA	NA	12943300	9604490	8656940	NA	6887500	3461010	NA	NA	7245480	7099680	NA	NA	4945360	NA
P01876	IGHA1	2799270	2875720	3665230	20970500	7297680	2235370	6539745	21239900	4070120	7317540	8642040	5493810	5155440	3721210	4314030	22504100	23779900	6238235	24299600	19666300	3966130	2443690	4429280	8365960
P01877	IGHA2	NA	NA	NA	NA	NA	NA	NA	805405	NA	NA	NA	NA	NA	NA	NA	NA	NA	NA	NA	NA	NA	NA	NA	NA
P01903	HLA-DRA	3506840	3933860	5907265	NA	NA	NA	3557670	NA	4250590	3366860	2212380	3.62487e+06	3828523	5291790	4760935	3070420	3218180	3696640	NA	NA	5018160	7081980	NA	NA
P01911	HLA-DRB1	NA	NA	NA	NA	NA	NA	NA	NA	NA	NA	NA	1756280	1961110	NA	NA	NA	NA	972197	NA	NA	NA	NA	NA	NA
P02008	HBZ	NA	NA	NA	NA	8633450	NA	NA	NA	NA	NA	NA	NA	NA	NA	NA	NA	NA	NA	21784900	NA	NA	NA	NA	NA
P02042	HBD	8079535	6427570	8961880	15882750	19410200	18138000	8340530	14102700	11172300	14580200	8136855	7063560	5169920	5305850	17174100	33835950	34040900	10881100	24926850	13985700	20430450	17977300	8759600	12670300
P02100	HBE1	NA	NA	NA	NA	1290960	NA	NA	NA	NA	NA	NA	NA	NA	NA	NA	NA	NA	NA	3082830	8520540	NA	NA	NA	NA
P02144	MB	NA	NA	11053600	NA	NA	NA	NA	NA	NA	6024720	NA	NA	3694410	NA	NA	NA	NA	2545951	NA	NA	NA	708075	NA	4248020
P02452	COL1A1	39466700	32996900	69758700	75538600	30526300	39731000	101468000	69030500	42725700	65708800	65773350	18251600	21185900	16739500	73513000	123999500	152383000	72996300	41655400	38405100	45654900	60376700	87962100	93002500
P02458	COL2A1	466712000	451902000	966788000	1375650000	58642400	245677000	1492670000	1315870000	744438000	210090000	799735000	319717000	333707000	20518900	1476310000	1566660000	1507220000	369309000	362066000	322762000	317507000	438015000	2087070000	1110570000
P02461	COL3A1	15187000	19043750	25031100	44585300	11143100	33056550	52170500	41948200	10983000	18622500	35833200	9111850	12599200	5272710	37120500	41485250	40779900	14070000	25976600	23811200	13006200	18319800	42920900	41759700
P02462	COL4A1	5747560	6015760	2849850	16932400	6939795	13049750	9202450	3446030	4366295	8953380	15317900	5716460	5519725	4521230	6878520	14197800	14012000	3722560	18221640	18080710	5335585	19204900	5094660	5080490
P02511	CRYAB	3192560	2.34155e+06	5054545	4696120	9573710	13279950	6187550	5979880	4098810	NA	6235800	5010765	2696560	3612070	7811175	6968900	5289930	NA	8013990	8317825	6951130	3133240	13530700	3864610
P02545	LMNA	5038910	5024450	11103950	8096600	7164330	6968060	9381910	6405845	7076275	15296400	8388880	8622985	10426600	6865910	18087600	20384000	15297300	6143650	12542700	13042300	6571685	12822350	12570000	10651100
P02647	APOA1	8663930	6928770	9593420	13310000	9656510	8469490	7171950	16129800	16278800	9307460	18670600	16976100	16097100	13770750	10344000	30537500	24851750	17087250	42468900	26152200	13075900	34166950	13497800	15423950
P02649	APOE	1832240	1721900	5847110	NA	NA	NA	NA	4315060	2380550	2493940	4510310	3482680	3687580	3430620	3089760	NA	NA	1935640	11367000	13740800	2496425	5989785	3323560	2330760
P02652	APOA2	1940370	NA	2469500	8804820	2382060	NA	NA	NA	2430930	NA	6815590	4314970	4953480	2155950	NA	9912210	9996160	3679250	8724610	5086160	3272300	3298590	NA	2781840
P02655	APOC2	NA	NA	NA	NA	NA	NA	NA	NA	NA	NA	NA	2104430	1199700	NA	NA	NA	NA	NA	NA	4857250	NA	NA	NA	NA
P02656	APOC3	2087105	1678355	3617985	NA	NA	NA	NA	NA	3171750	2731370	NA	3501000	2108150	3184160	NA	NA	NA	NA	10264080	7913800	NA	NA	1849370	NA
P02671	FGA	2264520	2624675	4607020	6574440	7804490	4409430	3920115	8896150	2052080	3211050	7553280	3788350	3749830	4659315	7029475	6011500	12000800	1740400	10217500	10576100	2720840	5060650	5868350	3148590
P02675	FGB	3946650	4162620	3072210	6741765	2825735	6071150	6000290	9925170	7919920	2978550	11266000	11126200	10906200	4096990	5438740	8646075	8915120	4236370	47279300	51168600	4241760	6698375	11648300	3322450
P02679	FGG	3739455	3444500	3412900	8187170	4657345	3378660	4955040	6408330	7105140	4009130	8063880	5178430	5198500	3634960	4525020	10001320	9576120	4582640	28350600	13146800	3110605	8301120	7519460	1873665
P02730	SLC4A1	4715230	4733730	3790100	NA	NA	NA	NA	NA	2268950	3955130	NA	3617230	3549460	NA	NA	NA	NA	NA	3394410	6109630	4391960	NA	3905695	NA
P02743	APCS	7189580	6246035	3282970	11552800	2665950	6605970	5412205	9537040	2111890	4294605	23975700	6587980	7203630	4826740	8304320	10134115	9918720	4476960	40490600	35928000	7987420	3534430	17099800	2457960
P02746	C1QB	NA	NA	NA	NA	NA	NA	NA	NA	NA	NA	5858120	NA	3395200	NA	1998030	NA	5576810	NA	12361345	9651945	NA	NA	NA	NA
P02747	C1QC	NA	NA	2746960	NA	NA	3263080	6235570	4999880	NA	880544	3150440	NA	NA	1861000	6637900	NA	NA	2526060	16205900	11679700	1332400	3766800	2253245	NA
P02748	C9	NA	NA	1196020	3559080	NA	NA	3545930	5142210	NA	1524620	2345980	1033960	1137000	3771930	3921159	7139260	7110600	1472870	5224290	4795510	1310005	1477910	4022895	NA
P02749	APOH	NA	NA	NA	2840390	NA	11211120	NA	4710025	NA	NA	NA	NA	NA	6576990	NA	NA	NA	NA	NA	NA	5844705	7865980	3270220	NA
P02750	LRG1	930546	998587	NA	NA	NA	NA	NA	2780750	5699210	4444280	NA	4161850	4458290	4422795	NA	NA	NA	1702470	3886250	3429160	NA	2902920	869684	NA
P02751	FN1	3083915	3944320	7257160	10275555	11448000	6197980	6696905	9320450	3824730	3713580	9732170	5252520	4943120	3517395	9620720	11446100	11066800	3068740	20484100	13320100	5347990	6608770	6855840	5228170
P02753	RBP4	NA	NA	NA	NA	NA	677832	957100	1022700	NA	NA	378368	NA	NA	1304090	1120080	NA	NA	1202230	2040190	2156260	NA	1368290	1689670	NA
P02760	AMBP	NA	NA	1165800	NA	NA	5409200	926215	3171950	491361	NA	1219440	1906680	1425930	1460830	1.40799e+06	NA	NA	NA	4103980	1771840	902475	4629820	1275390	NA
P02763	ORM1	1790385	2648945	6866360	5179515	5555030	2325161	4795270	6365205	2862710	7372860	2570210	6233835	5465840	4836970	3141480	9244205	8583790	4723370	4625480	4347150	3881210	9422660	6654195	5362840
P02765	AHSG	5580770	1489590	1124480	3181350	NA	2977365	2949990	4517570	NA	4772320	NA	2254445	2024260	2825145	2538835	7249900	6882020	2659650	9442410	9070270	5399470	4299085	4790470	2614650
P02766	TTR	4053850	4602070	9207940	8130320	8154690	5729330	5339330	5178900	5483070	6900680	6905040	9248075	9634930	7909695	6772360	14087900	13058300	7778550	10989500	8283395	7834780	13569900	8937960	13658700
P02768	ALB	6235485	6464825	4409110	11796600	21006000	13737800	13412900	21519000	13593500	35004950	10452800	11485300	11283800	9091290	7610350	17643700	15146600	8950225	18997850	15345600	7034860	19638500	11715000	3581635
P02774	GC	810002	1363505	NA	928128	2079560	4839450	6069355	8129660	3274080	2043645	3163735	6356475	4953020	2942200	3365560	3073350	2873280	2390210	4117380	5035860	5298580	2280900	10471000	1566610
P02786	TFRC	NA	NA	NA	NA	NA	NA	NA	NA	NA	NA	NA	NA	NA	NA	NA	NA	NA	NA	6512180	NA	NA	NA	NA	NA
P02787	TF	9529870	8723585	5343400	13869150	6869370	8732540	9530205	7299915	10259100	8190545	10811200	5799695	7195105	8749750	15432500	11766500	18578250	8570390	9403385	6725040	6327260	18923550	7351540	12487050
P02788	LTF	2640905	1632870	NA	6478795	NA	1848840	3916730	894222	2531960	NA	1388430	2676800	2654125	4477915	7087515	3319600	2961140	NA	3897310	3801290	2.04809e+06	687019	NA	NA
P02790	HPX	3732560	3630250	1911200	11982350	6088620	11644400	8348965	9355720	4654610	5140300	8358950	6243170	6196360	6878130	12005095	35345200	59513800	6902155	41514550	18260575	6526640	6940975	7925540	6295075
P02792	FTL	14503000	15503750	15425800	3803700	7865050	21452260	3161395	3759560	9779790	10836000	11444100	7016845	7046680	11255500	6425570	7398810	7230090	20276000	25670500	15043500	26157600	17052000	6544200	15174800
P02794	FTH1	8773160	8899260	46996050	4847590	4633570	6211120	5174360	2862535	8241050	12724100	4783885	8601230	10432700	14586800	10749350	8547370	8825275	12541400	6346525	16376600	22869100	19000600	4595780	19154100
P03928	MT-ATP8	NA	NA	NA	NA	NA	NA	NA	NA	NA	NA	NA	NA	NA	NA	NA	NA	NA	NA	NA	NA	NA	NA	NA	4122450
P03952	KLKB1	NA	NA	NA	NA	NA	2619790	NA	NA	NA	NA	NA	NA	NA	3300430	NA	NA	NA	NA	NA	NA	1089670	NA	NA	NA
P04003	C4BPA	NA	NA	NA	4538300	11696100	NA	NA	NA	NA	NA	NA	3965600	2981155	NA	2211760	NA	NA	NA	3602235	3500735	NA	NA	6334880	NA
P04004	VTN	3453470	4332100	7074430	6388820	11120100	10202310	5722700	21447000	6403300	11257850	17275600	7905660	8406735	5433680	22037300	19980300	20324300	7982460	15541900	20076500	9785430	17006600	16968100	3344360
P04040	CAT	5458405	5574920	5306855	1597630	2143680	4416900	3418710	2533240	6653640	8209850	2772390	3405250	3653210	4737665	6184055	28178955	4828710	7906370	7455440	6672200	7726870	2807690	5319740	10102400
P04062	GBA	NA	NA	NA	NA	NA	NA	NA	NA	NA	2871880	NA	NA	2891860	NA	NA	NA	NA	NA	NA	NA	NA	NA	NA	NA
P04066	FUCA1	4969910	4379570	6703375	NA	NA	NA	NA	NA	7199400	7901750	NA	2401085	2943845	3786960	1722170	1666460	1661400	5483665	NA	NA	5890905	4545725	NA	10024400
[truncated: 3,248 more rows]

## Sheet: Table S3E
Table S3E Differentially expressed proteins using CiRT
[truncated: 1,556 more rows]

[truncated: 1 more sheets: Table S3F]
