# Supplementary material for: DPHL: A DIA Pan-human Protein Mass Spectrometry Library for Robust Biomarker Discovery
Source: Genomics Proteomics Bioinformatics. 2020 Aug 12;18(2):104–19. doi: 10.1016/j.gpb.2019.11.008 (PMC7646093; doi:10.1016/j.gpb.2019.11.008)
Supplement: Supplementary Table S4 — PCa biomarker discovery. A. 400 proteins selected by random forest. B. DAVID enrichment analysis. C. 86 shortlisted proteins. [file mmc14.xlsx]

## Sheet: Table S4 legend
Table S4 Prostate biomarker discovery
A. 400 proteins selected by random forest. B. DAVID enrichment analysis. C. 86 shortlisted proteins.

## Sheet: Table S4A 
Table S4A 400 proteins selected by random forest
Input ID	Gene ID	Type	Tax ID	Homologene gene ID	Homologene gene tax ID	Gene symbol	Description	Biological process (GO)	Kinase class (UniProt)	Protein function (Protein atlas)	Subcellular location (Protein atlas)	Drug (DrugBank)	Canonical pathways	Hallmark gene sets	R-HSA-71291 Metabolism of amino acids and	R-HSA-8953854 Metabolism of RNA	R-HSA-72766 Translation	GO:0055086 nucleobase-containing small mo	hsa00280 Valine, leucine and isoleucine	GO:0006401 RNA catabolic process	R-HSA-9010553 Regulation of expression of SL	GO:0072657 protein localization to membra	hsa00640 Propanoate metabolism	GO:0006403 RNA localization	GO:0017144 drug metabolic process	GO:0044282 small molecule catabolic proce	R-HSA-379724 tRNA Aminoacylation	GO:0044403 symbiont process	GO:0048193 Golgi vesicle transport	R-HSA-5668914 Diseases of metabolism	GO:0034660 ncRNA metabolic process	GO:0031329 regulation of cellular catabol	GO:1990542 mitochondrial transmembrane tr	GO:0036230 granulocyte activation
TMED2	10959	Symbol	H. sapiens	10959	H. sapiens	TMED2	transmembrane p24 trafficking protein 2	GO:0048205 COPI coating of Golgi vesicle;GO:0048200 Golgi transport vesicle coating;GO:0035964 COPI-coated vesicle budding		Transporters	Vesicles(Supported)			(M5910)HALLMARK PROTEIN SECRETION; (M5898)HALLMARK DNA REPAIR	0	0	0	0	0	0	1	1	0	0	0	0	0	0	1	0	0	0	0	0
ACADSB	36	Symbol	H. sapiens	36	H. sapiens	ACADSB	acyl-CoA dehydrogenase short/branched chain	GO:0009083 branched-chain amino acid catabolic process;GO:0009081 branched-chain amino acid metabolic process;GO:0009063 cellular amino acid catabolic process		Enzymes/ENZYME proteins/Oxidoreductases	Mitochondria(Supported)	L-Isoleucine (Oxidoreductase activity, acting on the ch-ch group of donors, with a flavin as acceptor);Valproic Acid (Oxidoreductase activity, acting on the ch-ch group of donors, with a flavin as acceptor)		(M5936)HALLMARK OXIDATIVE PHOSPHORYLATION	1	0	0	1	1	0	0	0	0	0	0	1	0	0	0	0	0	0	0	0
CPSF7	79869	Symbol	H. sapiens	79869	H. sapiens	CPSF7	cleavage and polyadenylation specific factor 7	GO:0110104 mRNA alternative polyadenylation;GO:1990120 messenger ribonucleoprotein complex assembly;GO:0098789 pre-mRNA cleavage required for polyadenylation			Cytosol;Nucleoplasm(Supported)				0	1	0	0	0	1	0	0	0	0	0	0	0	0	0	0	0	0	0	0
EBNA1BP2	10969	Symbol	H. sapiens	10969	H. sapiens	EBNA1BP2	EBNA1 binding protein 2	GO:0042273 ribosomal large subunit biogenesis;GO:0006364 rRNA processing;GO:0016072 rRNA metabolic process			Nucleoli(Enhanced)				0	1	1	0	0	0	0	0	0	0	0	0	0	0	0	0	1	0	0	0
ACSL3	2181	Symbol	H. sapiens	2181	H. sapiens	ACSL3	acyl-CoA synthetase long chain family member 3	GO:2001247 positive regulation of phosphatidylcholine biosynthetic process;GO:0042998 positive regulation of Golgi to plasma membrane protein transport;GO:0035338 long-chain fatty-acyl-CoA biosynthetic process		Enzymes/ENZYME proteins/Ligase	Lipid droplets;Nucleoli(Approved)	Icosapent (Protein kinase binding)		(M5908)HALLMARK ANDROGEN RESPONSE; (M5924)HALLMARK MTORC1 SIGNALING	0	0	1	1	0	0	0	1	0	0	0	1	0	0	1	0	0	0	0	0
NME3	4832	Symbol	H. sapiens	4832	H. sapiens	NME3	NME/NM23 nucleoside diphosphate kinase 3	GO:0006183 GTP biosynthetic process;GO:0006228 UTP biosynthetic process;GO:0006241 CTP biosynthetic process		Enzymes/ENZYME proteins/Transferases	Cytosol;Nucleoplasm(Approved)			(M5898)HALLMARK DNA REPAIR	0	0	0	1	0	0	0	0	0	0	0	0	0	0	0	0	0	0	0	0
RPL17	6139	Symbol	H. sapiens	6139	H. sapiens	RPL17	ribosomal protein L17	GO:0006614 SRP-dependent cotranslational protein targeting to membrane;GO:0006613 cotranslational protein targeting to membrane;GO:0000184 nuclear-transcribed mRNA catabolic process, nonsense-mediated decay		Ribosomal proteins	Cytosol;Endoplasmic reticulum(Supported)				1	1	1	0	0	1	1	1	0	0	0	0	0	0	0	0	0	0	0	0
UAP1	6675	Symbol	H. sapiens	6675	H. sapiens	UAP1	UDP-N-acetylglucosamine pyrophosphorylase 1	GO:0006048 UDP-N-acetylglucosamine biosynthetic process;GO:0006047 UDP-N-acetylglucosamine metabolic process;GO:0046349 amino sugar biosynthetic process		Enzymes/ENZYME proteins/Transferases	Cytosol(Supported)Nucleoplasm;Plasma membrane(Approved)	Uridine-Diphosphate-N-Acetylgalactosamine (Udp-n-acetylglucosamine diphosphorylase activity);Uridine-Diphosphate-N-Acetylglucosamine (Udp-n-acetylglucosamine diphosphorylase activity)		(M5908)HALLMARK ANDROGEN RESPONSE	0	0	0	1	0	0	0	0	0	0	0	0	0	0	1	0	0	0	0	0
SRP9	6726	Symbol	H. sapiens	6726	H. sapiens	SRP9	signal recognition particle 9	GO:0006616 SRP-dependent cotranslational protein targeting to membrane, translocation;GO:0045900 negative regulation of translational elongation;GO:0006614 SRP-dependent cotranslational protein targeting to membrane		Transporters/Primary Active Transporters			(M182)PID IL3 PATHWAY	(M5957)HALLMARK PANCREAS BETA CELLS	0	0	1	0	0	0	0	1	0	0	0	0	0	0	0	0	0	0	0	0
PGM3	5238	Symbol	H. sapiens	5238	H. sapiens	PGM3	phosphoglucomutase 3	GO:0006041 glucosamine metabolic process;GO:0019255 glucose 1-phosphate metabolic process;GO:0006048 UDP-N-acetylglucosamine biosynthetic process		Enzymes/ENZYME proteins/Isomerase	Cytosol;Nucleoplasm(Approved)			(M5908)HALLMARK ANDROGEN RESPONSE	0	0	0	1	0	0	0	0	0	0	0	0	0	0	1	0	0	0	0	0
PKP3	11187	Symbol	H. sapiens	11187	H. sapiens	PKP3	plakophilin 3	GO:0002159 desmosome assembly;GO:0070268 cornification;GO:0002934 desmosome organization			Cell Junctions(Enhanced)Cytosol;Nucleoplasm(Approved)			(M5907)HALLMARK ESTROGEN RESPONSE LATE	0	0	1	0	0	1	0	1	0	0	0	0	0	0	0	0	0	1	0	0
SAR1A	56681	Symbol	H. sapiens	56681	H. sapiens	SAR1A	secretion associated Ras related GTPase 1A	GO:0003400 regulation of COPII vesicle coating;GO:0048209 regulation of vesicle targeting, to, from or within Golgi;GO:0070863 positive regulation of protein exit from endoplasmic reticulum			Endoplasmic reticulum(Supported)				0	0	0	0	0	0	0	0	0	0	0	0	0	0	1	0	0	0	0	0
POLDIP2	26073	Symbol	H. sapiens	26073	H. sapiens	POLDIP2	DNA polymerase delta interacting protein 2	GO:0016242 negative regulation of macroautophagy;GO:0070584 mitochondrion morphogenesis;GO:0010507 negative regulation of autophagy			Mitochondria(Approved)				0	0	0	0	0	0	0	0	0	0	0	0	0	0	0	0	0	1	1	0
ERGIC1	57222	Symbol	H. sapiens	57222	H. sapiens	ERGIC1	endoplasmic reticulum-golgi intermediate compartment 1	GO:0006890 retrograde vesicle-mediated transport, Golgi to ER;GO:0006888 ER to Golgi vesicle-mediated transport;GO:0048193 Golgi vesicle transport			Vesicles(Enhanced)Nucleoplasm(Supported)				0	0	0	0	0	0	0	0	0	0	0	0	0	0	1	0	0	0	0	0
ATP2C1	27032	Symbol	H. sapiens	27032	H. sapiens	ATP2C1	ATPase secretory pathway Ca2+ transporting 1	GO:0032468 Golgi calcium ion homeostasis;GO:0032472 Golgi calcium ion transport;GO:0071421 manganese ion transmembrane transport		Enzymes/ENZYME proteins/Hydrolases;Transporters/Primary Active Transporters	Golgi apparatus(Supported)	Enflurane (Signal transducer activity);Isoflurane (Signal transducer activity);Methoxyflurane (Signal transducer activity);Halothane (Signal transducer activity);Desflurane (Signal transducer activity);Sevoflurane (Signal transducer activity);Calcium (Signal transducer activity)		(M5942)HALLMARK UV RESPONSE DN; (M5932)HALLMARK INFLAMMATORY RESPONSE	0	0	0	0	0	0	1	0	0	0	0	0	0	0	0	0	0	0	0	0
PNPT1	87178	Symbol	H. sapiens	87178	H. sapiens	PNPT1	polyribonucleotide nucleotidyltransferase 1	GO:2000627 positive regulation of miRNA catabolic process;GO:0097222 mitochondrial mRNA polyadenylation;GO:0000962 positive regulation of mitochondrial RNA catabolic process		Enzymes/ENZYME proteins/Transferases	Mitochondria(Enhanced)			(M5911)HALLMARK INTERFERON ALPHA RESPONSE; (M5913)HALLMARK INTERFERON GAMMA RESPONSE	0	1	0	0	0	1	1	0	0	1	0	0	0	0	0	0	1	1	1	0
ACAD8	27034	Symbol	H. sapiens	27034	H. sapiens	ACAD8	acyl-CoA dehydrogenase family member 8	GO:0006574 valine catabolic process;GO:0006573 valine metabolic process;GO:0009083 branched-chain amino acid catabolic process				Methacrylyl-Coenzyme A (Oxidoreductase activity, acting on the ch-ch group of donors, with a flavin as acceptor);Flavin adenine dinucleotide (Oxidoreductase activity, acting on the ch-ch group of donors, with a flavin as acceptor)			1	0	0	0	1	0	0	0	0	0	0	1	0	0	0	0	0	0	0	0
TIAL1	7073	Symbol	H. sapiens	7073	H. sapiens	TIAL1	TIA1 cytotoxic granule associated RNA binding protein like 1	GO:0008543 fibroblast growth factor receptor signaling pathway;GO:0044344 cellular response to fibroblast growth factor stimulus;GO:0017145 stem cell division			Nucleus;Vesicles(Approved)			(M5915)HALLMARK APICAL JUNCTION	0	0	0	0	0	0	0	0	0	0	0	0	0	0	0	0	0	0	0	0
EML4	27436	Symbol	H. sapiens	27436	H. sapiens	EML4	EMAP like 4	GO:0000226 microtubule cytoskeleton organization;GO:0007017 microtubule-based process;GO:0000278 mitotic cell cycle			Microtubules(Supported)Cytosol;Intermediate filaments(Approved)				0	0	0	0	0	0	0	0	0	0	0	0	0	0	0	0	0	0	0	0
BAIAP2	10458	Symbol	H. sapiens	10458	H. sapiens	BAIAP2	BAI1 associated protein 2	GO:0038096 Fc-gamma receptor signaling pathway involved in phagocytosis;GO:2000251 positive regulation of actin cytoskeleton reorganization;GO:0002431 Fc receptor mediated stimulatory signaling pathway			Cytosol;Plasma membrane(Enhanced)		(M278)PID RAC1 PATHWAY; (M81)PID CDC42 PATHWAY; (M164)PID ERBB1 DOWNSTREAM PATHWAY	(M5915)HALLMARK APICAL JUNCTION; (M5939)HALLMARK P53 PATHWAY	0	0	0	0	0	0	0	0	0	0	0	0	0	0	0	0	0	0	0	0
RAB27B	5874	Symbol	H. sapiens	5874	H. sapiens	RAB27B	RAB27B, member RAS oncogene family	GO:0099641 anterograde axonal protein transport;GO:0032402 melanosome transport;GO:0099640 axo-dendritic protein transport			Cytosol;Golgi apparatus;Plasma membrane(Uncertain)				0	0	0	0	0	0	0	0	0	0	0	0	0	0	1	0	0	0	0	1
CRAT	1384	Symbol	H. sapiens	1384	H. sapiens	CRAT	carnitine O-acetyltransferase	GO:0033540 fatty acid beta-oxidation using acyl-CoA oxidase;GO:0019254 carnitine metabolic process, CoA-linked;GO:0006625 protein targeting to peroxisome		Enzymes/ENZYME proteins/Transferases;Transporters	Nuclear membrane;Nucleoplasm(Approved)	L-Carnitine (Receptor binding);Coenzyme A (Receptor binding);(3-Carboxy-2-(R)-Hydroxy-Propyl)-Trimethyl-Ammonium (Receptor binding)		(M5949)HALLMARK PEROXISOME; (M5935)HALLMARK FATTY ACID METABOLISM; (M5909)HALLMARK MYOGENESIS	0	0	1	0	0	0	0	0	0	0	0	1	0	0	0	0	0	0	1	0
TXNRD2	10587	Symbol	H. sapiens	10587	H. sapiens	TXNRD2	thioredoxin reductase 2	GO:0000305 response to oxygen radical;GO:0098869 cellular oxidant detoxification;GO:1990748 cellular detoxification		Enzymes/ENZYME proteins/Oxidoreductases	Cytosol;Mitochondria(Supported)	motexafin gadolinium (Thioredoxin-disulfide reductase activity)		(M5938)HALLMARK REACTIVE OXIGEN SPECIES PATHWAY	0	0	0	0	0	0	1	0	0	0	0	0	0	0	0	0	0	0	0	0
FECH	2235	Symbol	H. sapiens	2235	H. sapiens	FECH	ferrochelatase	GO:0070541 response to platinum ion;GO:0071549 cellular response to dexamethasone stimulus;GO:0046501 protoporphyrinogen IX metabolic process		Enzymes/ENZYME proteins/Lyases		Cholic Acid (Iron-responsive element binding);Cholic Acid (Ferrochelatase activity)	(M255)PID HIF1 TFPATHWAY	(M5945)HALLMARK HEME METABOLISM	0	0	0	1	0	0	0	0	0	0	0	0	0	0	0	0	0	0	0	0
ARFGEF3	57221	Symbol	H. sapiens	57221	H. sapiens	ARFGEF3	ARFGEF family member 3	GO:0032012 regulation of ARF protein signal transduction;GO:0032011 ARF protein signal transduction;GO:0010923 negative regulation of phosphatase activity							0	0	0	0	0	0	0	0	0	0	0	0	0	0	0	0	0	0	0	0
EIF2B4	8890	Symbol	H. sapiens	8890	H. sapiens	EIF2B4	eukaryotic translation initiation factor 2B subunit delta	GO:0001541 ovarian follicle development;GO:0014003 oligodendrocyte development;GO:0050852 T cell receptor signaling pathway			Actin filaments;Nuclear membrane(Approved)				0	0	1	0	0	0	0	0	0	1	0	0	0	0	0	0	0	0	0	0
CANT1	124583	Symbol	H. sapiens	124583	H. sapiens	CANT1	calcium activated nucleotidase 1	GO:0043312 neutrophil degranulation;GO:0002283 neutrophil activation involved in immune response;GO:0030166 proteoglycan biosynthetic process		Enzymes/ENZYME proteins/Hydrolases		Phosphomethylphosphonic Acid Guanosyl Ester (Uridine-diphosphatase activity);Tris (Uridine-diphosphatase activity)		(M5898)HALLMARK DNA REPAIR; (M5906)HALLMARK ESTROGEN RESPONSE EARLY	0	0	0	1	0	0	0	0	0	0	0	0	0	0	0	0	0	0	0	1
STAU1	6780	Symbol	H. sapiens	6780	H. sapiens	STAU1	staufen double-stranded RNA binding protein 1	GO:0046726 positive regulation by virus of viral protein levels in host cell;GO:1900273 positive regulation of long-term synaptic potentiation;GO:0046719 regulation by virus of viral protein levels in host cell			Cytosol(Supported)			(M5893)HALLMARK MITOTIC SPINDLE	0	0	0	0	0	0	0	0	0	0	0	0	0	1	0	0	0	0	0	0
MOV10	4343	Symbol	H. sapiens	4343	H. sapiens	MOV10	Mov10 RISC complex RNA helicase	GO:0150011 regulation of neuron projection arborization;GO:0061158 3'-UTR-mediated mRNA destabilization;GO:0010526 negative regulation of transposition, RNA-mediated		Enzymes/ENZYME proteins/Hydrolases	Cytosol(Approved)			(M5911)HALLMARK INTERFERON ALPHA RESPONSE	0	1	1	0	0	1	1	0	0	0	0	0	0	0	0	0	0	1	0	0
NARS	4677	Symbol	H. sapiens	4677	H. sapiens	NARS	asparaginyl-tRNA synthetase	GO:0006421 asparaginyl-tRNA aminoacylation;GO:0006418 tRNA aminoacylation for protein translation;GO:0043039 tRNA aminoacylation		Enzymes/ENZYME proteins/Ligase	Cytosol(Approved)	L-Asparagine (Nucleic acid binding)			1	0	1	0	0	0	0	0	0	0	0	0	1	0	0	0	1	0	0	0
SLC25A13	10165	Symbol	H. sapiens	10165	H. sapiens	SLC25A13	solute carrier family 25 member 13	GO:0070778 L-aspartate transmembrane transport;GO:0015810 aspartate transmembrane transport;GO:0015813 L-glutamate transmembrane transport		Transporters/Electrochemical Potential-driven transporters	Mitochondria(Supported)	L-Aspartic Acid (Transporter activity)		(M5937)HALLMARK GLYCOLYSIS	0	0	0	1	0	0	0	0	0	0	1	0	0	0	0	0	0	0	1	0
PSMD6	9861	Symbol	H. sapiens	9861	H. sapiens	PSMD6	proteasome 26S subunit, non-ATPase 6	GO:0043312 neutrophil degranulation;GO:0002283 neutrophil activation involved in immune response;GO:0042119 neutrophil activation			Golgi apparatus;Vesicles(Supported)				1	1	0	0	0	0	1	0	0	0	0	0	0	0	0	0	0	0	0	1
AP2A2	161	Symbol	H. sapiens	161	H. sapiens	AP2A2	adaptor related protein complex 2 subunit alpha 2	GO:0032802 low-density lipoprotein particle receptor catabolic process;GO:0050690 regulation of defense response to virus by virus;GO:0060071 Wnt signaling pathway, planar cell polarity pathway			Vesicles(Supported)Nucleoplasm(Approved)				0	0	0	0	0	0	1	0	0	0	0	0	0	1	1	0	0	0	0	1
ABHD11	83451	Symbol	H. sapiens	83451	H. sapiens	ABHD11	abhydrolase domain containing 11	GO:0008150 biological_process			Mitochondria(Supported)				0	0	0	0	0	0	0	0	0	0	0	0	0	0	0	0	0	0	0	0
GSTZ1	2954	Symbol	H. sapiens	2954	H. sapiens	GSTZ1	glutathione S-transferase zeta 1	GO:0010510 regulation of acetyl-CoA biosynthetic process from pyruvate;GO:0050812 regulation of acyl-CoA biosynthetic process;GO:0006086 acetyl-CoA biosynthetic process from pyruvate		Enzymes/ENZYME proteins/{Isomerase,Transferases}	Cytosol;Nucleus(Approved)	Glutathione (Protein homodimerization activity);1,4-Dithiothreitol (Protein homodimerization activity)		(M5935)HALLMARK FATTY ACID METABOLISM	1	0	0	1	1	1	0	0	1	0	1	1	0	0	0	0	0	0	0	0
RBM47	54502	Symbol	H. sapiens	54502	H. sapiens	RBM47	RNA binding motif protein 47	GO:0016554 cytidine to uridine editing;GO:0016553 base conversion or substitution editing;GO:0002244 hematopoietic progenitor cell differentiation			Cytosol;Nucleoplasm(Supported)				0	0	0	0	0	0	0	0	0	0	0	0	0	0	0	0	0	0	0	0
ALDH18A1	5832	Symbol	H. sapiens	5832	H. sapiens	ALDH18A1	aldehyde dehydrogenase 18 family member A1	GO:0055129 L-proline biosynthetic process;GO:0006592 ornithine biosynthetic process;GO:0019240 citrulline biosynthetic process		Enzymes/ENZYME proteins/{Oxidoreductases,Transferases}	Mitochondria(Enhanced)	L-Glutamic Acid (Poly(a) rna binding)		(M5922)HALLMARK UNFOLDED PROTEIN RESPONSE	1	0	0	1	0	0	0	0	0	0	1	0	0	0	0	0	0	0	0	0
HSP90AA1	3320	Symbol	H. sapiens	3320	H. sapiens	HSP90AA1	heat shock protein 90 alpha family class A member 1	GO:1902949 positive regulation of tau-protein kinase activity;GO:0045040 protein import into mitochondrial outer membrane;GO:1902947 regulation of tau-protein kinase activity			Cytosol(Enhanced)	Rifabutin (Tpr domain binding);Nedocromil (Tpr domain binding);9-Butyl-8-(2,5-Dimethoxy-Benzyl)-9h-Purin-6-Ylamine (Tpr domain binding);Geldanamycin (Tpr domain binding);8-(2-Chloro-3,4,5-Trimethoxy-Benzyl)-2-Fluoro-9-Pent-4-Ylnyl-9h-Purin-6-Ylamine (Tpr domain binding);9-Butyl-8-(3,4,5-Trimethoxybenzyl)-9h-Purin-6-Amine (Tpr domain binding);4-(1,3-Benzodioxol-5-Yl)-5-(5-Ethyl-2,4-Dihydroxyphenyl…	(M201)PID ERBB NETWORK PATHWAY; (M180)PID HIF1A PATHWAY; (M226)PID VEGFR1 PATHWAY	(M5935)HALLMARK FATTY ACID METABOLISM	0	1	1	1	0	0	1	1	0	0	1	0	0	0	1	1	0	1	1	1
GOLGA2	2801	Symbol	H. sapiens	2801	H. sapiens	GOLGA2	golgin A2	GO:1904668 positive regulation of ubiquitin protein ligase activity;GO:0060050 positive regulation of protein glycosylation;GO:0048208 COPII vesicle coating			Golgi apparatus(Enhanced)		(M129)PID PLK1 PATHWAY		0	0	0	1	0	0	1	0	0	0	0	0	0	0	1	0	0	1	0	0
FAM120A	23196	Symbol	H. sapiens	23196	H. sapiens	FAM120A	family with sequence similarity 120A				Cytosol(Enhanced)			(M5926)HALLMARK MYC TARGETS V1	0	0	0	0	0	0	0	0	0	0	0	0	0	0	0	0	0	0	0	0
ECI1	1632	Symbol	H. sapiens	1632	H. sapiens	ECI1	enoyl-CoA delta isomerase 1	GO:0006635 fatty acid beta-oxidation;GO:0009062 fatty acid catabolic process;GO:0019395 fatty acid oxidation		Enzymes/ENZYME proteins/Isomerase		Octanoyl-Coenzyme A (Intramolecular oxidoreductase activity);Benzamidine (Intramolecular oxidoreductase activity)		(M5935)HALLMARK FATTY ACID METABOLISM; (M5936)HALLMARK OXIDATIVE PHOSPHORYLATION	0	0	0	0	0	0	0	0	0	0	0	1	0	0	0	1	0	0	0	0
APPL2	55198	Symbol	H. sapiens	55198	H. sapiens	APPL2	adaptor protein, phosphotyrosine interacting with PH domain and leucine zipper 2	GO:1905451 positive regulation of Fc-gamma receptor signaling pathway involved in phagocytosis;GO:1905303 positive regulation of macropinocytosis;GO:0034143 regulation of toll-like receptor 4 signaling pathway							0	0	0	0	0	0	0	0	0	0	0	1	0	0	0	0	0	0	0	0
SRP68	6730	Symbol	H. sapiens	6730	H. sapiens	SRP68	signal recognition particle 68	GO:0006614 SRP-dependent cotranslational protein targeting to membrane;GO:0006613 cotranslational protein targeting to membrane;GO:0045047 protein targeting to ER		Transporters/Primary Active Transporters	Cytosol;Focal adhesion sites(Enhanced)				0	0	1	0	0	0	0	1	0	0	0	0	0	0	0	0	0	0	0	0
PSMD12	5718	Symbol	H. sapiens	5718	H. sapiens	PSMD12	proteasome 26S subunit, non-ATPase 12	GO:0043312 neutrophil degranulation;GO:0002283 neutrophil activation involved in immune response;GO:0042119 neutrophil activation			Cytosol;Microtubules;Nucleus(Approved)			(M5924)HALLMARK MTORC1 SIGNALING	1	1	0	0	0	0	1	0	0	0	0	0	0	0	0	0	0	0	0	1
AIFM1	9131	Symbol	H. sapiens	9131	H. sapiens	AIFM1	apoptosis inducing factor mitochondria associated 1	GO:1904045 cellular response to aldosterone;GO:1902510 regulation of apoptotic DNA fragmentation;GO:1904044 response to aldosterone				Flavin adenine dinucleotide (Oxidoreductase activity, acting on nad(p)h);MCC (Oxidoreductase activity, acting on nad(p)h)	(M144)PID CERAMIDE PATHWAY	(M5905)HALLMARK ADIPOGENESIS; (M5936)HALLMARK OXIDATIVE PHOSPHORYLATION	0	0	0	0	0	1	0	0	0	0	0	0	0	0	0	0	0	1	0	0
DARS2	55157	Symbol	H. sapiens	55157	H. sapiens	DARS2	aspartyl-tRNA synthetase 2, mitochondrial	GO:0070145 mitochondrial asparaginyl-tRNA aminoacylation;GO:0006421 asparaginyl-tRNA aminoacylation;GO:0070127 tRNA aminoacylation for mitochondrial protein translation		Enzymes/ENZYME proteins/Ligase	Mitochondria(Supported)Nucleus(Approved)	L-Aspartic Acid (Trna binding)			1	0	1	0	0	0	0	0	0	0	0	0	1	0	0	0	1	0	0	0
FLNC	2318	Symbol	H. sapiens	2318	H. sapiens	FLNC	filamin C	GO:0048747 muscle fiber development;GO:0055002 striated muscle cell development;GO:0055001 muscle cell development		Transporters/Accessory Factors Involved in Transport	Cytosol;Plasma membrane(Supported)		(M16801)SIG REGULATION OF THE ACTIN CYTOSKELETON BY RHO GTPASES	(M5915)HALLMARK APICAL JUNCTION	0	0	0	0	0	0	0	0	0	0	0	0	0	0	0	0	0	0	0	0
TBCA	6902	Symbol	H. sapiens	6902	H. sapiens	TBCA	tubulin folding cofactor A	GO:0007023 post-chaperonin tubulin folding pathway;GO:0007021 tubulin complex assembly;GO:0006457 protein folding			Microtubules;Nucleoli(Supported)				0	0	0	0	0	0	0	0	0	0	0	0	0	0	0	0	0	0	0	0
HID1	283987	Symbol	H. sapiens	283987	H. sapiens	HID1	HID1 domain containing	GO:0031001 response to brefeldin A;GO:0046677 response to antibiotic;GO:0006886 intracellular protein transport			Cytosol;Golgi apparatus(Supported)				0	0	0	0	0	0	0	0	0	0	0	0	0	0	0	0	0	0	0	0
ACACA	31	Symbol	H. sapiens	31	H. sapiens	ACACA	acetyl-CoA carboxylase alpha	GO:0006853 carnitine shuttle;GO:2001295 malonyl-CoA biosynthetic process;GO:2001293 malonyl-CoA metabolic process		Enzymes/ENZYME proteins/Ligase	Cytosol(Supported)Actin filaments;Nucleoli fibrillar center(Uncertain)	Biotin (Metal ion binding)		(M5923)HALLMARK PI3K AKT MTOR SIGNALING; (M5924)HALLMARK MTORC1 SIGNALING	0	0	0	1	0	0	0	0	1	0	0	1	0	0	0	1	0	0	1	0
SEC23B	10483	Symbol	H. sapiens	10483	H. sapiens	SEC23B	Sec23 homolog B, coat complex II component	GO:0090110 cargo loading into COPII-coated vesicle;GO:0090114 COPII-coated vesicle budding;GO:0035459 cargo loading into vesicle			Vesicles(Supported)				0	0	0	0	0	0	0	0	0	0	0	0	0	0	1	0	0	0	0	0
LETM1	3954	Symbol	H. sapiens	3954	H. sapiens	LETM1	leucine zipper and EF-hand containing transmembrane protein 1	GO:0099093 calcium export from the mitochondrion;GO:0051209 release of sequestered calcium ion into cytosol;GO:0097553 calcium ion transmembrane import into cytosol		Transporters/Electrochemical Potential-driven transporters	Mitochondria(Enhanced)				0	0	0	0	0	0	1	0	0	0	0	0	0	0	0	0	0	0	1	0
MUT	4594	Gene_synonym	H. sapiens	4594	H. sapiens	MMUT	methylmalonyl-CoA mutase	GO:0050667 homocysteine metabolic process;GO:0009235 cobalamin metabolic process;GO:0000096 sulfur amino acid metabolic process		Enzymes/ENZYME proteins/Isomerase	Cytosol;Mitochondria(Approved)	Cyanocobalamin (Modified amino acid binding);Hydroxocobalamin (Modified amino acid binding)			1	0	0	1	1	0	0	0	1	0	1	1	0	0	0	1	0	0	0	0
STX7	8417	Symbol	H. sapiens	8417	H. sapiens	STX7	syntaxin 7	GO:1902685 positive regulation of receptor localization to synapse;GO:0001916 positive regulation of T cell mediated cytotoxicity;GO:0001914 regulation of T cell mediated cytotoxicity			Lysosomes(Enhanced)			(M5910)HALLMARK PROTEIN SECRETION	0	0	0	0	0	0	0	1	0	1	0	0	0	0	1	0	0	0	0	0
LARS	51520	Symbol	H. sapiens	51520	H. sapiens	LARS	leucyl-tRNA synthetase	GO:0006425 glutaminyl-tRNA aminoacylation;GO:0006429 leucyl-tRNA aminoacylation;GO:1990253 cellular response to leucine starvation		Enzymes/ENZYME proteins/Ligase	Cytosol(Supported)Nuclear bodies(Approved)	L-Leucine (Leucine-trna ligase activity)			1	0	1	0	0	0	0	0	0	0	0	0	1	0	0	0	1	1	0	0
TPD52	7163	Symbol	H. sapiens	7163	H. sapiens	TPD52	tumor protein D52	GO:0030183 B cell differentiation;GO:0030098 lymphocyte differentiation;GO:0042113 B cell activation			Cytosol;Golgi apparatus(Approved)			(M5910)HALLMARK PROTEIN SECRETION; (M5908)HALLMARK ANDROGEN RESPONSE; (M5950)HALLMARK ALLOGRAFT REJECTION	0	0	0	0	0	0	0	0	0	0	0	0	0	0	1	0	0	0	0	0
PGM5	5239	Symbol	H. sapiens	5239	H. sapiens	PGM5	phosphoglucomutase 5	GO:0030239 myofibril assembly;GO:0055002 striated muscle cell development;GO:0006006 glucose metabolic process							0	0	0	0	0	0	0	0	0	0	0	0	0	0	0	0	0	0	0	0
ATP6V0A1	535	Symbol	H. sapiens	535	H. sapiens	ATP6V0A1	ATPase H+ transporting V0 subunit a1	GO:0007035 vacuolar acidification;GO:0033572 transferrin transport;GO:0051452 intracellular pH reduction		Transporters/Primary Active Transporters	Vesicles(Supported)Golgi apparatus(Approved)Cytosol;Nuclear speckles(Uncertain)			(M5945)HALLMARK HEME METABOLISM	0	0	0	0	0	0	1	0	0	0	0	0	0	0	0	0	0	1	0	1
ENOPH1	58478	Symbol	H. sapiens	58478	H. sapiens	ENOPH1	enolase-phosphatase 1	GO:0019284 L-methionine salvage from S-adenosylmethionine;GO:0019509 L-methionine salvage from methylthioadenosine;GO:0071267 L-methionine salvage		Enzymes/ENZYME proteins/Hydrolases	Nuclear bodies;Nucleoplasm(Approved)	2-OXOHEPTYLPHOSPHONIC ACID (Magnesium ion binding)			1	0	0	1	0	0	1	0	0	0	1	0	0	0	0	0	0	0	0	0
FUCA1	2517	Symbol	H. sapiens	2517	H. sapiens	FUCA1	alpha-L-fucosidase 1	GO:0019377 glycolipid catabolic process;GO:0006004 fucose metabolic process;GO:0016139 glycoside catabolic process		Enzymes/ENZYME proteins/Hydrolases				(M5953)HALLMARK KRAS SIGNALING UP; (M5930)HALLMARK EPITHELIAL MESENCHYMAL TRANSITION; (M5939)HALLMARK P53 PATHWAY	0	0	0	0	0	0	0	0	0	0	0	1	0	0	1	0	0	0	0	1
FASN	2194	Symbol	H. sapiens	2194	H. sapiens	FASN	fatty acid synthase	GO:0008611 ether lipid biosynthetic process;GO:0090557 establishment of endothelial intestinal barrier;GO:0046949 fatty-acyl-CoA biosynthetic process		Enzymes/ENZYME proteins/{Hydrolases,Lyases,Oxidoreductases,Transferases}	Cytosol;Plasma membrane(Enhanced)	Cerulenin (Poly(a) rna binding);Orlistat (Poly(a) rna binding)	(M236)PID DELTA NP63 PATHWAY; (M19)PID P73PATHWAY	(M5892)HALLMARK CHOLESTEROL HOMEOSTASIS; (M5935)HALLMARK FATTY ACID METABOLISM; (M5906)HALLMARK ESTROGEN RESPONSE EARLY	0	0	0	1	0	0	0	0	1	0	0	1	0	0	0	1	0	0	0	0
DPYSL3	1809	Symbol	H. sapiens	1809	H. sapiens	DPYSL3	dihydropyrimidinase like 3	GO:0051491 positive regulation of filopodium assembly;GO:0051764 actin crosslink formation;GO:0051489 regulation of filopodium assembly			Cytosol(Supported)			(M5930)HALLMARK EPITHELIAL MESENCHYMAL TRANSITION	0	0	0	0	0	0	1	0	0	0	0	0	0	0	0	0	0	0	0	0
GPX4	2879	Symbol	H. sapiens	2879	H. sapiens	GPX4	glutathione peroxidase 4	GO:0110076 negative regulation of ferroptosis;GO:0110075 regulation of ferroptosis;GO:0097707 ferroptosis		Enzymes/ENZYME proteins/Oxidoreductases	Mitochondria;Nucleoplasm(Supported)	Glutathione (Phospholipid-hydroperoxide glutathione peroxidase activity)		(M5938)HALLMARK REACTIVE OXIGEN SPECIES PATHWAY; (M5898)HALLMARK DNA REPAIR; (M5902)HALLMARK APOPTOSIS	0	0	0	1	0	0	0	0	0	0	0	1	0	0	0	0	0	0	0	0
CKMT1A	548596	Symbol	H. sapiens	548596	H. sapiens	CKMT1A	creatine kinase, mitochondrial 1A	GO:0006600 creatine metabolic process;GO:1901605 alpha-amino acid metabolic process;GO:0006575 cellular modified amino acid metabolic process		Enzymes/ENZYME proteins/Transferases					1	0	0	0	0	0	1	0	0	0	1	0	0	0	0	0	0	0	0	0
LRBA	987	Symbol	H. sapiens	987	H. sapiens	LRBA	LPS responsive beige-like anchor protein	GO:0008150 biological_process			Cytosol;Golgi apparatus(Approved)				0	0	0	0	0	0	0	0	0	0	0	0	0	0	0	0	0	0	0	0
NDUFS3	4722	Symbol	H. sapiens	4722	H. sapiens	NDUFS3	NADH:ubiquinone oxidoreductase core subunit S3	GO:0006120 mitochondrial electron transport, NADH to ubiquinone;GO:0042775 mitochondrial ATP synthesis coupled electron transport;GO:0021762 substantia nigra development		Enzymes/ENZYME proteins/Oxidoreductases	Mitochondria(Supported)Nuclear bodies(Approved)	NADH (Nadh dehydrogenase activity)		(M5905)HALLMARK ADIPOGENESIS; (M5936)HALLMARK OXIDATIVE PHOSPHORYLATION	0	0	0	1	0	0	0	0	0	0	1	0	0	0	0	0	0	0	1	0
ACSL1	2180	Symbol	H. sapiens	2180	H. sapiens	ACSL1	acyl-CoA synthetase long chain family member 1	GO:0035338 long-chain fatty-acyl-CoA biosynthetic process;GO:0044539 long-chain fatty acid import;GO:0036109 alpha-linolenic acid metabolic process		Enzymes/ENZYME proteins/Ligase	Mitochondria;Nucleus(Supported)	Adenosine monophosphate (Long-chain fatty acid-coa ligase activity);Adenosine triphosphate (Long-chain fatty acid-coa ligase activity)		(M5949)HALLMARK PEROXISOME; (M5948)HALLMARK BILE ACID METABOLISM; (M5935)HALLMARK FATTY ACID METABOLISM	0	0	0	1	0	0	0	0	0	0	1	1	0	0	0	0	0	0	0	0
ACSS1	84532	Symbol	H. sapiens	84532	H. sapiens	ACSS1	acyl-CoA synthetase short chain family member 1	GO:0019542 propionate biosynthetic process;GO:0019427 acetyl-CoA biosynthetic process from acetate;GO:0051790 short-chain fatty acid biosynthetic process		Enzymes/ENZYME proteins/Ligase		Adenosine monophosphate (Atp binding);Adenosine triphosphate (Atp binding)	(M32)PID HDAC CLASSIII PATHWAY	(M5935)HALLMARK FATTY ACID METABOLISM	0	0	0	1	0	0	0	0	1	0	1	1	0	0	0	0	0	0	0	0
CTPS2	56474	Symbol	H. sapiens	56474	H. sapiens	CTPS2	CTP synthase 2	GO:0044210 'de novo' CTP biosynthetic process;GO:0006241 CTP biosynthetic process;GO:0046036 CTP metabolic process		Enzymes/ENZYME proteins/Ligase	Cytosol;Nucleoplasm(Approved)				1	0	0	1	0	0	0	0	0	0	0	0	0	0	0	0	0	0	0	0
CDH1	999	Symbol	H. sapiens	999	H. sapiens	CDH1	cadherin 1	GO:0035635 entry of bacterium into host cell;GO:0099576 regulation of protein catabolic process at postsynapse, modulating synaptic transmission;GO:0071681 cellular response to indole-3-methanol		CD markers	Cell Junctions;Golgi apparatus;Plasma membrane(Supported)		(M184)PID ECADHERIN KERATINOCYTE PATHWAY; (M72)PID NECTIN PATHWAY; (M156)PID ECADHERIN NASCENT AJ PATHWAY	(M5896)HALLMARK TGF BETA SIGNALING; (M5907)HALLMARK ESTROGEN RESPONSE LATE; (M5915)HALLMARK APICAL JUNCTION	0	0	1	0	0	0	1	1	0	1	0	0	0	1	0	0	0	0	0	0
KHSRP	8570	Symbol	H. sapiens	8570	H. sapiens	KHSRP	KH-type splicing regulatory protein	GO:0061158 3'-UTR-mediated mRNA destabilization;GO:0010989 negative regulation of low-density lipoprotein particle clearance;GO:0045019 negative regulation of nitric oxide biosynthetic process			Nucleoplasm(Enhanced)			(M5922)HALLMARK UNFOLDED PROTEIN RESPONSE	0	1	1	0	0	1	1	0	0	1	1	0	0	0	0	0	1	1	0	0
ECI2	10455	Symbol	H. sapiens	10455	H. sapiens	ECI2	enoyl-CoA delta isomerase 2	GO:0033540 fatty acid beta-oxidation using acyl-CoA oxidase;GO:0006625 protein targeting to peroxisome;GO:0006635 fatty acid beta-oxidation		Enzymes/ENZYME proteins/Isomerase	Peroxisomes(Enhanced)	MYRISTIC ACID (Receptor binding)		(M5949)HALLMARK PEROXISOME; (M5935)HALLMARK FATTY ACID METABOLISM	0	0	1	0	0	0	0	0	0	0	0	1	0	0	0	0	0	0	1	0
RBM14	10432	Symbol	H. sapiens	10432	H. sapiens	RBM14	RNA binding motif protein 14	GO:0046600 negative regulation of centriole replication;GO:0042921 glucocorticoid receptor signaling pathway;GO:0010826 negative regulation of centrosome duplication			Nuclear speckles(Supported)			(M5901)HALLMARK G2M CHECKPOINT	0	0	0	0	0	0	1	0	0	0	0	0	0	0	0	0	0	0	0	0
U2AF2	11338	Symbol	H. sapiens	11338	H. sapiens	U2AF2	U2 small nuclear RNA auxiliary factor 2	GO:0048025 negative regulation of mRNA splicing, via spliceosome;GO:0006406 mRNA export from nucleus;GO:0071427 mRNA-containing ribonucleoprotein complex export from nucleus			Nuclear speckles(Enhanced)Nucleoplasm(Supported)				0	1	1	0	0	1	0	0	0	1	0	0	0	0	0	0	0	0	0	0
COPE	11316	Symbol	H. sapiens	11316	H. sapiens	COPE	coatomer protein complex subunit epsilon	GO:0006891 intra-Golgi vesicle-mediated transport;GO:0006890 retrograde vesicle-mediated transport, Golgi to ER;GO:0006888 ER to Golgi vesicle-mediated transport			Golgi apparatus(Enhanced)			(M5910)HALLMARK PROTEIN SECRETION	0	0	0	0	0	0	0	0	0	0	0	0	0	0	1	0	0	0	0	0
RPL4	6124	Symbol	H. sapiens	6124	H. sapiens	RPL4	ribosomal protein L4	GO:0006614 SRP-dependent cotranslational protein targeting to membrane;GO:0006613 cotranslational protein targeting to membrane;GO:0000184 nuclear-transcribed mRNA catabolic process, nonsense-mediated decay		Ribosomal proteins	Cytosol;Endoplasmic reticulum;Nucleoli(Supported)Nuclear bodies(Approved)				1	1	1	0	0	1	1	1	0	0	0	0	0	0	0	0	0	0	0	0
SCP2	6342	Symbol	H. sapiens	6342	H. sapiens	SCP2	sterol carrier protein 2	GO:0032385 positive regulation of intracellular cholesterol transport;GO:0032382 positive regulation of intracellular sterol transport;GO:0032383 regulation of intracellular cholesterol transport		Enzymes/ENZYME proteins/Transferases	Peroxisomes(Enhanced)			(M5949)HALLMARK PEROXISOME; (M5948)HALLMARK BILE ACID METABOLISM; (M5905)HALLMARK ADIPOGENESIS	0	0	1	1	0	0	0	0	0	0	1	1	0	0	0	0	0	0	1	0
PDXDC1	23042	Symbol	H. sapiens	23042	H. sapiens	PDXDC1	pyridoxal dependent decarboxylase domain containing 1	GO:0030149 sphingolipid catabolic process;GO:0046466 membrane lipid catabolic process;GO:0006665 sphingolipid metabolic process			Golgi apparatus;Vesicles(Enhanced)				0	0	0	0	0	0	0	0	0	0	0	1	0	0	0	0	0	0	0	0
UPF1	5976	Symbol	H. sapiens	5976	H. sapiens	UPF1	UPF1, RNA helicase and ATPase	GO:0061158 3'-UTR-mediated mRNA destabilization;GO:0000294 nuclear-transcribed mRNA catabolic process, endonucleolytic cleavage-dependent decay;GO:0032201 telomere maintenance via semi-conservative replication			Nucleoplasm(Supported)			(M5901)HALLMARK G2M CHECKPOINT	0	1	1	0	0	1	0	0	0	1	0	0	0	1	0	0	0	1	0	0
MATN2	4147	Symbol	H. sapiens	4147	H. sapiens	MATN2	matrilin 2	GO:0003429 growth plate cartilage chondrocyte morphogenesis;GO:0003414 chondrocyte morphogenesis involved in endochondral bone morphogenesis;GO:0031104 dendrite regeneration					(M3008)NABA ECM GLYCOPROTEINS; (M5884)NABA CORE MATRISOME; (M5889)NABA MATRISOME	(M5930)HALLMARK EPITHELIAL MESENCHYMAL TRANSITION	0	0	0	0	0	0	0	0	0	0	0	0	0	0	0	0	0	0	0	0
PCCB	5096	Symbol	H. sapiens	5096	H. sapiens	PCCB	propionyl-CoA carboxylase subunit beta	GO:0006768 biotin metabolic process;GO:0006767 water-soluble vitamin metabolic process;GO:0006766 vitamin metabolic process		Enzymes/ENZYME proteins/Ligase		Biotin (Propionyl-coa carboxylase activity);L-Valine (Propionyl-coa carboxylase activity)			0	0	0	1	1	0	0	0	1	0	1	1	0	0	0	1	0	0	0	0
NAMPT	10135	Symbol	H. sapiens	10135	H. sapiens	NAMPT	nicotinamide phosphoribosyltransferase	GO:1905377 response to D-galactose;GO:0034356 NAD biosynthesis via nicotinamide riboside salvage pathway;GO:0014916 regulation of lung blood pressure		Enzymes/ENZYME proteins/Transferases	Cell Junctions;Nuclear speckles(Approved)	GMX1777 (Nicotinate-nucleotide diphosphorylase (carboxylating) activity);N-[4-(1-BENZOYLPIPERIDIN-4-YL)BUTYL]-3-PYRIDIN-3-YLPROPANAMIDE (Nicotinate-nucleotide diphosphorylase (carboxylating) activity)		(M5932)HALLMARK INFLAMMATORY RESPONSE; (M5924)HALLMARK MTORC1 SIGNALING; (M5913)HALLMARK INTERFERON GAMMA RESPONSE	0	0	0	1	0	0	0	0	0	0	0	0	0	0	0	1	0	1	0	1
GLB1	2720	Symbol	H. sapiens	2720	H. sapiens	GLB1	galactosidase beta 1	GO:0051413 response to cortisone;GO:0042340 keratan sulfate catabolic process;GO:0042339 keratan sulfate metabolic process		Enzymes/ENZYME proteins/Hydrolases	Golgi apparatus;Vesicles(Supported)				0	0	0	1	0	0	0	0	0	0	0	1	0	0	1	1	0	0	0	1
MPI	4351	Symbol	H. sapiens	4351	H. sapiens	MPI	mannose phosphate isomerase	GO:0061611 mannose to fructose-6-phosphate metabolic process;GO:0000032 cell wall mannoprotein biosynthetic process;GO:0009298 GDP-mannose biosynthetic process		Enzymes/ENZYME proteins/Isomerase	Cytosol;Plasma membrane(Approved)			(M5937)HALLMARK GLYCOLYSIS	0	0	0	1	0	0	0	0	0	0	0	0	0	0	1	0	0	0	0	0
EMILIN1	11117	Symbol	H. sapiens	11117	H. sapiens	EMILIN1	elastin microfibril interfacer 1	GO:1904027 negative regulation of collagen fibril organization;GO:1905522 negative regulation of macrophage migration;GO:1901203 positive regulation of extracellular matrix assembly					(M3008)NABA ECM GLYCOPROTEINS; (M5884)NABA CORE MATRISOME; (M5889)NABA MATRISOME		0	0	0	0	0	0	0	0	0	0	0	0	0	0	0	0	0	0	0	0
TOMM40	10452	Symbol	H. sapiens	10452	H. sapiens	TOMM40	translocase of outer mitochondrial membrane 40	GO:0030150 protein import into mitochondrial matrix;GO:0006626 protein targeting to mitochondrion;GO:0044743 protein transmembrane import into intracellular organelle		Transporters/Transporter channels and pores	Mitochondria(Enhanced)Cytosol(Approved)			(M5924)HALLMARK MTORC1 SIGNALING	0	0	1	0	0	0	0	0	0	0	0	0	0	0	0	0	0	0	1	0
EIF5B	9669	Symbol	H. sapiens	9669	H. sapiens	EIF5B	eukaryotic translation initiation factor 5B	GO:0006446 regulation of translational initiation;GO:0006413 translational initiation;GO:0006417 regulation of translation		Enzymes/ENZYME proteins/Hydrolases	Cytosol;Plasma membrane(Approved)				0	0	1	0	0	0	0	0	0	1	0	0	0	0	0	0	0	0	0	0
TLN1	7094	Symbol	H. sapiens	7094	H. sapiens	TLN1	talin 1	GO:0036498 IRE1-mediated unfolded protein response;GO:0007016 cytoskeletal anchoring at plasma membrane;GO:0070527 platelet aggregation			Cytosol;Focal adhesion sites;Microtubule organizing center;Plasma membrane(Supported)		(M72)PID NECTIN PATHWAY; (M277)PID INTEGRIN A4B1 PATHWAY; (M127)PID ERBB1 RECEPTOR PROXIMAL PATHWAY		0	0	0	0	0	0	1	0	0	0	0	0	0	1	0	0	0	0	0	1
TIMM13	26517	Symbol	H. sapiens	26517	H. sapiens	TIMM13	translocase of inner mitochondrial membrane 13	GO:0045039 protein import into mitochondrial inner membrane;GO:0090151 establishment of protein localization to mitochondrial membrane;GO:0072321 chaperone-mediated protein transport			Mitochondria(Supported)Nucleoli fibrillar center(Approved)			(M5936)HALLMARK OXIDATIVE PHOSPHORYLATION	0	0	1	0	0	0	0	1	0	0	0	0	0	0	0	0	0	0	1	0
GFPT1	2673	Symbol	H. sapiens	2673	H. sapiens	GFPT1	glutamine--fructose-6-phosphate transaminase 1	GO:0036498 IRE1-mediated unfolded protein response;GO:0006048 UDP-N-acetylglucosamine biosynthetic process;GO:0006541 glutamine metabolic process		Enzymes/ENZYME proteins/Transferases	Nucleoli;Nucleus(Approved)			(M5937)HALLMARK GLYCOLYSIS	1	0	0	1	0	0	0	0	0	0	0	0	0	0	1	0	0	0	0	0
NTPCR	84284	Symbol	H. sapiens	84284	H. sapiens	NTPCR	nucleoside-triphosphatase, cancer-related	GO:0016311 dephosphorylation;GO:0006796 phosphate-containing compound metabolic process;GO:0006793 phosphorus metabolic process		Enzymes/ENZYME proteins/Hydrolases	Cytosol(Approved)				0	0	0	0	0	0	0	0	0	0	0	0	0	0	0	0	0	0	0	0
MAOA	4128	Symbol	H. sapiens	4128	H. sapiens	MAOA	monoamine oxidase A	GO:0042420 dopamine catabolic process;GO:0042424 catecholamine catabolic process;GO:0019614 catechol-containing compound catabolic process		Enzymes/ENZYME proteins/Oxidoreductases	Mitochondria(Enhanced)	Amphetamine (Serotonin binding);Phentermine (Serotonin binding);Procaine (Serotonin binding);Tranylcypromine (Serotonin binding);Phenelzine (Serotonin binding);Minaprine (Serotonin binding);Zonisamide (Serotonin binding);Selegiline (Serotonin binding);Procarbazine (Serotonin binding);Moclobemide (Serotonin binding);Isocarboxazid (Serotonin binding);Ephedra (Serotonin binding);MMDA (Serotonin bind…		(M5935)HALLMARK FATTY ACID METABOLISM; (M5941)HALLMARK UV RESPONSE UP; (M5934)HALLMARK XENOBIOTIC METABOLISM	0	0	0	0	0	1	1	0	0	0	1	0	0	0	0	1	0	0	0	0
ECHDC2	55268	Symbol	H. sapiens	55268	H. sapiens	ECHDC2	enoyl-CoA hydratase domain containing 2	GO:0006635 fatty acid beta-oxidation;GO:0009062 fatty acid catabolic process;GO:0019395 fatty acid oxidation			Mitochondria(Approved)				0	0	0	0	0	0	0	0	0	0	0	1	0	0	0	0	0	0	0	0
PSMD13	5719	Symbol	H. sapiens	5719	H. sapiens	PSMD13	proteasome 26S subunit, non-ATPase 13	GO:0043312 neutrophil degranulation;GO:0002283 neutrophil activation involved in immune response;GO:0043248 proteasome assembly			Cytosol;Nuclear speckles(Approved)			(M5924)HALLMARK MTORC1 SIGNALING	1	1	0	0	0	0	1	0	0	0	0	0	0	0	0	0	0	0	0	1
QARS	5859	Symbol	H. sapiens	5859	H. sapiens	QARS	glutaminyl-tRNA synthetase	GO:0006425 glutaminyl-tRNA aminoacylation;GO:0032873 negative regulation of stress-activated MAPK cascade;GO:0006418 tRNA aminoacylation for protein translation		Enzymes/ENZYME proteins/Ligase	Cytosol(Enhanced)				1	0	1	0	0	0	0	0	0	0	0	0	1	0	0	0	1	0	0	0
LRPPRC	10128	Symbol	H. sapiens	10128	H. sapiens	LRPPRC	leucine rich pentatricopeptide repeat containing	GO:0000961 negative regulation of mitochondrial RNA catabolic process;GO:0000960 regulation of mitochondrial RNA catabolic process;GO:0047497 mitochondrion transport along microtubule			Mitochondria(Enhanced)			(M5893)HALLMARK MITOTIC SPINDLE; (M5936)HALLMARK OXIDATIVE PHOSPHORYLATION	0	0	1	0	0	1	0	0	0	1	0	0	0	0	1	0	0	1	0	0
MYH11	4629	Symbol	H. sapiens	4629	H. sapiens	MYH11	myosin heavy chain 11	GO:0030241 skeletal muscle myosin thick filament assembly;GO:0048739 cardiac muscle fiber development;GO:0048251 elastic fiber assembly			Cytosol;Plasma membrane(Approved)	Tetrafluoroaluminate Ion (Structural constituent of muscle)		(M5909)HALLMARK MYOGENESIS	0	0	0	0	0	0	1	0	0	0	0	0	0	0	0	0	0	0	0	0
VWA1	64856	Symbol	H. sapiens	64856	H. sapiens	VWA1	von Willebrand factor A domain containing 1	GO:0003429 growth plate cartilage chondrocyte morphogenesis;GO:0003414 chondrocyte morphogenesis involved in endochondral bone morphogenesis;GO:0003422 growth plate cartilage morphogenesis					(M3008)NABA ECM GLYCOPROTEINS; (M5884)NABA CORE MATRISOME; (M5889)NABA MATRISOME		0	0	0	0	0	0	1	0	0	0	0	0	0	0	0	0	0	0	0	0
RAB1B	81876	Symbol	H. sapiens	81876	H. sapiens	RAB1B	RAB1B, member RAS oncogene family	GO:0090557 establishment of endothelial intestinal barrier;GO:0048208 COPII vesicle coating;GO:0048207 vesicle targeting, rough ER to cis-Golgi			Endoplasmic reticulum;Golgi apparatus(Supported)				0	0	0	0	0	0	1	0	0	0	0	0	0	1	1	0	0	1	0	0
TCP1	6950	Symbol	H. sapiens	6950	H. sapiens	TCP1	t-complex 1	GO:1904871 positive regulation of protein localization to Cajal body;GO:0044053 translocation of peptides or proteins into host cell cytoplasm;GO:1904869 regulation of protein localization to Cajal body						(M5926)HALLMARK MYC TARGETS V1	0	0	1	0	0	0	1	0	0	1	0	0	0	1	0	0	0	0	0	0
LONP1	9361	Symbol	H. sapiens	9361	H. sapiens	LONP1	lon peptidase 1, mitochondrial	GO:0070407 oxidation-dependent protein catabolic process;GO:0010044 response to aluminum ion;GO:0032042 mitochondrial DNA metabolic process		Enzymes/Peptidases/Serine-type peptidases	Mitochondria;Nucleus(Enhanced)			(M5934)HALLMARK XENOBIOTIC METABOLISM	0	0	0	0	0	0	1	0	0	0	0	0	0	0	0	0	0	0	1	0
SRP72	6731	Symbol	H. sapiens	6731	H. sapiens	SRP72	signal recognition particle 72	GO:0006616 SRP-dependent cotranslational protein targeting to membrane, translocation;GO:0006614 SRP-dependent cotranslational protein targeting to membrane;GO:0006613 cotranslational protein targeting to membrane		Transporters/Primary Active Transporters					0	0	1	0	0	0	0	1	0	0	0	0	0	0	0	0	0	0	0	0
SLC25A1	6576	Symbol	H. sapiens	6576	H. sapiens	SLC25A1	solute carrier family 25 member 1	GO:0006843 mitochondrial citrate transmembrane transport;GO:1990546 mitochondrial tricarboxylic acid transmembrane transport;GO:0035674 tricarboxylic acid transmembrane transport		Transporters/Electrochemical Potential-driven transporters				(M5891)HALLMARK HYPOXIA; (M5905)HALLMARK ADIPOGENESIS	0	0	0	1	0	0	0	0	0	0	0	1	0	0	0	0	0	0	1	0
HIBCH	26275	Symbol	H. sapiens	26275	H. sapiens	HIBCH	3-hydroxyisobutyryl-CoA hydrolase	GO:0006574 valine catabolic process;GO:0006573 valine metabolic process;GO:0009083 branched-chain amino acid catabolic process		Enzymes/ENZYME proteins/Hydrolases	Mitochondria;Nucleoplasm(Approved)	Quercetin (Hydro-lyase activity)		(M5935)HALLMARK FATTY ACID METABOLISM; (M5905)HALLMARK ADIPOGENESIS	1	0	0	0	1	0	0	0	1	0	0	1	0	0	0	0	0	0	0	0
RPL19	6143	Symbol	H. sapiens	6143	H. sapiens	RPL19	ribosomal protein L19	GO:0006614 SRP-dependent cotranslational protein targeting to membrane;GO:0006613 cotranslational protein targeting to membrane;GO:0000184 nuclear-transcribed mRNA catabolic process, nonsense-mediated decay		Ribosomal proteins	Cytosol;Endoplasmic reticulum;Nucleoli(Supported)	Alpha-Hydroxy-Beta-Phenyl-Propionic Acid (Structural constituent of ribosome);Anisomycin (Structural constituent of ribosome);Puromycin (Structural constituent of ribosome)			1	1	1	0	0	1	1	1	0	0	0	0	0	0	0	0	0	0	0	0
MARS	4141	Symbol	H. sapiens	4141	H. sapiens	MARS	methionyl-tRNA synthetase	GO:0006431 methionyl-tRNA aminoacylation;GO:1901838 positive regulation of transcription of nucleolar large rRNA by RNA polymerase I;GO:1901836 regulation of transcription of nucleolar large rRNA by RNA polymerase I		Enzymes/ENZYME proteins/Ligase	Cytosol(Enhanced)				1	0	1	0	0	0	0	0	0	0	0	0	1	0	0	0	1	0	0	0
HINT2	84681	Symbol	H. sapiens	84681	H. sapiens	HINT2	histidine triad nucleotide binding protein 2	GO:2000757 negative regulation of peptidyl-lysine acetylation;GO:1901984 negative regulation of protein acetylation;GO:2000756 regulation of peptidyl-lysine acetylation			Mitochondria(Enhanced)				0	0	0	0	0	0	0	0	0	0	0	1	0	0	0	0	0	0	0	0
EIF4E	1977	Symbol	H. sapiens	1977	H. sapiens	EIF4E	eukaryotic translation initiation factor 4E	GO:0099578 regulation of translation at postsynapse, modulating synaptic transmission;GO:0140245 regulation of translation at postsynapse;GO:0099547 regulation of translation at synapse, modulating synaptic transmission			Cytoplasmic bodies;Cytosol(Enhanced)	7-Methyl-Gpppa (Translation initiation factor activity);7n-Methyl-8-Hydroguanosine-5'-Diphosphate (Translation initiation factor activity);7-Methyl-Guanosine-5'-Triphosphate (Translation initiation factor activity);LY2275796 (Translation initiation factor activity);2,2,5,5-TETRAMETHYL-3-(SULFANYLMETHYL)-2,5-DIHYDRO-1H-PYRROL-1-OL (Translation initiation factor activity)	(M4910)ST ERK1 ERK2 MAPK PATHWAY; (M12012)ST P38 MAPK PATHWAY; (M229)PID P38 ALPHA BETA DOWNSTREAM PATHWAY	(M5923)HALLMARK PI3K AKT MTOR SIGNALING; (M5922)HALLMARK UNFOLDED PROTEIN RESPONSE; (M5926)HALLMARK MYC TARGETS V1	0	1	1	0	0	0	1	0	0	1	0	0	0	1	0	0	0	1	0	0
TNS1	7145	Symbol	H. sapiens	7145	H. sapiens	TNS1	tensin 1	GO:0010761 fibroblast migration;GO:0007044 cell-substrate junction assembly;GO:0034329 cell junction assembly			Focal adhesion sites(Enhanced)		(M71)PID ILK PATHWAY	(M5945)HALLMARK HEME METABOLISM	0	0	0	0	0	0	0	0	0	0	0	0	0	0	0	0	0	0	0	0
APRT	353	Symbol	H. sapiens	353	H. sapiens	APRT	adenine phosphoribosyltransferase	GO:0044209 AMP salvage;GO:0006168 adenine salvage;GO:0006166 purine ribonucleoside salvage		Enzymes/ENZYME proteins/Transferases	Cytosol(Supported)Nucleoplasm(Approved)	Adenine (Amp binding);Alpha-Phosphoribosylpyrophosphoric Acid (Amp binding);9-Deazaadenine (Amp binding);Citric Acid (Amp binding)		(M5898)HALLMARK DNA REPAIR	0	0	0	1	0	0	0	0	0	0	1	0	0	0	0	0	0	0	0	1
GSS	2937	Symbol	H. sapiens	2937	H. sapiens	GSS	glutathione synthetase	GO:0006750 glutathione biosynthetic process;GO:0019184 nonribosomal peptide biosynthetic process;GO:0042398 cellular modified amino acid biosynthetic process		Enzymes/ENZYME proteins/Ligase	Nucleus(Supported)	Glutathione (Protein homodimerization activity);Glycine (Protein homodimerization activity);L-Cysteine (Protein homodimerization activity);gamma-Glutamylcysteine (Protein homodimerization activity);Phosphoaminophosphonic Acid-Adenylate Ester (Protein homodimerization activity);Acetylcysteine (Protein homodimerization activity)		(M5934)HALLMARK XENOBIOTIC METABOLISM	1	0	1	1	0	0	0	0	0	0	0	0	0	0	0	1	0	0	0	0
ANK3	288	Symbol	H. sapiens	288	H. sapiens	ANK3	ankyrin 3	GO:1902260 negative regulation of delayed rectifier potassium channel activity;GO:1900827 positive regulation of membrane depolarization during cardiac muscle cell action potential;GO:1903817 negative regulation of voltage-gated potassium channel activity			Plasma membrane(Approved)				0	0	1	0	0	0	1	1	0	0	0	0	0	0	1	0	0	0	0	0
EPDR1	54749	Symbol	H. sapiens	54749	H. sapiens	EPDR1	ependymin related 1	GO:0007160 cell-matrix adhesion;GO:0031589 cell-substrate adhesion;GO:0007155 cell adhesion							0	0	0	0	0	0	0	0	0	0	0	0	0	0	0	0	0	0	0	0
DNAJB1	3337	Symbol	H. sapiens	3337	H. sapiens	DNAJB1	DnaJ heat shock protein family (Hsp40) member B1	GO:0097201 negative regulation of transcription from RNA polymerase II promoter in response to stress;GO:0090084 negative regulation of inclusion body assembly;GO:1900034 regulation of cellular response to heat			Cytosol;Nucleus(Enhanced)			(M5941)HALLMARK UV RESPONSE UP	0	0	0	0	0	0	1	0	0	1	0	0	0	0	0	0	0	0	0	0
BASP1	10409	Symbol	H. sapiens	10409	H. sapiens	BASP1	brain abundant membrane attached signal protein 1	GO:2001076 positive regulation of metanephric ureteric bud development;GO:2001074 regulation of metanephric ureteric bud development;GO:0007356 thorax and anterior abdomen determination		Transporters/Transporter channels and pores	Plasma membrane(Supported)			(M5930)HALLMARK EPITHELIAL MESENCHYMAL TRANSITION	0	0	0	0	0	0	0	0	0	0	0	0	0	0	0	0	0	0	0	0
RPRD1B	58490	Symbol	H. sapiens	58490	H. sapiens	RPRD1B	regulation of nuclear pre-mRNA domain containing 1B	GO:0042795 snRNA transcription by RNA polymerase II;GO:0070940 dephosphorylation of RNA polymerase II C-terminal domain;GO:0009301 snRNA transcription			Nucleoplasm(Supported)Centrosome;Cytosol(Approved)				0	1	0	0	0	0	0	0	0	0	0	0	0	0	0	0	1	0	0	0
SCFD1	23256	Symbol	H. sapiens	23256	H. sapiens	SCFD1	sec1 family domain containing 1	GO:1902902 negative regulation of autophagosome assembly;GO:0048208 COPII vesicle coating;GO:0048207 vesicle targeting, rough ER to cis-Golgi			Cytosol;Nucleoplasm(Approved)				0	0	0	0	0	0	0	1	0	0	0	0	0	0	1	0	0	1	0	0
PITRM1	10531	Symbol	H. sapiens	10531	H. sapiens	PITRM1	pitrilysin metallopeptidase 1	GO:0006626 protein targeting to mitochondrion;GO:0072655 establishment of protein localization to mitochondrion;GO:0070585 protein localization to mitochondrion		Enzymes/Peptidases/Metallopeptidases	Mitochondria(Supported)				0	0	1	0	0	0	0	0	0	0	0	0	0	0	0	0	0	0	1	0
TM9SF3	56889	Symbol	H. sapiens	56889	H. sapiens	TM9SF3	transmembrane 9 superfamily member 3	GO:0072657 protein localization to membrane;GO:0034613 cellular protein localization;GO:0070727 cellular macromolecule localization			Golgi apparatus;Vesicles(Approved)				0	0	0	0	0	0	0	1	0	0	0	0	0	0	0	0	0	0	0	0
MYBBP1A	10514	Symbol	H. sapiens	10514	H. sapiens	MYBBP1A	MYB binding protein 1a	GO:2000210 positive regulation of anoikis;GO:2000209 regulation of anoikis;GO:0071158 positive regulation of cell cycle arrest			Nucleoli;Vesicles(Supported)			(M5928)HALLMARK MYC TARGETS V2; (M5906)HALLMARK ESTROGEN RESPONSE EARLY	0	1	1	0	0	0	0	0	0	0	0	0	0	0	0	0	1	0	0	0
DKC1	1736	Symbol	H. sapiens	1736	H. sapiens	DKC1	dyskerin pseudouridine synthase 1	GO:1904871 positive regulation of protein localization to Cajal body;GO:1904869 regulation of protein localization to Cajal body;GO:1904874 positive regulation of telomerase RNA localization to Cajal body			Nucleoli fibrillar center;Nucleus(Supported)		(M105)PID TELOMERASE PATHWAY	(M5922)HALLMARK UNFOLDED PROTEIN RESPONSE; (M5901)HALLMARK G2M CHECKPOINT	0	1	1	0	0	1	1	0	0	1	0	0	0	0	0	0	1	1	0	0
SFXN1	94081	Symbol	H. sapiens	94081	H. sapiens	SFXN1	sideroflexin 1	GO:0055072 iron ion homeostasis;GO:0006826 iron ion transport;GO:0030218 erythrocyte differentiation			Mitochondria(Enhanced)				0	0	0	0	0	0	0	0	0	0	0	0	0	0	0	0	0	0	0	0
IARS	3376	Symbol	H. sapiens	3376	H. sapiens	IARS	isoleucyl-tRNA synthetase	GO:0006428 isoleucyl-tRNA aminoacylation;GO:0106074 aminoacyl-tRNA metabolism involved in translational fidelity;GO:0006418 tRNA aminoacylation for protein translation		Enzymes/ENZYME proteins/Ligase	Cytosol(Supported)	L-Isoleucine (Isoleucine-trna ligase activity)	(M9378)ST INTERLEUKIN 4 PATHWAY; (M14532)ST PHOSPHOINOSITIDE 3 KINASE PATHWAY	(M5922)HALLMARK UNFOLDED PROTEIN RESPONSE; (M5926)HALLMARK MYC TARGETS V1	1	0	1	0	0	0	0	0	0	0	0	0	1	0	0	0	1	0	0	0
RAD50	10111	Symbol	H. sapiens	10111	H. sapiens	RAD50	RAD50 double strand break repair protein	GO:1904354 negative regulation of telomere capping;GO:0031860 telomeric 3' overhang formation;GO:0046940 nucleoside monophosphate phosphorylation			Nucleoplasm(Enhanced)		(M258)PID BARD1 PATHWAY; (M84)PID ATM PATHWAY; (M1)PID FANCONI PATHWAY	(M5925)HALLMARK E2F TARGETS	0	0	0	1	0	0	1	0	0	0	0	0	0	1	0	0	0	0	0	0
ATP6V1H	51606	Symbol	H. sapiens	51606	H. sapiens	ATP6V1H	ATPase H+ transporting V1 subunit H	GO:0007035 vacuolar acidification;GO:0033572 transferrin transport;GO:0051452 intracellular pH reduction		Transporters/Primary Active Transporters	Actin filaments;Cytosol(Approved)			(M5910)HALLMARK PROTEIN SECRETION; (M5936)HALLMARK OXIDATIVE PHOSPHORYLATION	0	0	0	0	0	0	1	0	0	0	0	0	0	1	0	0	0	1	0	0
MAN2B1	4125	Symbol	H. sapiens	4125	H. sapiens	MAN2B1	mannosidase alpha class 2B member 1	GO:0006013 mannose metabolic process;GO:0043312 neutrophil degranulation;GO:0009313 oligosaccharide catabolic process		Enzymes/ENZYME proteins/Hydrolases	Vesicles(Supported)Nucleoplasm(Uncertain)				0	0	0	0	0	0	0	0	0	0	0	0	0	0	0	0	0	0	0	1
USP7	7874	Symbol	H. sapiens	7874	H. sapiens	USP7	ubiquitin specific peptidase 7	GO:1901537 positive regulation of DNA demethylation;GO:0035616 histone H2B conserved C-terminal lysine deubiquitination;GO:0032435 negative regulation of proteasomal ubiquitin-dependent protein catabolic process		Enzymes/{ENZYME proteins/Hydrolases,Peptidases/Cysteine-type peptidases}			(M136)PID FOXO PATHWAY; (M261)PID P53 REGULATION PATHWAY		0	0	0	0	0	0	1	0	0	0	0	0	0	1	0	0	0	1	0	0
OXCT1	5019	Symbol	H. sapiens	5019	H. sapiens	OXCT1	3-oxoacid CoA-transferase 1	GO:0035774 positive regulation of insulin secretion involved in cellular response to glucose stimulus;GO:0046952 ketone body catabolic process;GO:0061178 regulation of insulin secretion involved in cellular response to glucose stimulus		Enzymes/ENZYME proteins/Transferases	Mitochondria(Enhanced)	Succinic acid (Protein homodimerization activity);Ethylmercurithiosalicylic acid (Protein homodimerization activity)			0	0	0	1	1	0	0	0	0	0	1	1	0	0	0	0	0	0	0	0
ABCF1	23	Symbol	H. sapiens	23	H. sapiens	ABCF1	ATP binding cassette subfamily F member 1	GO:0006954 inflammatory response;GO:0006412 translation;GO:0043043 peptide biosynthetic process			Cytosol(Enhanced)				0	0	1	0	0	0	1	0	0	0	0	0	0	0	0	0	0	0	0	0
SNRPD2	6633	Symbol	H. sapiens	6633	H. sapiens	SNRPD2	small nuclear ribonucleoprotein D2 polypeptide	GO:0000387 spliceosomal snRNP assembly;GO:0000245 spliceosomal complex assembly;GO:0051170 import into nucleus			Cytosol(Uncertain)			(M5926)HALLMARK MYC TARGETS V1	0	1	0	0	0	0	0	0	0	1	0	0	0	0	0	0	0	0	0	0
CPT2	1376	Symbol	H. sapiens	1376	H. sapiens	CPT2	carnitine palmitoyltransferase 2	GO:0006853 carnitine shuttle;GO:1902001 fatty acid transmembrane transport;GO:0015909 long-chain fatty acid transport		Enzymes/ENZYME proteins/Transferases	Mitochondria(Enhanced)Nucleoli;Nucleoplasm(Uncertain)	L-Carnitine (Carnitine o-palmitoyltransferase activity);Perhexiline (Carnitine o-palmitoyltransferase activity)		(M5935)HALLMARK FATTY ACID METABOLISM; (M5905)HALLMARK ADIPOGENESIS	0	0	0	1	0	0	0	0	0	0	0	1	0	0	0	0	0	0	1	0
RSL1D1	26156	Symbol	H. sapiens	26156	H. sapiens	RSL1D1	ribosomal L1 domain containing 1	GO:2000772 regulation of cellular senescence;GO:0000470 maturation of LSU-rRNA;GO:0090342 regulation of cell aging		Ribosomal proteins	Nucleoli(Enhanced)			(M5926)HALLMARK MYC TARGETS V1	0	1	1	0	0	0	0	0	0	0	0	0	0	0	0	0	1	0	0	0
DHX30	22907	Symbol	H. sapiens	22907	H. sapiens	DHX30	DExH-box helicase 30	GO:1902775 mitochondrial large ribosomal subunit assembly;GO:0061668 mitochondrial ribosome assembly;GO:0000027 ribosomal large subunit assembly		Enzymes/ENZYME proteins/Hydrolases	Cytosol;Mitochondria(Supported)				0	1	0	0	0	0	0	0	0	0	0	0	0	0	0	0	1	0	0	0
TOLLIP	54472	Symbol	H. sapiens	54472	H. sapiens	TOLLIP	toll interacting protein	GO:0033235 positive regulation of protein sumoylation;GO:0033233 regulation of protein sumoylation;GO:0070498 interleukin-1-mediated signaling pathway			Cytosol;Plasma membrane(Approved)		(M110)PID IL1 PATHWAY		0	0	0	0	0	0	1	0	0	0	0	0	0	0	0	0	0	1	0	1
YBX1	4904	Symbol	H. sapiens	4904	H. sapiens	YBX1	Y-box binding protein 1	GO:0070934 CRD-mediated mRNA stabilization;GO:0048255 mRNA stabilization;GO:1903608 protein localization to cytoplasmic stress granule		Transcription factors	Cytosol(Enhanced)Vesicles(Supported)		(M50)PID PTP1B PATHWAY		0	1	1	0	0	1	1	0	0	0	0	0	0	0	0	0	0	1	0	0
VCL	7414	Symbol	H. sapiens	7414	H. sapiens	VCL	vinculin	GO:0070527 platelet aggregation;GO:0090136 epithelial cell-cell adhesion;GO:0048675 axon extension			Focal adhesion sites(Enhanced)		(M232)PID ECADHERIN STABILIZATION PATHWAY; (M12)PID RHOA PATHWAY; (M281)PID FAK PATHWAY	(M5893)HALLMARK MITOTIC SPINDLE; (M5915)HALLMARK APICAL JUNCTION	0	0	0	0	0	0	1	0	0	0	0	0	0	0	0	0	0	0	0	1
RPL18A	6142	Symbol	H. sapiens	6142	H. sapiens	RPL18A	ribosomal protein L18a	GO:0006614 SRP-dependent cotranslational protein targeting to membrane;GO:0006613 cotranslational protein targeting to membrane;GO:0000184 nuclear-transcribed mRNA catabolic process, nonsense-mediated decay		Ribosomal proteins	Cytosol;Nucleoli(Approved)				1	1	1	0	0	1	1	1	0	0	0	0	0	0	0	0	0	0	0	0
ALDH6A1	4329	Symbol	H. sapiens	4329	H. sapiens	ALDH6A1	aldehyde dehydrogenase 6 family member A1	GO:0006210 thymine catabolic process;GO:0006574 valine catabolic process;GO:0019859 thymine metabolic process		Enzymes/ENZYME proteins/Oxidoreductases	Mitochondria(Enhanced)	NADH (Thiolester hydrolase activity)		(M5936)HALLMARK OXIDATIVE PHOSPHORYLATION; (M5945)HALLMARK HEME METABOLISM	1	0	0	1	1	1	0	0	1	0	0	1	0	0	0	0	0	0	0	0
ITPR1	3708	Symbol	H. sapiens	3708	H. sapiens	ITPR1	inositol 1,4,5-trisphosphate receptor type 1	GO:0099566 regulation of postsynaptic cytosolic calcium ion concentration;GO:0051209 release of sequestered calcium ion into cytosol;GO:0097553 calcium ion transmembrane import into cytosol		Transporters/Transporter channels and pores	Vesicles(Approved)	Caffeine (Phosphatidylinositol binding);D-Myo-Inositol-1,4,5-Triphosphate (Phosphatidylinositol binding);Glycerol (Phosphatidylinositol binding)	(M16518)ST WNT CA2 CYCLIC GMP PATHWAY; (M2701)ST MYOCYTE AD PATHWAY; (M7416)ST GAQ PATHWAY		0	0	0	0	0	0	1	0	0	0	0	0	0	0	0	0	0	1	0	0
THOP1	7064	Symbol	H. sapiens	7064	H. sapiens	THOP1	thimet oligopeptidase 1	GO:0000209 protein polyubiquitination;GO:0016567 protein ubiquitination;GO:0032446 protein modification by small protein conjugation		Enzymes/{ENZYME proteins/Hydrolases,Peptidases/Metallopeptidases}	Cytosol(Supported)				0	0	0	0	0	0	1	0	0	0	0	0	0	0	0	0	0	0	0	0
IQGAP2	10788	Symbol	H. sapiens	10788	H. sapiens	IQGAP2	IQ motif containing GTPase activating protein 2	GO:0034314 Arp2/3 complex-mediated actin nucleation;GO:0045010 actin nucleation;GO:0030838 positive regulation of actin filament polymerization			Plasma membrane;Vesicles(Approved)			(M5908)HALLMARK ANDROGEN RESPONSE	0	0	0	0	0	0	0	0	0	0	0	0	0	0	0	0	0	0	0	1
SRRM2	23524	Symbol	H. sapiens	23524	H. sapiens	SRRM2	serine/arginine repetitive matrix 2	GO:0000398 mRNA splicing, via spliceosome;GO:0000377 RNA splicing, via transesterification reactions with bulged adenosine as nucleophile;GO:0000375 RNA splicing, via transesterification reactions			Nuclear speckles(Enhanced)				0	1	0	0	0	0	0	0	0	0	0	0	0	0	0	0	0	0	0	0
SEC16A	9919	Symbol	H. sapiens	9919	H. sapiens	SEC16A	SEC16 homolog A, endoplasmic reticulum export factor	GO:0043000 Golgi to plasma membrane CFTR protein transport;GO:0070863 positive regulation of protein exit from endoplasmic reticulum;GO:0048208 COPII vesicle coating			Endoplasmic reticulum;Golgi apparatus(Supported)				0	0	1	0	0	0	0	1	0	0	0	0	0	0	1	0	0	0	0	0
LYPLAL1	127018	Symbol	H. sapiens	127018	H. sapiens	LYPLAL1	lysophospholipase like 1	GO:0002084 protein depalmitoylation;GO:0098734 macromolecule depalmitoylation;GO:0042159 lipoprotein catabolic process			Cytosol(Supported)				0	0	0	0	0	0	0	0	0	0	0	0	0	0	0	0	0	0	0	0
DDX5	1655	Symbol	H. sapiens	1655	H. sapiens	DDX5	DEAD-box helicase 5	GO:1903800 positive regulation of production of miRNAs involved in gene silencing by miRNA;GO:0060765 regulation of androgen receptor signaling pathway;GO:1903798 regulation of production of miRNAs involved in gene silencing by miRNA		Enzymes/ENZYME proteins/Hydrolases	Nucleoplasm(Enhanced)		(M145)PID P53 DOWNSTREAM PATHWAY		0	1	0	0	0	1	0	0	0	1	0	0	0	1	0	0	0	0	0	0
CA3	761	Symbol	H. sapiens	761	H. sapiens	CA3	carbonic anhydrase 3	GO:0015701 bicarbonate transport;GO:0045471 response to ethanol;GO:0015711 organic anion transport		Enzymes/ENZYME proteins/Lyases		Acetazolamide (Zinc ion binding);Zonisamide (Zinc ion binding);Ellagic Acid (Zinc ion binding)			0	0	0	0	0	0	0	0	0	0	0	0	0	0	0	0	0	0	0	0
PLD3	23646	Symbol	H. sapiens	23646	H. sapiens	PLD3	phospholipase D family member 3	GO:0016042 lipid catabolic process;GO:0006629 lipid metabolic process;GO:1901575 organic substance catabolic process		Enzymes/ENZYME proteins/Hydrolases			(M15743)ST GA12 PATHWAY; (M7416)ST GAQ PATHWAY; (M12645)ST GA13 PATHWAY		0	0	0	0	0	0	0	0	0	0	0	1	0	0	0	0	0	0	0	0
MCCC1	56922	Symbol	H. sapiens	56922	H. sapiens	MCCC1	methylcrotonoyl-CoA carboxylase 1	GO:0006552 leucine catabolic process;GO:0006768 biotin metabolic process;GO:0006551 leucine metabolic process		Enzymes/ENZYME proteins/Ligase	Mitochondria(Enhanced)	Biotin (Methylcrotonoyl-coa carboxylase activity)		(M5905)HALLMARK ADIPOGENESIS	1	0	0	1	1	0	0	0	0	0	1	1	0	0	0	1	0	0	0	0
CTSA	5476	Symbol	H. sapiens	5476	H. sapiens	CTSA	cathepsin A	GO:1904715 negative regulation of chaperone-mediated autophagy;GO:1904714 regulation of chaperone-mediated autophagy;GO:0061684 chaperone-mediated autophagy		Enzymes/{ENZYME proteins/Hydrolases,Peptidases/Serine-type peptidases}	Vesicles(Enhanced)		(M3468)NABA ECM REGULATORS; (M5885)NABA MATRISOME ASSOCIATED; (M5889)NABA MATRISOME		0	0	0	0	0	0	1	0	0	0	0	1	0	0	1	0	0	1	0	1
BCKDHA	593	Symbol	H. sapiens	593	H. sapiens	BCKDHA	branched chain keto acid dehydrogenase E1, alpha polypeptide	GO:0009083 branched-chain amino acid catabolic process;GO:0009081 branched-chain amino acid metabolic process;GO:0009063 cellular amino acid catabolic process		Enzymes/ENZYME proteins/Oxidoreductases				(M5905)HALLMARK ADIPOGENESIS; (M5936)HALLMARK OXIDATIVE PHOSPHORYLATION	1	0	0	0	1	0	0	0	1	0	0	1	0	0	0	0	0	0	0	0
MIA3	375056	Symbol	H. sapiens	375056	H. sapiens	MIA3	MIA SH3 domain ER export factor 3	GO:2000402 negative regulation of lymphocyte migration;GO:0090110 cargo loading into COPII-coated vesicle;GO:0140052 cellular response to oxidised low-density lipoprotein particle stimulus			Vesicles(Enhanced)				0	0	1	0	0	0	1	0	0	0	0	0	0	0	1	0	0	0	0	0
SRSF4	6429	Symbol	H. sapiens	6429	H. sapiens	SRSF4	serine and arginine rich splicing factor 4	GO:0048025 negative regulation of mRNA splicing, via spliceosome;GO:0006406 mRNA export from nucleus;GO:0071427 mRNA-containing ribonucleoprotein complex export from nucleus			Nuclear speckles(Supported)				0	1	0	0	0	1	0	0	0	1	0	0	0	0	0	0	0	0	0	0
TTLL12	23170	Symbol	H. sapiens	23170	H. sapiens	TTLL12	tubulin tyrosine ligase like 12	GO:0006464 cellular protein modification process;GO:0036211 protein modification process;GO:0043412 macromolecule modification			Cytosol;Plasma membrane(Approved)				0	0	0	0	0	0	0	0	0	0	0	0	0	0	0	0	0	0	0	0
TM9SF2	9375	Symbol	H. sapiens	9375	H. sapiens	TM9SF2	transmembrane 9 superfamily member 2	GO:0072657 protein localization to membrane;GO:0034613 cellular protein localization;GO:0070727 cellular macromolecule localization		Transporters/Accessory Factors Involved in Transport					0	0	0	0	0	0	0	1	0	0	0	0	0	0	0	0	0	0	0	0
PPA2	27068	Symbol	H. sapiens	27068	H. sapiens	PPA2	pyrophosphatase (inorganic) 2	GO:0071344 diphosphate metabolic process;GO:0006418 tRNA aminoacylation for protein translation;GO:0043039 tRNA aminoacylation		Enzymes/ENZYME proteins/Hydrolases	Mitochondria;Nucleus(Approved)				1	0	1	0	0	0	0	0	0	0	0	0	1	0	0	0	1	0	0	0
NSUN2	54888	Symbol	H. sapiens	54888	H. sapiens	NSUN2	NOP2/Sun RNA methyltransferase family member 2	GO:0048820 hair follicle maturation;GO:0033313 meiotic cell cycle checkpoint;GO:0030488 tRNA methylation		Enzymes/ENZYME proteins/Transferases	Nucleus(Supported)		(M14)PID AURORA B PATHWAY		0	1	0	0	0	0	0	0	0	1	0	0	1	0	0	0	1	0	0	0
ARFIP1	27236	Symbol	H. sapiens	27236	H. sapiens	ARFIP1	ADP ribosylation factor interacting protein 1	GO:0050708 regulation of protein secretion;GO:0002791 regulation of peptide secretion;GO:0009306 protein secretion			Golgi apparatus;Vesicles(Supported)Nucleus(Approved)			(M5910)HALLMARK PROTEIN SECRETION	0	0	0	0	0	0	0	0	0	0	0	0	0	0	0	0	0	0	0	0
GGCT	79017	Symbol	H. sapiens	79017	H. sapiens	GGCT	gamma-glutamylcyclotransferase	GO:0006750 glutathione biosynthetic process;GO:0019184 nonribosomal peptide biosynthetic process;GO:0001836 release of cytochrome c from mitochondria		Enzymes/ENZYME proteins/Transferases					0	0	1	1	0	0	0	0	0	0	0	0	0	0	0	0	0	0	1	0
GOLM1	51280	Symbol	H. sapiens	51280	H. sapiens	GOLM1	golgi membrane protein 1	GO:0043687 post-translational protein modification;GO:0006997 nucleus organization;GO:0019216 regulation of lipid metabolic process			Golgi apparatus(Enhanced)				0	0	0	0	0	0	1	0	0	0	0	0	0	0	0	0	0	0	0	0
EXOSC2	23404	Symbol	H. sapiens	23404	H. sapiens	EXOSC2	exosome component 2	GO:0071049 nuclear retention of pre-mRNA with aberrant 3'-ends at the site of transcription;GO:0071038 nuclear polyadenylation-dependent tRNA catabolic process;GO:0071035 nuclear polyadenylation-dependent rRNA catabolic process			Nucleoli;Nucleus(Supported)			(M5922)HALLMARK UNFOLDED PROTEIN RESPONSE	0	1	1	0	0	1	1	0	0	1	0	0	1	0	0	0	1	1	0	0
RAB3D	9545	Symbol	H. sapiens	9545	H. sapiens	RAB3D	RAB3D, member RAS oncogene family	GO:0018125 peptidyl-cysteine methylation;GO:1903307 positive regulation of regulated secretory pathway;GO:0043312 neutrophil degranulation			Vesicles(Approved)				0	0	0	0	0	0	0	1	0	0	0	0	0	0	1	0	0	0	0	1
CHDH	55349	Symbol	H. sapiens	55349	H. sapiens	CHDH	choline dehydrogenase	GO:0019285 glycine betaine biosynthetic process from choline;GO:0031456 glycine betaine biosynthetic process;GO:0042426 choline catabolic process		Enzymes/ENZYME proteins/Oxidoreductases					1	0	0	0	0	0	0	0	0	0	0	0	0	0	0	0	0	0	0	0
ETHE1	23474	Symbol	H. sapiens	23474	H. sapiens	ETHE1	ETHE1 persulfide dioxygenase	GO:0070221 sulfide oxidation, using sulfide:quinone oxidoreductase;GO:0019418 sulfide oxidation;GO:0070813 hydrogen sulfide metabolic process		Enzymes/ENZYME proteins/Oxidoreductases	Mitochondria(Enhanced)			(M5892)HALLMARK CHOLESTEROL HOMEOSTASIS	1	0	0	1	0	0	0	0	0	0	1	0	0	0	0	0	0	0	0	0
SLC9A3R1	9368	Symbol	H. sapiens	9368	H. sapiens	SLC9A3R1	SLC9A3 regulator 1	GO:0032416 negative regulation of sodium:proton antiporter activity;GO:0060088 auditory receptor cell stereocilium organization;GO:0032415 regulation of sodium:proton antiporter activity		Transporters/Accessory Factors Involved in Transport	Microtubule organizing center;Plasma membrane;Vesicles(Approved)		(M99)PID TXA2PATHWAY; (M5493)WNT SIGNALING; (M186)PID PDGFRB PATHWAY	(M5907)HALLMARK ESTROGEN RESPONSE LATE; (M5924)HALLMARK MTORC1 SIGNALING; (M5906)HALLMARK ESTROGEN RESPONSE EARLY	0	0	0	0	0	0	0	1	0	0	0	0	0	0	1	0	0	0	0	0
NCAM1	4684	Symbol	H. sapiens	4684	H. sapiens	NCAM1	neural cell adhesion molecule 1	GO:0071679 commissural neuron axon guidance;GO:2001260 regulation of semaphorin-plexin signaling pathway;GO:0046718 viral entry into host cell		CD markers	Cytosol;Plasma membrane(Enhanced)		(M276)PID FGF PATHWAY	(M5909)HALLMARK MYOGENESIS	0	0	0	0	0	0	1	0	0	1	0	0	0	1	0	0	0	0	0	0
MDH2	4191	Symbol	H. sapiens	4191	H. sapiens	MDH2	malate dehydrogenase 2	GO:0006734 NADH metabolic process;GO:0006107 oxaloacetate metabolic process;GO:0006108 malate metabolic process		Citric acid cycle related proteins;Enzymes/ENZYME proteins/Oxidoreductases	Mitochondria(Enhanced)	NADH (Poly(a) rna binding);Citric Acid (Poly(a) rna binding)		(M5935)HALLMARK FATTY ACID METABOLISM; (M5937)HALLMARK GLYCOLYSIS; (M5905)HALLMARK ADIPOGENESIS	0	0	0	1	0	0	0	0	1	0	1	0	0	0	0	1	0	0	0	0
GNAI3	2773	Symbol	H. sapiens	2773	H. sapiens	GNAI3	G protein subunit alpha i3	GO:0033864 positive regulation of NAD(P)H oxidase activity;GO:0032930 positive regulation of superoxide anion generation;GO:0046039 GTP metabolic process			Centrosome(Supported)Nucleoli;Nucleus(Approved)		(M64)PID S1P S1P4 PATHWAY; (M103)PID S1P S1P1 PATHWAY; (M155)PID S1P META PATHWAY	(M5908)HALLMARK ANDROGEN RESPONSE; (M5921)HALLMARK COMPLEMENT; (M5932)HALLMARK INFLAMMATORY RESPONSE	0	0	0	1	0	0	0	0	0	0	0	0	0	0	1	0	0	1	0	0
RPS17	6218	Symbol	H. sapiens	6218	H. sapiens	RPS17	ribosomal protein S17	GO:0006614 SRP-dependent cotranslational protein targeting to membrane;GO:0006613 cotranslational protein targeting to membrane;GO:0000184 nuclear-transcribed mRNA catabolic process, nonsense-mediated decay		Ribosomal proteins	Cytosol;Endoplasmic reticulum;Nucleoli(Supported)				1	1	1	0	0	1	1	1	0	0	0	0	0	0	0	0	1	0	0	0
DDB1	1642	Symbol	H. sapiens	1642	H. sapiens	DDB1	damage specific DNA binding protein 1	GO:1902188 positive regulation of viral release from host cell;GO:1902186 regulation of viral release from host cell;GO:0046726 positive regulation by virus of viral protein levels in host cell			Nucleoplasm(Enhanced)			(M5898)HALLMARK DNA REPAIR	0	0	0	0	0	0	1	0	0	0	0	0	0	1	0	0	0	0	0	0
GNS	2799	Symbol	H. sapiens	2799	H. sapiens	GNS	glucosamine (N-acetyl)-6-sulfatase	GO:0042340 keratan sulfate catabolic process;GO:0042339 keratan sulfate metabolic process;GO:0043312 neutrophil degranulation		Enzymes/ENZYME proteins/Hydrolases					0	0	0	1	0	0	0	0	0	0	0	0	0	0	1	1	0	0	0	1
KDM1A	23028	Symbol	H. sapiens	23028	H. sapiens	KDM1A	lysine demethylase 1A	GO:0051572 negative regulation of histone H3-K4 methylation;GO:0051573 negative regulation of histone H3-K9 methylation;GO:1902166 negative regulation of intrinsic apoptotic signaling pathway in response to DNA damage by p53 class mediator			Nucleoplasm(Enhanced)Cytosol(Approved)		(M288)PID HES HEY PATHWAY; (M17)PID NOTCH PATHWAY; (M58)PID AR PATHWAY		0	1	0	1	0	0	1	0	0	0	0	0	0	0	0	0	0	0	0	0
SF3B1	23451	Symbol	H. sapiens	23451	H. sapiens	SF3B1	splicing factor 3b subunit 1	GO:0045815 positive regulation of gene expression, epigenetic;GO:0000398 mRNA splicing, via spliceosome;GO:0000377 RNA splicing, via transesterification reactions with bulged adenosine as nucleophile			Nuclear speckles(Enhanced)				0	1	0	0	0	0	0	0	0	0	0	0	0	0	0	0	0	0	0	0
PTRHD1	391356	Symbol	H. sapiens	391356	H. sapiens	PTRHD1	peptidyl-tRNA hydrolase domain containing 1			Enzymes/ENZYME proteins/Hydrolases	Nucleoplasm(Approved)				0	0	0	0	0	0	0	0	0	0	0	0	0	0	0	0	0	0	0	0
ANXA6	309	Symbol	H. sapiens	309	H. sapiens	ANXA6	annexin A6	GO:0003418 growth plate cartilage chondrocyte differentiation;GO:0003413 chondrocyte differentiation involved in endochondral bone morphogenesis;GO:0003417 growth plate cartilage development		Transporters/Transporter channels and pores			(M5880)NABA ECM AFFILIATED; (M5885)NABA MATRISOME ASSOCIATED; (M5889)NABA MATRISOME		0	0	0	0	0	0	0	0	0	0	0	0	0	0	0	0	0	0	0	0
ABAT	18	Symbol	H. sapiens	18	H. sapiens	ABAT	4-aminobutyrate aminotransferase	GO:1904450 positive regulation of aspartate secretion;GO:1904448 regulation of aspartate secretion;GO:0014053 negative regulation of gamma-aminobutyric acid secretion		Enzymes/ENZYME proteins/Transferases	Mitochondria(Supported)	Pyridoxal Phosphate (Succinate-semialdehyde dehydrogenase binding);Pyruvic acid (Succinate-semialdehyde dehydrogenase binding);L-Glutamic Acid (Succinate-semialdehyde dehydrogenase binding);L-Alanine (Succinate-semialdehyde dehydrogenase binding);Valproic Acid (Succinate-semialdehyde dehydrogenase binding);Phenelzine (Succinate-semialdehyde dehydrogenase binding);Vigabatrin (Succinate-semialdehyd…		(M5939)HALLMARK P53 PATHWAY; (M5906)HALLMARK ESTROGEN RESPONSE EARLY	1	0	0	1	1	0	0	0	1	0	1	1	0	0	0	0	0	0	0	0
PMPCB	9512	Symbol	H. sapiens	9512	H. sapiens	PMPCB	peptidase, mitochondrial processing beta subunit	GO:0006627 protein processing involved in protein targeting to mitochondrion;GO:0006851 mitochondrial calcium ion transmembrane transport;GO:0034982 mitochondrial protein processing		Enzymes/{ENZYME proteins/Hydrolases,Peptidases/Metallopeptidases}	Mitochondria(Supported)				0	0	1	0	0	0	1	0	0	0	0	0	0	0	0	0	0	0	1	0
FARP1	10160	Symbol	H. sapiens	10160	H. sapiens	FARP1	FERM, ARH/RhoGEF and pleckstrin domain protein 1	GO:0010923 negative regulation of phosphatase activity;GO:0048813 dendrite morphogenesis;GO:0035305 negative regulation of dephosphorylation			Cytosol(Supported)		(M68)PID RHOA REG PATHWAY	(M5907)HALLMARK ESTROGEN RESPONSE LATE; (M5893)HALLMARK MITOTIC SPINDLE; (M5906)HALLMARK ESTROGEN RESPONSE EARLY	0	0	0	0	0	0	0	0	0	0	0	0	0	0	0	0	0	0	0	0
ARL1	400	Symbol	H. sapiens	400	H. sapiens	ARL1	ADP ribosylation factor like GTPase 1	GO:0031584 activation of phospholipase D activity;GO:0010518 positive regulation of phospholipase activity;GO:0034067 protein localization to Golgi apparatus			Golgi apparatus(Supported)	Guanosine-5'-Diphosphate (Protein domain specific binding)			0	0	0	0	0	0	0	0	0	0	0	0	0	0	1	0	0	0	0	0
DDX42	11325	Symbol	H. sapiens	11325	H. sapiens	DDX42	DEAD-box helicase 42	GO:0000398 mRNA splicing, via spliceosome;GO:0000377 RNA splicing, via transesterification reactions with bulged adenosine as nucleophile;GO:0000375 RNA splicing, via transesterification reactions		Enzymes/ENZYME proteins/Hydrolases	Nuclear speckles(Enhanced)				0	1	0	0	0	0	0	0	0	0	0	0	0	0	0	0	0	0	0	0
CPSF6	11052	Symbol	H. sapiens	11052	H. sapiens	CPSF6	cleavage and polyadenylation specific factor 6	GO:0110104 mRNA alternative polyadenylation;GO:0046833 positive regulation of RNA export from nucleus;GO:1990120 messenger ribonucleoprotein complex assembly			Nuclear speckles;Nucleoplasm(Enhanced)				0	1	0	0	0	1	1	0	0	1	0	0	0	0	0	0	0	0	0	0
PRPF31	26121	Symbol	H. sapiens	26121	H. sapiens	PRPF31	pre-mRNA processing factor 31	GO:0000244 spliceosomal tri-snRNP complex assembly;GO:0048254 snoRNA localization;GO:0000387 spliceosomal snRNP assembly			Nucleus(Supported)			(M5926)HALLMARK MYC TARGETS V1	0	1	0	0	0	0	0	0	0	1	0	0	0	0	0	0	0	0	0	0
PGM2	55276	Symbol	H. sapiens	55276	H. sapiens	PGM2	phosphoglucomutase 2	GO:0006098 pentose-phosphate shunt;GO:0005980 glycogen catabolic process;GO:0019388 galactose catabolic process		Enzymes/ENZYME proteins/Isomerase	Intermediate filaments(Approved)			(M5937)HALLMARK GLYCOLYSIS; (M5891)HALLMARK HYPOXIA	0	0	0	1	0	0	0	0	1	0	0	1	0	0	0	0	0	0	0	1
SAR1B	51128	Symbol	H. sapiens	51128	H. sapiens	SAR1B	secretion associated Ras related GTPase 1B	GO:0003400 regulation of COPII vesicle coating;GO:0048209 regulation of vesicle targeting, to, from or within Golgi;GO:0070863 positive regulation of protein exit from endoplasmic reticulum			Endoplasmic reticulum(Approved)	Guanosine-5'-Diphosphate (Metal ion binding)		(M5934)HALLMARK XENOBIOTIC METABOLISM	0	0	0	0	0	0	1	0	0	0	0	1	0	0	1	0	0	0	0	0
LDB3	11155	Symbol	H. sapiens	11155	H. sapiens	LDB3	LIM domain binding 3	GO:0045214 sarcomere organization;GO:0030239 myofibril assembly;GO:0055002 striated muscle cell development			Cytosol;Focal adhesion sites(Supported)Nucleoplasm(Approved)			(M5909)HALLMARK MYOGENESIS	0	0	0	0	0	0	0	0	0	0	0	0	0	0	0	0	0	0	0	0
PDLIM7	9260	Symbol	H. sapiens	9260	H. sapiens	PDLIM7	PDZ and LIM domain 7	GO:0045669 positive regulation of osteoblast differentiation;GO:0007411 axon guidance;GO:0045778 positive regulation of ossification			Actin filaments;Focal adhesion sites(Enhanced)		(M82)PID RET PATHWAY	(M5909)HALLMARK MYOGENESIS	0	0	0	0	0	0	1	0	0	0	0	0	0	0	0	0	0	0	0	0
BUB3	9184	Symbol	H. sapiens	9184	H. sapiens	BUB3	BUB3 mitotic checkpoint protein	GO:0007094 mitotic spindle assembly checkpoint;GO:0071174 mitotic spindle checkpoint;GO:0045841 negative regulation of mitotic metaphase/anaphase transition			Nucleoplasm(Enhanced)		(M19)PID P73PATHWAY	(M5901)HALLMARK G2M CHECKPOINT; (M5926)HALLMARK MYC TARGETS V1	0	0	0	0	0	0	1	0	0	0	0	0	0	0	0	0	0	0	0	0
PNP	4860	Symbol	H. sapiens	4860	H. sapiens	PNP	purine nucleoside phosphorylase	GO:0006148 inosine catabolic process;GO:0006738 nicotinamide riboside catabolic process;GO:0070638 pyridine nucleoside catabolic process		Enzymes/ENZYME proteins/Transferases	Cytosol(Supported)	Cladribine (Purine-nucleoside phosphorylase activity);Didanosine (Purine-nucleoside phosphorylase activity);8-azaguanine (Purine-nucleoside phosphorylase activity);2,6-Diamino-(S)-9-[2-(Phosphonomethoxy)Propyl]Purine (Purine-nucleoside phosphorylase activity);Immucillin-G (Purine-nucleoside phosphorylase activity);Guanine (Purine-nucleoside phosphorylase activity);2-Amino-7-[2-(2-Hydroxy-1-Hydrox…		(M5898)HALLMARK DNA REPAIR; (M5924)HALLMARK MTORC1 SIGNALING; (M5947)HALLMARK IL2 STAT5 SIGNALING	0	0	0	1	0	1	0	0	0	0	0	1	0	0	0	0	0	0	0	1
ARCN1	372	Symbol	H. sapiens	372	H. sapiens	ARCN1	archain 1	GO:0021691 cerebellar Purkinje cell layer maturation;GO:0021699 cerebellar cortex maturation;GO:0021590 cerebellum maturation			Golgi apparatus;Vesicles(Enhanced)			(M5910)HALLMARK PROTEIN SECRETION	0	0	0	0	0	0	0	0	0	0	0	0	0	0	1	0	0	0	0	0
COQ8A	56997	Symbol	H. sapiens	56997	H. sapiens	COQ8A	coenzyme Q8A	GO:0006744 ubiquinone biosynthetic process;GO:0006743 ubiquinone metabolic process;GO:1901663 quinone biosynthetic process	Atypical: ADCK protein kinase family	Enzymes/Kinases/Atypical kinases	Mitochondria(Supported)			(M5956)HALLMARK KRAS SIGNALING DN; (M5939)HALLMARK P53 PATHWAY	0	0	0	1	0	0	0	0	0	0	0	0	0	0	0	0	0	0	0	0
MRPL52	122704	Symbol	H. sapiens	122704	H. sapiens	MRPL52	mitochondrial ribosomal protein L52	GO:0070126 mitochondrial translational termination;GO:0070125 mitochondrial translational elongation;GO:0006415 translational termination		Ribosomal proteins	Mitochondria(Approved)				0	0	1	0	0	0	0	0	0	0	0	0	0	0	0	0	0	0	0	0
ALCAM	214	Symbol	H. sapiens	214	H. sapiens	ALCAM	activated leukocyte cell adhesion molecule	GO:0031290 retinal ganglion cell axon guidance;GO:0048846 axon extension involved in axon guidance;GO:0008045 motor neuron axon guidance		CD markers				(M5892)HALLMARK CHOLESTEROL HOMEOSTASIS; (M5947)HALLMARK IL2 STAT5 SIGNALING	0	0	0	0	0	0	1	0	0	0	0	0	0	0	0	0	0	0	0	0
PFDN5	5204	Symbol	H. sapiens	5204	H. sapiens	PFDN5	prefoldin subunit 5	GO:0090090 negative regulation of canonical Wnt signaling pathway;GO:0060041 retina development in camera-type eye;GO:0030178 negative regulation of Wnt signaling pathway					(M19)PID P73PATHWAY		0	0	0	0	0	0	0	0	0	0	0	0	0	0	0	0	0	0	0	0
FLNA	2316	Symbol	H. sapiens	2316	H. sapiens	FLNA	filamin A	GO:1905000 regulation of membrane repolarization during atrial cardiac muscle cell action potential;GO:0098914 membrane repolarization during atrial cardiac muscle cell action potential;GO:0098910 regulation of atrial cardiac muscle cell action potential		Transporters/Accessory Factors Involved in Transport	Actin filaments;Cytosol;Plasma membrane(Enhanced)		(M23)PID WNT NONCANONICAL PATHWAY; (M16801)SIG REGULATION OF THE ACTIN CYTOSKELETON BY RHO GTPASES; (M34)PID TCR PATHWAY	(M5950)HALLMARK ALLOGRAFT REJECTION; (M5893)HALLMARK MITOTIC SPINDLE; (M5930)HALLMARK EPITHELIAL MESENCHYMAL TRANSITION	0	0	1	0	0	0	1	1	0	1	0	0	0	0	0	0	0	1	0	1
PRPF19	27339	Symbol	H. sapiens	27339	H. sapiens	PRPF19	pre-mRNA processing factor 19	GO:0000349 generation of catalytic spliceosome for first transesterification step;GO:0048711 positive regulation of astrocyte differentiation;GO:0001833 inner cell mass cell proliferation		Enzymes/ENZYME proteins/Transferases	Nuclear speckles(Enhanced)				0	1	0	0	0	1	1	0	0	0	0	0	0	0	0	0	0	0	0	0
RPS4X	6191	Symbol	H. sapiens	6191	H. sapiens	RPS4X	ribosomal protein S4 X-linked	GO:0006614 SRP-dependent cotranslational protein targeting to membrane;GO:0006613 cotranslational protein targeting to membrane;GO:0000184 nuclear-transcribed mRNA catabolic process, nonsense-mediated decay		Ribosomal proteins			(M16801)SIG REGULATION OF THE ACTIN CYTOSKELETON BY RHO GTPASES; (M5193)SIG CHEMOTAXIS		1	1	1	0	0	1	1	1	0	0	0	0	0	0	0	0	0	0	0	0
PRMT5	10419	Symbol	H. sapiens	10419	H. sapiens	PRMT5	protein arginine methyltransferase 5	GO:1904992 positive regulation of adenylate cyclase-inhibiting dopamine receptor signaling pathway;GO:1904990 regulation of adenylate cyclase-inhibiting dopamine receptor signaling pathway;GO:0019918 peptidyl-arginine methylation, to symmetrical-dimethyl arginine		Enzymes/ENZYME proteins/Transferases	Cytosol;Nucleus(Approved)		(M261)PID P53 REGULATION PATHWAY; (M101)PID HDAC CLASSI PATHWAY; (M40)PID E2F PATHWAY	(M5901)HALLMARK G2M CHECKPOINT	0	1	0	0	0	0	0	0	0	1	0	0	0	0	0	0	0	0	0	0
MRPS7	51081	Symbol	H. sapiens	51081	H. sapiens	MRPS7	mitochondrial ribosomal protein S7	GO:0070126 mitochondrial translational termination;GO:0070125 mitochondrial translational elongation;GO:0000028 ribosomal small subunit assembly		Ribosomal proteins	Mitochondria(Approved)				0	1	1	0	0	0	0	0	0	0	0	0	0	0	0	0	1	0	0	0
ATP6V0D1	9114	Symbol	H. sapiens	9114	H. sapiens	ATP6V0D1	ATPase H+ transporting V0 subunit d1	GO:0007035 vacuolar acidification;GO:0033572 transferrin transport;GO:0051452 intracellular pH reduction		Transporters/Primary Active Transporters				(M5922)HALLMARK UNFOLDED PROTEIN RESPONSE	0	0	0	0	0	0	1	0	0	0	0	0	0	0	0	0	0	1	0	0
ASRGL1	80150	Symbol	H. sapiens	80150	H. sapiens	ASRGL1	asparaginase like 1	GO:0033345 asparagine catabolic process via L-aspartate;GO:0006530 asparagine catabolic process;GO:0006559 L-phenylalanine catabolic process		Enzymes/ENZYME proteins/Hydrolases	Microtubules;Nucleoplasm(Approved)	L-Aspartic Acid (Beta-aspartyl-peptidase activity);L-Asparagine (Beta-aspartyl-peptidase activity)			1	0	0	0	1	1	0	0	0	0	1	1	0	0	0	0	0	0	0	0
DTYMK	1841	Symbol	H. sapiens	1841	H. sapiens	DTYMK	deoxythymidylate kinase	GO:0006233 dTDP biosynthetic process;GO:0006227 dUDP biosynthetic process;GO:0006235 dTTP biosynthetic process		Enzymes/ENZYME proteins/Transferases	Mitochondria(Approved)	Thymidine-5'-Phosphate (Uridylate kinase activity);2',3'-Dideoxythymidine-5'-Monophosphate (Uridylate kinase activity);Phosphoric Acid Mono-[3-Fluoro-5-(5-Methyl-2,4-Dioxo-3,4-Dihydro-2h-Pyrimidin-1-Yl)-Tetrahyro-Furan-2-Ylmethyl] Ester (Uridylate kinase activity);Phosphoric Acid Mono-[3-Amino-5-(5-Methyl-2,4-Dioxo-3,4-Dihydro-2h-Pyrimidin-1-Yl)-Tetrahydro-Furan-2-Ylmethyl] Ester (Uridylate kinas…	(M9526)ST T CELL SIGNAL TRANSDUCTION	(M5901)HALLMARK G2M CHECKPOINT	0	0	0	1	0	0	0	0	0	0	0	0	0	0	0	0	0	0	0	0
LMOD1	25802	Symbol	H. sapiens	25802	H. sapiens	LMOD1	leiomodin 1	GO:0051694 pointed-end actin filament capping;GO:0051693 actin filament capping;GO:0045010 actin nucleation			Cytosol(Approved)				0	0	0	0	0	0	0	0	0	0	0	0	0	0	0	0	0	0	0	0
PDE12	201626	Symbol	H. sapiens	201626	H. sapiens	PDE12	phosphodiesterase 12	GO:0090324 negative regulation of oxidative phosphorylation;GO:0044528 regulation of mitochondrial mRNA stability;GO:0000958 mitochondrial mRNA catabolic process		Enzymes/ENZYME proteins/Hydrolases					0	1	0	1	0	1	1	0	0	1	1	0	0	1	0	0	0	1	0	0
EIF2S2	8894	Symbol	H. sapiens	8894	H. sapiens	EIF2S2	eukaryotic translation initiation factor 2 subunit beta	GO:0002176 male germ cell proliferation;GO:0036093 germ cell proliferation;GO:0008584 male gonad development			Endoplasmic reticulum(Supported)Nucleoli(Approved)			(M5924)HALLMARK MTORC1 SIGNALING; (M5926)HALLMARK MYC TARGETS V1	0	0	1	0	0	0	1	0	0	1	0	0	0	0	0	0	0	0	0	0
SLC3A2	6520	Symbol	H. sapiens	6520	H. sapiens	SLC3A2	solute carrier family 3 member 2	GO:1903801 L-leucine import across plasma membrane;GO:0098713 leucine import across plasma membrane;GO:0015827 tryptophan transport		CD markers;Transporters/Accessory Factors Involved in Transport	Cytosol;Nucleus;Plasma membrane(Supported)		(M60)PID NFAT TFPATHWAY	(M5939)HALLMARK P53 PATHWAY	1	0	0	0	0	0	1	0	0	0	0	0	0	0	0	0	0	0	0	0
SUCLG1	8802	Symbol	H. sapiens	8802	H. sapiens	SUCLG1	succinate-CoA ligase alpha subunit	GO:0006104 succinyl-CoA metabolic process;GO:0006105 succinate metabolic process;GO:0006099 tricarboxylic acid cycle		Citric acid cycle related proteins;Enzymes/ENZYME proteins/Ligase	Mitochondria;Plasma membrane(Supported)	Succinic acid (Succinate-coa ligase (gdp-forming) activity)		(M5935)HALLMARK FATTY ACID METABOLISM; (M5905)HALLMARK ADIPOGENESIS; (M5936)HALLMARK OXIDATIVE PHOSPHORYLATION	0	0	0	1	0	0	0	0	1	0	1	0	0	0	0	0	0	0	0	0
NECTIN2	5819	Symbol	H. sapiens	5819	H. sapiens	NECTIN2	nectin cell adhesion molecule 2	GO:0019064 fusion of virus membrane with host plasma membrane;GO:0060370 susceptibility to T cell mediated cytotoxicity;GO:0046814 coreceptor-mediated virion attachment to host cell		CD markers	Cell Junctions;Nucleoli fibrillar center(Approved)		(M72)PID NECTIN PATHWAY; (M232)PID ECADHERIN STABILIZATION PATHWAY	(M5915)HALLMARK APICAL JUNCTION	0	0	0	0	0	0	1	0	0	0	0	0	0	1	1	0	0	0	1	1
ADK	132	Symbol	H. sapiens	132	H. sapiens	ADK	adenosine kinase	GO:0006175 dATP biosynthetic process;GO:0009153 purine deoxyribonucleotide biosynthetic process;GO:0044209 AMP salvage		Enzymes/ENZYME proteins/Transferases	Cytosol;Nucleoplasm(Supported)	Adenosine monophosphate (Poly(a) rna binding);Ribavirin (Poly(a) rna binding);7-(5-DEOXY-BETA-D-RIBOFURANOSYL)-5-IODO-7H-PYRROLO[2,3-D]PYRIMIDIN-4-AMINE (Poly(a) rna binding);5-[4-(DIMETHYLAMINO)PHENYL]-6-[(6-MORPHOLIN-4-YLPYRIDIN-3-YL)ETHYNYL]PYRIMIDIN-4-AMINE (Poly(a) rna binding)			0	0	0	1	0	0	0	0	0	0	1	0	0	0	0	0	0	0	0	0
TPP1	1200	Symbol	H. sapiens	1200	H. sapiens	TPP1	tripeptidyl peptidase 1	GO:0036498 IRE1-mediated unfolded protein response;GO:0045453 bone resorption;GO:0030968 endoplasmic reticulum unfolded protein response		Enzymes/ENZYME proteins/Hydrolases					0	0	0	0	0	0	0	0	0	0	0	0	0	0	0	0	0	0	0	0
LUC7L3	51747	Symbol	H. sapiens	51747	H. sapiens	LUC7L3	LUC7 like 3 pre-mRNA splicing factor	GO:0006376 mRNA splice site selection;GO:0000245 spliceosomal complex assembly;GO:0000398 mRNA splicing, via spliceosome			Nuclear speckles(Enhanced)			(M5925)HALLMARK E2F TARGETS	0	1	0	0	0	0	0	0	0	0	0	0	0	0	0	0	0	0	0	0
RPA1	6117	Symbol	H. sapiens	6117	H. sapiens	RPA1	replication protein A1	GO:0032201 telomere maintenance via semi-conservative replication;GO:0070987 error-free translesion synthesis;GO:0006293 nucleotide-excision repair, preincision complex stabilization			Nucleoplasm(Enhanced)		(M46)PID ATR PATHWAY; (M1)PID FANCONI PATHWAY	(M5925)HALLMARK E2F TARGETS; (M5924)HALLMARK MTORC1 SIGNALING	0	0	0	0	0	0	1	0	0	1	0	0	0	0	0	0	0	0	0	0
CMAS	55907	Symbol	H. sapiens	55907	H. sapiens	CMAS	cytidine monophosphate N-acetylneuraminic acid synthetase	GO:0006054 N-acetylneuraminate metabolic process;GO:0006040 amino sugar metabolic process;GO:0016999 antibiotic metabolic process		Enzymes/ENZYME proteins/Transferases	Nucleoli(Supported)Cytosol(Uncertain)	Cytidine-5'-Monophosphate-5-N-Acetylneuraminic Acid (N-acylneuraminate cytidylyltransferase activity)			0	0	0	0	0	0	0	0	0	0	1	0	0	0	1	0	0	0	0	0
NUP155	9631	Symbol	H. sapiens	9631	H. sapiens	NUP155	nucleoporin 155	GO:0086014 atrial cardiac muscle cell action potential;GO:0086026 atrial cardiac muscle cell to AV node cell signaling;GO:0086066 atrial cardiac muscle cell to AV node cell communication		Transporters/Transporter channels and pores	Nuclear membrane(Enhanced)				0	1	1	0	0	0	1	1	0	1	0	0	0	1	0	0	0	0	0	0
SNRPC	6631	Symbol	H. sapiens	6631	H. sapiens	SNRPC	small nuclear ribonucleoprotein polypeptide C	GO:0000395 mRNA 5'-splice site recognition;GO:0006376 mRNA splice site selection;GO:0000387 spliceosomal snRNP assembly			Nucleoplasm(Enhanced)				0	1	0	0	0	0	0	0	0	0	0	0	0	0	0	0	0	0	0	0
BCLAF1	9774	Symbol	H. sapiens	9774	H. sapiens	BCLAF1	BCL2 associated transcription factor 1	GO:2001244 positive regulation of intrinsic apoptotic signaling pathway;GO:2000144 positive regulation of DNA-templated transcription, initiation;GO:2000142 regulation of DNA-templated transcription, initiation			Nuclear speckles(Enhanced)				0	0	0	0	0	0	0	0	0	0	0	0	0	0	0	0	0	0	0	0
AIMP1	9255	Symbol	H. sapiens	9255	H. sapiens	AIMP1	aminoacyl tRNA synthetase complex interacting multifunctional protein 1	GO:0070094 positive regulation of glucagon secretion;GO:0070092 regulation of glucagon secretion;GO:0070091 glucagon secretion			Cytosol(Enhanced)				1	0	1	0	0	0	0	0	0	0	0	0	1	0	0	0	1	0	0	0
RPLP0	6175	Symbol	H. sapiens	6175	H. sapiens	RPLP0	ribosomal protein lateral stalk subunit P0	GO:0035722 interleukin-12-mediated signaling pathway;GO:0006614 SRP-dependent cotranslational protein targeting to membrane;GO:0071349 cellular response to interleukin-12		Ribosomal proteins	Cytosol;Endoplasmic reticulum(Supported)			(M5926)HALLMARK MYC TARGETS V1	1	1	1	0	0	1	1	1	0	0	0	0	0	0	0	0	1	0	0	0
SARG	79098	Gene_synonym	H. sapiens	79098	H. sapiens	C1orf116	chromosome 1 open reading frame 116	GO:0008150 biological_process			Cytosol(Supported)Plasma membrane(Approved)				0	0	0	0	0	0	0	0	0	0	0	0	0	0	0	0	0	0	0	0
DCXR	51181	Symbol	H. sapiens	51181	H. sapiens	DCXR	dicarbonyl and L-xylulose reductase	GO:0019640 glucuronate catabolic process to xylulose 5-phosphate;GO:0006064 glucuronate catabolic process;GO:1901159 xylulose 5-phosphate biosynthetic process		Enzymes/ENZYME proteins/Oxidoreductases	Microtubules;Nucleoli(Uncertain)	Isopropyl Alcohol (Oxidoreductase activity, acting on nad(p)h, quinone or similar compound as acceptor);Dihydrogenphosphate Ion (Oxidoreductase activity, acting on nad(p)h, quinone or similar compound as acceptor);2'-Monophosphoadenosine 5'-Diphosphoribose (Oxidoreductase activity, acting on nad(p)h, quinone or similar compound as acceptor)		(M5907)HALLMARK ESTROGEN RESPONSE LATE; (M5934)HALLMARK XENOBIOTIC METABOLISM; (M5939)HALLMARK P53 PATHWAY	0	0	0	1	0	0	0	0	0	0	0	1	0	0	0	1	0	0	0	0
TXN2	25828	Symbol	H. sapiens	25828	H. sapiens	TXN2	thioredoxin 2	GO:0000098 sulfur amino acid catabolic process;GO:0006662 glycerol ether metabolic process;GO:0018904 ether metabolic process			Mitochondria(Enhanced)				1	0	0	1	1	0	1	0	0	0	0	1	0	0	0	0	0	0	0	0
SYAP1	94056	Symbol	H. sapiens	94056	H. sapiens	SYAP1	synapse associated protein 1	GO:1990314 cellular response to insulin-like growth factor stimulus;GO:0090073 positive regulation of protein homodimerization activity;GO:0036120 cellular response to platelet-derived growth factor stimulus			Golgi apparatus(Enhanced)Cytosol;Nucleoplasm(Supported)				0	0	0	0	0	0	0	0	0	0	0	0	0	0	0	0	0	0	0	0
PSMA4	5685	Symbol	H. sapiens	5685	H. sapiens	PSMA4	proteasome subunit alpha 4	GO:0010499 proteasomal ubiquitin-independent protein catabolic process;GO:0043161 proteasome-mediated ubiquitin-dependent protein catabolic process;GO:0016579 protein deubiquitination		Enzymes/{ENZYME proteins/Hydrolases,Peptidases/Threonine-type peptidases}	Cytosol;Nucleus(Supported)Vesicles(Approved)	(3AR,6R,6AS)-6-((S)-((S)-CYCLOHEX-2-ENYL)(HYDROXY)METHYL)-6A-METHYL-4-OXO-HEXAHYDRO-2H-FURO[3,2-C]PYRROLE-6-CARBALDEHYDE (Threonine-type endopeptidase activity)		(M5924)HALLMARK MTORC1 SIGNALING; (M5926)HALLMARK MYC TARGETS V1	1	1	0	0	0	0	1	0	0	0	0	0	0	1	0	0	0	0	0	0
ATP9A	10079	Symbol	H. sapiens	10079	H. sapiens	ATP9A	ATPase phospholipid transporting 9A (putative)	GO:0045332 phospholipid translocation;GO:0034204 lipid translocation;GO:0015914 phospholipid transport		Enzymes/ENZYME proteins/Hydrolases;Transporters/Primary Active Transporters					0	0	0	0	0	0	1	0	0	0	0	0	0	0	1	0	0	0	0	0
GUSB	2990	Symbol	H. sapiens	2990	H. sapiens	GUSB	glucuronidase beta	GO:0019391 glucuronoside catabolic process;GO:0030214 hyaluronan catabolic process;GO:0019389 glucuronoside metabolic process		Enzymes/ENZYME proteins/Hydrolases	Vesicles(Supported)			(M5892)HALLMARK CHOLESTEROL HOMEOSTASIS; (M5937)HALLMARK GLYCOLYSIS	0	0	0	0	0	0	0	0	0	0	0	1	0	0	0	1	0	0	0	1
AFDN	4301	Symbol	H. sapiens	4301	H. sapiens	AFDN	afadin, adherens junction formation factor	GO:0090557 establishment of endothelial intestinal barrier;GO:2000049 positive regulation of cell-cell adhesion mediated by cadherin;GO:2000047 regulation of cell-cell adhesion mediated by cadherin		RAS pathway related proteins	Cell Junctions;Plasma membrane(Enhanced)Nucleoplasm(Supported)	(5R)-2-SULFANYL-5-[4-(TRIFLUOROMETHYL)BENZYL]-1,3-THIAZOL-4-ONE (Ras gtpase binding)	(M72)PID NECTIN PATHWAY; (M156)PID ECADHERIN NASCENT AJ PATHWAY; (M232)PID ECADHERIN STABILIZATION PATHWAY		0	0	1	0	0	0	0	1	0	0	0	0	0	0	0	0	0	0	0	0
TKFC	26007	Symbol	H. sapiens	26007	H. sapiens	TKFC	triokinase and FMN cyclase	GO:0039534 negative regulation of MDA-5 signaling pathway;GO:0039533 regulation of MDA-5 signaling pathway;GO:0039532 negative regulation of viral-induced cytoplasmic pattern recognition receptor signaling pathway		Enzymes/ENZYME proteins/{Lyases,Transferases}	Cytosol;Nucleus(Approved)			(M5934)HALLMARK XENOBIOTIC METABOLISM	0	0	0	0	0	0	0	0	1	0	0	1	0	0	0	0	0	0	0	0
DDI2	84301	Symbol	H. sapiens	84301	H. sapiens	DDI2	DNA damage inducible 1 homolog 2	GO:0016485 protein processing;GO:0051604 protein maturation;GO:0006508 proteolysis			Cytosol;Nucleoplasm(Enhanced)				0	0	0	0	0	0	0	0	0	0	0	0	0	0	0	0	0	0	0	0
XRN2	22803	Symbol	H. sapiens	22803	H. sapiens	XRN2	5'-3' exoribonuclease 2	GO:0000738 DNA catabolic process, exonucleolytic;GO:0021766 hippocampus development;GO:0090503 RNA phosphodiester bond hydrolysis, exonucleolytic			Nucleoli;Nucleus(Enhanced)				0	1	1	0	0	1	0	0	0	0	0	0	0	0	0	0	1	0	0	0
COASY	80347	Symbol	H. sapiens	80347	H. sapiens	COASY	Coenzyme A synthase	GO:0015937 coenzyme A biosynthetic process;GO:0015936 coenzyme A metabolic process;GO:0034030 ribonucleoside bisphosphate biosynthetic process		Enzymes/ENZYME proteins/Transferases	Cytosol;Nucleoplasm(Approved)				0	0	0	1	0	0	0	0	0	0	0	0	0	0	0	1	0	0	0	0
MPST	4357	Symbol	H. sapiens	4357	H. sapiens	MPST	mercaptopyruvate sulfurtransferase	GO:0009440 cyanate catabolic process;GO:0019346 transsulfuration;GO:0009439 cyanate metabolic process		Enzymes/ENZYME proteins/Transferases	Cytosol;Mitochondria(Approved)				1	0	0	1	1	1	0	0	0	0	1	1	0	0	0	0	0	0	0	0
EIF3L	51386	Symbol	H. sapiens	51386	H. sapiens	EIF3L	eukaryotic translation initiation factor 3 subunit L	GO:0075525 viral translational termination-reinitiation;GO:0019081 viral translation;GO:0001732 formation of cytoplasmic translation initiation complex			Nucleoli;Nucleus(Approved)				0	1	1	0	0	0	0	0	0	0	0	0	0	1	0	0	0	0	0	0
AARS2	57505	Symbol	H. sapiens	57505	H. sapiens	AARS2	alanyl-tRNA synthetase 2, mitochondrial	GO:0070143 mitochondrial alanyl-tRNA aminoacylation;GO:0006419 alanyl-tRNA aminoacylation;GO:0070127 tRNA aminoacylation for mitochondrial protein translation		Enzymes/ENZYME proteins/Ligase	Mitochondria(Enhanced)	L-Alanine (Trna binding)			1	0	1	0	0	0	0	0	0	0	0	0	1	0	0	0	1	0	1	0
BCL2L13	23786	Symbol	H. sapiens	23786	H. sapiens	BCL2L13	BCL2 like 13	GO:0006919 activation of cysteine-type endopeptidase activity involved in apoptotic process;GO:0043280 positive regulation of cysteine-type endopeptidase activity involved in apoptotic process;GO:2001056 positive regulation of cysteine-type endopeptidase activity			Mitochondria(Supported)			(M5905)HALLMARK ADIPOGENESIS	0	0	0	0	0	0	0	0	0	0	0	0	0	0	0	0	0	0	0	0
PYCR1	5831	Symbol	H. sapiens	5831	H. sapiens	PYCR1	pyrroline-5-carboxylate reductase 1	GO:0055129 L-proline biosynthetic process;GO:0006561 proline biosynthetic process;GO:1903206 negative regulation of hydrogen peroxide-induced cell death		Enzymes/ENZYME proteins/Oxidoreductases		NADH (Pyrroline-5-carboxylate reductase activity);L-Proline (Pyrroline-5-carboxylate reductase activity)		(M5934)HALLMARK XENOBIOTIC METABOLISM	1	0	0	1	0	0	0	0	0	0	1	0	0	0	0	0	0	0	0	0
ATP1B3	483	Symbol	H. sapiens	483	H. sapiens	ATP1B3	ATPase Na+/K+ transporting subunit beta 3	GO:1903278 positive regulation of sodium ion export across plasma membrane;GO:1903288 positive regulation of potassium ion import;GO:1903276 regulation of sodium ion export across plasma membrane		CD markers;Transporters/Primary Active Transporters	Plasma membrane(Supported)			(M5905)HALLMARK ADIPOGENESIS	0	0	0	0	0	0	1	1	0	0	0	0	0	0	0	0	0	0	0	0
PCCA	5095	Symbol	H. sapiens	5095	H. sapiens	PCCA	propionyl-CoA carboxylase subunit alpha	GO:0006768 biotin metabolic process;GO:0006767 water-soluble vitamin metabolic process;GO:0006766 vitamin metabolic process		Enzymes/ENZYME proteins/Ligase		Biotin (Propionyl-coa carboxylase activity)			0	0	0	1	1	0	0	0	1	0	1	1	0	0	0	1	0	0	0	0
CYB5B	80777	Symbol	H. sapiens	80777	H. sapiens	CYB5B	cytochrome b5 type B	GO:0055114 oxidation-reduction process;GO:0008152 metabolic process;GO:0008150 biological_process			Cytosol;Endoplasmic reticulum;Microtubule organizing center(Approved)			(M5941)HALLMARK UV RESPONSE UP; (M5924)HALLMARK MTORC1 SIGNALING	0	0	0	0	0	0	0	0	0	0	0	0	0	0	0	0	0	0	0	0
BTF3L4	91408	Symbol	H. sapiens	91408	H. sapiens	BTF3L4	basic transcription factor 3 like 4				Cytosol;Nucleus(Approved)				0	0	0	0	0	0	0	0	0	0	0	0	0	0	0	0	0	0	0	0
TCOF1	6949	Symbol	H. sapiens	6949	H. sapiens	TCOF1	treacle ribosome biogenesis factor 1	GO:0014029 neural crest formation;GO:0014032 neural crest cell development;GO:0014031 mesenchymal cell development			Nucleoli fibrillar center(Enhanced)			(M5928)HALLMARK MYC TARGETS V2	0	0	1	0	0	0	0	0	0	0	0	0	0	0	0	0	1	0	0	0
ECM29	23392	Gene_synonym	H. sapiens	23392	H. sapiens	ECPAS	Ecm29 proteasome adaptor and scaffold	GO:0030433 ubiquitin-dependent ERAD pathway;GO:0043248 proteasome assembly;GO:0036503 ERAD pathway			Nucleus(Supported)				0	0	0	0	0	0	1	0	0	0	0	0	0	0	0	0	0	0	0	0
SMU1	55234	Symbol	H. sapiens	55234	H. sapiens	SMU1	SMU1, DNA replication regulator and spliceosomal factor	GO:0000381 regulation of alternative mRNA splicing, via spliceosome;GO:0000380 alternative mRNA splicing, via spliceosome;GO:0048024 regulation of mRNA splicing, via spliceosome			Vesicles(Approved)				0	1	0	0	0	1	0	0	0	0	0	0	0	0	0	0	0	0	0	0
RAB3B	5865	Symbol	H. sapiens	5865	H. sapiens	RAB3B	RAB3B, member RAS oncogene family	GO:0051586 positive regulation of dopamine uptake involved in synaptic transmission;GO:0051944 positive regulation of catecholamine uptake involved in synaptic transmission;GO:0051584 regulation of dopamine uptake involved in synaptic transmission			Cell Junctions(Approved)				0	0	0	0	0	0	0	1	0	0	0	0	0	0	1	0	0	0	0	0
PYCR3	65263	Symbol	H. sapiens	65263	H. sapiens	PYCR3	pyrroline-5-carboxylate reductase 3	GO:0055129 L-proline biosynthetic process;GO:0006561 proline biosynthetic process;GO:0006560 proline metabolic process		Enzymes/ENZYME proteins/Oxidoreductases	Cytosol;Nucleoplasm(Approved)	L-Proline (Pyrroline-5-carboxylate reductase activity)			1	0	0	1	0	0	0	0	0	0	1	0	0	0	0	0	0	0	0	0
SNRNP40	9410	Symbol	H. sapiens	9410	H. sapiens	SNRNP40	small nuclear ribonucleoprotein U5 subunit 40	GO:0000398 mRNA splicing, via spliceosome;GO:0000377 RNA splicing, via transesterification reactions with bulged adenosine as nucleophile;GO:0000375 RNA splicing, via transesterification reactions			Nuclear speckles(Supported)				0	1	0	0	0	0	0	0	0	0	0	0	0	0	0	0	0	0	0	0
DIABLO	56616	Symbol	H. sapiens	56616	H. sapiens	DIABLO	diablo IAP-binding mitochondrial protein	GO:0008635 activation of cysteine-type endopeptidase activity involved in apoptotic process by cytochrome c;GO:0006919 activation of cysteine-type endopeptidase activity involved in apoptotic process;GO:0043280 positive regulation of cysteine-type endopeptidase activity involved in apoptotic process			Mitochondria(Enhanced)		(M220)PID CASPASE PATHWAY; (M8873)ST FAS SIGNALING PATHWAY; (M153)PID P75 NTR PATHWAY	(M5902)HALLMARK APOPTOSIS	0	0	0	0	0	0	1	0	0	0	0	0	0	0	0	0	0	0	0	0
LAMA4	3910	Symbol	H. sapiens	3910	H. sapiens	LAMA4	laminin subunit alpha 4	GO:0120163 negative regulation of cold-induced thermogenesis;GO:0120161 regulation of cold-induced thermogenesis;GO:0106106 cold-induced thermogenesis			Cytosol;Plasma membrane(Approved)		(M176)PID FOXM1 PATHWAY; (M5887)NABA BASEMENT MEMBRANES; (M53)PID INTEGRIN3 PATHWAY	(M5905)HALLMARK ADIPOGENESIS	0	0	0	0	0	0	0	0	0	0	0	0	0	0	0	0	0	0	0	0
TFAM	7019	Symbol	H. sapiens	7019	H. sapiens	TFAM	transcription factor A, mitochondrial	GO:0006391 transcription initiation from mitochondrial promoter;GO:0006390 mitochondrial transcription;GO:0033108 mitochondrial respiratory chain complex assembly		Transcription factors/Other all-alpha-helical DNA-binding domains	Mitochondria(Enhanced)				0	0	0	0	0	0	0	0	0	0	0	0	0	0	0	0	0	0	1	0
COPS2	9318	Symbol	H. sapiens	9318	H. sapiens	COPS2	COP9 signalosome subunit 2	GO:0000715 nucleotide-excision repair, DNA damage recognition;GO:0000338 protein deneddylation;GO:0006283 transcription-coupled nucleotide-excision repair			Vesicles(Enhanced)Cytokinetic bridge(Approved)				0	0	0	0	0	0	1	0	0	0	0	0	0	0	1	0	0	0	0	0
RBBP7	5931	Symbol	H. sapiens	5931	H. sapiens	RBBP7	RB binding protein 7, chromatin remodeling factor	GO:0034080 CENP-A containing nucleosome assembly;GO:0070370 cellular heat acclimation;GO:0070317 negative regulation of G0 to G1 transition					(M219)PID HEDGEHOG GLI PATHWAY; (M101)PID HDAC CLASSI PATHWAY; (M105)PID TELOMERASE PATHWAY	(M5925)HALLMARK E2F TARGETS	0	0	0	0	0	0	1	0	0	0	0	0	0	0	0	0	0	0	0	0
MRPL13	28998	Symbol	H. sapiens	28998	H. sapiens	MRPL13	mitochondrial ribosomal protein L13	GO:0070126 mitochondrial translational termination;GO:0070125 mitochondrial translational elongation;GO:0006415 translational termination		Ribosomal proteins					0	0	1	0	0	0	0	0	0	0	0	0	0	0	0	0	0	0	0	0
IARS2	55699	Symbol	H. sapiens	55699	H. sapiens	IARS2	isoleucyl-tRNA synthetase 2, mitochondrial	GO:0006428 isoleucyl-tRNA aminoacylation;GO:0106074 aminoacyl-tRNA metabolism involved in translational fidelity;GO:0006418 tRNA aminoacylation for protein translation		Enzymes/ENZYME proteins/Ligase	Mitochondria(Enhanced)	L-Isoleucine (Isoleucine-trna ligase activity)			1	0	1	0	0	0	0	0	0	0	0	0	1	0	0	0	1	0	0	0
CTNND1	1500	Symbol	H. sapiens	1500	H. sapiens	CTNND1	catenin delta 1	GO:0035635 entry of bacterium into host cell;GO:0030260 entry into host cell;GO:0051806 entry into cell of other organism involved in symbiotic interaction			Plasma membrane(Enhanced)		(M184)PID ECADHERIN KERATINOCYTE PATHWAY; (M266)PID NCADHERIN PATHWAY; (M156)PID ECADHERIN NASCENT AJ PATHWAY	(M5915)HALLMARK APICAL JUNCTION	0	0	0	0	0	0	1	0	0	0	0	0	0	1	0	0	0	0	0	0
ABHD10	55347	Symbol	H. sapiens	55347	H. sapiens	ABHD10	abhydrolase domain containing 10	GO:0019391 glucuronoside catabolic process;GO:0052695 cellular glucuronidation;GO:0019389 glucuronoside metabolic process		Enzymes/ENZYME proteins/Hydrolases	Mitochondria(Approved)				0	0	0	0	0	0	0	0	0	0	0	1	0	0	0	0	0	0	0	0
GFM1	85476	Symbol	H. sapiens	85476	H. sapiens	GFM1	G elongation factor mitochondrial 1	GO:0070125 mitochondrial translational elongation;GO:0032543 mitochondrial translation;GO:0006414 translational elongation			Mitochondria;Nucleus(Approved)				0	0	1	0	0	0	0	0	0	0	0	0	0	0	0	0	0	0	0	0
SCRIB	23513	Symbol	H. sapiens	23513	H. sapiens	SCRIB	scribble planar cell polarity protein	GO:0039502 suppression by virus of host type I interferon-mediated signaling pathway;GO:0039503 suppression by virus of host innate immune response;GO:0039563 suppression by virus of host STAT1 activity			Cell Junctions;Nucleoplasm;Plasma membrane(Enhanced)Rods & Rings(Approved)				0	0	1	0	0	0	1	1	0	1	0	0	0	1	1	0	0	0	0	1
ACY1	95	Symbol	H. sapiens	95	H. sapiens	ACY1	aminoacylase 1	GO:0006805 xenobiotic metabolic process;GO:0071466 cellular response to xenobiotic stimulus;GO:0006520 cellular amino acid metabolic process		Enzymes/{ENZYME proteins/Hydrolases,Peptidases/Metallopeptidases}		L-Aspartic Acid (Metallopeptidase activity);Acetylcysteine (Metallopeptidase activity)			1	0	0	0	0	0	0	0	0	0	0	0	0	0	0	1	0	0	0	0
NT5C2	22978	Symbol	H. sapiens	22978	H. sapiens	NT5C2	5'-nucleotidase, cytosolic II	GO:0046085 adenosine metabolic process;GO:0046040 IMP metabolic process;GO:0006195 purine nucleotide catabolic process		Enzymes/ENZYME proteins/Hydrolases		Adenosine triphosphate (Nucleotide binding);Ribavirin (Nucleotide binding)			0	0	0	1	0	1	0	0	0	0	1	0	0	0	0	0	0	0	0	0
MTDH	92140	Symbol	H. sapiens	92140	H. sapiens	MTDH	metadherin	GO:0031663 lipopolysaccharide-mediated signaling pathway;GO:0070830 bicellular tight junction assembly;GO:0045766 positive regulation of angiogenesis			Endoplasmic reticulum(Enhanced)		(M66)PID MYC ACTIV PATHWAY		0	0	0	0	0	0	0	0	0	0	0	0	0	0	0	0	0	1	0	0
AUH	549	Symbol	H. sapiens	549	H. sapiens	AUH	AU RNA binding methylglutaconyl-CoA hydratase	GO:0006552 leucine catabolic process;GO:0006551 leucine metabolic process;GO:0009083 branched-chain amino acid catabolic process		Enzymes/ENZYME proteins/Lyases				(M5935)HALLMARK FATTY ACID METABOLISM	1	0	0	0	1	0	0	0	0	0	0	1	0	0	0	0	0	0	0	0
CAB39L	81617	Symbol	H. sapiens	81617	H. sapiens	CAB39L	calcium binding protein 39 like	GO:0007050 cell cycle arrest;GO:0045786 negative regulation of cell cycle;GO:0023014 signal transduction by protein phosphorylation			Vesicles(Approved)			(M5923)HALLMARK PI3K AKT MTOR SIGNALING; (M5953)HALLMARK KRAS SIGNALING UP	0	0	0	0	0	0	0	0	0	0	0	0	0	0	0	0	0	0	0	0
API5	8539	Symbol	H. sapiens	8539	H. sapiens	API5	apoptosis inhibitor 5	GO:2000270 negative regulation of fibroblast apoptotic process;GO:2000269 regulation of fibroblast apoptotic process;GO:0044346 fibroblast apoptotic process			Nuclear speckles(Enhanced)				0	0	0	0	0	0	0	0	0	0	0	0	0	0	0	0	0	0	0	0
TARDBP	23435	Symbol	H. sapiens	23435	H. sapiens	TARDBP	TAR DNA binding protein	GO:0043922 negative regulation by host of viral transcription;GO:0071765 nuclear inner membrane organization;GO:0070935 3'-UTR-mediated mRNA stabilization			Nucleoplasm(Enhanced)			(M5926)HALLMARK MYC TARGETS V1	0	1	1	0	0	1	0	0	0	1	0	0	0	1	0	0	0	1	0	0
SAFB	6294	Symbol	H. sapiens	6294	H. sapiens	SAFB	scaffold attachment factor B	GO:0030520 intracellular estrogen receptor signaling pathway;GO:0030518 intracellular steroid hormone receptor signaling pathway;GO:0043401 steroid hormone mediated signaling pathway			Nucleoplasm(Enhanced)		(M200)PID ERA GENOMIC PATHWAY		0	1	0	0	0	1	0	0	0	1	0	0	0	0	0	0	0	0	0	0
COPZ1	22818	Symbol	H. sapiens	22818	H. sapiens	COPZ1	coatomer protein complex subunit zeta 1	GO:1901998 toxin transport;GO:0006891 intra-Golgi vesicle-mediated transport;GO:0006890 retrograde vesicle-mediated transport, Golgi to ER							0	0	0	0	0	0	0	0	0	0	0	0	0	0	1	0	0	0	0	0
ME2	4200	Symbol	H. sapiens	4200	H. sapiens	ME2	malic enzyme 2	GO:1902031 regulation of NADP metabolic process;GO:0006108 malate metabolic process;GO:0006739 NADP metabolic process		Enzymes/ENZYME proteins/Oxidoreductases	Mitochondria(Enhanced)	NADH (Oxaloacetate decarboxylase activity);Fumarate (Oxaloacetate decarboxylase activity);Malate Ion (Oxaloacetate decarboxylase activity);Alpha-Ketomalonic Acid (Oxaloacetate decarboxylase activity);Tartronate (Oxaloacetate decarboxylase activity)		(M5937)HALLMARK GLYCOLYSIS	0	0	0	1	0	0	0	0	1	0	1	1	0	0	0	0	0	0	0	0
CSTF3	1479	Symbol	H. sapiens	1479	H. sapiens	CSTF3	cleavage stimulation factor subunit 3	GO:0006369 termination of RNA polymerase II transcription;GO:0006378 mRNA polyadenylation;GO:0006379 mRNA cleavage			Nucleoplasm(Enhanced)			(M5898)HALLMARK DNA REPAIR	0	1	0	0	0	0	0	0	0	0	0	0	0	0	0	0	0	0	0	0
PSMB4	5692	Symbol	H. sapiens	5692	H. sapiens	PSMB4	proteasome subunit beta 4	GO:0002862 negative regulation of inflammatory response to antigenic stimulus;GO:0002861 regulation of inflammatory response to antigenic stimulus;GO:0010499 proteasomal ubiquitin-independent protein catabolic process		Enzymes/{ENZYME proteins/Hydrolases,Peptidases/Threonine-type peptidases}	Centrosome;Cytosol;Intermediate filaments(Approved)	(3AR,6R,6AS)-6-((S)-((S)-CYCLOHEX-2-ENYL)(HYDROXY)METHYL)-6A-METHYL-4-OXO-HEXAHYDRO-2H-FURO[3,2-C]PYRROLE-6-CARBALDEHYDE (Threonine-type endopeptidase activity)			1	1	0	0	0	0	1	0	0	0	0	0	0	1	0	0	0	0	0	0
KHDRBS1	10657	Symbol	H. sapiens	10657	H. sapiens	KHDRBS1	KH RNA binding domain containing, signal transduction associated 1	GO:0046833 positive regulation of RNA export from nucleus;GO:0046831 regulation of RNA export from nucleus;GO:0032241 positive regulation of nucleobase-containing compound transport			Nucleoplasm(Enhanced)				0	1	1	0	0	1	0	0	0	1	0	0	0	0	0	0	0	0	0	0
CTNNA2	1496	Symbol	H. sapiens	1496	H. sapiens	CTNNA2	catenin alpha 2	GO:0021942 radial glia guided migration of Purkinje cell;GO:0021932 hindbrain radial glia guided cell migration;GO:0098885 modification of postsynaptic actin cytoskeleton							0	0	0	0	0	0	0	0	0	0	0	0	0	0	0	0	0	0	0	0
WDR77	79084	Symbol	H. sapiens	79084	H. sapiens	WDR77	WD repeat domain 77	GO:0060770 negative regulation of epithelial cell proliferation involved in prostate gland development;GO:0060528 secretory columnal luminar epithelial cell differentiation involved in prostate glandular acinus development;GO:0060768 regulation of epithelial cell proliferation involved in prostate gland development			Cytosol;Nucleoplasm(Supported)Golgi apparatus(Approved)		(M101)PID HDAC CLASSI PATHWAY		0	1	0	0	0	0	0	0	0	1	0	0	0	0	0	0	0	0	0	0
SPTBN2	6712	Symbol	H. sapiens	6712	H. sapiens	SPTBN2	spectrin beta, non-erythrocytic 2	GO:0021692 cerebellar Purkinje cell layer morphogenesis;GO:0021680 cerebellar Purkinje cell layer development;GO:0051693 actin filament capping			Cell Junctions;Cytosol(Supported)			(M5956)HALLMARK KRAS SIGNALING DN	0	0	0	0	0	0	1	0	0	0	0	0	0	0	1	0	0	0	0	0
UBTF	7343	Symbol	H. sapiens	7343	H. sapiens	UBTF	upstream binding transcription factor	GO:1902659 regulation of glucose mediated signaling pathway;GO:0010255 glucose mediated signaling pathway;GO:0009757 hexose mediated signaling		Transcription factors/Other all-alpha-helical DNA-binding domains	Nucleoli fibrillar center(Enhanced)		(M279)PID RB 1PATHWAY; (M66)PID MYC ACTIV PATHWAY		0	0	0	0	0	0	0	0	0	0	0	0	0	0	0	0	0	0	0	0
GMPS	8833	Symbol	H. sapiens	8833	H. sapiens	GMPS	guanine monophosphate synthase	GO:0006177 GMP biosynthetic process;GO:0046037 GMP metabolic process;GO:1901070 guanosine-containing compound biosynthetic process		Enzymes/ENZYME proteins/Ligase	Cytosol(Approved)	L-Glutamic Acid (Pyrophosphatase activity)		(M5924)HALLMARK MTORC1 SIGNALING; (M5945)HALLMARK HEME METABOLISM	1	0	0	1	0	0	0	0	0	0	0	0	0	0	0	0	0	0	0	0
RMDN1	51115	Symbol	H. sapiens	51115	H. sapiens	RMDN1	regulator of microtubule dynamics 1				Centrosome(Supported)Actin filaments(Approved)				0	0	0	0	0	0	0	0	0	0	0	0	0	0	0	0	0	0	0	0
COX5B	1329	Symbol	H. sapiens	1329	H. sapiens	COX5B	cytochrome c oxidase subunit 5B	GO:0006123 mitochondrial electron transport, cytochrome c to oxygen;GO:0042776 mitochondrial ATP synthesis coupled proton transport;GO:0015986 ATP synthesis coupled proton transport		Transporters/Primary Active Transporters	Mitochondria(Enhanced)	Cholic Acid (Metal ion binding);N-Formylmethionine (Metal ion binding)		(M5936)HALLMARK OXIDATIVE PHOSPHORYLATION	0	0	0	1	0	0	0	0	0	0	1	0	0	0	0	0	0	0	1	0
SF3A1	10291	Symbol	H. sapiens	10291	H. sapiens	SF3A1	splicing factor 3a subunit 1	GO:0000389 mRNA 3'-splice site recognition;GO:1903241 U2-type prespliceosome assembly;GO:0006376 mRNA splice site selection			Nuclear speckles(Enhanced)			(M5926)HALLMARK MYC TARGETS V1	0	1	0	0	0	0	0	0	0	0	0	0	0	0	0	0	0	0	0	0
NCBP1	4686	Symbol	H. sapiens	4686	H. sapiens	NCBP1	nuclear cap binding protein subunit 1	GO:0031053 primary miRNA processing;GO:0031442 positive regulation of mRNA 3'-end processing;GO:0098789 pre-mRNA cleavage required for polyadenylation		Transporters	Cytosol;Nucleoplasm(Supported)			(M5926)HALLMARK MYC TARGETS V1	0	1	1	0	0	1	1	0	0	1	0	0	0	0	0	0	1	0	0	0
LYPLA1	10434	Symbol	H. sapiens	10434	H. sapiens	LYPLA1	lysophospholipase 1	GO:0042997 negative regulation of Golgi to plasma membrane protein transport;GO:0042996 regulation of Golgi to plasma membrane protein transport;GO:1903077 negative regulation of protein localization to plasma membrane			Cytosol;Nucleoplasm(Approved)				0	0	1	0	0	0	0	1	0	0	0	1	0	0	1	0	0	0	0	0
MCAM	4162	Symbol	H. sapiens	4162	H. sapiens	MCAM	melanoma cell adhesion molecule	GO:0061042 vascular wound healing;GO:0060055 angiogenesis involved in wound healing;GO:0003094 glomerular filtration		CD markers	Plasma membrane(Enhanced)				0	0	0	0	0	0	0	0	0	0	0	0	0	0	0	0	0	0	0	0
TST	7263	Symbol	H. sapiens	7263	H. sapiens	TST	thiosulfate sulfurtransferase	GO:0035928 rRNA import into mitochondrion;GO:0009440 cyanate catabolic process;GO:0009439 cyanate metabolic process		Enzymes/ENZYME proteins/Transferases	Mitochondria(Supported)	S-Mercaptocysteine (Thiosulfate sulfurtransferase activity)		(M5941)HALLMARK UV RESPONSE UP; (M5907)HALLMARK ESTROGEN RESPONSE LATE; (M5905)HALLMARK ADIPOGENESIS	1	0	0	1	1	1	0	0	0	1	0	1	0	0	0	0	0	0	1	0
SRP54	6729	Symbol	H. sapiens	6729	H. sapiens	SRP54	signal recognition particle 54	GO:0006617 SRP-dependent cotranslational protein targeting to membrane, signal sequence recognition;GO:0006616 SRP-dependent cotranslational protein targeting to membrane, translocation;GO:0006614 SRP-dependent cotranslational protein targeting to membrane		Transporters/Primary Active Transporters	Cytosol(Supported)Nucleoli(Approved)				0	0	1	0	0	0	0	1	0	0	0	0	0	0	0	0	0	0	0	0
SRPRB	58477	Symbol	H. sapiens	58477	H. sapiens	SRPRB	SRP receptor subunit beta	GO:0036498 IRE1-mediated unfolded protein response;GO:0030968 endoplasmic reticulum unfolded protein response;GO:0034620 cellular response to unfolded protein			Plasma membrane(Approved)			(M5957)HALLMARK PANCREAS BETA CELLS; (M5922)HALLMARK UNFOLDED PROTEIN RESPONSE	0	0	1	0	0	0	0	0	0	0	0	0	0	0	0	0	0	0	0	0
RDH11	51109	Symbol	H. sapiens	51109	H. sapiens	RDH11	retinol dehydrogenase 11	GO:0016062 adaptation of rhodopsin mediated signaling;GO:0036367 light adaption;GO:0042574 retinal metabolic process		Enzymes/ENZYME proteins/Oxidoreductases		Vitamin A (Retinol dehydrogenase activity)		(M5949)HALLMARK PEROXISOME; (M5935)HALLMARK FATTY ACID METABOLISM; (M5924)HALLMARK MTORC1 SIGNALING	0	0	0	0	0	0	0	0	0	0	0	0	0	0	0	1	0	0	0	0
NSF	4905	Symbol	H. sapiens	4905	H. sapiens	NSF	N-ethylmaleimide sensitive factor, vesicle fusing ATPase	GO:0048208 COPII vesicle coating;GO:0048211 Golgi vesicle docking;GO:0035494 SNARE complex disassembly		Enzymes/ENZYME proteins/Hydrolases;Transporters/Transporter channels and pores	Cytosol(Supported)	1-Ethyl-Pyrrolidine-2,5-Dione (Syntaxin-1 binding)			0	0	1	0	0	0	0	1	0	0	0	0	0	0	1	0	0	0	0	0
TPR	7175	Symbol	H. sapiens	7175	H. sapiens	TPR	translocated promoter region, nuclear basket protein	GO:0090267 positive regulation of mitotic cell cycle spindle assembly checkpoint;GO:0090266 regulation of mitotic cell cycle spindle assembly checkpoint;GO:1903504 regulation of mitotic spindle checkpoint		Transporters/Transporter channels and pores	Nuclear membrane(Enhanced)				0	1	1	0	0	0	1	0	0	1	0	0	0	1	0	0	0	0	0	0
HSPG2	3339	Symbol	H. sapiens	3339	H. sapiens	HSPG2	heparan sulfate proteoglycan 2	GO:0016525 negative regulation of angiogenesis;GO:0001523 retinoid metabolic process;GO:0006027 glycosaminoglycan catabolic process			Cytosol;Nucleoplasm;Plasma membrane(Approved)	Palifermin (Protein c-terminus binding)	(M5882)NABA PROTEOGLYCANS; (M5887)NABA BASEMENT MEMBRANES; (M5884)NABA CORE MATRISOME		0	0	0	1	0	0	0	0	0	0	0	0	0	0	0	1	0	0	0	0
MCCC2	64087	Symbol	H. sapiens	64087	H. sapiens	MCCC2	methylcrotonoyl-CoA carboxylase 2	GO:0006552 leucine catabolic process;GO:0006768 biotin metabolic process;GO:0006551 leucine metabolic process		Enzymes/ENZYME proteins/Ligase	Mitochondria(Enhanced)	Biotin (Methylcrotonoyl-coa carboxylase activity)		(M5934)HALLMARK XENOBIOTIC METABOLISM	1	0	0	1	1	0	0	0	0	0	1	1	0	0	0	1	0	0	0	0
BDH1	622	Symbol	H. sapiens	622	H. sapiens	BDH1	3-hydroxybutyrate dehydrogenase 1	GO:0046952 ketone body catabolic process;GO:0046951 ketone body biosynthetic process;GO:1901569 fatty acid derivative catabolic process		Enzymes/ENZYME proteins/Oxidoreductases	Mitochondria(Enhanced)	NADH (3-hydroxybutyrate dehydrogenase activity)	(M106)PID HNF3B PATHWAY		0	0	0	1	0	0	0	0	0	0	1	1	0	0	0	0	0	0	0	0
RPS21	6227	Symbol	H. sapiens	6227	H. sapiens	RPS21	ribosomal protein S21	GO:0000461 endonucleolytic cleavage to generate mature 3'-end of SSU-rRNA from (SSU-rRNA, 5.8S rRNA, LSU-rRNA);GO:0000447 endonucleolytic cleavage in ITS1 to separate SSU-rRNA from 5.8S rRNA and LSU-rRNA from tricistronic rRNA transcript (SSU-rRNA, 5.8S rRNA, LSU-rRNA);GO:0000479 endonucleolytic cleavage of tricistronic rRNA transcript (SSU-rRNA, 5.8S rRNA, LSU-rRNA)		Ribosomal proteins	Cytosol;Endoplasmic reticulum(Enhanced)				1	1	1	0	0	1	1	1	0	0	0	0	0	0	0	0	1	0	0	0
EIF6	3692	Symbol	H. sapiens	3692	H. sapiens	EIF6	eukaryotic translation initiation factor 6	GO:0006110 regulation of glycolytic process;GO:0000054 ribosomal subunit export from nucleus;GO:2001169 regulation of ATP biosynthetic process			Nucleoplasm(Supported)				0	1	1	1	0	1	0	0	0	1	1	1	0	0	1	0	1	1	0	0
ACTL6A	86	Symbol	H. sapiens	86	H. sapiens	ACTL6A	actin like 6A	GO:0043968 histone H2A acetylation;GO:0043967 histone H4 acetylation;GO:0001825 blastocyst formation			Nucleoplasm(Enhanced)Cytosol(Uncertain)		(M139)PID MYC PATHWAY; (M66)PID MYC ACTIV PATHWAY		0	0	0	0	0	0	1	0	0	0	0	0	0	0	0	0	0	0	0	0
CYCS	54205	Symbol	H. sapiens	54205	H. sapiens	CYCS	cytochrome c, somatic	GO:0008635 activation of cysteine-type endopeptidase activity involved in apoptotic process by cytochrome c;GO:0006123 mitochondrial electron transport, cytochrome c to oxygen;GO:0006122 mitochondrial electron transport, ubiquinol to cytochrome c			Mitochondria(Enhanced)	Minocycline (Metal ion binding);Protoporphyrin Ix Containing Co (Metal ion binding);Heme C (Metal ion binding);Protoporphyrin Ix Containing Zn (Metal ion binding);N-Trimethyllysine (Metal ion binding);Zinc Substituted Heme C (Metal ion binding)	(M197)PID HIV NEF PATHWAY; (M144)PID CERAMIDE PATHWAY; (M220)PID CASPASE PATHWAY	(M5936)HALLMARK OXIDATIVE PHOSPHORYLATION	0	0	0	1	0	0	1	0	0	0	1	0	0	0	0	0	0	0	1	0
PSMD7	5713	Symbol	H. sapiens	5713	H. sapiens	PSMD7	proteasome 26S subunit, non-ATPase 7	GO:0043312 neutrophil degranulation;GO:0002283 neutrophil activation involved in immune response;GO:0042119 neutrophil activation		Enzymes/Peptidases/Metallopeptidases	Nucleoplasm(Enhanced)			(M5926)HALLMARK MYC TARGETS V1	1	1	0	0	0	0	1	0	0	0	0	0	0	0	0	0	0	0	0	1
PPM1G	5496	Symbol	H. sapiens	5496	H. sapiens	PPM1G	protein phosphatase, Mg2+/Mn2+ dependent 1G	GO:0035970 peptidyl-threonine dephosphorylation;GO:0007050 cell cycle arrest;GO:0006470 protein dephosphorylation		Enzymes/ENZYME proteins/Hydrolases	Nucleoplasm(Enhanced)			(M5926)HALLMARK MYC TARGETS V1	0	1	0	0	0	0	0	0	0	0	0	0	0	0	0	0	0	0	0	0
RPL32	6161	Symbol	H. sapiens	6161	H. sapiens	RPL32	ribosomal protein L32	GO:0006614 SRP-dependent cotranslational protein targeting to membrane;GO:0006613 cotranslational protein targeting to membrane;GO:0000184 nuclear-transcribed mRNA catabolic process, nonsense-mediated decay		Ribosomal proteins	Cytosol;Endoplasmic reticulum(Approved)				1	1	1	0	0	1	1	1	0	0	0	0	0	0	0	0	0	0	0	0
SND1	27044	Symbol	H. sapiens	27044	H. sapiens	SND1	staphylococcal nuclease and tudor domain containing 1	GO:0010587 miRNA catabolic process;GO:0034661 ncRNA catabolic process;GO:0010586 miRNA metabolic process			Cytosol(Enhanced)		(M195)PID CMYB PATHWAY		0	0	0	0	0	1	1	0	0	0	0	0	0	1	0	0	1	0	0	0
SEC31A	22872	Symbol	H. sapiens	22872	H. sapiens	SEC31A	SEC31 homolog A, COPII coat complex component	GO:0048208 COPII vesicle coating;GO:0090110 cargo loading into COPII-coated vesicle;GO:0048207 vesicle targeting, rough ER to cis-Golgi		Transporters/Primary Active Transporters	Vesicles(Supported)Cytosol(Approved)			(M5910)HALLMARK PROTEIN SECRETION; (M5922)HALLMARK UNFOLDED PROTEIN RESPONSE	0	0	0	0	0	0	1	0	0	0	0	0	0	0	1	0	0	0	0	0
SGTA	6449	Symbol	H. sapiens	6449	H. sapiens	SGTA	small glutamine rich tetratricopeptide repeat containing alpha	GO:1903070 negative regulation of ER-associated ubiquitin-dependent protein catabolic process;GO:1903071 positive regulation of ER-associated ubiquitin-dependent protein catabolic process;GO:1903069 regulation of ER-associated ubiquitin-dependent protein catabolic process			Nucleoplasm(Approved)				0	0	1	0	0	0	1	1	0	0	0	0	0	1	0	0	0	1	0	0
HSPD1	3329	Symbol	H. sapiens	3329	H. sapiens	HSPD1	heat shock protein family D (Hsp60) member 1	GO:0002842 positive regulation of T cell mediated immune response to tumor cell;GO:0048291 isotype switching to IgG isotypes;GO:0002840 regulation of T cell mediated immune response to tumor cell		Enzymes/ENZYME proteins/Hydrolases	Mitochondria(Enhanced)		(M264)PID TOLL ENDOGENOUS PATHWAY; (M66)PID MYC ACTIV PATHWAY	(M5928)HALLMARK MYC TARGETS V2; (M5924)HALLMARK MTORC1 SIGNALING; (M5926)HALLMARK MYC TARGETS V1	0	0	1	0	0	0	0	0	0	0	0	0	0	1	0	0	0	0	1	1
CLPP	8192	Symbol	H. sapiens	8192	H. sapiens	CLPP	caseinolytic mitochondrial matrix peptidase proteolytic subunit	GO:0006515 protein quality control for misfolded or incompletely synthesized proteins;GO:0051260 protein homooligomerization;GO:0051259 protein complex oligomerization		Enzymes/{ENZYME proteins/Hydrolases,Peptidases/Serine-type peptidases}	Mitochondria(Enhanced)	N-Formylmethionine (Serine-type endopeptidase activity)			0	0	0	0	0	0	1	0	0	0	0	0	0	0	0	0	0	0	0	0
APIP	51074	Symbol	H. sapiens	51074	H. sapiens	APIP	APAF1 interacting protein	GO:0019284 L-methionine salvage from S-adenosylmethionine;GO:0019509 L-methionine salvage from methylthioadenosine;GO:0071267 L-methionine salvage		Enzymes/ENZYME proteins/Lyases	Cytosol;Nucleoplasm(Approved)				1	0	0	1	0	0	1	0	0	0	1	0	0	0	0	0	0	0	0	0
TNKS1BP1	85456	Symbol	H. sapiens	85456	H. sapiens	TNKS1BP1	tankyrase 1 binding protein 1	GO:0006977 DNA damage response, signal transduction by p53 class mediator resulting in cell cycle arrest;GO:0072431 signal transduction involved in mitotic G1 DNA damage checkpoint;GO:0031571 mitotic G1 DNA damage checkpoint							0	1	0	0	0	1	0	0	0	0	0	0	0	0	0	0	0	0	0	0
NEDD8	4738	Symbol	H. sapiens	4738	H. sapiens	NEDD8	neural precursor cell expressed, developmentally down-regulated 8	GO:0006879 cellular iron ion homeostasis;GO:0045116 protein neddylation;GO:0055072 iron ion homeostasis			Nucleoplasm(Enhanced)Cytosol(Supported)		(M119)PID ERB GENOMIC PATHWAY; (M261)PID P53 REGULATION PATHWAY; (M200)PID ERA GENOMIC PATHWAY		0	0	0	0	0	0	1	0	0	0	0	0	0	0	1	0	0	0	0	0
RPS3	6188	Symbol	H. sapiens	6188	H. sapiens	RPS3	ribosomal protein S3	GO:2001272 positive regulation of cysteine-type endopeptidase activity involved in execution phase of apoptosis;GO:0050862 positive regulation of T cell receptor signaling pathway;GO:1905053 positive regulation of base-excision repair		Enzymes/ENZYME proteins/Lyases;Ribosomal proteins	Cytosol;Endoplasmic reticulum(Enhanced)			(M5926)HALLMARK MYC TARGETS V1	1	1	1	0	0	1	1	1	0	0	0	0	0	0	0	0	0	0	0	0
KRT8	3856	Symbol	H. sapiens	3856	H. sapiens	KRT8	keratin 8	GO:0051599 response to hydrostatic pressure;GO:0070268 cornification;GO:0060706 cell differentiation involved in embryonic placenta development			Intermediate filaments(Supported)	Tenecteplase (Structural molecule activity)	(M229)PID P38 ALPHA BETA DOWNSTREAM PATHWAY	(M5908)HALLMARK ANDROGEN RESPONSE; (M5906)HALLMARK ESTROGEN RESPONSE EARLY	0	0	0	0	0	0	0	0	0	0	0	0	0	1	0	0	0	0	0	0
NCSTN	23385	Symbol	H. sapiens	23385	H. sapiens	NCSTN	nicastrin	GO:0035333 Notch receptor processing, ligand-dependent;GO:0031293 membrane protein intracellular domain proteolysis;GO:0034205 amyloid-beta formation			Cytosol(Approved)		(M251)PID SYNDECAN 3 PATHWAY; (M70)PID PS1 PATHWAY; (M17)PID NOTCH PATHWAY	(M5895)HALLMARK WNT BETA CATENIN SIGNALING	0	0	0	0	0	0	1	0	0	0	0	0	0	0	0	0	0	0	0	1
LDHB	3945	Symbol	H. sapiens	3945	H. sapiens	LDHB	lactate dehydrogenase B	GO:0006090 pyruvate metabolic process;GO:0032787 monocarboxylic acid metabolic process;GO:0019752 carboxylic acid metabolic process		Enzymes/ENZYME proteins/Oxidoreductases	Cytosol(Enhanced)	NADH (Nad binding);4-Hydroxy-1,2,5-Oxadiazole-3-Carboxylic Acid (Nad binding);Oxamic Acid (Nad binding)		(M5936)HALLMARK OXIDATIVE PHOSPHORYLATION; (M5939)HALLMARK P53 PATHWAY	0	0	0	0	0	0	0	0	1	0	0	1	0	0	0	0	0	0	0	0
NDUFA2	4695	Symbol	H. sapiens	4695	H. sapiens	NDUFA2	NADH:ubiquinone oxidoreductase subunit A2	GO:0006120 mitochondrial electron transport, NADH to ubiquinone;GO:0042775 mitochondrial ATP synthesis coupled electron transport;GO:0001835 blastocyst hatching				NADH (Nadh dehydrogenase (ubiquinone) activity)		(M5936)HALLMARK OXIDATIVE PHOSPHORYLATION	0	0	0	1	0	0	0	0	0	0	1	0	0	0	0	0	0	0	1	0
SMARCC2	6601	Symbol	H. sapiens	6601	H. sapiens	SMARCC2	SWI/SNF related, matrix associated, actin dependent regulator of chromatin subfamily c member 2	GO:0006337 nucleosome disassembly;GO:0031498 chromatin disassembly;GO:0032986 protein-DNA complex disassembly		Transcription factors/Helix-turn-helix domains	Nucleoplasm(Enhanced)		(M115)PID REG GR PATHWAY		0	0	0	0	0	0	1	0	0	0	0	0	0	0	0	0	0	0	0	0
G3BP1	10146	Symbol	H. sapiens	10146	H. sapiens	G3BP1	G3BP stress granule assembly factor 1	GO:0034063 stress granule assembly;GO:0090090 negative regulation of canonical Wnt signaling pathway;GO:0032508 DNA duplex unwinding		Enzymes/ENZYME proteins/Hydrolases	Cytosol(Enhanced)			(M5901)HALLMARK G2M CHECKPOINT; (M5926)HALLMARK MYC TARGETS V1	0	1	0	0	0	0	0	0	0	0	0	0	0	0	0	0	0	0	0	0
CCT8	10694	Symbol	H. sapiens	10694	H. sapiens	CCT8	chaperonin containing TCP1 subunit 8	GO:1904871 positive regulation of protein localization to Cajal body;GO:1904869 regulation of protein localization to Cajal body;GO:1904874 positive regulation of telomerase RNA localization to Cajal body			Intermediate filaments(Supported)Cytosol;Nucleus(Approved)				0	0	1	0	0	0	0	0	0	1	0	0	0	0	0	0	0	0	0	1
PDXK	8566	Symbol	H. sapiens	8566	H. sapiens	PDXK	pyridoxal kinase	GO:0009443 pyridoxal 5'-phosphate salvage;GO:0042823 pyridoxal phosphate biosynthetic process;GO:0042822 pyridoxal phosphate metabolic process		Enzymes/ENZYME proteins/Transferases	Nucleus(Enhanced)	Pyridoxal (Zinc ion binding);Pyridoxine (Zinc ion binding);Adenosine-5'-[Beta, Gamma-Methylene]Triphosphate (Zinc ion binding);O6-(R)-ROSCOVITINE, R-2-(6-BENZYLOXY-9-ISOPROPYL-9H-PURIN-2-YLAMINO)-BUTAN-1-OL (Zinc ion binding);(2R)-2-({6-[benzyl(methyl)amino]-9-isopropyl-9H-purin-2-yl}amino)butan-1-ol (Zinc ion binding)			0	0	0	1	0	0	0	0	0	0	1	0	0	0	0	1	0	0	0	1
SLC25A11	8402	Symbol	H. sapiens	8402	H. sapiens	SLC25A11	solute carrier family 25 member 11	GO:0015742 alpha-ketoglutarate transport;GO:0006094 gluconeogenesis;GO:0006835 dicarboxylic acid transport		Transporters/Electrochemical Potential-driven transporters				(M5936)HALLMARK OXIDATIVE PHOSPHORYLATION	0	0	0	1	0	0	0	0	0	0	0	0	0	0	0	0	0	0	0	0
DPP4	1803	Symbol	H. sapiens	1803	H. sapiens	DPP4	dipeptidyl peptidase 4	GO:0010716 negative regulation of extracellular matrix disassembly;GO:0036343 psychomotor behavior;GO:0031295 T cell costimulation		CD markers;Enzymes/{ENZYME proteins/Hydrolases,Peptidases/Serine-type peptidases}		Atorvastatin (Virus receptor activity);Sitagliptin (Virus receptor activity);2-Amino-3-Methyl-1-Pyrrolidin-1-Yl-Butan-1-One (Virus receptor activity);5-(Aminomethyl)-6-(2,4-Dichlorophenyl)-2-(3,5-Dimethoxyphenyl)Pyrimidin-4-Amine (Virus receptor activity);(2s)-Pyrrolidin-2-Ylmethylamine (Virus receptor activity);4-Iodo-L-phenylalanine (Virus receptor activity);Diisopropylphosphono Group (Virus re…		(M5957)HALLMARK PANCREAS BETA CELLS; (M5946)HALLMARK COAGULATION; (M5921)HALLMARK COMPLEMENT	0	0	0	0	0	0	0	0	0	0	0	0	0	1	0	0	0	0	0	0
DSG2	1829	Symbol	H. sapiens	1829	H. sapiens	DSG2	desmoglein 2	GO:0086073 bundle of His cell-Purkinje myocyte adhesion involved in cell communication;GO:0003165 Purkinje myocyte development;GO:0098911 regulation of ventricular cardiac muscle cell action potential			Cell Junctions(Enhanced)Plasma membrane(Supported)				0	0	0	0	0	0	1	0	0	0	0	0	0	0	0	0	0	0	0	0
PSMD4	5710	Symbol	H. sapiens	5710	H. sapiens	PSMD4	proteasome 26S subunit, non-ATPase 4	GO:0043248 proteasome assembly;GO:0043161 proteasome-mediated ubiquitin-dependent protein catabolic process;GO:0016579 protein deubiquitination			Cytosol;Nucleoplasm(Enhanced)				1	1	0	0	0	0	1	0	0	0	0	0	0	0	0	0	0	0	0	0
GSPT1	2935	Symbol	H. sapiens	2935	H. sapiens	GSPT1	G1 to S phase transition 1	GO:0002184 cytoplasmic translational termination;GO:0000184 nuclear-transcribed mRNA catabolic process, nonsense-mediated decay;GO:0006415 translational termination			Cytosol;Vesicles(Approved)	Guanosine-5'-Diphosphate (Translation release factor activity)		(M5925)HALLMARK E2F TARGETS; (M5901)HALLMARK G2M CHECKPOINT; (M5926)HALLMARK MYC TARGETS V1	0	1	1	0	0	1	1	0	0	0	0	0	0	0	0	0	0	0	0	0
TNPO1	3842	Symbol	H. sapiens	3842	H. sapiens	TNPO1	transportin 1	GO:0006610 ribosomal protein import into nucleus;GO:0035735 intraciliary transport involved in cilium assembly;GO:0006607 NLS-bearing protein import into nucleus		Transporters/Transporter channels and pores	Cytoplasmic bodies;Cytosol;Nucleoplasm(Supported)				0	1	1	0	0	1	1	0	0	1	0	0	0	1	0	0	0	1	0	0
NDUFA9	4704	Symbol	H. sapiens	4704	H. sapiens	NDUFA9	NADH:ubiquinone oxidoreductase subunit A9	GO:1901006 ubiquinone-6 biosynthetic process;GO:0006120 mitochondrial electron transport, NADH to ubiquinone;GO:1901004 ubiquinone-6 metabolic process			Mitochondria(Supported)Nucleoplasm(Approved)	NADH (Protein complex binding)		(M5936)HALLMARK OXIDATIVE PHOSPHORYLATION	0	0	0	1	0	0	0	0	0	0	1	0	0	0	0	0	0	0	1	0
LAMTOR3	8649	Symbol	H. sapiens	8649	H. sapiens	LAMTOR3	late endosomal/lysosomal adaptor, MAPK and MTOR activator 3	GO:0000186 activation of MAPKK activity;GO:0043312 neutrophil degranulation;GO:0043406 positive regulation of MAP kinase activity							0	0	0	0	0	0	1	0	0	0	0	0	0	0	0	0	0	1	0	1
SORBS1	10580	Symbol	H. sapiens	10580	H. sapiens	SORBS1	sorbin and SH3 domain containing 1	GO:0046326 positive regulation of glucose import;GO:0045725 positive regulation of glycogen biosynthetic process;GO:0046628 positive regulation of insulin receptor signaling pathway			Focal adhesion sites;Plasma membrane(Supported)Centrosome(Uncertain)		(M16)PID INSULIN PATHWAY; (M7955)SIG INSULIN RECEPTOR PATHWAY IN CARDIAC MYOCYTES	(M5909)HALLMARK MYOGENESIS; (M5905)HALLMARK ADIPOGENESIS	0	0	0	0	0	0	0	1	0	0	0	0	0	0	0	0	0	0	0	0
FUBP3	8939	Symbol	H. sapiens	8939	H. sapiens	FUBP3	far upstream element binding protein 3	GO:0045944 positive regulation of transcription by RNA polymerase II;GO:0045893 positive regulation of transcription, DNA-templated;GO:1903508 positive regulation of nucleic acid-templated transcription			Cytosol;Nucleoplasm(Approved)				0	0	0	0	0	0	0	0	0	0	0	0	0	0	0	0	0	0	0	0
PSPC1	55269	Symbol	H. sapiens	55269	H. sapiens	PSPC1	paraspeckle component 1	GO:0002218 activation of innate immune response;GO:0042752 regulation of circadian rhythm;GO:0045089 positive regulation of innate immune response		Transcription factors/Yet undefined DNA-binding domains	Nucleoli fibrillar center;Nucleoplasm(Approved)				0	0	0	0	0	0	0	0	0	0	0	0	0	0	0	0	0	0	0	0
RCC1	1104	Symbol	H. sapiens	1104	H. sapiens	RCC1	regulator of chromosome condensation 1	GO:0051290 protein heterotetramerization;GO:0007052 mitotic spindle organization;GO:0051225 spindle assembly			Nuclear membrane;Nucleus(Supported)		(M66)PID MYC ACTIV PATHWAY		0	0	0	0	0	0	1	0	0	1	0	0	0	1	0	0	0	0	0	0
BCAT2	587	Symbol	H. sapiens	587	H. sapiens	BCAT2	branched chain amino acid transaminase 2	GO:0006550 isoleucine catabolic process;GO:0009099 valine biosynthetic process;GO:0009098 leucine biosynthetic process		Enzymes/ENZYME proteins/Transferases		Pyridoxal Phosphate (L-valine transaminase activity);L-Glutamic Acid (L-valine transaminase activity);L-Leucine (L-valine transaminase activity);L-Isoleucine (L-valine transaminase activity);Pyridoxamine-5'-Phosphate (L-valine transaminase activity);N-[O-Phosphono-Pyridoxyl]-Isoleucine (L-valine transaminase activity);Alpha-ketoisovalerate (L-valine transaminase activity)			1	0	0	1	1	0	0	0	0	0	0	1	0	0	0	0	0	0	0	0
GSPT2	23708	Symbol	H. sapiens	23708	H. sapiens	GSPT2	G1 to S phase transition 2	GO:0002184 cytoplasmic translational termination;GO:0000184 nuclear-transcribed mRNA catabolic process, nonsense-mediated decay;GO:0006415 translational termination			Cytosol(Supported)				0	1	1	0	0	1	1	0	0	0	0	0	0	0	0	0	0	0	0	0
PSMB5	5693	Symbol	H. sapiens	5693	H. sapiens	PSMB5	proteasome subunit beta 5	GO:0010499 proteasomal ubiquitin-independent protein catabolic process;GO:0043161 proteasome-mediated ubiquitin-dependent protein catabolic process;GO:0016579 protein deubiquitination		Enzymes/{ENZYME proteins/Hydrolases,Peptidases/Threonine-type peptidases}	Centrosome;Nucleus(Supported)	Bortezomib (Threonine-type endopeptidase activity);(3AR,6R,6AS)-6-((S)-((S)-CYCLOHEX-2-ENYL)(HYDROXY)METHYL)-6A-METHYL-4-OXO-HEXAHYDRO-2H-FURO[3,2-C]PYRROLE-6-CARBALDEHYDE (Threonine-type endopeptidase activity);Carfilzomib (Threonine-type endopeptidase activity)		(M5924)HALLMARK MTORC1 SIGNALING	1	1	0	0	0	0	1	0	0	0	0	0	0	1	0	0	0	0	0	0
TARS	6897	Symbol	H. sapiens	6897	H. sapiens	TARS	threonyl-tRNA synthetase	GO:0006435 threonyl-tRNA aminoacylation;GO:0006418 tRNA aminoacylation for protein translation;GO:0043039 tRNA aminoacylation		Enzymes/ENZYME proteins/Ligase	Cytosol(Supported)Actin filaments(Approved)	L-Threonine (Threonine-trna ligase activity)		(M5922)HALLMARK UNFOLDED PROTEIN RESPONSE; (M5941)HALLMARK UV RESPONSE UP	1	0	1	0	0	0	0	0	0	0	0	0	1	0	0	0	1	0	0	0
HSBP1	3281	Symbol	H. sapiens	3281	H. sapiens	HSBP1	heat shock factor binding protein 1	GO:0070370 cellular heat acclimation;GO:1900034 regulation of cellular response to heat;GO:0035987 endodermal cell differentiation							0	0	0	0	0	0	1	0	0	0	0	0	0	0	0	0	0	0	0	0
ADPRHL2	54936	Symbol	H. sapiens	54936	H. sapiens	ADPRHL2	ADP-ribosylhydrolase like 2	GO:0071451 cellular response to superoxide;GO:0071450 cellular response to oxygen radical;GO:0000303 response to superoxide		Enzymes/ENZYME proteins/Hydrolases	Nucleoplasm(Enhanced)				0	0	0	0	0	0	0	0	0	0	0	0	0	0	0	0	0	0	0	0
SRSF2	6427	Symbol	H. sapiens	6427	H. sapiens	SRSF2	serine and arginine rich splicing factor 2	GO:0006406 mRNA export from nucleus;GO:0071427 mRNA-containing ribonucleoprotein complex export from nucleus;GO:0000381 regulation of alternative mRNA splicing, via spliceosome			Nucleus(Supported)Cytosol(Approved)			(M5925)HALLMARK E2F TARGETS; (M5901)HALLMARK G2M CHECKPOINT; (M5926)HALLMARK MYC TARGETS V1	0	1	0	0	0	1	0	0	0	1	0	0	0	0	0	0	0	0	0	0
HEATR1	55127	Symbol	H. sapiens	55127	H. sapiens	HEATR1	HEAT repeat containing 1	GO:2000234 positive regulation of rRNA processing;GO:0090070 positive regulation of ribosome biogenesis;GO:2000232 regulation of rRNA processing			Mitochondria;Nucleoli fibrillar center(Enhanced)				0	1	1	0	0	0	0	0	0	0	0	0	0	0	0	0	1	0	0	0
PCNA	5111	Symbol	H. sapiens	5111	H. sapiens	PCNA	proliferating cell nuclear antigen	GO:0006977 DNA damage response, signal transduction by p53 class mediator resulting in cell cycle arrest;GO:1902990 mitotic telomere maintenance via semi-conservative replication;GO:0072431 signal transduction involved in mitotic G1 DNA damage checkpoint			Nuclear bodies;Nucleoplasm(Supported)		(M258)PID BARD1 PATHWAY; (M200)PID ERA GENOMIC PATHWAY; (M145)PID P53 DOWNSTREAM PATHWAY	(M5898)HALLMARK DNA REPAIR; (M5925)HALLMARK E2F TARGETS; (M5926)HALLMARK MYC TARGETS V1	0	0	0	0	0	0	1	0	0	1	0	0	0	1	0	0	0	0	0	0
RPS6KA3	6197	Symbol	H. sapiens	6197	H. sapiens	RPS6KA3	ribosomal protein S6 kinase A3	GO:0043154 negative regulation of cysteine-type endopeptidase activity involved in apoptotic process;GO:0002224 toll-like receptor signaling pathway;GO:2000117 negative regulation of cysteine-type endopeptidase activity	AGC Ser/Thr protein kinase family	Enzymes/{ENZYME proteins/Transferases,Kinases/AGC Ser/Thr protein kinases}	Cytosol;Nucleoli;Nucleus(Approved)	Acetylsalicylic acid (Ribosomal protein s6 kinase activity)	(M17200)SA B CELL RECEPTOR COMPLEXES; (M4910)ST ERK1 ERK2 MAPK PATHWAY; (M1315)SIG PIP3 SIGNALING IN B LYMPHOCYTES	(M5910)HALLMARK PROTEIN SECRETION; (M5908)HALLMARK ANDROGEN RESPONSE; (M5923)HALLMARK PI3K AKT MTOR SIGNALING	0	0	1	0	0	0	1	0	0	0	0	0	0	0	0	0	0	0	0	0
PPL	5493	Symbol	H. sapiens	5493	H. sapiens	PPL	periplakin	GO:0070268 cornification;GO:0031424 keratinization;GO:0045104 intermediate filament cytoskeleton organization			Plasma membrane(Supported)Cytosol;Nucleoplasm(Approved)				0	0	0	0	0	0	1	0	0	0	0	0	0	0	0	0	0	0	0	0
KARS	3735	Symbol	H. sapiens	3735	H. sapiens	KARS	lysyl-tRNA synthetase	GO:0006430 lysyl-tRNA aminoacylation;GO:0002741 positive regulation of cytokine secretion involved in immune response;GO:0010759 positive regulation of macrophage chemotaxis		Enzymes/ENZYME proteins/Ligase	Cytosol(Supported)	L-Lysine (Trna binding)		(M5934)HALLMARK XENOBIOTIC METABOLISM; (M5926)HALLMARK MYC TARGETS V1	1	0	1	1	0	0	0	0	0	0	0	0	1	1	0	0	1	0	0	1
IMPA1	3612	Symbol	H. sapiens	3612	H. sapiens	IMPA1	inositol monophosphatase 1	GO:0006021 inositol biosynthetic process;GO:0046855 inositol phosphate dephosphorylation;GO:0071545 inositol phosphate catabolic process		Enzymes/ENZYME proteins/Hydrolases	Mitochondria;Nucleoplasm(Approved)	Lithium (Protein homodimerization activity);L-Myo-Inositol-1-Phosphate (Protein homodimerization activity)			0	0	0	1	0	0	0	0	0	0	0	1	0	0	0	0	0	0	0	0
ABCC4	10257	Symbol	H. sapiens	10257	H. sapiens	ABCC4	ATP binding cassette subfamily C member 4	GO:0032310 prostaglandin secretion;GO:0015732 prostaglandin transport;GO:0099133 ATP hydrolysis coupled anion transmembrane transport		Transporters/Primary Active Transporters				(M5908)HALLMARK ANDROGEN RESPONSE	0	0	0	0	0	0	1	0	0	0	0	0	0	0	0	0	0	0	0	1
DLG1	1739	Symbol	H. sapiens	1739	H. sapiens	DLG1	discs large MAGUK scaffold protein 1	GO:1903760 regulation of voltage-gated potassium channel activity involved in ventricular cardiac muscle cell action potential repolarization;GO:1905024 regulation of membrane repolarization during ventricular cardiac muscle cell action potential;GO:1903764 regulation of potassium ion export across plasma membrane			Plasma membrane;Vesicles(Uncertain)		(M156)PID ECADHERIN NASCENT AJ PATHWAY; (M81)PID CDC42 PATHWAY	(M5942)HALLMARK UV RESPONSE DN; (M5893)HALLMARK MITOTIC SPINDLE; (M5915)HALLMARK APICAL JUNCTION	0	0	0	1	0	0	1	1	0	1	0	0	0	1	1	0	0	0	0	0
PFAS	5198	Symbol	H. sapiens	5198	H. sapiens	PFAS	phosphoribosylformylglycinamidine synthase	GO:0006189 'de novo' IMP biosynthetic process;GO:0006188 IMP biosynthetic process;GO:0046040 IMP metabolic process		Enzymes/ENZYME proteins/Ligase	Nucleoplasm;Plasma membrane(Approved)	L-Glutamic Acid (Phosphoribosylformylglycinamidine synthase activity)			1	0	0	1	0	0	0	0	0	0	0	0	0	0	0	0	0	0	0	0
HSDL2	84263	Symbol	H. sapiens	84263	H. sapiens	HSDL2	hydroxysteroid dehydrogenase like 2	GO:0055114 oxidation-reduction process;GO:0008152 metabolic process;GO:0008150 biological_process			Mitochondria(Supported)			(M5935)HALLMARK FATTY ACID METABOLISM	0	0	0	0	0	0	0	0	0	0	0	0	0	0	0	0	0	0	0	0
GALNT7	51809	Symbol	H. sapiens	51809	H. sapiens	GALNT7	polypeptide N-acetylgalactosaminyltransferase 7	GO:0016266 O-glycan processing;GO:0006493 protein O-linked glycosylation;GO:0006486 protein glycosylation			Golgi apparatus(Enhanced)Nucleus(Uncertain)				0	0	0	1	0	0	0	0	0	0	0	0	0	0	0	0	0	0	0	0
NUP62	23636	Symbol	H. sapiens	23636	H. sapiens	NUP62	nucleoporin 62	GO:1904781 positive regulation of protein localization to centrosome;GO:0046601 positive regulation of centriole replication;GO:1904779 regulation of protein localization to centrosome		Transporters/Transporter channels and pores	Nuclear membrane(Supported)Nucleus(Approved)				0	1	1	0	0	0	1	0	0	1	0	0	0	1	1	0	0	0	0	0
ABCE1	6059	Symbol	H. sapiens	6059	H. sapiens	ABCE1	ATP binding cassette subfamily E member 1	GO:0060702 negative regulation of endoribonuclease activity;GO:0060701 negative regulation of ribonuclease activity;GO:0060699 regulation of endoribonuclease activity			Cytosol(Enhanced)			(M5950)HALLMARK ALLOGRAFT REJECTION; (M5926)HALLMARK MYC TARGETS V1	0	1	1	0	0	0	1	0	0	1	0	0	0	1	1	0	1	0	0	0
CES1	1066	Symbol	H. sapiens	1066	H. sapiens	CES1	carboxylesterase 1	GO:0090122 cholesterol ester hydrolysis involved in cholesterol transport;GO:0090119 vesicle-mediated cholesterol transport;GO:0032367 intracellular cholesterol transport		Enzymes/ENZYME proteins/Hydrolases	Endoplasmic reticulum(Enhanced)	Oseltamivir (Triglyceride lipase activity);L-Carnitine (Triglyceride lipase activity);Probucol (Triglyceride lipase activity);Hydroxy-Phenyl-Acetic Acid 8-Methyl-8-Aza-Bicyclo[3.2.1]Oct-3-Yl Ester (Triglyceride lipase activity);Cholic Acid (Triglyceride lipase activity);4-Piperidino-Piperidine (Triglyceride lipase activity);N-acetyl-alpha-neuraminic acid (Triglyceride lipase activity);N-Methylnal…	(M13096)SA PROGRAMMED CELL DEATH; (M40)PID E2F PATHWAY	(M5934)HALLMARK XENOBIOTIC METABOLISM	0	0	0	1	0	0	0	0	0	0	0	1	0	0	0	0	0	0	0	0
IGF2R	3482	Symbol	H. sapiens	3482	H. sapiens	IGF2R	insulin like growth factor 2 receptor	GO:0043312 neutrophil degranulation;GO:0048009 insulin-like growth factor receptor signaling pathway;GO:0002283 neutrophil activation involved in immune response		CD markers	Golgi apparatus;Vesicles(Enhanced)	Mecasermin (Transporter activity);alpha-D-mannose 6-phosphate (Transporter activity)		(M5910)HALLMARK PROTEIN SECRETION; (M5902)HALLMARK APOPTOSIS; (M5947)HALLMARK IL2 STAT5 SIGNALING	0	0	0	0	0	0	0	1	0	0	0	0	0	0	1	0	0	0	0	1
ARL2	402	Symbol	H. sapiens	402	H. sapiens	ARL2	ADP ribosylation factor like GTPase 2	GO:0031116 positive regulation of microtubule polymerization;GO:0051457 maintenance of protein location in nucleus;GO:0070830 bicellular tight junction assembly			Cytosol;Focal adhesion sites;Golgi apparatus;Nucleoli;Nucleus(Approved)				0	0	0	0	0	0	0	0	0	0	0	0	0	0	0	0	0	0	0	0
THRAP3	9967	Symbol	H. sapiens	9967	H. sapiens	THRAP3	thyroid hormone receptor associated protein 3	GO:0048255 mRNA stabilization;GO:0048026 positive regulation of mRNA splicing, via spliceosome;GO:0030521 androgen receptor signaling pathway			Nuclear speckles(Enhanced)				0	1	0	0	0	1	0	0	0	0	0	1	0	0	0	0	0	1	0	0
SQOR	58472	Symbol	H. sapiens	58472	H. sapiens	SQOR	sulfide quinone oxidoreductase	GO:0070221 sulfide oxidation, using sulfide:quinone oxidoreductase;GO:0019418 sulfide oxidation;GO:0070813 hydrogen sulfide metabolic process			Mitochondria(Enhanced)			(M5905)HALLMARK ADIPOGENESIS	1	0	0	1	0	0	0	0	0	0	1	0	0	0	0	0	0	0	0	0
RANBP2	5903	Symbol	H. sapiens	5903	H. sapiens	RANBP2	RAN binding protein 2	GO:0033133 positive regulation of glucokinase activity;GO:1903301 positive regulation of hexokinase activity;GO:0033131 regulation of glucokinase activity		Transporters/Transporter channels and pores			(M140)PID RANBP2 PATHWAY; (M30)PID HDAC CLASSII PATHWAY; (M101)PID HDAC CLASSI PATHWAY		0	1	1	1	0	0	1	0	0	1	0	0	0	1	1	0	0	0	0	0
DOPEY2	9980	Gene_synonym	H. sapiens	9980	H. sapiens	DOP1B	DOP1 leucine zipper like protein B	GO:0006895 Golgi to endosome transport;GO:0007029 endoplasmic reticulum organization;GO:0006892 post-Golgi vesicle-mediated transport			Mitochondria;Nucleoplasm(Approved)				0	0	0	0	0	0	0	1	0	0	0	0	0	0	1	0	0	0	0	0
HMGB3	3149	Symbol	H. sapiens	3149	H. sapiens	HMGB3	high mobility group box 3	GO:0032392 DNA geometric change;GO:0045089 positive regulation of innate immune response;GO:0006338 chromatin remodeling			Nucleoli;Nucleus(Approved)			(M5925)HALLMARK E2F TARGETS; (M5901)HALLMARK G2M CHECKPOINT	0	0	0	0	0	0	0	0	0	0	0	0	0	0	0	0	0	0	0	0
GOLGA3	2802	Symbol	H. sapiens	2802	H. sapiens	GOLGA3	golgin A3	GO:0006891 intra-Golgi vesicle-mediated transport;GO:0007283 spermatogenesis;GO:0048232 male gamete generation			Golgi apparatus(Enhanced)Nucleus(Approved)				0	0	0	0	0	0	0	0	0	0	0	0	0	0	1	0	0	0	0	0
CPE	1363	Symbol	H. sapiens	1363	H. sapiens	CPE	carboxypeptidase E	GO:0030070 insulin processing;GO:0003214 cardiac left ventricle morphogenesis;GO:0033366 protein localization to secretory granule		Enzymes/{ENZYME proteins/Hydrolases,Peptidases/Metallopeptidases}	Centrosome;Nucleoplasm;Vesicles(Approved)	Insulin Human (Zinc ion binding);Insulin Pork (Zinc ion binding)	(M67)PID ARF6 TRAFFICKING PATHWAY	(M5907)HALLMARK ESTROGEN RESPONSE LATE; (M5953)HALLMARK KRAS SIGNALING UP	0	0	0	0	0	0	0	1	0	0	0	0	0	0	0	0	0	0	0	0
GBF1	8729	Symbol	H. sapiens	8729	H. sapiens	GBF1	golgi brefeldin A resistant guanine nucleotide exchange factor 1	GO:0048205 COPI coating of Golgi vesicle;GO:1903420 protein localization to endoplasmic reticulum tubular network;GO:0048200 Golgi transport vesicle coating			Golgi apparatus(Supported)		(M243)PID ARF 3PATHWAY	(M5910)HALLMARK PROTEIN SECRETION	0	0	1	0	0	0	0	1	0	0	0	0	0	1	1	0	0	0	0	1
GAR1	54433	Symbol	H. sapiens	54433	H. sapiens	GAR1	GAR1 ribonucleoprotein	GO:0000454 snoRNA guided rRNA pseudouridine synthesis;GO:0031118 rRNA pseudouridine synthesis;GO:0007004 telomere maintenance via telomerase			Nucleoli fibrillar center(Supported)Nucleus(Approved)				0	1	1	0	0	0	0	0	0	0	0	0	0	0	0	0	1	0	0	0
TWF1	5756	Symbol	H. sapiens	5756	H. sapiens	TWF1	twinfilin actin binding protein 1	GO:0043538 regulation of actin phosphorylation;GO:0031289 actin phosphorylation;GO:0051016 barbed-end actin filament capping			Cytosol(Enhanced)				0	0	0	0	0	0	0	0	0	0	0	0	0	0	0	0	0	0	0	0
NOP56	10528	Symbol	H. sapiens	10528	H. sapiens	NOP56	NOP56 ribonucleoprotein	GO:0006364 rRNA processing;GO:0016072 rRNA metabolic process;GO:0042254 ribosome biogenesis			Nucleoli fibrillar center(Enhanced)			(M5928)HALLMARK MYC TARGETS V2; (M5922)HALLMARK UNFOLDED PROTEIN RESPONSE; (M5925)HALLMARK E2F TARGETS	0	1	1	0	0	0	0	0	0	0	0	0	0	0	0	0	1	0	0	0
WDR61	80349	Symbol	H. sapiens	80349	H. sapiens	WDR61	WD repeat domain 61	GO:2001162 positive regulation of histone H3-K79 methylation;GO:2001160 regulation of histone H3-K79 methylation;GO:0051571 positive regulation of histone H3-K4 methylation			Nucleoplasm(Enhanced)Cytosol(Supported)				0	1	0	0	0	1	0	0	0	0	0	0	0	0	0	0	0	0	0	0
SIAE	54414	Symbol	H. sapiens	54414	H. sapiens	SIAE	sialic acid acetylesterase	GO:0005975 carbohydrate metabolic process;GO:0002682 regulation of immune system process;GO:0002376 immune system process		Enzymes/ENZYME proteins/Hydrolases					0	0	0	0	0	0	0	0	0	0	0	0	0	0	0	0	0	0	0	0
HNRNPK	3190	Symbol	H. sapiens	3190	H. sapiens	HNRNPK	heterogeneous nuclear ribonucleoprotein K	GO:0045716 positive regulation of low-density lipoprotein particle receptor biosynthetic process;GO:0072369 regulation of lipid transport by positive regulation of transcription from RNA polymerase II promoter;GO:1902165 regulation of intrinsic apoptotic signaling pathway in response to DNA damage by p53 class mediator			Nucleoplasm(Enhanced)				0	1	0	0	0	1	0	0	0	1	0	0	0	1	0	0	0	0	0	0
NOP58	51602	Symbol	H. sapiens	51602	H. sapiens	NOP58	NOP58 ribonucleoprotein	GO:0048254 snoRNA localization;GO:0006364 rRNA processing;GO:0006403 RNA localization			Nucleoli fibrillar center(Enhanced)Nucleus(Supported)				0	1	1	0	0	0	0	0	0	1	0	0	0	0	0	0	1	0	0	0
OSGEP	55644	Symbol	H. sapiens	55644	H. sapiens	OSGEP	O-sialoglycoprotein endopeptidase	GO:0002949 tRNA threonylcarbamoyladenosine modification;GO:0070525 tRNA threonylcarbamoyladenosine metabolic process;GO:0006400 tRNA modification		Enzymes/ENZYME proteins/Transferases	Nucleoplasm(Supported)Plasma membrane(Approved)				0	1	0	0	0	0	0	0	0	1	0	0	1	0	0	0	1	0	0	0
SPON2	10417	Symbol	H. sapiens	10417	H. sapiens	SPON2	spondin 2	GO:0060907 positive regulation of macrophage cytokine production;GO:0043152 induction of bacterial agglutination;GO:0010935 regulation of macrophage cytokine production			Vesicles(Approved)		(M169)PID INTEGRIN2 PATHWAY; (M3008)NABA ECM GLYCOPROTEINS; (M5884)NABA CORE MATRISOME		0	0	0	0	0	0	0	0	0	0	0	0	0	0	0	0	0	0	0	1
C8orf82	414919	Symbol	H. sapiens	414919	H. sapiens	C8orf82	chromosome 8 open reading frame 82				Nucleus(Approved)				0	0	0	0	0	0	0	0	0	0	0	0	0	0	0	0	0	0	0	0
PNN	5411	Symbol	H. sapiens	5411	H. sapiens	PNN	pinin, desmosome associated protein	GO:0000398 mRNA splicing, via spliceosome;GO:0000377 RNA splicing, via transesterification reactions with bulged adenosine as nucleophile;GO:0000375 RNA splicing, via transesterification reactions		Transporters/Primary Active Transporters	Nuclear speckles(Enhanced)			(M5925)HALLMARK E2F TARGETS	0	1	0	0	0	0	0	0	0	1	0	0	0	0	0	0	0	0	0	0
PAFAH1B3	5050	Symbol	H. sapiens	5050	H. sapiens	PAFAH1B3	platelet activating factor acetylhydrolase 1b catalytic subunit 3	GO:0007283 spermatogenesis;GO:0048232 male gamete generation;GO:0016042 lipid catabolic process		Enzymes/ENZYME proteins/Hydrolases	Intermediate filaments(Approved)	(1R)-1,2,2-TRIMETHYLPROPYL (R)-METHYLPHOSPHINATE (Platelet-activating factor acetyltransferase activity)	(M163)PID LIS1 PATHWAY		0	0	0	0	0	0	0	0	0	0	0	1	0	0	1	0	0	0	0	0
PODN	127435	Symbol	H. sapiens	127435	H. sapiens	PODN	podocan	GO:0030336 negative regulation of cell migration;GO:2000146 negative regulation of cell motility;GO:0051271 negative regulation of cellular component movement					(M5882)NABA PROTEOGLYCANS; (M5884)NABA CORE MATRISOME; (M5889)NABA MATRISOME		0	0	0	0	0	0	0	0	0	0	0	0	0	0	0	0	0	0	0	0
ACSM3	6296	Symbol	H. sapiens	6296	H. sapiens	ACSM3	acyl-CoA synthetase medium chain family member 3	GO:0042632 cholesterol homeostasis;GO:0006637 acyl-CoA metabolic process;GO:0055092 sterol homeostasis		Enzymes/ENZYME proteins/Ligase				(M5935)HALLMARK FATTY ACID METABOLISM	0	0	0	1	0	0	0	0	0	0	0	1	0	0	0	1	0	0	0	0
SGSH	6448	Symbol	H. sapiens	6448	H. sapiens	SGSH	N-sulfoglucosamine sulfohydrolase	GO:0030200 heparan sulfate proteoglycan catabolic process;GO:0030167 proteoglycan catabolic process;GO:0006027 glycosaminoglycan catabolic process		Enzymes/ENZYME proteins/Hydrolases					0	0	0	0	0	0	0	0	0	0	0	0	0	0	0	1	0	0	0	0
NDUFB8	4714	Symbol	H. sapiens	4714	H. sapiens	NDUFB8	NADH:ubiquinone oxidoreductase subunit B8	GO:0006120 mitochondrial electron transport, NADH to ubiquinone;GO:0042775 mitochondrial ATP synthesis coupled electron transport;GO:0042773 ATP synthesis coupled electron transport			Mitochondria(Supported)	NADH (Nadh dehydrogenase (ubiquinone) activity)		(M5936)HALLMARK OXIDATIVE PHOSPHORYLATION	0	0	0	1	0	0	0	0	0	0	1	0	0	0	0	0	0	0	1	0
ATP1A1	476	Symbol	H. sapiens	476	H. sapiens	ATP1A1	ATPase Na+/K+ transporting subunit alpha 1	GO:0031947 negative regulation of glucocorticoid biosynthetic process;GO:0090032 negative regulation of steroid hormone biosynthetic process;GO:0031946 regulation of glucocorticoid biosynthetic process		Enzymes/ENZYME proteins/Hydrolases;Transporters/Primary Active Transporters		Digoxin (Steroid hormone binding);Acetyldigitoxin (Steroid hormone binding);Hydroflumethiazide (Steroid hormone binding);Etacrynic acid (Steroid hormone binding);Trichlormethiazide (Steroid hormone binding);Deslanoside (Steroid hormone binding);Ouabain (Steroid hormone binding);Diazoxide (Steroid hormone binding);Bretylium (Steroid hormone binding);Ciclopirox (Steroid hormone binding);Bepridil (S…		(M5910)HALLMARK PROTEIN SECRETION	0	0	0	0	0	0	1	0	0	0	0	0	0	0	0	0	0	0	0	0
TRPM4	54795	Symbol	H. sapiens	54795	H. sapiens	TRPM4	transient receptor potential cation channel subfamily M member 4	GO:1903949 positive regulation of atrial cardiac muscle cell action potential;GO:0086047 membrane depolarization during Purkinje myocyte cell action potential;GO:0086048 membrane depolarization during bundle of His cell action potential		Transporters/Transporter channels and pores;Voltage-gated ion channels/Transient Receptor Potential Channels	Plasma membrane(Supported)Nucleoplasm(Approved)				0	0	0	0	0	0	1	0	0	0	0	0	0	0	0	0	0	0	0	0
PSMC5	5705	Symbol	H. sapiens	5705	H. sapiens	PSMC5	proteasome 26S subunit, ATPase 5	GO:0045899 positive regulation of RNA polymerase II transcriptional preinitiation complex assembly;GO:0090261 positive regulation of inclusion body assembly;GO:0045898 regulation of RNA polymerase II transcriptional preinitiation complex assembly			Cytosol;Plasma membrane(Supported)				1	1	0	0	0	0	1	0	0	0	0	0	0	0	0	0	0	1	0	0
CAVIN1	284119	Symbol	H. sapiens	284119	H. sapiens	CAVIN1	caveolae associated protein 1	GO:0006363 termination of RNA polymerase I transcription;GO:0006361 transcription initiation from RNA polymerase I promoter;GO:0009303 rRNA transcription			Plasma membrane(Supported)Vesicles(Approved)			(M5891)HALLMARK HYPOXIA; (M5905)HALLMARK ADIPOGENESIS	0	0	0	0	0	0	0	0	0	0	0	0	0	0	0	0	1	0	0	0
MAN2B2	23324	Symbol	H. sapiens	23324	H. sapiens	MAN2B2	mannosidase alpha class 2B member 2	GO:0006013 mannose metabolic process;GO:0009313 oligosaccharide catabolic process;GO:0006517 protein deglycosylation		Enzymes/ENZYME proteins/Hydrolases					0	0	0	0	0	0	0	0	0	0	0	0	0	0	0	0	0	0	0	0
UBA6	55236	Symbol	H. sapiens	55236	H. sapiens	UBA6	ubiquitin like modifier activating enzyme 6	GO:0021764 amygdala development;GO:0021766 hippocampus development;GO:0060996 dendritic spine development		Enzymes/ENZYME proteins/Ligase	Cytosol;Nucleoplasm(Enhanced)				0	0	0	0	0	0	1	0	0	0	0	0	0	0	0	0	0	0	0	0
FKBP3	2287	Symbol	H. sapiens	2287	H. sapiens	FKBP3	FKBP prolyl isomerase 3	GO:0000413 protein peptidyl-prolyl isomerization;GO:0018208 peptidyl-proline modification;GO:0018193 peptidyl-amino acid modification		Enzymes/ENZYME proteins/Isomerase	Cytosol(Supported)		(M101)PID HDAC CLASSI PATHWAY		0	0	0	0	0	0	0	0	0	0	0	0	0	0	0	0	0	0	0	0
GCDH	2639	Symbol	H. sapiens	2639	H. sapiens	GCDH	glutaryl-CoA dehydrogenase	GO:0006554 lysine catabolic process;GO:0033539 fatty acid beta-oxidation using acyl-CoA dehydrogenase;GO:0046949 fatty-acyl-CoA biosynthetic process		Enzymes/ENZYME proteins/Oxidoreductases	Mitochondria(Supported)	Flavin adenine dinucleotide (Oxidoreductase activity, acting on the ch-ch group of donors, with a flavin as acceptor);S-4-Nitrobutyryl-Coa (Oxidoreductase activity, acting on the ch-ch group of donors, with a flavin as acceptor)		(M5935)HALLMARK FATTY ACID METABOLISM	1	0	0	1	1	0	0	0	0	0	0	1	0	0	0	0	0	0	0	0
DLD	1738	Symbol	H. sapiens	1738	H. sapiens	DLD	dihydrolipoamide dehydrogenase	GO:0061732 mitochondrial acetyl-CoA biosynthetic process from pyruvate;GO:0006086 acetyl-CoA biosynthetic process from pyruvate;GO:0006120 mitochondrial electron transport, NADH to ubiquinone		Citric acid cycle related proteins;Enzymes/ENZYME proteins/Oxidoreductases	Mitochondria(Supported)	NADH (Nad binding);Flavin adenine dinucleotide (Nad binding)	(M3721)ST JNK MAPK PATHWAY	(M5935)HALLMARK FATTY ACID METABOLISM; (M5937)HALLMARK GLYCOLYSIS; (M5905)HALLMARK ADIPOGENESIS	1	0	0	1	1	0	0	0	1	0	1	1	0	0	0	1	0	0	0	0
GLYR1	84656	Symbol	H. sapiens	84656	H. sapiens	GLYR1	glyoxylate reductase 1 homolog	GO:0055114 oxidation-reduction process;GO:0008152 metabolic process;GO:0008150 biological_process			Nucleoplasm(Enhanced)Nuclear speckles(Supported)				0	0	0	0	0	0	0	0	0	0	0	0	0	0	0	0	0	0	0	0
RANGAP1	5905	Symbol	H. sapiens	5905	H. sapiens	RANGAP1	Ran GTPase activating protein 1	GO:1904117 cellular response to vasopressin;GO:0046826 negative regulation of protein export from nucleus;GO:1904116 response to vasopressin		Transporters/Transporter channels and pores	Cytosol;Nuclear membrane;Vesicles(Enhanced)		(M140)PID RANBP2 PATHWAY; (M30)PID HDAC CLASSII PATHWAY; (M101)PID HDAC CLASSI PATHWAY		0	0	0	0	0	0	1	0	0	1	0	0	0	0	0	0	0	0	0	0
HSD17B12	51144	Symbol	H. sapiens	51144	H. sapiens	HSD17B12	hydroxysteroid 17-beta dehydrogenase 12	GO:0035338 long-chain fatty-acyl-CoA biosynthetic process;GO:0046949 fatty-acyl-CoA biosynthetic process;GO:0035336 long-chain fatty-acyl-CoA metabolic process		Enzymes/ENZYME proteins/Oxidoreductases					0	0	0	1	0	0	0	0	0	0	0	1	0	0	0	0	0	0	0	0
PSMA1	5682	Symbol	H. sapiens	5682	H. sapiens	PSMA1	proteasome subunit alpha 1	GO:0002862 negative regulation of inflammatory response to antigenic stimulus;GO:0002861 regulation of inflammatory response to antigenic stimulus;GO:0010499 proteasomal ubiquitin-independent protein catabolic process		Enzymes/{ENZYME proteins/Hydrolases,Peptidases/Threonine-type peptidases}	Nucleoplasm(Enhanced)	(3AR,6R,6AS)-6-((S)-((S)-CYCLOHEX-2-ENYL)(HYDROXY)METHYL)-6A-METHYL-4-OXO-HEXAHYDRO-2H-FURO[3,2-C]PYRROLE-6-CARBALDEHYDE (Threonine-type endopeptidase activity)		(M5926)HALLMARK MYC TARGETS V1	1	1	0	0	0	0	1	0	0	0	0	0	0	0	0	0	0	0	0	0
EPS15	2060	Symbol	H. sapiens	2060	H. sapiens	EPS15	epidermal growth factor receptor pathway substrate 15	GO:0019065 receptor-mediated endocytosis of virus by host cell;GO:0075509 endocytosis involved in viral entry into host cell;GO:0098884 postsynaptic neurotransmitter receptor internalization			Cytosol;Vesicles(Enhanced)		(M214)PID ERBB1 INTERNALIZATION PATHWAY; (M17)PID NOTCH PATHWAY; (M48)PID MET PATHWAY		0	0	0	0	0	0	1	1	0	1	0	0	0	1	1	0	0	0	0	0
DDX39B	7919	Symbol	H. sapiens	7919	H. sapiens	DDX39B	DExD-box helicase 39B	GO:0061051 positive regulation of cell growth involved in cardiac muscle cell development;GO:0046784 viral mRNA export from host cell nucleus;GO:2000002 negative regulation of DNA damage checkpoint		Enzymes/ENZYME proteins/Hydrolases;Transporters/Primary Active Transporters	Nuclear speckles(Enhanced)	Isopropyl Alcohol (U6 snrna binding)			0	1	1	0	0	0	0	0	0	1	0	0	0	1	0	0	0	0	0	0
SF3B6	51639	Symbol	H. sapiens	51639	H. sapiens	SF3B6	splicing factor 3b subunit 6	GO:0001825 blastocyst formation;GO:0001824 blastocyst development;GO:0000398 mRNA splicing, via spliceosome			Nucleoplasm(Supported)				0	1	0	0	0	0	0	0	0	0	0	0	0	0	0	0	0	0	0	0
EFTUD2	9343	Symbol	H. sapiens	9343	H. sapiens	EFTUD2	elongation factor Tu GTP binding domain containing 2	GO:0042220 response to cocaine;GO:0043279 response to alkaloid;GO:0072347 response to anesthetic			Nucleoplasm(Supported)Cytosol(Approved)				0	1	0	0	0	0	0	0	0	0	0	0	0	0	0	0	0	0	0	0
NIPSNAP3A	25934	Symbol	H. sapiens	25934	H. sapiens	NIPSNAP3A	nipsnap homolog 3A								0	0	0	0	0	0	0	0	0	0	0	0	0	0	0	0	0	0	0	0
EIF3K	27335	Symbol	H. sapiens	27335	H. sapiens	EIF3K	eukaryotic translation initiation factor 3 subunit K	GO:0001732 formation of cytoplasmic translation initiation complex;GO:0002183 cytoplasmic translational initiation;GO:0006446 regulation of translational initiation			Cytosol(Supported)				0	1	1	0	0	0	0	0	0	0	0	0	0	0	0	0	0	0	0	0
CPD	1362	Symbol	H. sapiens	1362	H. sapiens	CPD	carboxypeptidase D	GO:0016485 protein processing;GO:0051604 protein maturation;GO:0006518 peptide metabolic process		Enzymes/{ENZYME proteins/Hydrolases,Peptidases/Metallopeptidases}	Nuclear membrane;Nuclear speckles;Nucleoplasm(Approved)	Guanidinoethylmercaptosuccinic acid (Zinc ion binding)			0	0	0	0	0	0	0	0	0	0	0	0	0	0	1	0	0	0	0	0
MYEF2	50804	Symbol	H. sapiens	50804	H. sapiens	MYEF2	myelin expression factor 2	GO:2000815 regulation of mRNA stability involved in response to oxidative stress;GO:0010610 regulation of mRNA stability involved in response to stress;GO:0043488 regulation of mRNA stability			Nucleoplasm(Supported)		(M15743)ST GA12 PATHWAY; (M12012)ST P38 MAPK PATHWAY; (M3721)ST JNK MAPK PATHWAY		0	0	0	0	0	1	0	0	0	0	0	0	0	0	0	0	0	1	0	0
ATP5A1	498	Gene_synonym	H. sapiens	498	H. sapiens	ATP5F1A	ATP synthase F1 subunit alpha	GO:0042776 mitochondrial ATP synthesis coupled proton transport;GO:0043536 positive regulation of blood vessel endothelial cell migration;GO:0015986 ATP synthesis coupled proton transport			Mitochondria(Supported)	Quercetin (Transmembrane transporter activity);1-ACETYL-2-CARBOXYPIPERIDINE (Transmembrane transporter activity);AUROVERTIN B (Transmembrane transporter activity);PICEATANNOL (Transmembrane transporter activity);N1-(2-AMINO-4-METHYLPENTYL)OCTAHYDRO-PYRROLO[1,2-A] PYRIMIDINE (Transmembrane transporter activity)		(M5936)HALLMARK OXIDATIVE PHOSPHORYLATION	0	0	0	1	0	0	0	0	0	0	1	0	0	0	0	0	0	0	1	0
SSR1	6745	Symbol	H. sapiens	6745	H. sapiens	SSR1	signal sequence receptor subunit 1	GO:0036498 IRE1-mediated unfolded protein response;GO:0006613 cotranslational protein targeting to membrane;GO:0030968 endoplasmic reticulum unfolded protein response			Endoplasmic reticulum(Supported)			(M5922)HALLMARK UNFOLDED PROTEIN RESPONSE; (M5924)HALLMARK MTORC1 SIGNALING	0	0	1	0	0	0	0	1	0	0	0	0	0	0	0	0	0	0	0	0
ARF6	382	Symbol	H. sapiens	382	H. sapiens	ARF6	ADP ribosylation factor 6	GO:0099562 maintenance of postsynaptic density structure;GO:0051549 positive regulation of keratinocyte migration;GO:0098880 maintenance of postsynaptic specialization structure		RAS pathway related proteins		5'-Guanosine-Diphosphate-Monothiophosphate (Thioesterase binding);Guanosine-5'-Diphosphate (Thioesterase binding);MYRISTIC ACID (Thioesterase binding)	(M120)PID ARF6 DOWNSTREAM PATHWAY; (M277)PID INTEGRIN A4B1 PATHWAY; (M86)PID ARF6 PATHWAY	(M5893)HALLMARK MITOTIC SPINDLE	0	0	0	0	0	0	0	1	0	0	0	0	0	0	1	0	0	0	0	0
UBE2M	9040	Symbol	H. sapiens	9040	H. sapiens	UBE2M	ubiquitin conjugating enzyme E2 M	GO:0043525 positive regulation of neuron apoptotic process;GO:0045116 protein neddylation;GO:1901216 positive regulation of neuron death			Nucleus(Supported)Cytosol;Nuclear bodies(Approved)		(M119)PID ERB GENOMIC PATHWAY; (M200)PID ERA GENOMIC PATHWAY		0	0	0	0	0	0	1	0	0	0	0	0	0	0	0	0	0	0	0	0
RAB25	57111	Symbol	H. sapiens	57111	H. sapiens	RAB25	RAB25, member RAS oncogene family	GO:0031268 pseudopodium organization;GO:0003382 epithelial cell morphogenesis;GO:0010634 positive regulation of epithelial cell migration			Cell Junctions;Cytosol(Uncertain)				0	0	0	0	0	0	0	0	0	0	0	0	0	0	0	0	0	0	0	0
USMG5	84833	Gene_synonym	H. sapiens	84833	H. sapiens	ATP5MD	ATP synthase membrane subunit DAPIT				Mitochondria(Supported)				0	0	0	0	0	0	0	0	0	0	0	0	0	0	0	0	0	0	0	0
GSTT1	2952	Symbol	H. sapiens	2952	H. sapiens	GSTT1	glutathione S-transferase theta 1	GO:1901687 glutathione derivative biosynthetic process;GO:1901685 glutathione derivative metabolic process;GO:0098869 cellular oxidant detoxification				Glutathione (Glutathione transferase activity)			0	0	0	1	0	0	0	0	0	0	0	0	0	0	0	0	0	0	0	0
CNOT1	23019	Symbol	H. sapiens	23019	H. sapiens	CNOT1	CCR4-NOT transcription complex subunit 1	GO:0006977 DNA damage response, signal transduction by p53 class mediator resulting in cell cycle arrest;GO:0060213 positive regulation of nuclear-transcribed mRNA poly(A) tail shortening;GO:0072431 signal transduction involved in mitotic G1 DNA damage checkpoint			Cytosol(Supported)				0	1	1	0	0	1	0	0	0	0	0	0	0	0	0	0	0	1	0	0
FBP1	2203	Symbol	H. sapiens	2203	H. sapiens	FBP1	fructose-bisphosphatase 1	GO:0045820 negative regulation of glycolytic process;GO:2001170 negative regulation of ATP biosynthetic process;GO:0006110 regulation of glycolytic process		Enzymes/ENZYME proteins/Hydrolases	Mitochondria(Uncertain)	Adenosine monophosphate (Monosaccharide binding);2,5-Anhydroglucitol-1,6-Biphosphate (Monosaccharide binding);{4-[3-(6,7-Diethoxy-Quinazolin-4-Ylamino)-Phenyl]-Thiazol-2-Yl}-Methanol (Monosaccharide binding);Mdl-29951 (Monosaccharide binding);Fructose-6-Phosphate (Monosaccharide binding);MB07803 (Monosaccharide binding);N-[7-(3-AMINOPHENYL)-5-METHOXY-1,3-BENZOXAZOL-2-YL]-2,5-DICHLOROBENZENESULFON…		(M5934)HALLMARK XENOBIOTIC METABOLISM; (M5891)HALLMARK HYPOXIA	0	0	0	1	0	1	0	0	1	0	1	1	0	0	0	0	0	1	0	0

## Sheet: Table S4B
Table S4B DAVID enrichment analysis
Group ID	Category	Term	Description	Log P	Log (q value)	InTerm_InList	Genes	Symbols
1_Summary	Reactome Gene Sets	R-HSA-71291	Metabolism of amino acids and derivatives	-32.067	-27.7511	52/370	36,549,587,593,1738,2639,2954,3376,3735,4141,4329,4357,5682,5685,5692,5693,5705,5710,5713,5718,5719,5831,5832,5859,6124,6139,6142,6143,6161,6175,6188,6191,6218,6227,6520,7263,9255,9861,23474,25828,26275,27034,51074,51520,55349,56922,58472,58478,64087,65263,80150,548596,18,95,2673,2937,4594,4677,5198,6897,8833,27068,55157,55699,56474,57505	ACADSB,AUH,BCAT2,BCKDHA,DLD,GCDH,GSTZ1,IARS,KARS,MARS,ALDH6A1,MPST,PSMA1,PSMA4,PSMB4,PSMB5,PSMC5,PSMD4,PSMD7,PSMD12,PSMD13,PYCR1,ALDH18A1,QARS,RPL4,RPL17,RPL18A,RPL19,RPL32,RPLP0,RPS3,RPS4X,RPS17,RPS21,SLC3A2,TST,AIMP1,PSMD6,ETHE1,TXN2,HIBCH,ACAD8,APIP,LARS,CHDH,MCCC1,SQOR,ENOPH1,MCCC2,PYCR3,ASRGL1,CKMT1A,ABAT,ACY1,GFPT1,GSS,MMUT,NARS,PFAS,TARS,GMPS,PPA2,DARS2,IARS2,CTPS2,AARS2
1_Member	Reactome Gene Sets	R-HSA-71291	Metabolism of amino acids and derivatives	-32.067	-27.7511	52/370	36,549,587,593,1738,2639,2954,3376,3735,4141,4329,4357,5682,5685,5692,5693,5705,5710,5713,5718,5719,5831,5832,5859,6124,6139,6142,6143,6161,6175,6188,6191,6218,6227,6520,7263,9255,9861,23474,25828,26275,27034,51074,51520,55349,56922,58472,58478,64087,65263,80150,548596	ACADSB,AUH,BCAT2,BCKDHA,DLD,GCDH,GSTZ1,IARS,KARS,MARS,ALDH6A1,MPST,PSMA1,PSMA4,PSMB4,PSMB5,PSMC5,PSMD4,PSMD7,PSMD12,PSMD13,PYCR1,ALDH18A1,QARS,RPL4,RPL17,RPL18A,RPL19,RPL32,RPLP0,RPS3,RPS4X,RPS17,RPS21,SLC3A2,TST,AIMP1,PSMD6,ETHE1,TXN2,HIBCH,ACAD8,APIP,LARS,CHDH,MCCC1,SQOR,ENOPH1,MCCC2,PYCR3,ASRGL1,CKMT1A
1_Member	GO Biological Processes	GO:0006520	cellular amino acid metabolic process	-23.4214	-19.7076	41/325	18,36,95,549,587,593,2639,2673,2937,2954,3376,3735,4141,4329,4357,4594,4677,5198,5831,5832,5859,6897,7263,8833,9255,25828,26275,27034,27068,51074,51520,55157,55699,56474,56922,57505,58478,64087,65263,80150,548596	ABAT,ACADSB,ACY1,AUH,BCAT2,BCKDHA,GCDH,GFPT1,GSS,GSTZ1,IARS,KARS,MARS,ALDH6A1,MPST,MMUT,NARS,PFAS,PYCR1,ALDH18A1,QARS,TARS,TST,GMPS,AIMP1,TXN2,HIBCH,ACAD8,PPA2,APIP,LARS,DARS2,IARS2,CTPS2,MCCC1,AARS2,ENOPH1,MCCC2,PYCR3,ASRGL1,CKMT1A
1_Member	GO Biological Processes	GO:1901605	alpha-amino acid metabolic process	-10.5657	-7.99023	22/224	549,587,2639,2673,2954,4329,4357,4594,5198,5831,5832,8833,26275,27034,51074,56474,56922,58478,64087,65263,80150,548596	AUH,BCAT2,GCDH,GFPT1,GSTZ1,ALDH6A1,MPST,MMUT,PFAS,PYCR1,ALDH18A1,GMPS,HIBCH,ACAD8,APIP,CTPS2,MCCC1,ENOPH1,MCCC2,PYCR3,ASRGL1,CKMT1A
2_Summary	Reactome Gene Sets	R-HSA-8953854	Metabolism of RNA	-31.08	-27.0652	66/675	1479,1655,1736,1977,2935,3190,3842,4686,4904,5682,5685,5692,5693,5705,5710,5713,5718,5719,5903,5976,6124,6139,6142,6143,6161,6175,6188,6191,6218,6227,6427,6429,6631,6633,7175,7919,8570,9343,9410,9631,9861,10291,10419,10528,10969,11325,11338,22803,23019,23404,23451,23524,23636,23708,26121,27339,51602,51639,54433,54888,55127,55644,79084,79869,80349,85456,4343,5496,11052,51747,55234,5411,6294,9967,1…	CSTF3,DDX5,DKC1,EIF4E,GSPT1,HNRNPK,TNPO1,NCBP1,YBX1,PSMA1,PSMA4,PSMB4,PSMB5,PSMC5,PSMD4,PSMD7,PSMD12,PSMD13,RANBP2,UPF1,RPL4,RPL17,RPL18A,RPL19,RPL32,RPLP0,RPS3,RPS4X,RPS17,RPS21,SRSF2,SRSF4,SNRPC,SNRPD2,TPR,DDX39B,KHSRP,EFTUD2,SNRNP40,NUP155,PSMD6,SF3A1,PRMT5,NOP56,EBNA1BP2,DDX42,U2AF2,XRN2,CNOT1,EXOSC2,SF3B1,SRRM2,NUP62,GSPT2,PRPF31,PRPF19,NOP58,SF3B6,GAR1,NSUN2,HEATR1,OSGEP,WDR77,CPSF7,WDR61,T…
2_Member	Reactome Gene Sets	R-HSA-8953854	Metabolism of RNA	-31.08	-27.0652	66/675	1479,1655,1736,1977,2935,3190,3842,4686,4904,5682,5685,5692,5693,5705,5710,5713,5718,5719,5903,5976,6124,6139,6142,6143,6161,6175,6188,6191,6218,6227,6427,6429,6631,6633,7175,7919,8570,9343,9410,9631,9861,10291,10419,10528,10969,11325,11338,22803,23019,23404,23451,23524,23636,23708,26121,27339,51602,51639,54433,54888,55127,55644,79084,79869,80349,85456	CSTF3,DDX5,DKC1,EIF4E,GSPT1,HNRNPK,TNPO1,NCBP1,YBX1,PSMA1,PSMA4,PSMB4,PSMB5,PSMC5,PSMD4,PSMD7,PSMD12,PSMD13,RANBP2,UPF1,RPL4,RPL17,RPL18A,RPL19,RPL32,RPLP0,RPS3,RPS4X,RPS17,RPS21,SRSF2,SRSF4,SNRPC,SNRPD2,TPR,DDX39B,KHSRP,EFTUD2,SNRNP40,NUP155,PSMD6,SF3A1,PRMT5,NOP56,EBNA1BP2,DDX42,U2AF2,XRN2,CNOT1,EXOSC2,SF3B1,SRRM2,NUP62,GSPT2,PRPF31,PRPF19,NOP58,SF3B6,GAR1,NSUN2,HEATR1,OSGEP,WDR77,CPSF7,WDR61,T…
2_Member	CORUM	CORUM:351	Spliceosome	-13.671	-10.5012	21/141	1655,4343,4686,5496,6427,6429,6631,6633,7919,9343,9410,10291,11052,11338,23451,23524,26121,27339,51639,51747,55234	DDX5,MOV10,NCBP1,PPM1G,SRSF2,SRSF4,SNRPC,SNRPD2,DDX39B,EFTUD2,SNRNP40,SF3A1,CPSF6,U2AF2,SF3B1,SRRM2,PRPF31,PRPF19,SF3B6,LUC7L3,SMU1
2_Member	Reactome Gene Sets	R-HSA-72203	Processing of Capped Intron-Containing Pre-mRNA	-13.2191	-10.158	26/244	1479,1655,1977,3190,4686,4904,5903,6427,6429,6631,6633,7175,7919,9343,9410,9631,10291,11325,11338,23451,23524,23636,26121,27339,51639,79869	CSTF3,DDX5,EIF4E,HNRNPK,NCBP1,YBX1,RANBP2,SRSF2,SRSF4,SNRPC,SNRPD2,TPR,DDX39B,EFTUD2,SNRNP40,NUP155,SF3A1,DDX42,U2AF2,SF3B1,SRRM2,NUP62,PRPF31,PRPF19,SF3B6,CPSF7
2_Member	GO Biological Processes	GO:0006397	mRNA processing	-11.8147	-9.00403	36/539	1479,1655,3190,4686,4904,5411,6294,6427,6429,6631,6633,7919,8570,9343,9410,9967,10291,10419,10657,11052,11325,11338,22803,23028,23435,23451,23524,26121,27339,51639,51747,55234,58490,79869,87178,201626	CSTF3,DDX5,HNRNPK,NCBP1,YBX1,PNN,SAFB,SRSF2,SRSF4,SNRPC,SNRPD2,DDX39B,KHSRP,EFTUD2,SNRNP40,THRAP3,SF3A1,PRMT5,KHDRBS1,CPSF6,DDX42,U2AF2,XRN2,KDM1A,TARDBP,SF3B1,SRRM2,PRPF31,PRPF19,SF3B6,LUC7L3,SMU1,RPRD1B,CPSF7,PNPT1,PDE12
2_Member	GO Biological Processes	GO:0022613	ribonucleoprotein complex biogenesis	-11.0814	-8.42826	33/485	1736,3320,3692,4686,6059,6175,6218,6227,6631,6633,7919,10146,10291,10419,10514,10528,10969,11052,22803,22907,23019,23404,26121,26156,27335,27339,51081,51386,51602,51747,54433,55127,79869	DKC1,HSP90AA1,EIF6,NCBP1,ABCE1,RPLP0,RPS17,RPS21,SNRPC,SNRPD2,DDX39B,G3BP1,SF3A1,PRMT5,MYBBP1A,NOP56,EBNA1BP2,CPSF6,XRN2,DHX30,CNOT1,EXOSC2,PRPF31,RSL1D1,EIF3K,PRPF19,MRPS7,EIF3L,NOP58,LUC7L3,GAR1,HEATR1,CPSF7
2_Member	GO Biological Processes	GO:0000375	RNA splicing, via transesterification reactions	-10.9922	-8.36006	29/380	1479,1655,3190,4686,4904,5411,6427,6429,6631,6633,7919,8570,9343,9410,9967,10291,10419,10657,11325,11338,23028,23451,23524,26121,27339,51639,51747,55234,79869	CSTF3,DDX5,HNRNPK,NCBP1,YBX1,PNN,SRSF2,SRSF4,SNRPC,SNRPD2,DDX39B,KHSRP,EFTUD2,SNRNP40,THRAP3,SF3A1,PRMT5,KHDRBS1,DDX42,U2AF2,KDM1A,SF3B1,SRRM2,PRPF31,PRPF19,SF3B6,LUC7L3,SMU1,CPSF7
2_Member	Reactome Gene Sets	R-HSA-72163	mRNA Splicing - Major Pathway	-10.4999	-7.93992	20/183	1479,1655,3190,4686,4904,6427,6429,6631,6633,9343,9410,10291,11325,11338,23451,23524,26121,27339,51639,79869	CSTF3,DDX5,HNRNPK,NCBP1,YBX1,SRSF2,SRSF4,SNRPC,SNRPD2,EFTUD2,SNRNP40,SF3A1,DDX42,U2AF2,SF3B1,SRRM2,PRPF31,PRPF19,SF3B6,CPSF7
2_Member	GO Biological Processes	GO:0000377	RNA splicing, via transesterification reactions with bulged adenosine as nucleophile	-10.354	-7.80903	28/377	1479,1655,3190,4686,4904,5411,6427,6429,6631,6633,7919,9343,9410,9967,10291,10419,10657,11325,11338,23028,23451,23524,26121,27339,51639,51747,55234,79869	CSTF3,DDX5,HNRNPK,NCBP1,YBX1,PNN,SRSF2,SRSF4,SNRPC,SNRPD2,DDX39B,EFTUD2,SNRNP40,THRAP3,SF3A1,PRMT5,KHDRBS1,DDX42,U2AF2,KDM1A,SF3B1,SRRM2,PRPF31,PRPF19,SF3B6,LUC7L3,SMU1,CPSF7
2_Member	GO Biological Processes	GO:0000398	mRNA splicing, via spliceosome	-10.354	-7.80903	28/377	1479,1655,3190,4686,4904,5411,6427,6429,6631,6633,7919,9343,9410,9967,10291,10419,10657,11325,11338,23028,23451,23524,26121,27339,51639,51747,55234,79869	CSTF3,DDX5,HNRNPK,NCBP1,YBX1,PNN,SRSF2,SRSF4,SNRPC,SNRPD2,DDX39B,EFTUD2,SNRNP40,THRAP3,SF3A1,PRMT5,KHDRBS1,DDX42,U2AF2,KDM1A,SF3B1,SRRM2,PRPF31,PRPF19,SF3B6,LUC7L3,SMU1,CPSF7
2_Member	Reactome Gene Sets	R-HSA-72172	mRNA Splicing	-10.1604	-7.64392	20/191	1479,1655,3190,4686,4904,6427,6429,6631,6633,9343,9410,10291,11325,11338,23451,23524,26121,27339,51639,79869	CSTF3,DDX5,HNRNPK,NCBP1,YBX1,SRSF2,SRSF4,SNRPC,SNRPD2,EFTUD2,SNRNP40,SF3A1,DDX42,U2AF2,SF3B1,SRRM2,PRPF31,PRPF19,SF3B6,CPSF7
2_Member	KEGG Pathway	hsa03040	Spliceosome	-10.0405	-7.53079	17/134	1655,3190,4686,6427,6429,6631,6633,7919,9343,9410,10291,11325,11338,23451,26121,27339,51639	DDX5,HNRNPK,NCBP1,SRSF2,SRSF4,SNRPC,SNRPD2,DDX39B,EFTUD2,SNRNP40,SF3A1,DDX42,U2AF2,SF3B1,PRPF31,PRPF19,SF3B6
2_Member	GO Biological Processes	GO:0008380	RNA splicing	-9.55866	-7.10612	30/465	1479,1655,3190,4686,4904,5411,6427,6429,6631,6633,7919,8570,9343,9410,9967,10291,10419,10657,11325,11338,23028,23435,23451,23524,26121,27339,51639,51747,55234,79869	CSTF3,DDX5,HNRNPK,NCBP1,YBX1,PNN,SRSF2,SRSF4,SNRPC,SNRPD2,DDX39B,KHSRP,EFTUD2,SNRNP40,THRAP3,SF3A1,PRMT5,KHDRBS1,DDX42,U2AF2,KDM1A,TARDBP,SF3B1,SRRM2,PRPF31,PRPF19,SF3B6,LUC7L3,SMU1,CPSF7
2_Member	GO Biological Processes	GO:0022618	ribonucleoprotein complex assembly	-7.48448	-5.36173	20/272	3320,3692,4686,6175,6631,6633,7919,10146,10291,10419,11052,22907,23019,26121,27335,27339,51081,51386,51747,79869	HSP90AA1,EIF6,NCBP1,RPLP0,SNRPC,SNRPD2,DDX39B,G3BP1,SF3A1,PRMT5,CPSF6,DHX30,CNOT1,PRPF31,EIF3K,PRPF19,MRPS7,EIF3L,LUC7L3,CPSF7
2_Member	GO Biological Processes	GO:0071826	ribonucleoprotein complex subunit organization	-7.12475	-5.06207	20/286	3320,3692,4686,6175,6631,6633,7919,10146,10291,10419,11052,22907,23019,26121,27335,27339,51081,51386,51747,79869	HSP90AA1,EIF6,NCBP1,RPLP0,SNRPC,SNRPD2,DDX39B,G3BP1,SF3A1,PRMT5,CPSF6,DHX30,CNOT1,PRPF31,EIF3K,PRPF19,MRPS7,EIF3L,LUC7L3,CPSF7
2_Member	CORUM	CORUM:1181	C complex spliceosome	-6.14122	-4.2336	10/79	1655,3190,5411,6633,9343,9410,10291,23451,23524,27339	DDX5,HNRNPK,PNN,SNRPD2,EFTUD2,SNRNP40,SF3A1,SF3B1,SRRM2,PRPF19
2_Member	GO Biological Processes	GO:0000245	spliceosomal complex assembly	-3.37274	-1.78115	7/82	4686,6631,6633,7919,10291,27339,51747	NCBP1,SNRPC,SNRPD2,DDX39B,SF3A1,PRPF19,LUC7L3
2_Member	GO Biological Processes	GO:0000387	spliceosomal snRNP assembly	-2.77834	-1.28267	5/52	6631,6633,10419,26121,27339	SNRPC,SNRPD2,PRMT5,PRPF31,PRPF19
3_Summary	Reactome Gene Sets	R-HSA-72766	Translation	-24.2822	-20.4435	40/291	1977,2935,3376,3735,4141,4677,5859,6124,6139,6142,6143,6161,6175,6188,6191,6218,6227,6726,6729,6730,6731,6745,6897,8890,8894,9255,9669,23708,27068,27335,28998,51081,51386,51520,55157,55699,57505,58477,85476,122704,23,2937,3692,4343,4686,5976,6059,6197,6949,7175,7919,8570,10128,10657,11187,23019,79017,999,1384,1736,2316,3320,3329,3842,5903,6342,6449,6950,9512,9631,10452,10455,10531,10694,23435,235…	EIF4E,GSPT1,IARS,KARS,MARS,NARS,QARS,RPL4,RPL17,RPL18A,RPL19,RPL32,RPLP0,RPS3,RPS4X,RPS17,RPS21,SRP9,SRP54,SRP68,SRP72,SSR1,TARS,EIF2B4,EIF2S2,AIMP1,EIF5B,GSPT2,PPA2,EIF3K,MRPL13,MRPS7,EIF3L,LARS,DARS2,IARS2,AARS2,SRPRB,GFM1,MRPL52,ABCF1,GSS,EIF6,MOV10,NCBP1,UPF1,ABCE1,RPS6KA3,TCOF1,TPR,DDX39B,KHSRP,LRPPRC,KHDRBS1,PKP3,CNOT1,GGCT,CDH1,CRAT,DKC1,FLNA,HSP90AA1,HSPD1,TNPO1,RANBP2,SCP2,SGTA,TCP1,PMPC…
3_Member	Reactome Gene Sets	R-HSA-72766	Translation	-24.2822	-20.4435	40/291	1977,2935,3376,3735,4141,4677,5859,6124,6139,6142,6143,6161,6175,6188,6191,6218,6227,6726,6729,6730,6731,6745,6897,8890,8894,9255,9669,23708,27068,27335,28998,51081,51386,51520,55157,55699,57505,58477,85476,122704	EIF4E,GSPT1,IARS,KARS,MARS,NARS,QARS,RPL4,RPL17,RPL18A,RPL19,RPL32,RPLP0,RPS3,RPS4X,RPS17,RPS21,SRP9,SRP54,SRP68,SRP72,SSR1,TARS,EIF2B4,EIF2S2,AIMP1,EIF5B,GSPT2,PPA2,EIF3K,MRPL13,MRPS7,EIF3L,LARS,DARS2,IARS2,AARS2,SRPRB,GFM1,MRPL52
3_Member	GO Biological Processes	GO:0043043	peptide biosynthetic process	-18.242	-14.6251	52/727	23,1977,2935,2937,3376,3692,3735,4141,4343,4677,4686,5859,5976,6059,6124,6139,6142,6143,6161,6175,6188,6191,6197,6218,6227,6726,6897,6949,7175,7919,8570,8890,8894,9255,9669,10128,10657,11187,23019,23708,27068,27335,28998,51081,51386,51520,55157,55699,57505,79017,85476,122704	ABCF1,EIF4E,GSPT1,GSS,IARS,EIF6,KARS,MARS,MOV10,NARS,NCBP1,QARS,UPF1,ABCE1,RPL4,RPL17,RPL18A,RPL19,RPL32,RPLP0,RPS3,RPS4X,RPS6KA3,RPS17,RPS21,SRP9,TARS,TCOF1,TPR,DDX39B,KHSRP,EIF2B4,EIF2S2,AIMP1,EIF5B,LRPPRC,KHDRBS1,PKP3,CNOT1,GSPT2,PPA2,EIF3K,MRPL13,MRPS7,EIF3L,LARS,DARS2,IARS2,AARS2,GGCT,GFM1,MRPL52
3_Member	GO Biological Processes	GO:0006412	translation	-17.4625	-13.9247	50/702	23,1977,2935,3376,3692,3735,4141,4343,4677,4686,5859,5976,6059,6124,6139,6142,6143,6161,6175,6188,6191,6197,6218,6227,6726,6897,6949,7175,7919,8570,8890,8894,9255,9669,10128,10657,11187,23019,23708,27068,27335,28998,51081,51386,51520,55157,55699,57505,85476,122704	ABCF1,EIF4E,GSPT1,IARS,EIF6,KARS,MARS,MOV10,NARS,NCBP1,QARS,UPF1,ABCE1,RPL4,RPL17,RPL18A,RPL19,RPL32,RPLP0,RPS3,RPS4X,RPS6KA3,RPS17,RPS21,SRP9,TARS,TCOF1,TPR,DDX39B,KHSRP,EIF2B4,EIF2S2,AIMP1,EIF5B,LRPPRC,KHDRBS1,PKP3,CNOT1,GSPT2,PPA2,EIF3K,MRPL13,MRPS7,EIF3L,LARS,DARS2,IARS2,AARS2,GFM1,MRPL52
3_Member	GO Biological Processes	GO:0072594	establishment of protein localization to organelle	-12.8372	-9.88303	37/525	999,1384,1736,2316,3320,3329,3842,5903,6124,6139,6142,6143,6161,6175,6188,6191,6218,6227,6342,6449,6726,6729,6730,6731,6950,7175,9512,9631,10452,10455,10531,10694,23435,23513,23636,26517,51520	CDH1,CRAT,DKC1,FLNA,HSP90AA1,HSPD1,TNPO1,RANBP2,RPL4,RPL17,RPL18A,RPL19,RPL32,RPLP0,RPS3,RPS4X,RPS17,RPS21,SCP2,SGTA,SRP9,SRP54,SRP68,SRP72,TCP1,TPR,PMPCB,NUP155,TOMM40,ECI2,PITRM1,CCT8,TARDBP,SCRIB,NUP62,TIMM13,LARS
3_Member	GO Biological Processes	GO:0006413	translational initiation	-10.9587	-8.34184	21/193	1977,3692,4686,6059,6124,6139,6142,6143,6161,6175,6188,6191,6218,6227,7175,8890,8894,9669,10657,27335,51386	EIF4E,EIF6,NCBP1,ABCE1,RPL4,RPL17,RPL18A,RPL19,RPL32,RPLP0,RPS3,RPS4X,RPS17,RPS21,TPR,EIF2B4,EIF2S2,EIF5B,KHDRBS1,EIF3K,EIF3L
3_Member	GO Biological Processes	GO:0070972	protein localization to endoplasmic reticulum	-10.3347	-7.79694	18/147	6124,6139,6142,6143,6161,6175,6188,6191,6218,6227,6449,6726,6729,6730,6731,8729,9919,375056	RPL4,RPL17,RPL18A,RPL19,RPL32,RPLP0,RPS3,RPS4X,RPS17,RPS21,SGTA,SRP9,SRP54,SRP68,SRP72,GBF1,SEC16A,MIA3
3_Member	Reactome Gene Sets	R-HSA-1799339	SRP-dependent cotranslational protein targeting to membrane	-10.275	-7.7515	16/112	6124,6139,6142,6143,6161,6175,6188,6191,6218,6227,6726,6729,6730,6731,6745,58477	RPL4,RPL17,RPL18A,RPL19,RPL32,RPLP0,RPS3,RPS4X,RPS17,RPS21,SRP9,SRP54,SRP68,SRP72,SSR1,SRPRB
3_Member	Reactome Gene Sets	R-HSA-2408522	Selenoamino acid metabolism	-9.92556	-7.42924	16/118	3376,3735,4141,5859,6124,6139,6142,6143,6161,6175,6188,6191,6218,6227,9255,51520	IARS,KARS,MARS,QARS,RPL4,RPL17,RPL18A,RPL19,RPL32,RPLP0,RPS3,RPS4X,RPS17,RPS21,AIMP1,LARS
3_Member	Reactome Gene Sets	R-HSA-72613	Eukaryotic Translation Initiation	-9.86939	-7.39237	16/119	1977,6124,6139,6142,6143,6161,6175,6188,6191,6218,6227,8890,8894,9669,27335,51386	EIF4E,RPL4,RPL17,RPL18A,RPL19,RPL32,RPLP0,RPS3,RPS4X,RPS17,RPS21,EIF2B4,EIF2S2,EIF5B,EIF3K,EIF3L
3_Member	Reactome Gene Sets	R-HSA-72737	Cap-dependent Translation Initiation	-9.86939	-7.39237	16/119	1977,6124,6139,6142,6143,6161,6175,6188,6191,6218,6227,8890,8894,9669,27335,51386	EIF4E,RPL4,RPL17,RPL18A,RPL19,RPL32,RPLP0,RPS3,RPS4X,RPS17,RPS21,EIF2B4,EIF2S2,EIF5B,EIF3K,EIF3L
3_Member	CORUM	CORUM:3055	Nop56p-associated pre-rRNA complex	-9.73079	-7.26003	15/104	4904,6124,6139,6142,6143,6161,6175,6218,6949,10514,10528,10969,11338,26156,51602	YBX1,RPL4,RPL17,RPL18A,RPL19,RPL32,RPLP0,RPS17,TCOF1,MYBBP1A,NOP56,EBNA1BP2,U2AF2,RSL1D1,NOP58
3_Member	GO Biological Processes	GO:0090150	establishment of protein localization to membrane	-9.45479	-7.00816	25/331	288,2181,3320,4301,4905,6124,6139,6142,6143,6161,6175,6188,6191,6218,6227,6449,6726,6729,6730,6731,6745,9919,10434,23513,26517	ANK3,ACSL3,HSP90AA1,AFDN,NSF,RPL4,RPL17,RPL18A,RPL19,RPL32,RPLP0,RPS3,RPS4X,RPS17,RPS21,SGTA,SRP9,SRP54,SRP68,SRP72,SSR1,SEC16A,LYPLA1,SCRIB,TIMM13
3_Member	GO Biological Processes	GO:0006613	cotranslational protein targeting to membrane	-9.43538	-6.99458	15/109	6124,6139,6142,6143,6161,6175,6188,6191,6218,6227,6726,6729,6730,6731,6745	RPL4,RPL17,RPL18A,RPL19,RPL32,RPLP0,RPS3,RPS4X,RPS17,RPS21,SRP9,SRP54,SRP68,SRP72,SSR1
3_Member	Reactome Gene Sets	R-HSA-72706	GTP hydrolysis and joining of the 60S ribosomal subunit	-9.26579	-6.84202	15/112	1977,6124,6139,6142,6143,6161,6175,6188,6191,6218,6227,8894,9669,27335,51386	EIF4E,RPL4,RPL17,RPL18A,RPL19,RPL32,RPLP0,RPS3,RPS4X,RPS17,RPS21,EIF2S2,EIF5B,EIF3K,EIF3L
3_Member	Reactome Gene Sets	R-HSA-975956	Nonsense Mediated Decay (NMD) independent of the Exon Junction Complex (EJC)	-9.24932	-6.8344	14/95	2935,4686,5976,6124,6139,6142,6143,6161,6175,6188,6191,6218,6227,23708	GSPT1,NCBP1,UPF1,RPL4,RPL17,RPL18A,RPL19,RPL32,RPLP0,RPS3,RPS4X,RPS17,RPS21,GSPT2
3_Member	GO Biological Processes	GO:0045047	protein targeting to ER	-8.99488	-6.61351	15/117	6124,6139,6142,6143,6161,6175,6188,6191,6218,6227,6449,6726,6729,6730,6731	RPL4,RPL17,RPL18A,RPL19,RPL32,RPLP0,RPS3,RPS4X,RPS17,RPS21,SGTA,SRP9,SRP54,SRP68,SRP72
3_Member	GO Biological Processes	GO:0072599	establishment of protein localization to endoplasmic reticulum	-8.78795	-6.4116	15/121	6124,6139,6142,6143,6161,6175,6188,6191,6218,6227,6449,6726,6729,6730,6731	RPL4,RPL17,RPL18A,RPL19,RPL32,RPLP0,RPS3,RPS4X,RPS17,RPS21,SGTA,SRP9,SRP54,SRP68,SRP72
3_Member	GO Biological Processes	GO:0006614	SRP-dependent cotranslational protein targeting to membrane	-8.66231	-6.30548	14/105	6124,6139,6142,6143,6161,6175,6188,6191,6218,6227,6726,6729,6730,6731	RPL4,RPL17,RPL18A,RPL19,RPL32,RPLP0,RPS3,RPS4X,RPS17,RPS21,SRP9,SRP54,SRP68,SRP72
3_Member	GO Biological Processes	GO:0006605	protein targeting	-8.44566	-6.11738	27/428	288,1384,3320,3329,6124,6139,6142,6143,6161,6175,6188,6191,6218,6227,6342,6449,6726,6729,6730,6731,6745,9512,10452,10455,10531,26517,51520	ANK3,CRAT,HSP90AA1,HSPD1,RPL4,RPL17,RPL18A,RPL19,RPL32,RPLP0,RPS3,RPS4X,RPS17,RPS21,SCP2,SGTA,SRP9,SRP54,SRP68,SRP72,SSR1,PMPCB,TOMM40,ECI2,PITRM1,TIMM13,LARS
3_Member	Reactome Gene Sets	R-HSA-156827	L13a-mediated translational silencing of Ceruloplasmin expression	-8.34127	-6.0254	14/111	1977,6124,6139,6142,6143,6161,6175,6188,6191,6218,6227,8894,27335,51386	EIF4E,RPL4,RPL17,RPL18A,RPL19,RPL32,RPLP0,RPS3,RPS4X,RPS17,RPS21,EIF2S2,EIF3K,EIF3L
3_Member	Reactome Gene Sets	R-HSA-8868773	rRNA processing in the nucleus and cytosol	-8.32058	-6.00904	18/195	1736,6124,6139,6142,6143,6161,6175,6188,6191,6218,6227,10528,10969,22803,23404,51602,54433,55127	DKC1,RPL4,RPL17,RPL18A,RPL19,RPL32,RPLP0,RPS3,RPS4X,RPS17,RPS21,NOP56,EBNA1BP2,XRN2,EXOSC2,NOP58,GAR1,HEATR1
3_Member	Reactome Gene Sets	R-HSA-168273	Influenza Viral RNA Transcription and Replication	-8.16835	-5.86108	15/134	3320,5903,6124,6139,6142,6143,6161,6175,6188,6191,6218,6227,7175,9631,23636	HSP90AA1,RANBP2,RPL4,RPL17,RPL18A,RPL19,RPL32,RPLP0,RPS3,RPS4X,RPS17,RPS21,TPR,NUP155,NUP62
3_Member	Reactome Gene Sets	R-HSA-927802	Nonsense-Mediated Decay (NMD)	-8.13858	-5.83975	14/115	2935,4686,5976,6124,6139,6142,6143,6161,6175,6188,6191,6218,6227,23708	GSPT1,NCBP1,UPF1,RPL4,RPL17,RPL18A,RPL19,RPL32,RPLP0,RPS3,RPS4X,RPS17,RPS21,GSPT2
3_Member	Reactome Gene Sets	R-HSA-975957	Nonsense Mediated Decay (NMD) enhanced by the Exon Junction Complex (EJC)	-8.13858	-5.83975	14/115	2935,4686,5976,6124,6139,6142,6143,6161,6175,6188,6191,6218,6227,23708	GSPT1,NCBP1,UPF1,RPL4,RPL17,RPL18A,RPL19,RPL32,RPLP0,RPS3,RPS4X,RPS17,RPS21,GSPT2
3_Member	Reactome Gene Sets	R-HSA-72312	rRNA processing	-7.97747	-5.72938	18/205	1736,6124,6139,6142,6143,6161,6175,6188,6191,6218,6227,10528,10969,22803,23404,51602,54433,55127	DKC1,RPL4,RPL17,RPL18A,RPL19,RPL32,RPLP0,RPS3,RPS4X,RPS17,RPS21,NOP56,EBNA1BP2,XRN2,EXOSC2,NOP58,GAR1,HEATR1
3_Member	GO Biological Processes	GO:0000184	nuclear-transcribed mRNA catabolic process, nonsense-mediated decay	-7.89682	-5.67438	14/120	2935,4686,5976,6124,6139,6142,6143,6161,6175,6188,6191,6218,6227,23708	GSPT1,NCBP1,UPF1,RPL4,RPL17,RPL18A,RPL19,RPL32,RPLP0,RPS3,RPS4X,RPS17,RPS21,GSPT2
3_Member	Reactome Gene Sets	R-HSA-168255	Influenza Life Cycle	-7.73927	-5.56012	15/144	3320,5903,6124,6139,6142,6143,6161,6175,6188,6191,6218,6227,7175,9631,23636	HSP90AA1,RANBP2,RPL4,RPL17,RPL18A,RPL19,RPL32,RPLP0,RPS3,RPS4X,RPS17,RPS21,TPR,NUP155,NUP62
3_Member	Reactome Gene Sets	R-HSA-72764	Eukaryotic Translation Termination	-7.34741	-5.24404	12/93	2935,6124,6139,6142,6143,6161,6175,6188,6191,6218,6227,23708	GSPT1,RPL4,RPL17,RPL18A,RPL19,RPL32,RPLP0,RPS3,RPS4X,RPS17,RPS21,GSPT2
3_Member	Reactome Gene Sets	R-HSA-168254	Influenza Infection	-7.30738	-5.21821	15/155	3320,5903,6124,6139,6142,6143,6161,6175,6188,6191,6218,6227,7175,9631,23636	HSP90AA1,RANBP2,RPL4,RPL17,RPL18A,RPL19,RPL32,RPLP0,RPS3,RPS4X,RPS17,RPS21,TPR,NUP155,NUP62
3_Member	GO Biological Processes	GO:0006612	protein targeting to membrane	-7.29585	-5.21551	17/202	288,6124,6139,6142,6143,6161,6175,6188,6191,6218,6227,6449,6726,6729,6730,6731,6745	ANK3,RPL4,RPL17,RPL18A,RPL19,RPL32,RPLP0,RPS3,RPS4X,RPS17,RPS21,SGTA,SRP9,SRP54,SRP68,SRP72,SSR1
3_Member	Reactome Gene Sets	R-HSA-6791226	Major pathway of rRNA processing in the nucleolus and cytosol	-7.0662	-5.01985	16/185	6124,6139,6142,6143,6161,6175,6188,6191,6218,6227,10528,10969,22803,23404,51602,55127	RPL4,RPL17,RPL18A,RPL19,RPL32,RPLP0,RPS3,RPS4X,RPS17,RPS21,NOP56,EBNA1BP2,XRN2,EXOSC2,NOP58,HEATR1
3_Member	Reactome Gene Sets	R-HSA-72689	Formation of a pool of free 40S subunits	-6.94247	-4.90536	12/101	6124,6139,6142,6143,6161,6175,6188,6191,6218,6227,27335,51386	RPL4,RPL17,RPL18A,RPL19,RPL32,RPLP0,RPS3,RPS4X,RPS17,RPS21,EIF3K,EIF3L
3_Member	CORUM	CORUM:306	Ribosome, cytoplasmic	-6.08961	-4.18368	10/80	6124,6139,6142,6143,6161,6175,6188,6191,6218,6227	RPL4,RPL17,RPL18A,RPL19,RPL32,RPLP0,RPS3,RPS4X,RPS17,RPS21
3_Member	Reactome Gene Sets	R-HSA-156902	Peptide chain elongation	-5.65728	-3.80828	10/89	6124,6139,6142,6143,6161,6175,6188,6191,6218,6227	RPL4,RPL17,RPL18A,RPL19,RPL32,RPLP0,RPS3,RPS4X,RPS17,RPS21
3_Member	Reactome Gene Sets	R-HSA-192823	Viral mRNA Translation	-5.65728	-3.80828	10/89	6124,6139,6142,6143,6161,6175,6188,6191,6218,6227	RPL4,RPL17,RPL18A,RPL19,RPL32,RPLP0,RPS3,RPS4X,RPS17,RPS21
3_Member	Reactome Gene Sets	R-HSA-156842	Eukaryotic Translation Elongation	-5.48169	-3.65012	10/93	6124,6139,6142,6143,6161,6175,6188,6191,6218,6227	RPL4,RPL17,RPL18A,RPL19,RPL32,RPLP0,RPS3,RPS4X,RPS17,RPS21
3_Member	Reactome Gene Sets	R-HSA-2408557	Selenocysteine synthesis	-5.48169	-3.65012	10/93	6124,6139,6142,6143,6161,6175,6188,6191,6218,6227	RPL4,RPL17,RPL18A,RPL19,RPL32,RPLP0,RPS3,RPS4X,RPS17,RPS21
3_Member	GO Biological Processes	GO:0002181	cytoplasmic translation	-5.39728	-3.56996	10/95	2935,6139,6142,6143,6161,6175,6227,23708,27335,51386	GSPT1,RPL17,RPL18A,RPL19,RPL32,RPLP0,RPS21,GSPT2,EIF3K,EIF3L
3_Member	Reactome Gene Sets	R-HSA-72649	Translation initiation complex formation	-5.30952	-3.49197	8/58	1977,6188,6191,6218,6227,8894,27335,51386	EIF4E,RPS3,RPS4X,RPS17,RPS21,EIF2S2,EIF3K,EIF3L
3_Member	Reactome Gene Sets	R-HSA-72702	Ribosomal scanning and start codon recognition	-5.30952	-3.49197	8/58	1977,6188,6191,6218,6227,8894,27335,51386	EIF4E,RPS3,RPS4X,RPS17,RPS21,EIF2S2,EIF3K,EIF3L
3_Member	Reactome Gene Sets	R-HSA-72662	Activation of the mRNA upon binding of the cap-binding complex and eIFs, and subsequent binding to 4	-5.2525	-3.44208	8/59	1977,6188,6191,6218,6227,8894,27335,51386	EIF4E,RPS3,RPS4X,RPS17,RPS21,EIF2S2,EIF3K,EIF3L
3_Member	KEGG Pathway	hsa03010	Ribosome	-4.98131	-3.202	12/154	6124,6139,6142,6143,6161,6175,6188,6191,6218,6227,28998,51081	RPL4,RPL17,RPL18A,RPL19,RPL32,RPLP0,RPS3,RPS4X,RPS17,RPS21,MRPL13,MRPS7
3_Member	Reactome Gene Sets	R-HSA-72695	Formation of the ternary complex, and subsequently, the 43S complex	-4.69844	-2.94842	7/51	6188,6191,6218,6227,8894,27335,51386	RPS3,RPS4X,RPS17,RPS21,EIF2S2,EIF3K,EIF3L
3_Member	CORUM	CORUM:308	60S ribosomal subunit, cytoplasmic	-3.92027	-2.25762	6/47	6124,6139,6142,6143,6161,6175	RPL4,RPL17,RPL18A,RPL19,RPL32,RPLP0
3_Member	CORUM	CORUM:338	40S ribosomal subunit, cytoplasmic	-2.78614	-1.28916	4/31	6188,6191,6218,6227	RPS3,RPS4X,RPS17,RPS21
3_Member	CORUM	CORUM:305	40S ribosomal subunit, cytoplasmic	-2.68333	-1.20568	4/33	6188,6191,6218,6227	RPS3,RPS4X,RPS17,RPS21
4_Summary	GO Biological Processes	GO:0055086	nucleobase-containing small molecule metabolic process	-17.1601	-13.6893	51/742	31,132,353,498,1329,1738,1739,1841,2180,2181,2194,2203,2639,2673,2773,2954,3692,3735,4191,4200,4329,4351,4695,4704,4714,4722,4832,4860,5198,5238,6296,6576,6675,8802,8833,10111,10135,10165,22978,23028,51074,51144,51181,54205,55276,56474,58478,64087,80347,84532,201626,2235,2879,2937,2952,3320,4594,5095,5096,8566,23474,56922,56997,79017,2720,2799,4357,7263,25828,58472,18,587,622,1066,3612,5831,5832,…	ACACA,ADK,APRT,ATP5F1A,COX5B,DLD,DLG1,DTYMK,ACSL1,ACSL3,FASN,FBP1,GCDH,GFPT1,GNAI3,GSTZ1,EIF6,KARS,MDH2,ME2,ALDH6A1,MPI,NDUFA2,NDUFA9,NDUFB8,NDUFS3,NME3,PNP,PFAS,PGM3,ACSM3,SLC25A1,UAP1,SUCLG1,GMPS,RAD50,NAMPT,SLC25A13,NT5C2,KDM1A,APIP,HSD17B12,DCXR,CYCS,PGM2,CTPS2,ENOPH1,MCCC2,COASY,ACSS1,PDE12,FECH,GPX4,GSS,GSTT1,HSP90AA1,MMUT,PCCA,PCCB,PDXK,ETHE1,MCCC1,COQ8A,GGCT,GLB1,GNS,MPST,TST,TXN2,SQOR,AB…
4_Member	GO Biological Processes	GO:0055086	nucleobase-containing small molecule metabolic process	-17.1601	-13.6893	51/742	31,132,353,498,1329,1738,1739,1841,2180,2181,2194,2203,2639,2673,2773,2954,3692,3735,4191,4200,4329,4351,4695,4704,4714,4722,4832,4860,5198,5238,6296,6576,6675,8802,8833,10111,10135,10165,22978,23028,51074,51144,51181,54205,55276,56474,58478,64087,80347,84532,201626	ACACA,ADK,APRT,ATP5F1A,COX5B,DLD,DLG1,DTYMK,ACSL1,ACSL3,FASN,FBP1,GCDH,GFPT1,GNAI3,GSTZ1,EIF6,KARS,MDH2,ME2,ALDH6A1,MPI,NDUFA2,NDUFA9,NDUFB8,NDUFS3,NME3,PNP,PFAS,PGM3,ACSM3,SLC25A1,UAP1,SUCLG1,GMPS,RAD50,NAMPT,SLC25A13,NT5C2,KDM1A,APIP,HSD17B12,DCXR,CYCS,PGM2,CTPS2,ENOPH1,MCCC2,COASY,ACSS1,PDE12
4_Member	GO Biological Processes	GO:0009117	nucleotide metabolic process	-13.8116	-10.5749	43/654	31,132,353,498,1329,1738,1739,1841,2180,2181,2194,2203,2639,2773,2954,3692,3735,4191,4200,4695,4704,4714,4722,4832,4860,5198,6296,6576,8802,8833,10111,10135,10165,22978,51144,51181,54205,55276,56474,64087,80347,84532,201626	ACACA,ADK,APRT,ATP5F1A,COX5B,DLD,DLG1,DTYMK,ACSL1,ACSL3,FASN,FBP1,GCDH,GNAI3,GSTZ1,EIF6,KARS,MDH2,ME2,NDUFA2,NDUFA9,NDUFB8,NDUFS3,NME3,PNP,PFAS,ACSM3,SLC25A1,SUCLG1,GMPS,RAD50,NAMPT,SLC25A13,NT5C2,HSD17B12,DCXR,CYCS,PGM2,CTPS2,MCCC2,COASY,ACSS1,PDE12
4_Member	GO Biological Processes	GO:0006753	nucleoside phosphate metabolic process	-13.6741	-10.5012	43/660	31,132,353,498,1329,1738,1739,1841,2180,2181,2194,2203,2639,2773,2954,3692,3735,4191,4200,4695,4704,4714,4722,4832,4860,5198,6296,6576,8802,8833,10111,10135,10165,22978,51144,51181,54205,55276,56474,64087,80347,84532,201626	ACACA,ADK,APRT,ATP5F1A,COX5B,DLD,DLG1,DTYMK,ACSL1,ACSL3,FASN,FBP1,GCDH,GNAI3,GSTZ1,EIF6,KARS,MDH2,ME2,NDUFA2,NDUFA9,NDUFB8,NDUFS3,NME3,PNP,PFAS,ACSM3,SLC25A1,SUCLG1,GMPS,RAD50,NAMPT,SLC25A13,NT5C2,HSD17B12,DCXR,CYCS,PGM2,CTPS2,MCCC2,COASY,ACSS1,PDE12
4_Member	GO Biological Processes	GO:0051186	cofactor metabolic process	-12.6866	-9.75097	38/559	31,1738,2180,2181,2194,2203,2235,2639,2879,2937,2952,2954,3320,3692,4191,4200,4594,4704,4860,5095,5096,6296,6576,8566,8802,10135,23474,51074,51144,51181,55276,56922,56997,58478,64087,79017,80347,84532	ACACA,DLD,ACSL1,ACSL3,FASN,FBP1,FECH,GCDH,GPX4,GSS,GSTT1,GSTZ1,HSP90AA1,EIF6,MDH2,ME2,MMUT,NDUFA9,PNP,PCCA,PCCB,ACSM3,SLC25A1,PDXK,SUCLG1,NAMPT,ETHE1,APIP,HSD17B12,DCXR,PGM2,MCCC1,COQ8A,ENOPH1,MCCC2,GGCT,COASY,ACSS1
4_Member	GO Biological Processes	GO:0006732	coenzyme metabolic process	-12.2992	-9.39832	30/361	31,1738,2180,2181,2194,2203,2639,2954,3692,4191,4200,4704,4860,5095,5096,6296,6576,8566,8802,10135,51074,51144,51181,55276,56922,56997,58478,64087,80347,84532	ACACA,DLD,ACSL1,ACSL3,FASN,FBP1,GCDH,GSTZ1,EIF6,MDH2,ME2,NDUFA9,PNP,PCCA,PCCB,ACSM3,SLC25A1,PDXK,SUCLG1,NAMPT,APIP,HSD17B12,DCXR,PGM2,MCCC1,COQ8A,ENOPH1,MCCC2,COASY,ACSS1
4_Member	GO Biological Processes	GO:0006790	sulfur compound metabolic process	-12.1451	-9.29168	30/366	31,1738,2180,2181,2194,2639,2720,2799,2879,2937,2952,2954,4357,4594,5095,5096,6296,6576,7263,8802,23474,25828,51074,51144,56922,58472,58478,64087,79017,84532	ACACA,DLD,ACSL1,ACSL3,FASN,GCDH,GLB1,GNS,GPX4,GSS,GSTT1,GSTZ1,MPST,MMUT,PCCA,PCCB,ACSM3,SLC25A1,TST,SUCLG1,ETHE1,TXN2,APIP,HSD17B12,MCCC1,SQOR,ENOPH1,MCCC2,GGCT,ACSS1
4_Member	GO Biological Processes	GO:0072521	purine-containing compound metabolic process	-12.0148	-9.17606	37/559	31,132,353,498,1329,1738,1739,2180,2181,2194,2203,2639,2773,2954,3692,4695,4704,4714,4722,4832,4860,5198,6296,6576,8802,8833,10165,22978,23028,51074,51144,54205,58478,64087,80347,84532,201626	ACACA,ADK,APRT,ATP5F1A,COX5B,DLD,DLG1,ACSL1,ACSL3,FASN,FBP1,GCDH,GNAI3,GSTZ1,EIF6,NDUFA2,NDUFA9,NDUFB8,NDUFS3,NME3,PNP,PFAS,ACSM3,SLC25A1,SUCLG1,GMPS,SLC25A13,NT5C2,KDM1A,APIP,HSD17B12,CYCS,ENOPH1,MCCC2,COASY,ACSS1,PDE12
4_Member	GO Biological Processes	GO:0019693	ribose phosphate metabolic process	-11.4985	-8.76678	35/524	31,132,353,498,1329,1738,1739,2180,2181,2194,2203,2639,2773,2954,3692,4695,4704,4714,4722,4832,5198,6296,6576,8802,8833,10165,22978,51144,54205,55276,56474,64087,80347,84532,201626	ACACA,ADK,APRT,ATP5F1A,COX5B,DLD,DLG1,ACSL1,ACSL3,FASN,FBP1,GCDH,GNAI3,GSTZ1,EIF6,NDUFA2,NDUFA9,NDUFB8,NDUFS3,NME3,PFAS,ACSM3,SLC25A1,SUCLG1,GMPS,SLC25A13,NT5C2,HSD17B12,CYCS,PGM2,CTPS2,MCCC2,COASY,ACSS1,PDE12
4_Member	GO Biological Processes	GO:0009259	ribonucleotide metabolic process	-11.2772	-8.57408	34/505	31,132,353,498,1329,1738,1739,2180,2181,2194,2203,2639,2773,2954,3692,4695,4704,4714,4722,4832,5198,6296,6576,8802,8833,10165,22978,51144,54205,56474,64087,80347,84532,201626	ACACA,ADK,APRT,ATP5F1A,COX5B,DLD,DLG1,ACSL1,ACSL3,FASN,FBP1,GCDH,GNAI3,GSTZ1,EIF6,NDUFA2,NDUFA9,NDUFB8,NDUFS3,NME3,PFAS,ACSM3,SLC25A1,SUCLG1,GMPS,SLC25A13,NT5C2,HSD17B12,CYCS,CTPS2,MCCC2,COASY,ACSS1,PDE12
4_Member	GO Biological Processes	GO:1901293	nucleoside phosphate biosynthetic process	-11.1755	-8.50275	28/348	31,132,353,498,1329,1738,1841,2180,2181,2194,2203,2639,2954,3692,3735,4832,4860,5198,6576,8802,8833,10111,10135,10165,51144,56474,80347,84532	ACACA,ADK,APRT,ATP5F1A,COX5B,DLD,DTYMK,ACSL1,ACSL3,FASN,FBP1,GCDH,GSTZ1,EIF6,KARS,NME3,PNP,PFAS,SLC25A1,SUCLG1,GMPS,RAD50,NAMPT,SLC25A13,HSD17B12,CTPS2,COASY,ACSS1
4_Member	GO Biological Processes	GO:0009150	purine ribonucleotide metabolic process	-10.9857	-8.36006	33/489	31,132,353,498,1329,1738,1739,2180,2181,2194,2203,2639,2773,2954,3692,4695,4704,4714,4722,4832,5198,6296,6576,8802,8833,10165,22978,51144,54205,64087,80347,84532,201626	ACACA,ADK,APRT,ATP5F1A,COX5B,DLD,DLG1,ACSL1,ACSL3,FASN,FBP1,GCDH,GNAI3,GSTZ1,EIF6,NDUFA2,NDUFA9,NDUFB8,NDUFS3,NME3,PFAS,ACSM3,SLC25A1,SUCLG1,GMPS,SLC25A13,NT5C2,HSD17B12,CYCS,MCCC2,COASY,ACSS1,PDE12
4_Member	GO Biological Processes	GO:0006163	purine nucleotide metabolic process	-10.9055	-8.29723	34/521	31,132,353,498,1329,1738,1739,2180,2181,2194,2203,2639,2773,2954,3692,4695,4704,4714,4722,4832,4860,5198,6296,6576,8802,8833,10165,22978,51144,54205,64087,80347,84532,201626	ACACA,ADK,APRT,ATP5F1A,COX5B,DLD,DLG1,ACSL1,ACSL3,FASN,FBP1,GCDH,GNAI3,GSTZ1,EIF6,NDUFA2,NDUFA9,NDUFB8,NDUFS3,NME3,PNP,PFAS,ACSM3,SLC25A1,SUCLG1,GMPS,SLC25A13,NT5C2,HSD17B12,CYCS,MCCC2,COASY,ACSS1,PDE12
4_Member	GO Biological Processes	GO:0009165	nucleotide biosynthetic process	-10.5188	-7.95116	27/345	31,132,353,498,1329,1738,1841,2180,2181,2194,2203,2639,2954,3692,3735,4832,4860,5198,6576,8833,10111,10135,10165,51144,56474,80347,84532	ACACA,ADK,APRT,ATP5F1A,COX5B,DLD,DTYMK,ACSL1,ACSL3,FASN,FBP1,GCDH,GSTZ1,EIF6,KARS,NME3,PNP,PFAS,SLC25A1,GMPS,RAD50,NAMPT,SLC25A13,HSD17B12,CTPS2,COASY,ACSS1
4_Member	GO Biological Processes	GO:0009260	ribonucleotide biosynthetic process	-9.5712	-7.11267	22/252	31,132,353,498,1329,1738,2180,2181,2194,2203,2639,2954,3692,4832,5198,6576,8833,10165,51144,56474,80347,84532	ACACA,ADK,APRT,ATP5F1A,COX5B,DLD,ACSL1,ACSL3,FASN,FBP1,GCDH,GSTZ1,EIF6,NME3,PFAS,SLC25A1,GMPS,SLC25A13,HSD17B12,CTPS2,COASY,ACSS1
4_Member	GO Biological Processes	GO:0046390	ribose phosphate biosynthetic process	-9.37595	-6.94658	22/258	31,132,353,498,1329,1738,2180,2181,2194,2203,2639,2954,3692,4832,5198,6576,8833,10165,51144,56474,80347,84532	ACACA,ADK,APRT,ATP5F1A,COX5B,DLD,ACSL1,ACSL3,FASN,FBP1,GCDH,GSTZ1,EIF6,NME3,PFAS,SLC25A1,GMPS,SLC25A13,HSD17B12,CTPS2,COASY,ACSS1
4_Member	GO Biological Processes	GO:0009152	purine ribonucleotide biosynthetic process	-9.24718	-6.8344	21/238	31,132,353,498,1329,1738,2180,2181,2194,2203,2639,2954,3692,4832,5198,6576,8833,10165,51144,80347,84532	ACACA,ADK,APRT,ATP5F1A,COX5B,DLD,ACSL1,ACSL3,FASN,FBP1,GCDH,GSTZ1,EIF6,NME3,PFAS,SLC25A1,GMPS,SLC25A13,HSD17B12,COASY,ACSS1
4_Member	GO Biological Processes	GO:0072522	purine-containing compound biosynthetic process	-9.00208	-6.61564	22/270	31,132,353,498,1329,1738,2180,2181,2194,2203,2639,2954,3692,4832,4860,5198,6576,8833,10165,51144,80347,84532	ACACA,ADK,APRT,ATP5F1A,COX5B,DLD,ACSL1,ACSL3,FASN,FBP1,GCDH,GSTZ1,EIF6,NME3,PNP,PFAS,SLC25A1,GMPS,SLC25A13,HSD17B12,COASY,ACSS1
4_Member	GO Biological Processes	GO:0006164	purine nucleotide biosynthetic process	-8.6414	-6.29402	21/257	31,132,353,498,1329,1738,2180,2181,2194,2203,2639,2954,3692,4832,5198,6576,8833,10165,51144,80347,84532	ACACA,ADK,APRT,ATP5F1A,COX5B,DLD,ACSL1,ACSL3,FASN,FBP1,GCDH,GSTZ1,EIF6,NME3,PFAS,SLC25A1,GMPS,SLC25A13,HSD17B12,COASY,ACSS1
4_Member	GO Biological Processes	GO:0035384	thioester biosynthetic process	-8.01438	-5.75542	10/51	31,1738,2180,2181,2194,2639,2954,6576,51144,84532	ACACA,DLD,ACSL1,ACSL3,FASN,GCDH,GSTZ1,SLC25A1,HSD17B12,ACSS1
4_Member	GO Biological Processes	GO:0071616	acyl-CoA biosynthetic process	-8.01438	-5.75542	10/51	31,1738,2180,2181,2194,2639,2954,6576,51144,84532	ACACA,DLD,ACSL1,ACSL3,FASN,GCDH,GSTZ1,SLC25A1,HSD17B12,ACSS1
4_Member	GO Biological Processes	GO:0033866	nucleoside bisphosphate biosynthetic process	-7.97336	-5.72938	11/66	31,1738,2180,2181,2194,2639,2954,6576,51144,80347,84532	ACACA,DLD,ACSL1,ACSL3,FASN,GCDH,GSTZ1,SLC25A1,HSD17B12,COASY,ACSS1
4_Member	GO Biological Processes	GO:0034030	ribonucleoside bisphosphate biosynthetic process	-7.97336	-5.72938	11/66	31,1738,2180,2181,2194,2639,2954,6576,51144,80347,84532	ACACA,DLD,ACSL1,ACSL3,FASN,GCDH,GSTZ1,SLC25A1,HSD17B12,COASY,ACSS1
4_Member	GO Biological Processes	GO:0034033	purine nucleoside bisphosphate biosynthetic process	-7.97336	-5.72938	11/66	31,1738,2180,2181,2194,2639,2954,6576,51144,80347,84532	ACACA,DLD,ACSL1,ACSL3,FASN,GCDH,GSTZ1,SLC25A1,HSD17B12,COASY,ACSS1
4_Member	GO Biological Processes	GO:0051188	cofactor biosynthetic process	-7.84527	-5.6417	21/285	31,1738,2180,2181,2194,2203,2235,2639,2937,2954,3692,4704,4860,6576,8566,10135,51144,56997,79017,80347,84532	ACACA,DLD,ACSL1,ACSL3,FASN,FBP1,FECH,GCDH,GSS,GSTZ1,EIF6,NDUFA9,PNP,SLC25A1,PDXK,NAMPT,HSD17B12,COQ8A,GGCT,COASY,ACSS1
4_Member	GO Biological Processes	GO:0009108	coenzyme biosynthetic process	-7.4699	-5.34994	18/221	31,1738,2180,2181,2194,2203,2639,2954,3692,4704,4860,6576,8566,10135,51144,56997,80347,84532	ACACA,DLD,ACSL1,ACSL3,FASN,FBP1,GCDH,GSTZ1,EIF6,NDUFA9,PNP,SLC25A1,PDXK,NAMPT,HSD17B12,COQ8A,COASY,ACSS1
4_Member	GO Biological Processes	GO:0044283	small molecule biosynthetic process	-7.18837	-5.12048	35/763	18,31,132,353,587,622,1066,2181,2194,2203,2879,3612,3692,4191,4704,4832,4860,5831,5832,5903,6296,6342,6576,8402,8566,8833,10165,22978,51074,51144,56474,56997,58478,65263,84532	ABAT,ACACA,ADK,APRT,BCAT2,BDH1,CES1,ACSL3,FASN,FBP1,GPX4,IMPA1,EIF6,MDH2,NDUFA9,NME3,PNP,PYCR1,ALDH18A1,RANBP2,ACSM3,SCP2,SLC25A1,SLC25A11,PDXK,GMPS,SLC25A13,NT5C2,APIP,HSD17B12,CTPS2,COQ8A,ENOPH1,PYCR3,ACSS1
4_Member	GO Biological Processes	GO:0033865	nucleoside bisphosphate metabolic process	-7.11787	-5.06207	14/138	31,1738,2180,2181,2194,2639,2954,6296,6576,8802,51144,64087,80347,84532	ACACA,DLD,ACSL1,ACSL3,FASN,GCDH,GSTZ1,ACSM3,SLC25A1,SUCLG1,HSD17B12,MCCC2,COASY,ACSS1
4_Member	GO Biological Processes	GO:0033875	ribonucleoside bisphosphate metabolic process	-7.11787	-5.06207	14/138	31,1738,2180,2181,2194,2639,2954,6296,6576,8802,51144,64087,80347,84532	ACACA,DLD,ACSL1,ACSL3,FASN,GCDH,GSTZ1,ACSM3,SLC25A1,SUCLG1,HSD17B12,MCCC2,COASY,ACSS1
4_Member	GO Biological Processes	GO:0034032	purine nucleoside bisphosphate metabolic process	-7.11787	-5.06207	14/138	31,1738,2180,2181,2194,2639,2954,6296,6576,8802,51144,64087,80347,84532	ACACA,DLD,ACSL1,ACSL3,FASN,GCDH,GSTZ1,ACSM3,SLC25A1,SUCLG1,HSD17B12,MCCC2,COASY,ACSS1
4_Member	GO Biological Processes	GO:0044272	sulfur compound biosynthetic process	-6.93735	-4.90479	16/189	31,1738,2180,2181,2194,2639,2937,2952,2954,4357,6576,51074,51144,58478,79017,84532	ACACA,DLD,ACSL1,ACSL3,FASN,GCDH,GSS,GSTT1,GSTZ1,MPST,SLC25A1,APIP,HSD17B12,ENOPH1,GGCT,ACSS1
4_Member	GO Biological Processes	GO:0006637	acyl-CoA metabolic process	-6.84723	-4.84006	12/103	31,1738,2180,2181,2194,2639,2954,6296,6576,8802,51144,84532	ACACA,DLD,ACSL1,ACSL3,FASN,GCDH,GSTZ1,ACSM3,SLC25A1,SUCLG1,HSD17B12,ACSS1
4_Member	GO Biological Processes	GO:0035383	thioester metabolic process	-6.84723	-4.84006	12/103	31,1738,2180,2181,2194,2639,2954,6296,6576,8802,51144,84532	ACACA,DLD,ACSL1,ACSL3,FASN,GCDH,GSTZ1,ACSM3,SLC25A1,SUCLG1,HSD17B12,ACSS1
4_Member	GO Biological Processes	GO:0090407	organophosphate biosynthetic process	-6.3931	-4.44811	31/678	31,132,353,498,1329,1738,1841,2180,2181,2194,2203,2639,2954,3612,3692,3735,4832,4860,5198,6576,8566,8802,8833,10111,10135,10165,51144,51181,56474,80347,84532	ACACA,ADK,APRT,ATP5F1A,COX5B,DLD,DTYMK,ACSL1,ACSL3,FASN,FBP1,GCDH,GSTZ1,IMPA1,EIF6,KARS,NME3,PNP,PFAS,SLC25A1,PDXK,SUCLG1,GMPS,RAD50,NAMPT,SLC25A13,HSD17B12,DCXR,CTPS2,COASY,ACSS1
4_Member	GO Biological Processes	GO:0046949	fatty-acyl-CoA biosynthetic process	-6.32339	-4.39134	7/30	31,2180,2181,2194,2639,6576,51144	ACACA,ACSL1,ACSL3,FASN,GCDH,SLC25A1,HSD17B12
4_Member	GO Biological Processes	GO:1901137	carbohydrate derivative biosynthetic process	-6.23354	-4.31561	32/726	31,132,353,498,1329,1738,1841,2180,2181,2194,2203,2639,2673,2801,2954,3339,3692,4351,4832,5198,5238,6576,6675,8833,10165,51144,51181,51809,56474,80347,84532,124583	ACACA,ADK,APRT,ATP5F1A,COX5B,DLD,DTYMK,ACSL1,ACSL3,FASN,FBP1,GCDH,GFPT1,GOLGA2,GSTZ1,HSPG2,EIF6,MPI,NME3,PFAS,PGM3,SLC25A1,UAP1,GMPS,SLC25A13,HSD17B12,DCXR,GALNT7,CTPS2,COASY,ACSS1,CANT1
4_Member	GO Biological Processes	GO:0035337	fatty-acyl-CoA metabolic process	-5.5009	-3.66504	7/39	31,2180,2181,2194,2639,6576,51144	ACACA,ACSL1,ACSL3,FASN,GCDH,SLC25A1,HSD17B12
4_Member	KEGG Pathway	hsa01212	Fatty acid metabolism	-4.87648	-3.1022	7/48	31,36,1376,2180,2181,2194,51144	ACACA,ACADSB,CPT2,ACSL1,ACSL3,FASN,HSD17B12
4_Member	Reactome Gene Sets	R-HSA-75105	Fatty acyl-CoA biosynthesis	-4.52423	-2.79043	6/37	31,2180,2181,2194,6576,51144	ACACA,ACSL1,ACSL3,FASN,SLC25A1,HSD17B12
4_Member	KEGG Pathway	hsa00061	Fatty acid biosynthesis	-4.32741	-2.61872	4/13	31,2180,2181,2194	ACACA,ACSL1,ACSL3,FASN
4_Member	GO Biological Processes	GO:1901570	fatty acid derivative biosynthetic process	-3.83553	-2.17673	8/92	31,622,2180,2181,2194,2639,6576,51144	ACACA,BDH1,ACSL1,ACSL3,FASN,GCDH,SLC25A1,HSD17B12
4_Member	GO Biological Processes	GO:1901568	fatty acid derivative metabolic process	-3.43591	-1.83771	10/161	31,622,2180,2181,2194,2639,2879,5019,6576,51144	ACACA,BDH1,ACSL1,ACSL3,FASN,GCDH,GPX4,OXCT1,SLC25A1,HSD17B12
4_Member	GO Biological Processes	GO:0046394	carboxylic acid biosynthetic process	-3.21114	-1.64886	17/415	18,31,587,2181,2194,2203,2879,3692,5831,5832,6296,6342,51074,51144,58478,65263,84532	ABAT,ACACA,BCAT2,ACSL3,FASN,FBP1,GPX4,EIF6,PYCR1,ALDH18A1,ACSM3,SCP2,APIP,HSD17B12,ENOPH1,PYCR3,ACSS1
4_Member	GO Biological Processes	GO:0016053	organic acid biosynthetic process	-3.1995	-1.63951	17/416	18,31,587,2181,2194,2203,2879,3692,5831,5832,6296,6342,51074,51144,58478,65263,84532	ABAT,ACACA,BCAT2,ACSL3,FASN,FBP1,GPX4,EIF6,PYCR1,ALDH18A1,ACSM3,SCP2,APIP,HSD17B12,ENOPH1,PYCR3,ACSS1
4_Member	GO Biological Processes	GO:0006633	fatty acid biosynthetic process	-2.32331	-0.902866	8/157	31,2181,2194,2879,3692,6296,51144,84532	ACACA,ACSL3,FASN,GPX4,EIF6,ACSM3,HSD17B12,ACSS1
5_Summary	KEGG Pathway	hsa00280	Valine, leucine and isoleucine degradation	-15.0048	-11.6345	15/48	18,36,549,587,593,1738,4329,4594,5019,5095,5096,26275,27034,56922,64087,2639,2954,4357,7263,25828,80150	ABAT,ACADSB,AUH,BCAT2,BCKDHA,DLD,ALDH6A1,MMUT,OXCT1,PCCA,PCCB,HIBCH,ACAD8,MCCC1,MCCC2,GCDH,GSTZ1,MPST,TST,TXN2,ASRGL1
5_Member	KEGG Pathway	hsa00280	Valine, leucine and isoleucine degradation	-15.0048	-11.6345	15/48	18,36,549,587,593,1738,4329,4594,5019,5095,5096,26275,27034,56922,64087	ABAT,ACADSB,AUH,BCAT2,BCKDHA,DLD,ALDH6A1,MMUT,OXCT1,PCCA,PCCB,HIBCH,ACAD8,MCCC1,MCCC2
5_Member	Reactome Gene Sets	R-HSA-70895	Branched-chain amino acid catabolism	-11.8829	-9.05843	10/23	36,549,587,593,1738,4329,26275,27034,56922,64087	ACADSB,AUH,BCAT2,BCKDHA,DLD,ALDH6A1,HIBCH,ACAD8,MCCC1,MCCC2
5_Member	GO Biological Processes	GO:0009081	branched-chain amino acid metabolic process	-11.1654	-8.50275	9/19	36,549,587,593,4329,26275,27034,56922,64087	ACADSB,AUH,BCAT2,BCKDHA,ALDH6A1,HIBCH,ACAD8,MCCC1,MCCC2
5_Member	GO Biological Processes	GO:0009083	branched-chain amino acid catabolic process	-11.1654	-8.50275	9/19	36,549,587,593,4329,26275,27034,56922,64087	ACADSB,AUH,BCAT2,BCKDHA,ALDH6A1,HIBCH,ACAD8,MCCC1,MCCC2
5_Member	GO Biological Processes	GO:0009063	cellular amino acid catabolic process	-9.86939	-7.39237	16/119	18,36,549,587,593,2639,2954,4329,4357,7263,25828,26275,27034,56922,64087,80150	ABAT,ACADSB,AUH,BCAT2,BCKDHA,GCDH,GSTZ1,ALDH6A1,MPST,TST,TXN2,HIBCH,ACAD8,MCCC1,MCCC2,ASRGL1
5_Member	KEGG Pathway	M00036	Leucine degradation, leucine => acetoacetate + acetyl-CoA	-7.51004	-5.37886	6/13	549,587,593,1738,56922,64087	AUH,BCAT2,BCKDHA,DLD,MCCC1,MCCC2
5_Member	KEGG Pathway	hsa_M00036	Leucine degradation, leucine => acetoacetate + acetyl-CoA	-7.51004	-5.37886	6/13	549,587,593,1738,56922,64087	AUH,BCAT2,BCKDHA,DLD,MCCC1,MCCC2
5_Member	GO Biological Processes	GO:0006573	valine metabolic process	-5.96559	-4.07297	4/6	587,4329,26275,27034	BCAT2,ALDH6A1,HIBCH,ACAD8
5_Member	GO Biological Processes	GO:0006551	leucine metabolic process	-5.30804	-3.49186	4/8	549,587,56922,64087	AUH,BCAT2,MCCC1,MCCC2
5_Member	GO Biological Processes	GO:1901606	alpha-amino acid catabolic process	-5.15643	-3.35908	10/101	549,587,2639,2954,4329,26275,27034,56922,64087,80150	AUH,BCAT2,GCDH,GSTZ1,ALDH6A1,HIBCH,ACAD8,MCCC1,MCCC2,ASRGL1
5_Member	GO Biological Processes	GO:0006574	valine catabolic process	-4.74938	-2.99222	3/4	4329,26275,27034	ALDH6A1,HIBCH,ACAD8
5_Member	GO Biological Processes	GO:0006552	leucine catabolic process	-4.06117	-2.38079	3/6	549,56922,64087	AUH,MCCC1,MCCC2
6_Summary	GO Biological Processes	GO:0006401	RNA catabolic process	-14.9961	-11.6345	33/352	1655,1736,2935,3842,4343,4686,4904,5976,6124,6139,6142,6143,6161,6175,6188,6191,6218,6227,8570,9967,10128,11187,22803,23019,23404,23435,23708,27044,50804,80349,85456,87178,201626,2203,3692,4329,4357,4860,7263,9131,22978,2954,4128,80150,3190,6294,6427,6429,10657,11052,11338,27339,55234,79869	DDX5,DKC1,GSPT1,TNPO1,MOV10,NCBP1,YBX1,UPF1,RPL4,RPL17,RPL18A,RPL19,RPL32,RPLP0,RPS3,RPS4X,RPS17,RPS21,KHSRP,THRAP3,LRPPRC,PKP3,XRN2,CNOT1,EXOSC2,TARDBP,GSPT2,SND1,MYEF2,WDR61,TNKS1BP1,PNPT1,PDE12,FBP1,EIF6,ALDH6A1,MPST,PNP,TST,AIFM1,NT5C2,GSTZ1,MAOA,ASRGL1,HNRNPK,SAFB,SRSF2,SRSF4,KHDRBS1,CPSF6,U2AF2,PRPF19,SMU1,CPSF7
6_Member	GO Biological Processes	GO:0006401	RNA catabolic process	-14.9961	-11.6345	33/352	1655,1736,2935,3842,4343,4686,4904,5976,6124,6139,6142,6143,6161,6175,6188,6191,6218,6227,8570,9967,10128,11187,22803,23019,23404,23435,23708,27044,50804,80349,85456,87178,201626	DDX5,DKC1,GSPT1,TNPO1,MOV10,NCBP1,YBX1,UPF1,RPL4,RPL17,RPL18A,RPL19,RPL32,RPLP0,RPS3,RPS4X,RPS17,RPS21,KHSRP,THRAP3,LRPPRC,PKP3,XRN2,CNOT1,EXOSC2,TARDBP,GSPT2,SND1,MYEF2,WDR61,TNKS1BP1,PNPT1,PDE12
6_Member	GO Biological Processes	GO:0044270	cellular nitrogen compound catabolic process	-13.4517	-10.3119	41/612	1655,1736,2203,2935,3692,3842,4329,4343,4357,4686,4860,4904,5976,6124,6139,6142,6143,6161,6175,6188,6191,6218,6227,7263,8570,9131,9967,10128,11187,22803,22978,23019,23404,23435,23708,27044,50804,80349,85456,87178,201626	DDX5,DKC1,FBP1,GSPT1,EIF6,TNPO1,ALDH6A1,MOV10,MPST,NCBP1,PNP,YBX1,UPF1,RPL4,RPL17,RPL18A,RPL19,RPL32,RPLP0,RPS3,RPS4X,RPS17,RPS21,TST,KHSRP,AIFM1,THRAP3,LRPPRC,PKP3,XRN2,NT5C2,CNOT1,EXOSC2,TARDBP,GSPT2,SND1,MYEF2,WDR61,TNKS1BP1,PNPT1,PDE12
6_Member	GO Biological Processes	GO:0019439	aromatic compound catabolic process	-13.1259	-10.0888	41/626	1655,1736,2203,2935,2954,3692,3842,4128,4343,4686,4860,4904,5976,6124,6139,6142,6143,6161,6175,6188,6191,6218,6227,8570,9131,9967,10128,11187,22803,22978,23019,23404,23435,23708,27044,50804,80150,80349,85456,87178,201626	DDX5,DKC1,FBP1,GSPT1,GSTZ1,EIF6,TNPO1,MAOA,MOV10,NCBP1,PNP,YBX1,UPF1,RPL4,RPL17,RPL18A,RPL19,RPL32,RPLP0,RPS3,RPS4X,RPS17,RPS21,KHSRP,AIFM1,THRAP3,LRPPRC,PKP3,XRN2,NT5C2,CNOT1,EXOSC2,TARDBP,GSPT2,SND1,MYEF2,ASRGL1,WDR61,TNKS1BP1,PNPT1,PDE12
6_Member	GO Biological Processes	GO:1901361	organic cyclic compound catabolic process	-13.0621	-10.0473	42/658	1655,1736,2203,2935,2954,3692,3842,4128,4329,4343,4686,4860,4904,5976,6124,6139,6142,6143,6161,6175,6188,6191,6218,6227,8570,9131,9967,10128,11187,22803,22978,23019,23404,23435,23708,27044,50804,80150,80349,85456,87178,201626	DDX5,DKC1,FBP1,GSPT1,GSTZ1,EIF6,TNPO1,MAOA,ALDH6A1,MOV10,NCBP1,PNP,YBX1,UPF1,RPL4,RPL17,RPL18A,RPL19,RPL32,RPLP0,RPS3,RPS4X,RPS17,RPS21,KHSRP,AIFM1,THRAP3,LRPPRC,PKP3,XRN2,NT5C2,CNOT1,EXOSC2,TARDBP,GSPT2,SND1,MYEF2,ASRGL1,WDR61,TNKS1BP1,PNPT1,PDE12
6_Member	GO Biological Processes	GO:0006402	mRNA catabolic process	-12.8906	-9.91713	29/319	1655,2935,3842,4343,4686,4904,5976,6124,6139,6142,6143,6161,6175,6188,6191,6218,6227,8570,9967,11187,23019,23404,23435,23708,50804,80349,85456,87178,201626	DDX5,GSPT1,TNPO1,MOV10,NCBP1,YBX1,UPF1,RPL4,RPL17,RPL18A,RPL19,RPL32,RPLP0,RPS3,RPS4X,RPS17,RPS21,KHSRP,THRAP3,PKP3,CNOT1,EXOSC2,TARDBP,GSPT2,MYEF2,WDR61,TNKS1BP1,PNPT1,PDE12
6_Member	GO Biological Processes	GO:0034655	nucleobase-containing compound catabolic process	-12.6147	-9.6968	38/562	1655,1736,2203,2935,3692,3842,4343,4686,4860,4904,5976,6124,6139,6142,6143,6161,6175,6188,6191,6218,6227,8570,9131,9967,10128,11187,22803,22978,23019,23404,23435,23708,27044,50804,80349,85456,87178,201626	DDX5,DKC1,FBP1,GSPT1,EIF6,TNPO1,MOV10,NCBP1,PNP,YBX1,UPF1,RPL4,RPL17,RPL18A,RPL19,RPL32,RPLP0,RPS3,RPS4X,RPS17,RPS21,KHSRP,AIFM1,THRAP3,LRPPRC,PKP3,XRN2,NT5C2,CNOT1,EXOSC2,TARDBP,GSPT2,SND1,MYEF2,WDR61,TNKS1BP1,PNPT1,PDE12
6_Member	GO Biological Processes	GO:0046700	heterocycle catabolic process	-12.1511	-9.29168	39/611	1655,1736,2203,2935,3692,3842,4329,4343,4686,4860,4904,5976,6124,6139,6142,6143,6161,6175,6188,6191,6218,6227,8570,9131,9967,10128,11187,22803,22978,23019,23404,23435,23708,27044,50804,80349,85456,87178,201626	DDX5,DKC1,FBP1,GSPT1,EIF6,TNPO1,ALDH6A1,MOV10,NCBP1,PNP,YBX1,UPF1,RPL4,RPL17,RPL18A,RPL19,RPL32,RPLP0,RPS3,RPS4X,RPS17,RPS21,KHSRP,AIFM1,THRAP3,LRPPRC,PKP3,XRN2,NT5C2,CNOT1,EXOSC2,TARDBP,GSPT2,SND1,MYEF2,WDR61,TNKS1BP1,PNPT1,PDE12
6_Member	GO Biological Processes	GO:1903311	regulation of mRNA metabolic process	-11.0467	-8.40293	25/279	1655,3190,3842,4343,4686,4904,5976,6294,6427,6429,8570,9967,10657,11052,11187,11338,23019,23404,23435,27339,50804,55234,79869,87178,201626	DDX5,HNRNPK,TNPO1,MOV10,NCBP1,YBX1,UPF1,SAFB,SRSF2,SRSF4,KHSRP,THRAP3,KHDRBS1,CPSF6,PKP3,U2AF2,CNOT1,EXOSC2,TARDBP,PRPF19,MYEF2,SMU1,CPSF7,PNPT1,PDE12
6_Member	GO Biological Processes	GO:0000956	nuclear-transcribed mRNA catabolic process	-10.2986	-7.76802	21/209	1655,2935,4686,5976,6124,6139,6142,6143,6161,6175,6188,6191,6218,6227,9967,23019,23404,23708,80349,85456,201626	DDX5,GSPT1,NCBP1,UPF1,RPL4,RPL17,RPL18A,RPL19,RPL32,RPLP0,RPS3,RPS4X,RPS17,RPS21,THRAP3,CNOT1,EXOSC2,GSPT2,WDR61,TNKS1BP1,PDE12
6_Member	GO Biological Processes	GO:0061013	regulation of mRNA catabolic process	-5.79845	-3.93438	13/152	3842,4343,4904,5976,8570,9967,11187,23019,23404,23435,50804,87178,201626	TNPO1,MOV10,YBX1,UPF1,KHSRP,THRAP3,PKP3,CNOT1,EXOSC2,TARDBP,MYEF2,PNPT1,PDE12
6_Member	GO Biological Processes	GO:0043487	regulation of RNA stability	-4.76612	-3.0017	11/136	1736,3842,4343,4904,5976,8570,9967,23404,23435,50804,201626	DKC1,TNPO1,MOV10,YBX1,UPF1,KHSRP,THRAP3,EXOSC2,TARDBP,MYEF2,PDE12
6_Member	GO Biological Processes	GO:0043488	regulation of mRNA stability	-4.19877	-2.50822	10/130	3842,4343,4904,5976,8570,9967,23404,23435,50804,201626	TNPO1,MOV10,YBX1,UPF1,KHSRP,THRAP3,EXOSC2,TARDBP,MYEF2,PDE12
7_Summary	Reactome Gene Sets	R-HSA-9010553	Regulation of expression of SLITs and ROBOs	-13.934	-10.6579	23/171	2935,4686,5682,5685,5692,5693,5705,5710,5713,5718,5719,6124,6139,6142,6143,6161,6175,6188,6191,6218,6227,9861,23708,161,999,1104,1500,2060,3320,5903,5905,7175,9631,23636,51606,214,288,1739,1809,4629,4684,6197,6712,7094,9260,23385,51074,58478,548596,3842,8570,23404,9040,23513,4343,5931,7874,8649,23028,23,8894,10257,3337,9184,3281,6117,10111,10587,25828,54205,3708,86,4738,1829,56616,5111,54472,7414…	GSPT1,NCBP1,PSMA1,PSMA4,PSMB4,PSMB5,PSMC5,PSMD4,PSMD7,PSMD12,PSMD13,RPL4,RPL17,RPL18A,RPL19,RPL32,RPLP0,RPS3,RPS4X,RPS17,RPS21,PSMD6,GSPT2,AP2A2,CDH1,RCC1,CTNND1,EPS15,HSP90AA1,RANBP2,RANGAP1,TPR,NUP155,NUP62,ATP6V1H,ALCAM,ANK3,DLG1,DPYSL3,MYH11,NCAM1,RPS6KA3,SPTBN2,TLN1,PDLIM7,NCSTN,APIP,ENOPH1,CKMT1A,TNPO1,KHSRP,EXOSC2,UBE2M,SCRIB,MOV10,RBBP7,USP7,LAMTOR3,KDM1A,ABCF1,EIF2S2,ABCC4,DNAJB1,BUB3,HS…
7_Member	Reactome Gene Sets	R-HSA-9010553	Regulation of expression of SLITs and ROBOs	-13.934	-10.6579	23/171	2935,4686,5682,5685,5692,5693,5705,5710,5713,5718,5719,6124,6139,6142,6143,6161,6175,6188,6191,6218,6227,9861,23708	GSPT1,NCBP1,PSMA1,PSMA4,PSMB4,PSMB5,PSMC5,PSMD4,PSMD7,PSMD12,PSMD13,RPL4,RPL17,RPL18A,RPL19,RPL32,RPLP0,RPS3,RPS4X,RPS17,RPS21,PSMD6,GSPT2
7_Member	Reactome Gene Sets	R-HSA-5663205	Infectious disease	-13.9324	-10.6579	33/383	161,999,1104,1500,2060,3320,4686,5682,5685,5692,5693,5705,5710,5713,5718,5719,5903,5905,6124,6139,6142,6143,6161,6175,6188,6191,6218,6227,7175,9631,9861,23636,51606	AP2A2,CDH1,RCC1,CTNND1,EPS15,HSP90AA1,NCBP1,PSMA1,PSMA4,PSMB4,PSMB5,PSMC5,PSMD4,PSMD7,PSMD12,PSMD13,RANBP2,RANGAP1,RPL4,RPL17,RPL18A,RPL19,RPL32,RPLP0,RPS3,RPS4X,RPS17,RPS21,TPR,NUP155,PSMD6,NUP62,ATP6V1H
7_Member	Reactome Gene Sets	R-HSA-376176	Signaling by ROBO receptors	-11.6664	-8.88201	23/218	2935,4686,5682,5685,5692,5693,5705,5710,5713,5718,5719,6124,6139,6142,6143,6161,6175,6188,6191,6218,6227,9861,23708	GSPT1,NCBP1,PSMA1,PSMA4,PSMB4,PSMB5,PSMC5,PSMD4,PSMD7,PSMD12,PSMD13,RPL4,RPL17,RPL18A,RPL19,RPL32,RPLP0,RPS3,RPS4X,RPS17,RPS21,PSMD6,GSPT2
7_Member	Reactome Gene Sets	R-HSA-422475	Axon guidance	-11.4916	-8.76678	36/553	161,214,288,1739,1809,2935,3320,4629,4684,4686,5682,5685,5692,5693,5705,5710,5713,5718,5719,6124,6139,6142,6143,6161,6175,6188,6191,6197,6218,6227,6712,7094,9260,9861,23385,23708	AP2A2,ALCAM,ANK3,DLG1,DPYSL3,GSPT1,HSP90AA1,MYH11,NCAM1,NCBP1,PSMA1,PSMA4,PSMB4,PSMB5,PSMC5,PSMD4,PSMD7,PSMD12,PSMD13,RPL4,RPL17,RPL18A,RPL19,RPL32,RPLP0,RPS3,RPS4X,RPS6KA3,RPS17,RPS21,SPTBN2,TLN1,PDLIM7,PSMD6,NCSTN,GSPT2
7_Member	Reactome Gene Sets	R-HSA-162909	Host Interactions of HIV factors	-11.3068	-8.59295	18/129	161,1104,5682,5685,5692,5693,5705,5710,5713,5718,5719,5903,5905,7175,9631,9861,23636,51606	AP2A2,RCC1,PSMA1,PSMA4,PSMB4,PSMB5,PSMC5,PSMD4,PSMD7,PSMD12,PSMD13,RANBP2,RANGAP1,TPR,NUP155,PSMD6,NUP62,ATP6V1H
7_Member	CORUM	CORUM:193	PA700-20S-PA28 complex	-9.61961	-7.155	10/36	5682,5685,5692,5693,5705,5710,5713,5718,5719,9861	PSMA1,PSMA4,PSMB4,PSMB5,PSMC5,PSMD4,PSMD7,PSMD12,PSMD13,PSMD6
7_Member	Reactome Gene Sets	R-HSA-351202	Metabolism of polyamines	-8.77152	-6.40013	13/86	5682,5685,5692,5693,5705,5710,5713,5718,5719,9861,51074,58478,548596	PSMA1,PSMA4,PSMB4,PSMB5,PSMC5,PSMD4,PSMD7,PSMD12,PSMD13,PSMD6,APIP,ENOPH1,CKMT1A
7_Member	Reactome Gene Sets	R-HSA-450531	Regulation of mRNA stability by proteins that bind AU-rich elements	-8.64479	-6.29402	13/88	3842,5682,5685,5692,5693,5705,5710,5713,5718,5719,8570,9861,23404	TNPO1,PSMA1,PSMA4,PSMB4,PSMB5,PSMC5,PSMD4,PSMD7,PSMD12,PSMD13,KHSRP,PSMD6,EXOSC2
7_Member	KEGG Pathway	hsa03050	Proteasome	-8.57861	-6.23587	10/45	5682,5685,5692,5693,5705,5710,5713,5718,5719,9861	PSMA1,PSMA4,PSMB4,PSMB5,PSMC5,PSMD4,PSMD7,PSMD12,PSMD13,PSMD6
7_Member	Reactome Gene Sets	R-HSA-5676590	NIK-->noncanonical NF-kB signaling	-8.51237	-6.17839	11/59	5682,5685,5692,5693,5705,5710,5713,5718,5719,9040,9861	PSMA1,PSMA4,PSMB4,PSMB5,PSMC5,PSMD4,PSMD7,PSMD12,PSMD13,UBE2M,PSMD6
7_Member	Reactome Gene Sets	R-HSA-5607761	Dectin-1 mediated noncanonical NF-kB signaling	-8.43086	-6.11063	11/60	5682,5685,5692,5693,5705,5710,5713,5718,5719,9040,9861	PSMA1,PSMA4,PSMB4,PSMB5,PSMC5,PSMD4,PSMD7,PSMD12,PSMD13,UBE2M,PSMD6
7_Member	Reactome Gene Sets	R-HSA-4608870	Asymmetric localization of PCP proteins	-8.12019	-5.82551	11/64	5682,5685,5692,5693,5705,5710,5713,5718,5719,9861,23513	PSMA1,PSMA4,PSMB4,PSMB5,PSMC5,PSMD4,PSMD7,PSMD12,PSMD13,PSMD6,SCRIB
7_Member	Reactome Gene Sets	R-HSA-1236978	Cross-presentation of soluble exogenous antigens (endosomes)	-8.10277	-5.82033	10/50	5682,5685,5692,5693,5705,5710,5713,5718,5719,9861	PSMA1,PSMA4,PSMB4,PSMB5,PSMC5,PSMD4,PSMD7,PSMD12,PSMD13,PSMD6
7_Member	Reactome Gene Sets	R-HSA-211733	Regulation of activated PAK-2p34 by proteasome mediated degradation	-8.10277	-5.82033	10/50	5682,5685,5692,5693,5705,5710,5713,5718,5719,9861	PSMA1,PSMA4,PSMB4,PSMB5,PSMC5,PSMD4,PSMD7,PSMD12,PSMD13,PSMD6
7_Member	Reactome Gene Sets	R-HSA-350562	Regulation of ornithine decarboxylase (ODC)	-8.01438	-5.75542	10/51	5682,5685,5692,5693,5705,5710,5713,5718,5719,9861	PSMA1,PSMA4,PSMB4,PSMB5,PSMC5,PSMD4,PSMD7,PSMD12,PSMD13,PSMD6
7_Member	Reactome Gene Sets	R-HSA-180534	Vpu mediated degradation of CD4	-7.92803	-5.69852	10/52	5682,5685,5692,5693,5705,5710,5713,5718,5719,9861	PSMA1,PSMA4,PSMB4,PSMB5,PSMC5,PSMD4,PSMD7,PSMD12,PSMD13,PSMD6
7_Member	Reactome Gene Sets	R-HSA-349425	Autodegradation of the E3 ubiquitin ligase COP1	-7.92803	-5.69852	10/52	5682,5685,5692,5693,5705,5710,5713,5718,5719,9861	PSMA1,PSMA4,PSMB4,PSMB5,PSMC5,PSMD4,PSMD7,PSMD12,PSMD13,PSMD6
7_Member	Reactome Gene Sets	R-HSA-69229	Ubiquitin-dependent degradation of Cyclin D1	-7.92803	-5.69852	10/52	5682,5685,5692,5693,5705,5710,5713,5718,5719,9861	PSMA1,PSMA4,PSMB4,PSMB5,PSMC5,PSMD4,PSMD7,PSMD12,PSMD13,PSMD6
7_Member	Reactome Gene Sets	R-HSA-75815	Ubiquitin-dependent degradation of Cyclin D	-7.92803	-5.69852	10/52	5682,5685,5692,5693,5705,5710,5713,5718,5719,9861	PSMA1,PSMA4,PSMB4,PSMB5,PSMC5,PSMD4,PSMD7,PSMD12,PSMD13,PSMD6
7_Member	Reactome Gene Sets	R-HSA-6807070	PTEN Regulation	-7.90642	-5.68046	15/140	4343,5682,5685,5692,5693,5705,5710,5713,5718,5719,5931,7874,8649,9861,23028	MOV10,PSMA1,PSMA4,PSMB4,PSMB5,PSMC5,PSMD4,PSMD7,PSMD12,PSMD13,RBBP7,USP7,LAMTOR3,PSMD6,KDM1A
7_Member	Reactome Gene Sets	R-HSA-162906	HIV Infection	-7.86019	-5.6417	19/233	161,1104,4686,5682,5685,5692,5693,5705,5710,5713,5718,5719,5903,5905,7175,9631,9861,23636,51606	AP2A2,RCC1,NCBP1,PSMA1,PSMA4,PSMB4,PSMB5,PSMC5,PSMD4,PSMD7,PSMD12,PSMD13,RANBP2,RANGAP1,TPR,NUP155,PSMD6,NUP62,ATP6V1H
7_Member	Reactome Gene Sets	R-HSA-169911	Regulation of Apoptosis	-7.84362	-5.6417	10/53	5682,5685,5692,5693,5705,5710,5713,5718,5719,9861	PSMA1,PSMA4,PSMB4,PSMB5,PSMC5,PSMD4,PSMD7,PSMD12,PSMD13,PSMD6
7_Member	Reactome Gene Sets	R-HSA-69601	Ubiquitin Mediated Degradation of Phosphorylated Cdc25A	-7.84362	-5.6417	10/53	5682,5685,5692,5693,5705,5710,5713,5718,5719,9861	PSMA1,PSMA4,PSMB4,PSMB5,PSMC5,PSMD4,PSMD7,PSMD12,PSMD13,PSMD6
7_Member	Reactome Gene Sets	R-HSA-69610	p53-Independent DNA Damage Response	-7.84362	-5.6417	10/53	5682,5685,5692,5693,5705,5710,5713,5718,5719,9861	PSMA1,PSMA4,PSMB4,PSMB5,PSMC5,PSMD4,PSMD7,PSMD12,PSMD13,PSMD6
7_Member	Reactome Gene Sets	R-HSA-69613	p53-Independent G1/S DNA damage checkpoint	-7.84362	-5.6417	10/53	5682,5685,5692,5693,5705,5710,5713,5718,5719,9861	PSMA1,PSMA4,PSMB4,PSMB5,PSMC5,PSMD4,PSMD7,PSMD12,PSMD13,PSMD6
7_Member	Reactome Gene Sets	R-HSA-382556	ABC-family proteins mediated transport	-7.79199	-5.59669	13/103	23,5682,5685,5692,5693,5705,5710,5713,5718,5719,8894,9861,10257	ABCF1,PSMA1,PSMA4,PSMB4,PSMB5,PSMC5,PSMD4,PSMD7,PSMD12,PSMD13,EIF2S2,PSMD6,ABCC4
7_Member	Reactome Gene Sets	R-HSA-180585	Vif-mediated degradation of APOBEC3G	-7.76108	-5.57875	10/54	5682,5685,5692,5693,5705,5710,5713,5718,5719,9861	PSMA1,PSMA4,PSMB4,PSMB5,PSMC5,PSMD4,PSMD7,PSMD12,PSMD13,PSMD6
7_Member	Reactome Gene Sets	R-HSA-8854050	FBXL7 down-regulates AURKA during mitotic entry and in early mitosis	-7.76108	-5.57875	10/54	5682,5685,5692,5693,5705,5710,5713,5718,5719,9861	PSMA1,PSMA4,PSMB4,PSMB5,PSMC5,PSMD4,PSMD7,PSMD12,PSMD13,PSMD6
7_Member	Reactome Gene Sets	R-HSA-9604323	Negative regulation of NOTCH4 signaling	-7.76108	-5.57875	10/54	5682,5685,5692,5693,5705,5710,5713,5718,5719,9861	PSMA1,PSMA4,PSMB4,PSMB5,PSMC5,PSMD4,PSMD7,PSMD12,PSMD13,PSMD6
7_Member	Reactome Gene Sets	R-HSA-174113	SCF-beta-TrCP mediated degradation of Emi1	-7.68033	-5.51368	10/55	5682,5685,5692,5693,5705,5710,5713,5718,5719,9861	PSMA1,PSMA4,PSMB4,PSMB5,PSMC5,PSMD4,PSMD7,PSMD12,PSMD13,PSMD6
7_Member	Reactome Gene Sets	R-HSA-4641257	Degradation of AXIN	-7.68033	-5.51368	10/55	5682,5685,5692,5693,5705,5710,5713,5718,5719,9861	PSMA1,PSMA4,PSMB4,PSMB5,PSMC5,PSMD4,PSMD7,PSMD12,PSMD13,PSMD6
7_Member	Reactome Gene Sets	R-HSA-8941858	Regulation of RUNX3 expression and activity	-7.68033	-5.51368	10/55	5682,5685,5692,5693,5705,5710,5713,5718,5719,9861	PSMA1,PSMA4,PSMB4,PSMB5,PSMC5,PSMD4,PSMD7,PSMD12,PSMD13,PSMD6
7_Member	Reactome Gene Sets	R-HSA-450408	AUF1 (hnRNP D0) binds and destabilizes mRNA	-7.60129	-5.4468	10/56	5682,5685,5692,5693,5705,5710,5713,5718,5719,9861	PSMA1,PSMA4,PSMB4,PSMB5,PSMC5,PSMD4,PSMD7,PSMD12,PSMD13,PSMD6
7_Member	Reactome Gene Sets	R-HSA-5362768	Hh mutants that don't undergo autocatalytic processing are degraded by ERAD	-7.60129	-5.4468	10/56	5682,5685,5692,5693,5705,5710,5713,5718,5719,9861	PSMA1,PSMA4,PSMB4,PSMB5,PSMC5,PSMD4,PSMD7,PSMD12,PSMD13,PSMD6
7_Member	Reactome Gene Sets	R-HSA-5687128	MAPK6/MAPK4 signaling	-7.56582	-5.41706	12/89	3337,4343,5682,5685,5692,5693,5705,5710,5713,5718,5719,9861	DNAJB1,MOV10,PSMA1,PSMA4,PSMB4,PSMB5,PSMC5,PSMD4,PSMD7,PSMD12,PSMD13,PSMD6
7_Member	Reactome Gene Sets	R-HSA-174184	Cdc20:Phospho-APC/C mediated degradation of Cyclin A	-7.56267	-5.41706	11/72	5682,5685,5692,5693,5705,5710,5713,5718,5719,9184,9861	PSMA1,PSMA4,PSMB4,PSMB5,PSMC5,PSMD4,PSMD7,PSMD12,PSMD13,BUB3,PSMD6
7_Member	Reactome Gene Sets	R-HSA-4641258	Degradation of DVL	-7.52391	-5.38414	10/57	5682,5685,5692,5693,5705,5710,5713,5718,5719,9861	PSMA1,PSMA4,PSMB4,PSMB5,PSMC5,PSMD4,PSMD7,PSMD12,PSMD13,PSMD6
7_Member	Reactome Gene Sets	R-HSA-69541	Stabilization of p53	-7.52391	-5.38414	10/57	5682,5685,5692,5693,5705,5710,5713,5718,5719,9861	PSMA1,PSMA4,PSMB4,PSMB5,PSMC5,PSMD4,PSMD7,PSMD12,PSMD13,PSMD6
7_Member	Reactome Gene Sets	R-HSA-179419	APC:Cdc20 mediated degradation of cell cycle proteins prior to satisfation of the cell cycle checkpo	-7.49817	-5.36982	11/73	5682,5685,5692,5693,5705,5710,5713,5718,5719,9184,9861	PSMA1,PSMA4,PSMB4,PSMB5,PSMC5,PSMD4,PSMD7,PSMD12,PSMD13,BUB3,PSMD6
7_Member	Reactome Gene Sets	R-HSA-4086400	PCP/CE pathway	-7.40094	-5.28373	12/92	161,5682,5685,5692,5693,5705,5710,5713,5718,5719,9861,23513	AP2A2,PSMA1,PSMA4,PSMB4,PSMB5,PSMC5,PSMD4,PSMD7,PSMD12,PSMD13,PSMD6,SCRIB
7_Member	Reactome Gene Sets	R-HSA-5387390	Hh mutants abrogate ligand secretion	-7.37386	-5.26322	10/59	5682,5685,5692,5693,5705,5710,5713,5718,5719,9861	PSMA1,PSMA4,PSMB4,PSMB5,PSMC5,PSMD4,PSMD7,PSMD12,PSMD13,PSMD6
7_Member	Reactome Gene Sets	R-HSA-68827	CDT1 association with the CDC6:ORC:origin complex	-7.37386	-5.26322	10/59	5682,5685,5692,5693,5705,5710,5713,5718,5719,9861	PSMA1,PSMA4,PSMB4,PSMB5,PSMC5,PSMD4,PSMD7,PSMD12,PSMD13,PSMD6
7_Member	Reactome Gene Sets	R-HSA-176409	APC/C:Cdc20 mediated degradation of mitotic proteins	-7.37226	-5.26322	11/75	5682,5685,5692,5693,5705,5710,5713,5718,5719,9184,9861	PSMA1,PSMA4,PSMB4,PSMB5,PSMC5,PSMD4,PSMD7,PSMD12,PSMD13,BUB3,PSMD6
7_Member	CORUM	CORUM:181	26S proteasome	-7.35065	-5.2443	7/22	5682,5685,5692,5693,5705,5710,5719	PSMA1,PSMA4,PSMB4,PSMB5,PSMC5,PSMD4,PSMD13
7_Member	Reactome Gene Sets	R-HSA-176814	Activation of APC/C and APC/C:Cdc20 mediated degradation of mitotic proteins	-7.31079	-5.21821	11/76	5682,5685,5692,5693,5705,5710,5713,5718,5719,9184,9861	PSMA1,PSMA4,PSMB4,PSMB5,PSMC5,PSMD4,PSMD7,PSMD12,PSMD13,BUB3,PSMD6
7_Member	Reactome Gene Sets	R-HSA-187577	SCF(Skp2)-mediated degradation of p27/p21	-7.30108	-5.21821	10/60	5682,5685,5692,5693,5705,5710,5713,5718,5719,9861	PSMA1,PSMA4,PSMB4,PSMB5,PSMC5,PSMD4,PSMD7,PSMD12,PSMD13,PSMD6
7_Member	Reactome Gene Sets	R-HSA-5610780	Degradation of GLI1 by the proteasome	-7.30108	-5.21821	10/60	5682,5685,5692,5693,5705,5710,5713,5718,5719,9861	PSMA1,PSMA4,PSMB4,PSMB5,PSMC5,PSMD4,PSMD7,PSMD12,PSMD13,PSMD6
7_Member	Reactome Gene Sets	R-HSA-5610783	Degradation of GLI2 by the proteasome	-7.30108	-5.21821	10/60	5682,5685,5692,5693,5705,5710,5713,5718,5719,9861	PSMA1,PSMA4,PSMB4,PSMB5,PSMC5,PSMD4,PSMD7,PSMD12,PSMD13,PSMD6
7_Member	Reactome Gene Sets	R-HSA-5610785	GLI3 is processed to GLI3R by the proteasome	-7.30108	-5.21821	10/60	5682,5685,5692,5693,5705,5710,5713,5718,5719,9861	PSMA1,PSMA4,PSMB4,PSMB5,PSMC5,PSMD4,PSMD7,PSMD12,PSMD13,PSMD6
7_Member	Reactome Gene Sets	R-HSA-8852276	The role of GTSE1 in G2/M progression after G2 checkpoint	-7.25028	-5.17496	11/77	3320,5682,5685,5692,5693,5705,5710,5713,5718,5719,9861	HSP90AA1,PSMA1,PSMA4,PSMB4,PSMB5,PSMC5,PSMD4,PSMD7,PSMD12,PSMD13,PSMD6
7_Member	Reactome Gene Sets	R-HSA-5678895	Defective CFTR causes cystic fibrosis	-7.22971	-5.15688	10/61	5682,5685,5692,5693,5705,5710,5713,5718,5719,9861	PSMA1,PSMA4,PSMB4,PSMB5,PSMC5,PSMD4,PSMD7,PSMD12,PSMD13,PSMD6
7_Member	Reactome Gene Sets	R-HSA-2262752	Cellular responses to stress	-7.18849	-5.12048	25/429	3281,3320,3337,4343,5682,5685,5692,5693,5705,5710,5713,5718,5719,5903,5931,6117,6197,7175,9631,9861,10111,10587,23636,25828,54205	HSBP1,HSP90AA1,DNAJB1,MOV10,PSMA1,PSMA4,PSMB4,PSMB5,PSMC5,PSMD4,PSMD7,PSMD12,PSMD13,RANBP2,RBBP7,RPA1,RPS6KA3,TPR,NUP155,PSMD6,RAD50,TXNRD2,NUP62,TXN2,CYCS
7_Member	Reactome Gene Sets	R-HSA-174084	Autodegradation of Cdh1 by Cdh1:APC/C	-7.09104	-5.03763	10/63	5682,5685,5692,5693,5705,5710,5713,5718,5719,9861	PSMA1,PSMA4,PSMB4,PSMB5,PSMC5,PSMD4,PSMD7,PSMD12,PSMD13,PSMD6
7_Member	Reactome Gene Sets	R-HSA-176408	Regulation of APC/C activators between G1/S and early anaphase	-7.07419	-5.02314	11/80	5682,5685,5692,5693,5705,5710,5713,5718,5719,9184,9861	PSMA1,PSMA4,PSMB4,PSMB5,PSMC5,PSMD4,PSMD7,PSMD12,PSMD13,BUB3,PSMD6
7_Member	Reactome Gene Sets	R-HSA-9013694	Signaling by NOTCH4	-6.9611	-4.91708	11/82	5682,5685,5692,5693,5705,5710,5713,5718,5719,9861,23385	PSMA1,PSMA4,PSMB4,PSMB5,PSMC5,PSMD4,PSMD7,PSMD12,PSMD13,PSMD6,NCSTN
7_Member	Reactome Gene Sets	R-HSA-5358346	Hedgehog ligand biogenesis	-6.95749	-4.91578	10/65	5682,5685,5692,5693,5705,5710,5713,5718,5719,9861	PSMA1,PSMA4,PSMB4,PSMB5,PSMC5,PSMD4,PSMD7,PSMD12,PSMD13,PSMD6
7_Member	Reactome Gene Sets	R-HSA-5607764	CLEC7A (Dectin-1) signaling	-6.94247	-4.90536	12/101	3708,5682,5685,5692,5693,5705,5710,5713,5718,5719,9040,9861	ITPR1,PSMA1,PSMA4,PSMB4,PSMB5,PSMC5,PSMD4,PSMD7,PSMD12,PSMD13,UBE2M,PSMD6
7_Member	Reactome Gene Sets	R-HSA-5689603	UCH proteinases	-6.89457	-4.87551	12/102	86,4738,5682,5685,5692,5693,5705,5710,5713,5718,5719,9861	ACTL6A,NEDD8,PSMA1,PSMA4,PSMB4,PSMB5,PSMC5,PSMD4,PSMD7,PSMD12,PSMD13,PSMD6
7_Member	Reactome Gene Sets	R-HSA-1234176	Oxygen-dependent proline hydroxylation of Hypoxia-inducible Factor Alpha	-6.89253	-4.87551	10/66	5682,5685,5692,5693,5705,5710,5713,5718,5719,9861	PSMA1,PSMA4,PSMB4,PSMB5,PSMC5,PSMD4,PSMD7,PSMD12,PSMD13,PSMD6
7_Member	Reactome Gene Sets	R-HSA-69563	p53-Dependent G1 DNA Damage Response	-6.89253	-4.87551	10/66	5682,5685,5692,5693,5705,5710,5713,5718,5719,9861	PSMA1,PSMA4,PSMB4,PSMB5,PSMC5,PSMD4,PSMD7,PSMD12,PSMD13,PSMD6
7_Member	Reactome Gene Sets	R-HSA-69580	p53-Dependent G1/S DNA damage checkpoint	-6.89253	-4.87551	10/66	5682,5685,5692,5693,5705,5710,5713,5718,5719,9861	PSMA1,PSMA4,PSMB4,PSMB5,PSMC5,PSMD4,PSMD7,PSMD12,PSMD13,PSMD6
7_Member	Reactome Gene Sets	R-HSA-3858494	Beta-catenin independent WNT signaling	-6.84774	-4.84006	14/145	161,3708,4343,5682,5685,5692,5693,5705,5710,5713,5718,5719,9861,23513	AP2A2,ITPR1,MOV10,PSMA1,PSMA4,PSMB4,PSMB5,PSMC5,PSMD4,PSMD7,PSMD12,PSMD13,PSMD6,SCRIB
7_Member	Reactome Gene Sets	R-HSA-1169091	Activation of NF-kappaB in B cells	-6.82872	-4.82747	10/67	5682,5685,5692,5693,5705,5710,5713,5718,5719,9861	PSMA1,PSMA4,PSMB4,PSMB5,PSMC5,PSMD4,PSMD7,PSMD12,PSMD13,PSMD6
7_Member	Reactome Gene Sets	R-HSA-174154	APC/C:Cdc20 mediated degradation of Securin	-6.82872	-4.82747	10/67	5682,5685,5692,5693,5705,5710,5713,5718,5719,9861	PSMA1,PSMA4,PSMB4,PSMB5,PSMC5,PSMD4,PSMD7,PSMD12,PSMD13,PSMD6
7_Member	Reactome Gene Sets	R-HSA-69002	DNA Replication Pre-Initiation	-6.79749	-4.79969	11/85	5682,5685,5692,5693,5705,5710,5713,5718,5719,6117,9861	PSMA1,PSMA4,PSMB4,PSMB5,PSMC5,PSMD4,PSMD7,PSMD12,PSMD13,RPA1,PSMD6
7_Member	Reactome Gene Sets	R-HSA-5658442	Regulation of RAS by GAPs	-6.76603	-4.77854	10/68	5682,5685,5692,5693,5705,5710,5713,5718,5719,9861	PSMA1,PSMA4,PSMB4,PSMB5,PSMC5,PSMD4,PSMD7,PSMD12,PSMD13,PSMD6
7_Member	Reactome Gene Sets	R-HSA-68867	Assembly of the pre-replicative complex	-6.76603	-4.77854	10/68	5682,5685,5692,5693,5705,5710,5713,5718,5719,9861	PSMA1,PSMA4,PSMB4,PSMB5,PSMC5,PSMD4,PSMD7,PSMD12,PSMD13,PSMD6
7_Member	Reactome Gene Sets	R-HSA-69615	G1/S DNA Damage Checkpoints	-6.76603	-4.77854	10/68	5682,5685,5692,5693,5705,5710,5713,5718,5719,9861	PSMA1,PSMA4,PSMB4,PSMB5,PSMC5,PSMD4,PSMD7,PSMD12,PSMD13,PSMD6
7_Member	Reactome Gene Sets	R-HSA-174143	APC/C-mediated degradation of cell cycle proteins	-6.74448	-4.76105	11/86	5682,5685,5692,5693,5705,5710,5713,5718,5719,9184,9861	PSMA1,PSMA4,PSMB4,PSMB5,PSMC5,PSMD4,PSMD7,PSMD12,PSMD13,BUB3,PSMD6
7_Member	Reactome Gene Sets	R-HSA-453276	Regulation of mitotic cell cycle	-6.74448	-4.76105	11/86	5682,5685,5692,5693,5705,5710,5713,5718,5719,9184,9861	PSMA1,PSMA4,PSMB4,PSMB5,PSMC5,PSMD4,PSMD7,PSMD12,PSMD13,BUB3,PSMD6
7_Member	Reactome Gene Sets	R-HSA-8948751	Regulation of PTEN stability and activity	-6.70442	-4.72501	10/69	5682,5685,5692,5693,5705,5710,5713,5718,5719,9861	PSMA1,PSMA4,PSMB4,PSMB5,PSMC5,PSMD4,PSMD7,PSMD12,PSMD13,PSMD6
7_Member	Reactome Gene Sets	R-HSA-68949	Orc1 removal from chromatin	-6.58432	-4.61481	10/71	5682,5685,5692,5693,5705,5710,5713,5718,5719,9861	PSMA1,PSMA4,PSMB4,PSMB5,PSMC5,PSMD4,PSMD7,PSMD12,PSMD13,PSMD6
7_Member	Reactome Gene Sets	R-HSA-109581	Apoptosis	-6.57914	-4.61158	15/176	999,1829,5682,5685,5692,5693,5705,5710,5713,5718,5719,9861,51074,54205,56616	CDH1,DSG2,PSMA1,PSMA4,PSMB4,PSMB5,PSMC5,PSMD4,PSMD7,PSMD12,PSMD13,PSMD6,APIP,CYCS,DIABLO
7_Member	Reactome Gene Sets	R-HSA-174178	APC/C:Cdh1 mediated degradation of Cdc20 and other APC/C:Cdh1 targeted proteins in late mitosis/earl	-6.52576	-4.56783	10/72	5682,5685,5692,5693,5705,5710,5713,5718,5719,9861	PSMA1,PSMA4,PSMB4,PSMB5,PSMC5,PSMD4,PSMD7,PSMD12,PSMD13,PSMD6
7_Member	Reactome Gene Sets	R-HSA-69017	CDK-mediated phosphorylation and removal of Cdc6	-6.52576	-4.56783	10/72	5682,5685,5692,5693,5705,5710,5713,5718,5719,9861	PSMA1,PSMA4,PSMB4,PSMB5,PSMC5,PSMD4,PSMD7,PSMD12,PSMD13,PSMD6
7_Member	Reactome Gene Sets	R-HSA-5357801	Programmed Cell Death	-6.48397	-4.53172	15/179	999,1829,5682,5685,5692,5693,5705,5710,5713,5718,5719,9861,51074,54205,56616	CDH1,DSG2,PSMA1,PSMA4,PSMB4,PSMB5,PSMC5,PSMD4,PSMD7,PSMD12,PSMD13,PSMD6,APIP,CYCS,DIABLO
7_Member	Reactome Gene Sets	R-HSA-8939902	Regulation of RUNX2 expression and activity	-6.46817	-4.51779	10/73	5682,5685,5692,5693,5705,5710,5713,5718,5719,9861	PSMA1,PSMA4,PSMB4,PSMB5,PSMC5,PSMD4,PSMD7,PSMD12,PSMD13,PSMD6
7_Member	Reactome Gene Sets	R-HSA-8953897	Cellular responses to external stimuli	-6.38685	-4.44389	26/506	3281,3320,3337,4343,5682,5685,5692,5693,5705,5710,5713,5718,5719,5903,5931,6117,6197,7175,8649,9631,9861,10111,10587,23636,25828,54205	HSBP1,HSP90AA1,DNAJB1,MOV10,PSMA1,PSMA4,PSMB4,PSMB5,PSMC5,PSMD4,PSMD7,PSMD12,PSMD13,RANBP2,RBBP7,RPA1,RPS6KA3,TPR,LAMTOR3,NUP155,PSMD6,RAD50,TXNRD2,NUP62,TXN2,CYCS
7_Member	Reactome Gene Sets	R-HSA-1234174	Regulation of Hypoxia-inducible Factor (HIF) by oxygen	-6.35574	-4.42189	10/75	5682,5685,5692,5693,5705,5710,5713,5718,5719,9861	PSMA1,PSMA4,PSMB4,PSMB5,PSMC5,PSMD4,PSMD7,PSMD12,PSMD13,PSMD6
7_Member	Reactome Gene Sets	R-HSA-2262749	Cellular response to hypoxia	-6.35574	-4.42189	10/75	5682,5685,5692,5693,5705,5710,5713,5718,5719,9861	PSMA1,PSMA4,PSMB4,PSMB5,PSMC5,PSMD4,PSMD7,PSMD12,PSMD13,PSMD6
7_Member	Reactome Gene Sets	R-HSA-5619084	ABC transporter disorders	-6.30085	-4.37415	10/76	5682,5685,5692,5693,5705,5710,5713,5718,5719,9861	PSMA1,PSMA4,PSMB4,PSMB5,PSMC5,PSMD4,PSMD7,PSMD12,PSMD13,PSMD6
7_Member	CORUM	CORUM:32	PA700 complex	-6.19887	-4.28268	6/20	5705,5710,5713,5718,5719,9861	PSMC5,PSMD4,PSMD7,PSMD12,PSMD13,PSMD6
7_Member	Reactome Gene Sets	R-HSA-69239	Synthesis of DNA	-6.15771	-4.24838	12/119	5111,5682,5685,5692,5693,5705,5710,5713,5718,5719,6117,9861	PCNA,PSMA1,PSMA4,PSMB4,PSMB5,PSMC5,PSMD4,PSMD7,PSMD12,PSMD13,RPA1,PSMD6
7_Member	Reactome Gene Sets	R-HSA-195253	Degradation of beta-catenin by the destruction complex	-5.98866	-4.0911	10/82	5682,5685,5692,5693,5705,5710,5713,5718,5719,9861	PSMA1,PSMA4,PSMB4,PSMB5,PSMC5,PSMD4,PSMD7,PSMD12,PSMD13,PSMD6
7_Member	Reactome Gene Sets	R-HSA-2871837	FCERI mediated NF-kB activation	-5.98866	-4.0911	10/82	5682,5685,5692,5693,5705,5710,5713,5718,5719,9861	PSMA1,PSMA4,PSMB4,PSMB5,PSMC5,PSMD4,PSMD7,PSMD12,PSMD13,PSMD6
7_Member	Reactome Gene Sets	R-HSA-5668541	TNFR2 non-canonical NF-kB pathway	-5.98495	-4.08904	11/102	5682,5685,5692,5693,5705,5710,5713,5718,5719,9040,9861	PSMA1,PSMA4,PSMB4,PSMB5,PSMC5,PSMD4,PSMD7,PSMD12,PSMD13,UBE2M,PSMD6
7_Member	Reactome Gene Sets	R-HSA-9020702	Interleukin-1 signaling	-5.94232	-4.05639	11/103	5682,5685,5692,5693,5705,5710,5713,5718,5719,9861,54472	PSMA1,PSMA4,PSMB4,PSMB5,PSMC5,PSMD4,PSMD7,PSMD12,PSMD13,PSMD6,TOLLIP
7_Member	Reactome Gene Sets	R-HSA-1168372	Downstream signaling events of B Cell Receptor (BCR)	-5.93929	-4.05639	10/83	5682,5685,5692,5693,5705,5710,5713,5718,5719,9861	PSMA1,PSMA4,PSMB4,PSMB5,PSMC5,PSMD4,PSMD7,PSMD12,PSMD13,PSMD6
7_Member	Reactome Gene Sets	R-HSA-1236974	ER-Phagosome pathway	-5.93929	-4.05639	10/83	5682,5685,5692,5693,5705,5710,5713,5718,5719,9861	PSMA1,PSMA4,PSMB4,PSMB5,PSMC5,PSMD4,PSMD7,PSMD12,PSMD13,PSMD6
7_Member	Reactome Gene Sets	R-HSA-69202	Cyclin E associated events during G1/S transition	-5.93929	-4.05639	10/83	5682,5685,5692,5693,5705,5710,5713,5718,5719,9861	PSMA1,PSMA4,PSMB4,PSMB5,PSMC5,PSMD4,PSMD7,PSMD12,PSMD13,PSMD6
7_Member	Reactome Gene Sets	R-HSA-69306	DNA Replication	-5.854	-3.98374	12/127	5111,5682,5685,5692,5693,5705,5710,5713,5718,5719,6117,9861	PCNA,PSMA1,PSMA4,PSMB4,PSMB5,PSMC5,PSMD4,PSMD7,PSMD12,PSMD13,RPA1,PSMD6
7_Member	Reactome Gene Sets	R-HSA-5632684	Hedgehog 'on' state	-5.84264	-3.97702	10/85	5682,5685,5692,5693,5705,5710,5713,5718,5719,9861	PSMA1,PSMA4,PSMB4,PSMB5,PSMC5,PSMD4,PSMD7,PSMD12,PSMD13,PSMD6
7_Member	Reactome Gene Sets	R-HSA-69656	Cyclin A:Cdk2-associated events at S phase entry	-5.84264	-3.97702	10/85	5682,5685,5692,5693,5705,5710,5713,5718,5719,9861	PSMA1,PSMA4,PSMB4,PSMB5,PSMC5,PSMD4,PSMD7,PSMD12,PSMD13,PSMD6
7_Member	Reactome Gene Sets	R-HSA-69206	G1/S Transition	-5.71083	-3.85285	12/131	5111,5682,5685,5692,5693,5705,5710,5713,5718,5719,6117,9861	PCNA,PSMA1,PSMA4,PSMB4,PSMB5,PSMC5,PSMD4,PSMD7,PSMD12,PSMD13,RPA1,PSMD6
7_Member	Reactome Gene Sets	R-HSA-5683057	MAPK family signaling cascades	-5.63795	-3.79043	18/294	1739,3337,4343,4684,5682,5685,5692,5693,5705,5710,5713,5718,5719,6712,7094,7414,8649,9861	DLG1,DNAJB1,MOV10,NCAM1,PSMA1,PSMA4,PSMB4,PSMB5,PSMC5,PSMD4,PSMD7,PSMD12,PSMD13,SPTBN2,TLN1,VCL,LAMTOR3,PSMD6
7_Member	Reactome Gene Sets	R-HSA-69052	Switching of origins to a post-replicative state	-5.6125	-3.76939	10/90	5682,5685,5692,5693,5705,5710,5713,5718,5719,9861	PSMA1,PSMA4,PSMB4,PSMB5,PSMC5,PSMD4,PSMD7,PSMD12,PSMD13,PSMD6
7_Member	Reactome Gene Sets	R-HSA-983705	Signaling by the B Cell Receptor (BCR)	-5.5799	-3.74116	11/112	3708,5682,5685,5692,5693,5705,5710,5713,5718,5719,9861	ITPR1,PSMA1,PSMA4,PSMB4,PSMB5,PSMC5,PSMD4,PSMD7,PSMD12,PSMD13,PSMD6
7_Member	Reactome Gene Sets	R-HSA-8878159	Transcriptional regulation by RUNX3	-5.35587	-3.53277	10/96	5682,5685,5692,5693,5705,5710,5713,5718,5719,9861	PSMA1,PSMA4,PSMB4,PSMB5,PSMC5,PSMD4,PSMD7,PSMD12,PSMD13,PSMD6
7_Member	Reactome Gene Sets	R-HSA-5621481	C-type lectin receptors (CLRs)	-5.34349	-3.52256	12/142	3708,5682,5685,5692,5693,5705,5710,5713,5718,5719,9040,9861	ITPR1,PSMA1,PSMA4,PSMB4,PSMB5,PSMC5,PSMD4,PSMD7,PSMD12,PSMD13,UBE2M,PSMD6
7_Member	Reactome Gene Sets	R-HSA-5673001	RAF/MAP kinase cascade	-5.34289	-3.52256	16/249	1739,4684,5682,5685,5692,5693,5705,5710,5713,5718,5719,6712,7094,7414,8649,9861	DLG1,NCAM1,PSMA1,PSMA4,PSMB4,PSMB5,PSMC5,PSMD4,PSMD7,PSMD12,PSMD13,SPTBN2,TLN1,VCL,LAMTOR3,PSMD6
7_Member	Reactome Gene Sets	R-HSA-202424	Downstream TCR signaling	-5.27461	-3.46118	10/98	5682,5685,5692,5693,5705,5710,5713,5718,5719,9861	PSMA1,PSMA4,PSMB4,PSMB5,PSMC5,PSMD4,PSMD7,PSMD12,PSMD13,PSMD6
7_Member	Reactome Gene Sets	R-HSA-8878166	Transcriptional regulation by RUNX2	-5.25144	-3.44208	11/121	5682,5685,5692,5693,5705,5710,5713,5718,5719,9861,10432	PSMA1,PSMA4,PSMB4,PSMB5,PSMC5,PSMD4,PSMD7,PSMD12,PSMD13,PSMD6,RBM14
7_Member	Reactome Gene Sets	R-HSA-1236975	Antigen processing-Cross presentation	-5.23474	-3.42942	10/99	5682,5685,5692,5693,5705,5710,5713,5718,5719,9861	PSMA1,PSMA4,PSMB4,PSMB5,PSMC5,PSMD4,PSMD7,PSMD12,PSMD13,PSMD6
7_Member	Reactome Gene Sets	R-HSA-5684996	MAPK1/MAPK3 signaling	-5.21136	-3.40871	16/255	1739,4684,5682,5685,5692,5693,5705,5710,5713,5718,5719,6712,7094,7414,8649,9861	DLG1,NCAM1,PSMA1,PSMA4,PSMB4,PSMB5,PSMC5,PSMD4,PSMD7,PSMD12,PSMD13,SPTBN2,TLN1,VCL,LAMTOR3,PSMD6
7_Member	Reactome Gene Sets	R-HSA-453279	Mitotic G1-G1/S phases	-5.12775	-3.33394	12/149	5111,5682,5685,5692,5693,5705,5710,5713,5718,5719,6117,9861	PCNA,PSMA1,PSMA4,PSMB4,PSMB5,PSMC5,PSMD4,PSMD7,PSMD12,PSMD13,RPA1,PSMD6
7_Member	Reactome Gene Sets	R-HSA-8951664	Neddylation	-5.03325	-3.25014	15/234	1642,4738,5682,5685,5692,5693,5705,5710,5713,5718,5719,5931,9040,9318,9861	DDB1,NEDD8,PSMA1,PSMA4,PSMB4,PSMB5,PSMC5,PSMD4,PSMD7,PSMD12,PSMD13,RBBP7,UBE2M,COPS2,PSMD6
7_Member	GO Biological Processes	GO:0043687	post-translational protein modification	-4.91668	-3.14115	19/364	1642,4738,5682,5685,5692,5693,5705,5710,5713,5718,5719,5931,9040,9318,9861,51280,64856,81876,375056	DDB1,NEDD8,PSMA1,PSMA4,PSMB4,PSMB5,PSMC5,PSMD4,PSMD7,PSMD12,PSMD13,RBBP7,UBE2M,COPS2,PSMD6,GOLM1,VWA1,RAB1B,MIA3
7_Member	Reactome Gene Sets	R-HSA-2454202	Fc epsilon receptor (FCERI) signaling	-4.82687	-3.05631	11/134	3708,5682,5685,5692,5693,5705,5710,5713,5718,5719,9861	ITPR1,PSMA1,PSMA4,PSMB4,PSMB5,PSMC5,PSMD4,PSMD7,PSMD12,PSMD13,PSMD6
7_Member	Reactome Gene Sets	R-HSA-69242	S Phase	-4.78614	-3.02028	12/161	5111,5682,5685,5692,5693,5705,5710,5713,5718,5719,6117,9861	PCNA,PSMA1,PSMA4,PSMB4,PSMB5,PSMC5,PSMD4,PSMD7,PSMD12,PSMD13,RPA1,PSMD6
7_Member	Reactome Gene Sets	R-HSA-2467813	Separation of Sister Chromatids	-4.73717	-2.9836	13/190	5682,5685,5692,5693,5705,5710,5713,5718,5719,5903,5905,9184,9861	PSMA1,PSMA4,PSMB4,PSMB5,PSMC5,PSMD4,PSMD7,PSMD12,PSMD13,RANBP2,RANGAP1,BUB3,PSMD6
7_Member	Reactome Gene Sets	R-HSA-5610787	Hedgehog 'off' state	-4.72334	-2.97215	10/113	5682,5685,5692,5693,5705,5710,5713,5718,5719,9861	PSMA1,PSMA4,PSMB4,PSMB5,PSMC5,PSMD4,PSMD7,PSMD12,PSMD13,PSMD6
7_Member	Reactome Gene Sets	R-HSA-446652	Interleukin-1 family signaling	-4.67707	-2.93058	11/139	5682,5685,5692,5693,5705,5710,5713,5718,5719,9861,54472	PSMA1,PSMA4,PSMB4,PSMB5,PSMC5,PSMD4,PSMD7,PSMD12,PSMD13,PSMD6,TOLLIP
7_Member	Reactome Gene Sets	R-HSA-69481	G2/M Checkpoints	-4.60152	-2.862	12/168	5682,5685,5692,5693,5705,5710,5713,5718,5719,6117,9861,10111	PSMA1,PSMA4,PSMB4,PSMB5,PSMC5,PSMD4,PSMD7,PSMD12,PSMD13,RPA1,PSMD6,RAD50
7_Member	Reactome Gene Sets	R-HSA-5619115	Disorders of transmembrane transporters	-4.53393	-2.79784	11/144	5682,5685,5692,5693,5705,5710,5713,5718,5719,7175,9861	PSMA1,PSMA4,PSMB4,PSMB5,PSMC5,PSMD4,PSMD7,PSMD12,PSMD13,TPR,PSMD6
7_Member	Reactome Gene Sets	R-HSA-202403	TCR signaling	-4.52756	-2.79262	10/119	5682,5685,5692,5693,5705,5710,5713,5718,5719,9861	PSMA1,PSMA4,PSMB4,PSMB5,PSMC5,PSMD4,PSMD7,PSMD12,PSMD13,PSMD6
7_Member	Reactome Gene Sets	R-HSA-68882	Mitotic Anaphase	-4.48015	-2.74862	13/201	5682,5685,5692,5693,5705,5710,5713,5718,5719,5903,5905,9184,9861	PSMA1,PSMA4,PSMB4,PSMB5,PSMC5,PSMD4,PSMD7,PSMD12,PSMD13,RANBP2,RANGAP1,BUB3,PSMD6
7_Member	Reactome Gene Sets	R-HSA-2555396	Mitotic Metaphase and Anaphase	-4.45771	-2.72843	13/202	5682,5685,5692,5693,5705,5710,5713,5718,5719,5903,5905,9184,9861	PSMA1,PSMA4,PSMB4,PSMB5,PSMC5,PSMD4,PSMD7,PSMD12,PSMD13,RANBP2,RANGAP1,BUB3,PSMD6
7_Member	Reactome Gene Sets	R-HSA-1257604	PIP3 activates AKT signaling	-4.43796	-2.7098	15/263	4343,5682,5685,5692,5693,5705,5710,5713,5718,5719,5931,7874,8649,9861,23028	MOV10,PSMA1,PSMA4,PSMB4,PSMB5,PSMC5,PSMD4,PSMD7,PSMD12,PSMD13,RBBP7,USP7,LAMTOR3,PSMD6,KDM1A
7_Member	Reactome Gene Sets	R-HSA-68886	M Phase	-4.42828	-2.70124	19/395	2801,3320,5682,5685,5692,5693,5705,5710,5713,5718,5719,5903,5905,7175,9184,9631,9861,23636,81876	GOLGA2,HSP90AA1,PSMA1,PSMA4,PSMB4,PSMB5,PSMC5,PSMD4,PSMD7,PSMD12,PSMD13,RANBP2,RANGAP1,TPR,BUB3,NUP155,PSMD6,NUP62,RAB1B
7_Member	Reactome Gene Sets	R-HSA-157118	Signaling by NOTCH	-4.38537	-2.66279	14/235	4343,4904,5682,5685,5692,5693,5705,5710,5713,5718,5719,9861,10959,23385	MOV10,YBX1,PSMA1,PSMA4,PSMB4,PSMB5,PSMC5,PSMD4,PSMD7,PSMD12,PSMD13,PSMD6,TMED2,NCSTN
7_Member	Reactome Gene Sets	R-HSA-9006925	Intracellular signaling by second messengers	-4.27446	-2.57559	16/304	3708,4343,5682,5685,5692,5693,5705,5710,5713,5718,5719,5931,7874,8649,9861,23028	ITPR1,MOV10,PSMA1,PSMA4,PSMB4,PSMB5,PSMC5,PSMD4,PSMD7,PSMD12,PSMD13,RBBP7,USP7,LAMTOR3,PSMD6,KDM1A
7_Member	Reactome Gene Sets	R-HSA-8939236	RUNX1 regulates transcription of genes involved in differentiation of HSCs	-4.19877	-2.50822	10/130	5682,5685,5692,5693,5705,5710,5713,5718,5719,9861	PSMA1,PSMA4,PSMB4,PSMB5,PSMC5,PSMD4,PSMD7,PSMD12,PSMD13,PSMD6
7_Member	CORUM	CORUM:191	20S proteasome	-4.18699	-2.49849	4/14	5682,5685,5692,5693	PSMA1,PSMA4,PSMB4,PSMB5
7_Member	Reactome Gene Sets	R-HSA-382551	Transport of small molecules	-4.08518	-2.40278	27/723	23,161,476,483,535,3954,4738,5682,5685,5692,5693,5705,5710,5713,5718,5719,6520,8894,9114,9512,9861,10079,10257,27032,51128,51606,54795	ABCF1,AP2A2,ATP1A1,ATP1B3,ATP6V0A1,LETM1,NEDD8,PSMA1,PSMA4,PSMB4,PSMB5,PSMC5,PSMD4,PSMD7,PSMD12,PSMD13,SLC3A2,EIF2S2,ATP6V0D1,PMPCB,PSMD6,ATP9A,ABCC4,ATP2C1,SAR1B,ATP6V1H,TRPM4
7_Member	CORUM	CORUM:194	PA28gamma-20S proteasome	-4.05799	-2.37962	4/15	5682,5685,5692,5693	PSMA1,PSMA4,PSMB4,PSMB5
7_Member	Reactome Gene Sets	R-HSA-1280215	Cytokine Signaling in Immune system	-4.01647	-2.34208	26/690	1977,2316,3320,4128,4684,5682,5685,5692,5693,5705,5710,5713,5718,5719,5903,6059,6175,6197,6950,7175,9040,9631,9861,23636,54472,201626	EIF4E,FLNA,HSP90AA1,MAOA,NCAM1,PSMA1,PSMA4,PSMB4,PSMB5,PSMC5,PSMD4,PSMD7,PSMD12,PSMD13,RANBP2,ABCE1,RPLP0,RPS6KA3,TCP1,TPR,UBE2M,NUP155,PSMD6,NUP62,TOLLIP,PDE12
7_Member	CORUM	CORUM:192	PA28-20S proteasome	-3.93876	-2.2693	4/16	5682,5685,5692,5693	PSMA1,PSMA4,PSMB4,PSMB5
7_Member	Reactome Gene Sets	R-HSA-69620	Cell Cycle Checkpoints	-3.91022	-2.24853	15/293	5682,5685,5692,5693,5705,5710,5713,5718,5719,5903,5905,6117,9184,9861,10111	PSMA1,PSMA4,PSMB4,PSMB5,PSMC5,PSMD4,PSMD7,PSMD12,PSMD13,RANBP2,RANGAP1,RPA1,BUB3,PSMD6,RAD50
7_Member	Reactome Gene Sets	R-HSA-8878171	Transcriptional regulation by RUNX1	-3.71922	-2.06894	13/239	86,4343,5682,5685,5692,5693,5705,5710,5713,5718,5719,6601,9861	ACTL6A,MOV10,PSMA1,PSMA4,PSMB4,PSMB5,PSMC5,PSMD4,PSMD7,PSMD12,PSMD13,SMARCC2,PSMD6
7_Member	Reactome Gene Sets	R-HSA-5358351	Signaling by Hedgehog	-3.70663	-2.05866	10/149	5682,5685,5692,5693,5705,5710,5713,5718,5719,9861	PSMA1,PSMA4,PSMB4,PSMB5,PSMC5,PSMD4,PSMD7,PSMD12,PSMD13,PSMD6
7_Member	Reactome Gene Sets	R-HSA-1640170	Cell Cycle	-3.68884	-2.04229	24/643	1736,2801,3320,5111,5682,5685,5692,5693,5705,5710,5713,5718,5719,5903,5905,5931,6117,7175,9184,9631,9861,10111,23636,81876	DKC1,GOLGA2,HSP90AA1,PCNA,PSMA1,PSMA4,PSMB4,PSMB5,PSMC5,PSMD4,PSMD7,PSMD12,PSMD13,RANBP2,RANGAP1,RBBP7,RPA1,TPR,BUB3,NUP155,PSMD6,RAD50,NUP62,RAB1B
7_Member	Reactome Gene Sets	R-HSA-69278	Cell Cycle, Mitotic	-3.55175	-1.92785	21/538	2801,3320,5111,5682,5685,5692,5693,5705,5710,5713,5718,5719,5903,5905,6117,7175,9184,9631,9861,23636,81876	GOLGA2,HSP90AA1,PCNA,PSMA1,PSMA4,PSMB4,PSMB5,PSMC5,PSMD4,PSMD7,PSMD12,PSMD13,RANBP2,RANGAP1,RPA1,TPR,BUB3,NUP155,PSMD6,NUP62,RAB1B
7_Member	Reactome Gene Sets	R-HSA-5663202	Diseases of signal transduction	-3.54281	-1.92068	17/388	3320,4686,5682,5685,5692,5693,5705,5710,5713,5718,5719,7094,7414,9861,11052,23385,27044	HSP90AA1,NCBP1,PSMA1,PSMA4,PSMB4,PSMB5,PSMC5,PSMD4,PSMD7,PSMD12,PSMD13,TLN1,VCL,PSMD6,CPSF6,NCSTN,SND1
7_Member	GO Biological Processes	GO:0070646	protein modification by small protein removal	-3.39871	-1.80465	14/292	86,4738,5682,5685,5692,5693,5705,5710,5713,5718,5719,7874,9318,9861	ACTL6A,NEDD8,PSMA1,PSMA4,PSMB4,PSMB5,PSMC5,PSMD4,PSMD7,PSMD12,PSMD13,USP7,COPS2,PSMD6
7_Member	Reactome Gene Sets	R-HSA-69275	G2/M Transition	-3.34649	-1.7606	11/196	3320,5682,5685,5692,5693,5705,5710,5713,5718,5719,9861	HSP90AA1,PSMA1,PSMA4,PSMB4,PSMB5,PSMC5,PSMD4,PSMD7,PSMD12,PSMD13,PSMD6
7_Member	Reactome Gene Sets	R-HSA-453274	Mitotic G2-G2/M phases	-3.30942	-1.72978	11/198	3320,5682,5685,5692,5693,5705,5710,5713,5718,5719,9861	HSP90AA1,PSMA1,PSMA4,PSMB4,PSMB5,PSMC5,PSMD4,PSMD7,PSMD12,PSMD13,PSMD6
7_Member	GO Biological Processes	GO:0010499	proteasomal ubiquitin-independent protein catabolic process	-3.29146	-1.72116	4/23	5682,5685,5692,5693	PSMA1,PSMA4,PSMB4,PSMB5
7_Member	GO Biological Processes	GO:0016579	protein deubiquitination	-3.1243	-1.57707	13/276	86,4738,5682,5685,5692,5693,5705,5710,5713,5718,5719,7874,9861	ACTL6A,NEDD8,PSMA1,PSMA4,PSMB4,PSMB5,PSMC5,PSMD4,PSMD7,PSMD12,PSMD13,USP7,PSMD6
7_Member	Reactome Gene Sets	R-HSA-5689880	Ub-specific processing proteases	-2.93314	-1.41523	11/220	5682,5685,5692,5693,5705,5710,5713,5718,5719,7874,9861	PSMA1,PSMA4,PSMB4,PSMB5,PSMC5,PSMD4,PSMD7,PSMD12,PSMD13,USP7,PSMD6
7_Member	Reactome Gene Sets	R-HSA-195721	Signaling by WNT	-2.88309	-1.36656	14/330	161,3708,4343,5682,5685,5692,5693,5705,5710,5713,5718,5719,9861,23513	AP2A2,ITPR1,MOV10,PSMA1,PSMA4,PSMB4,PSMB5,PSMC5,PSMD4,PSMD7,PSMD12,PSMD13,PSMD6,SCRIB
7_Member	Reactome Gene Sets	R-HSA-983169	Class I MHC mediated antigen processing & presentation	-2.84241	-1.33418	15/371	5682,5685,5692,5693,5705,5710,5713,5718,5719,7064,9040,9861,22872,51128,55236	PSMA1,PSMA4,PSMB4,PSMB5,PSMC5,PSMD4,PSMD7,PSMD12,PSMD13,THOP1,UBE2M,PSMD6,SEC31A,SAR1B,UBA6
7_Member	Reactome Gene Sets	R-HSA-5688426	Deubiquitination	-2.8357	-1.33006	13/297	86,4738,5682,5685,5692,5693,5705,5710,5713,5718,5719,7874,9861	ACTL6A,NEDD8,PSMA1,PSMA4,PSMB4,PSMB5,PSMC5,PSMD4,PSMD7,PSMD12,PSMD13,USP7,PSMD6
7_Member	GO Biological Processes	GO:0043632	modification-dependent macromolecule catabolic process	-2.77	-1.27499	21/620	1642,4738,5682,5685,5692,5693,5705,5710,5713,5718,5719,6449,7874,9184,9361,9861,23392,23404,54472,55236,87178	DDB1,NEDD8,PSMA1,PSMA4,PSMB4,PSMB5,PSMC5,PSMD4,PSMD7,PSMD12,PSMD13,SGTA,USP7,BUB3,LONP1,PSMD6,ECPAS,EXOSC2,TOLLIP,UBA6,PNPT1
7_Member	GO Biological Processes	GO:0044257	cellular protein catabolic process	-2.71999	-1.23471	24/755	161,1642,3320,4738,5476,5682,5685,5692,5693,5705,5710,5713,5718,5719,6449,7874,8192,9184,9361,9861,23392,27339,54472,55236	AP2A2,DDB1,HSP90AA1,NEDD8,CTSA,PSMA1,PSMA4,PSMB4,PSMB5,PSMC5,PSMD4,PSMD7,PSMD12,PSMD13,SGTA,USP7,CLPP,BUB3,LONP1,PSMD6,ECPAS,PRPF19,TOLLIP,UBA6
7_Member	Reactome Gene Sets	R-HSA-983168	Antigen processing: Ubiquitination & Proteasome degradation	-2.68416	-1.20568	13/309	5682,5685,5692,5693,5705,5710,5713,5718,5719,7064,9040,9861,55236	PSMA1,PSMA4,PSMB4,PSMB5,PSMC5,PSMD4,PSMD7,PSMD12,PSMD13,THOP1,UBE2M,PSMD6,UBA6
7_Member	GO Biological Processes	GO:0051603	proteolysis involved in cellular protein catabolic process	-2.47151	-1.02311	22/701	1642,4738,5476,5682,5685,5692,5693,5705,5710,5713,5718,5719,6449,7874,8192,9184,9361,9861,23392,27339,54472,55236	DDB1,NEDD8,CTSA,PSMA1,PSMA4,PSMB4,PSMB5,PSMC5,PSMD4,PSMD7,PSMD12,PSMD13,SGTA,USP7,CLPP,BUB3,LONP1,PSMD6,ECPAS,PRPF19,TOLLIP,UBA6
7_Member	Reactome Gene Sets	R-HSA-449147	Signaling by Interleukins	-2.32732	-0.904739	16/462	3320,4128,5682,5685,5692,5693,5705,5710,5713,5718,5719,6175,6197,6950,9861,54472	HSP90AA1,MAOA,PSMA1,PSMA4,PSMB4,PSMB5,PSMC5,PSMD4,PSMD7,PSMD12,PSMD13,RPLP0,RPS6KA3,TCP1,PSMD6,TOLLIP
7_Member	Reactome Gene Sets	R-HSA-201681	TCF dependent signaling in response to WNT	-2.24416	-0.835706	10/233	5682,5685,5692,5693,5705,5710,5713,5718,5719,9861	PSMA1,PSMA4,PSMB4,PSMB5,PSMC5,PSMD4,PSMD7,PSMD12,PSMD13,PSMD6
7_Member	GO Biological Processes	GO:0019941	modification-dependent protein catabolic process	-2.17975	-0.779808	19/609	1642,4738,5682,5685,5692,5693,5705,5710,5713,5718,5719,6449,7874,9184,9361,9861,23392,54472,55236	DDB1,NEDD8,PSMA1,PSMA4,PSMB4,PSMB5,PSMC5,PSMD4,PSMD7,PSMD12,PSMD13,SGTA,USP7,BUB3,LONP1,PSMD6,ECPAS,TOLLIP,UBA6
7_Member	GO Biological Processes	GO:0043161	proteasome-mediated ubiquitin-dependent protein catabolic process	-2.15793	-0.762186	14/398	1642,5682,5685,5692,5693,5705,5710,5713,5718,6449,7874,9184,9861,23392	DDB1,PSMA1,PSMA4,PSMB4,PSMB5,PSMC5,PSMD4,PSMD7,PSMD12,SGTA,USP7,BUB3,PSMD6,ECPAS
7_Member	Reactome Gene Sets	R-HSA-1280218	Adaptive Immune System	-2.08439	-0.697943	22/758	161,999,3708,5476,5493,5682,5685,5692,5693,5705,5710,5713,5718,5719,5819,6712,7064,9040,9861,22872,51128,55236	AP2A2,CDH1,ITPR1,CTSA,PPL,PSMA1,PSMA4,PSMB4,PSMB5,PSMC5,PSMD4,PSMD7,PSMD12,PSMD13,NECTIN2,SPTBN2,THOP1,UBE2M,PSMD6,SEC31A,SAR1B,UBA6
8_Summary	GO Biological Processes	GO:0072657	protein localization to membrane	-13.4045	-10.2928	41/614	288,382,483,999,1363,1739,2181,2316,3320,4301,4905,5865,6124,6139,6142,6143,6161,6175,6188,6191,6218,6227,6449,6726,6729,6730,6731,6745,8417,9368,9375,9545,9631,9919,10434,10580,10959,11187,23513,26517,56889,2060,3482,8729,9980,23256	ANK3,ARF6,ATP1B3,CDH1,CPE,DLG1,ACSL3,FLNA,HSP90AA1,AFDN,NSF,RAB3B,RPL4,RPL17,RPL18A,RPL19,RPL32,RPLP0,RPS3,RPS4X,RPS17,RPS21,SGTA,SRP9,SRP54,SRP68,SRP72,SSR1,STX7,SLC9A3R1,TM9SF2,RAB3D,NUP155,SEC16A,LYPLA1,SORBS1,TMED2,PKP3,SCRIB,TIMM13,TM9SF3,EPS15,IGF2R,GBF1,DOP1B,SCFD1
8_Member	GO Biological Processes	GO:0072657	protein localization to membrane	-13.4045	-10.2928	41/614	288,382,483,999,1363,1739,2181,2316,3320,4301,4905,5865,6124,6139,6142,6143,6161,6175,6188,6191,6218,6227,6449,6726,6729,6730,6731,6745,8417,9368,9375,9545,9631,9919,10434,10580,10959,11187,23513,26517,56889	ANK3,ARF6,ATP1B3,CDH1,CPE,DLG1,ACSL3,FLNA,HSP90AA1,AFDN,NSF,RAB3B,RPL4,RPL17,RPL18A,RPL19,RPL32,RPLP0,RPS3,RPS4X,RPS17,RPS21,SGTA,SRP9,SRP54,SRP68,SRP72,SSR1,STX7,SLC9A3R1,TM9SF2,RAB3D,NUP155,SEC16A,LYPLA1,SORBS1,TMED2,PKP3,SCRIB,TIMM13,TM9SF3
8_Member	GO Biological Processes	GO:0072659	protein localization to plasma membrane	-7.25796	-5.18014	19/254	288,382,483,999,1739,2181,2316,4301,4905,5865,8417,9368,9545,9919,10434,10580,10959,11187,23513	ANK3,ARF6,ATP1B3,CDH1,DLG1,ACSL3,FLNA,AFDN,NSF,RAB3B,STX7,SLC9A3R1,RAB3D,SEC16A,LYPLA1,SORBS1,TMED2,PKP3,SCRIB
8_Member	GO Biological Processes	GO:1990778	protein localization to cell periphery	-6.03094	-4.12837	19/305	288,382,483,999,1739,2181,2316,4301,4905,5865,8417,9368,9545,9919,10434,10580,10959,11187,23513	ANK3,ARF6,ATP1B3,CDH1,DLG1,ACSL3,FLNA,AFDN,NSF,RAB3B,STX7,SLC9A3R1,RAB3D,SEC16A,LYPLA1,SORBS1,TMED2,PKP3,SCRIB
8_Member	GO Biological Processes	GO:0006892	post-Golgi vesicle-mediated transport	-5.04246	-3.25679	10/104	288,2060,2181,3482,4905,8729,9919,9980,10434,23256	ANK3,EPS15,ACSL3,IGF2R,NSF,GBF1,SEC16A,DOP1B,LYPLA1,SCFD1
8_Member	GO Biological Processes	GO:0061951	establishment of protein localization to plasma membrane	-4.32713	-2.61872	7/58	288,2181,4301,4905,9919,10434,23513	ANK3,ACSL3,AFDN,NSF,SEC16A,LYPLA1,SCRIB
8_Member	GO Biological Processes	GO:0043001	Golgi to plasma membrane protein transport	-3.3045	-1.72978	5/40	288,2181,4905,9919,10434	ANK3,ACSL3,NSF,SEC16A,LYPLA1
8_Member	GO Biological Processes	GO:0006893	Golgi to plasma membrane transport	-2.41047	-0.976563	5/63	288,2181,4905,9919,10434	ANK3,ACSL3,NSF,SEC16A,LYPLA1
8_Member	GO Biological Processes	GO:1903076	regulation of protein localization to plasma membrane	-2.34525	-0.920922	6/93	382,1739,2181,8417,10434,10580	ARF6,DLG1,ACSL3,STX7,LYPLA1,SORBS1
8_Member	GO Biological Processes	GO:0098876	vesicle-mediated transport to the plasma membrane	-2.32256	-0.902671	6/94	288,2181,4905,9919,10434,23513	ANK3,ACSL3,NSF,SEC16A,LYPLA1,SCRIB
9_Summary	KEGG Pathway	hsa00640	Propanoate metabolism	-13.2186	-10.158	12/32	18,31,593,1738,3945,4329,4594,5095,5096,8802,26275,84532,2203,4191,4200,26007,2954,2194,55276	ABAT,ACACA,BCKDHA,DLD,LDHB,ALDH6A1,MMUT,PCCA,PCCB,SUCLG1,HIBCH,ACSS1,FBP1,MDH2,ME2,TKFC,GSTZ1,FASN,PGM2
9_Member	KEGG Pathway	hsa00640	Propanoate metabolism	-13.2186	-10.158	12/32	18,31,593,1738,3945,4329,4594,5095,5096,8802,26275,84532	ABAT,ACACA,BCKDHA,DLD,LDHB,ALDH6A1,MMUT,PCCA,PCCB,SUCLG1,HIBCH,ACSS1
9_Member	KEGG Pathway	hsa01200	Carbon metabolism	-6.36048	-4.42189	12/114	1738,2203,4191,4200,4329,4594,5095,5096,8802,26007,26275,84532	DLD,FBP1,MDH2,ME2,ALDH6A1,MMUT,PCCA,PCCB,SUCLG1,TKFC,HIBCH,ACSS1
9_Member	KEGG Pathway	hsa00620	Pyruvate metabolism	-4.38917	-2.66548	6/39	31,1738,3945,4191,4200,84532	ACACA,DLD,LDHB,MDH2,ME2,ACSS1
9_Member	Reactome Gene Sets	R-HSA-71406	Pyruvate metabolism and Citric Acid (TCA) cycle	-3.53725	-1.91775	6/55	1738,2954,3945,4191,4200,8802	DLD,GSTZ1,LDHB,MDH2,ME2,SUCLG1
9_Member	GO Biological Processes	GO:0006084	acetyl-CoA metabolic process	-3.46569	-1.85398	5/37	31,1738,2194,2954,84532	ACACA,DLD,FASN,GSTZ1,ACSS1
9_Member	Reactome Gene Sets	R-HSA-71403	Citric acid cycle (TCA cycle)	-3.36875	-1.77962	4/22	1738,4191,4200,8802	DLD,MDH2,ME2,SUCLG1
9_Member	KEGG Pathway	M00011	Citrate cycle, second carbon oxidation, 2-oxoglutarate => oxaloacetate	-2.84397	-1.33428	3/14	1738,4191,8802	DLD,MDH2,SUCLG1
9_Member	KEGG Pathway	hsa_M00011	Citrate cycle, second carbon oxidation, 2-oxoglutarate => oxaloacetate	-2.84397	-1.33428	3/14	1738,4191,8802	DLD,MDH2,SUCLG1
9_Member	GO Biological Processes	GO:0006085	acetyl-CoA biosynthetic process	-2.3185	-0.900809	3/21	1738,2954,84532	DLD,GSTZ1,ACSS1
9_Member	KEGG Pathway	hsa00010	Glycolysis / Gluconeogenesis	-2.29576	-0.879718	5/67	1738,2203,3945,55276,84532	DLD,FBP1,LDHB,PGM2,ACSS1
9_Member	KEGG Pathway	M00009	Citrate cycle (TCA cycle, Krebs cycle)	-2.26014	-0.850606	3/22	1738,4191,8802	DLD,MDH2,SUCLG1
9_Member	KEGG Pathway	hsa_M00009	Citrate cycle (TCA cycle, Krebs cycle)	-2.26014	-0.850606	3/22	1738,4191,8802	DLD,MDH2,SUCLG1
10_Summary	GO Biological Processes	GO:0006403	RNA localization	-12.9286	-9.93496	25/230	1736,1977,3692,4686,5903,5976,6059,6427,6429,6950,7175,7263,7919,8570,9631,10128,10657,10694,11052,11338,23404,23636,26121,51602,87178,999,2316,3842,5905,6633,23435,5411,8890,8894,9669,10419,1739,2060,8417,23513,79084,1104,201626,5111,3190,1655,6117,6294,3337,4684,54888,55644	DKC1,EIF4E,EIF6,NCBP1,RANBP2,UPF1,ABCE1,SRSF2,SRSF4,TCP1,TPR,TST,DDX39B,KHSRP,NUP155,LRPPRC,KHDRBS1,CCT8,CPSF6,U2AF2,EXOSC2,NUP62,PRPF31,NOP58,PNPT1,CDH1,FLNA,TNPO1,RANGAP1,SNRPD2,TARDBP,PNN,EIF2B4,EIF2S2,EIF5B,PRMT5,DLG1,EPS15,STX7,SCRIB,WDR77,RCC1,PDE12,PCNA,HNRNPK,DDX5,RPA1,SAFB,DNAJB1,NCAM1,NSUN2,OSGEP
10_Member	GO Biological Processes	GO:0006403	RNA localization	-12.9286	-9.93496	25/230	1736,1977,3692,4686,5903,5976,6059,6427,6429,6950,7175,7263,7919,8570,9631,10128,10657,10694,11052,11338,23404,23636,26121,51602,87178	DKC1,EIF4E,EIF6,NCBP1,RANBP2,UPF1,ABCE1,SRSF2,SRSF4,TCP1,TPR,TST,DDX39B,KHSRP,NUP155,LRPPRC,KHDRBS1,CCT8,CPSF6,U2AF2,EXOSC2,NUP62,PRPF31,NOP58,PNPT1
10_Member	GO Biological Processes	GO:0050657	nucleic acid transport	-9.22231	-6.82026	19/193	1977,3692,4686,5903,5976,6059,6427,6429,7175,7263,7919,8570,9631,10128,10657,11052,11338,23636,87178	EIF4E,EIF6,NCBP1,RANBP2,UPF1,ABCE1,SRSF2,SRSF4,TPR,TST,DDX39B,KHSRP,NUP155,LRPPRC,KHDRBS1,CPSF6,U2AF2,NUP62,PNPT1
10_Member	GO Biological Processes	GO:0050658	RNA transport	-9.22231	-6.82026	19/193	1977,3692,4686,5903,5976,6059,6427,6429,7175,7263,7919,8570,9631,10128,10657,11052,11338,23636,87178	EIF4E,EIF6,NCBP1,RANBP2,UPF1,ABCE1,SRSF2,SRSF4,TPR,TST,DDX39B,KHSRP,NUP155,LRPPRC,KHDRBS1,CPSF6,U2AF2,NUP62,PNPT1
10_Member	GO Biological Processes	GO:0051236	establishment of RNA localization	-9.10842	-6.71683	19/196	1977,3692,4686,5903,5976,6059,6427,6429,7175,7263,7919,8570,9631,10128,10657,11052,11338,23636,87178	EIF4E,EIF6,NCBP1,RANBP2,UPF1,ABCE1,SRSF2,SRSF4,TPR,TST,DDX39B,KHSRP,NUP155,LRPPRC,KHDRBS1,CPSF6,U2AF2,NUP62,PNPT1
10_Member	GO Biological Processes	GO:0006405	RNA export from nucleus	-8.07949	-5.80105	15/136	1977,3692,4686,5903,5976,6059,6427,6429,7175,7919,9631,10657,11052,11338,23636	EIF4E,EIF6,NCBP1,RANBP2,UPF1,ABCE1,SRSF2,SRSF4,TPR,DDX39B,NUP155,KHDRBS1,CPSF6,U2AF2,NUP62
10_Member	GO Biological Processes	GO:0015931	nucleobase-containing compound transport	-7.68127	-5.51368	19/239	1977,3692,4686,5903,5976,6059,6427,6429,7175,7263,7919,8570,9631,10128,10657,11052,11338,23636,87178	EIF4E,EIF6,NCBP1,RANBP2,UPF1,ABCE1,SRSF2,SRSF4,TPR,TST,DDX39B,KHSRP,NUP155,LRPPRC,KHDRBS1,CPSF6,U2AF2,NUP62,PNPT1
10_Member	GO Biological Processes	GO:0071166	ribonucleoprotein complex localization	-7.49085	-5.36531	14/129	1977,3692,4686,5903,5976,6059,6427,6429,7175,7919,9631,11338,23636,26121	EIF4E,EIF6,NCBP1,RANBP2,UPF1,ABCE1,SRSF2,SRSF4,TPR,DDX39B,NUP155,U2AF2,NUP62,PRPF31
10_Member	GO Biological Processes	GO:0006913	nucleocytoplasmic transport	-6.91364	-4.88334	21/323	999,1977,2316,3692,3842,4686,5903,5905,5976,6059,6427,6429,6633,7175,7919,9631,10657,11052,11338,23435,23636	CDH1,EIF4E,FLNA,EIF6,TNPO1,NCBP1,RANBP2,RANGAP1,UPF1,ABCE1,SRSF2,SRSF4,SNRPD2,TPR,DDX39B,NUP155,KHDRBS1,CPSF6,U2AF2,TARDBP,NUP62
10_Member	GO Biological Processes	GO:0051169	nuclear transport	-6.84629	-4.84006	21/326	999,1977,2316,3692,3842,4686,5903,5905,5976,6059,6427,6429,6633,7175,7919,9631,10657,11052,11338,23435,23636	CDH1,EIF4E,FLNA,EIF6,TNPO1,NCBP1,RANBP2,RANGAP1,UPF1,ABCE1,SRSF2,SRSF4,SNRPD2,TPR,DDX39B,NUP155,KHDRBS1,CPSF6,U2AF2,TARDBP,NUP62
10_Member	GO Biological Processes	GO:0051168	nuclear export	-6.78103	-4.78531	16/194	1977,3692,4686,5903,5905,5976,6059,6427,6429,7175,7919,9631,10657,11052,11338,23636	EIF4E,EIF6,NCBP1,RANBP2,RANGAP1,UPF1,ABCE1,SRSF2,SRSF4,TPR,DDX39B,NUP155,KHDRBS1,CPSF6,U2AF2,NUP62
10_Member	GO Biological Processes	GO:0071426	ribonucleoprotein complex export from nucleus	-6.65783	-4.68439	13/128	1977,3692,4686,5903,5976,6059,6427,6429,7175,7919,9631,11338,23636	EIF4E,EIF6,NCBP1,RANBP2,UPF1,ABCE1,SRSF2,SRSF4,TPR,DDX39B,NUP155,U2AF2,NUP62
10_Member	KEGG Pathway	hsa03013	RNA transport	-5.96979	-4.07553	14/171	1977,4686,5411,5903,5905,5976,7175,7919,8890,8894,9631,9669,10419,23636	EIF4E,NCBP1,PNN,RANBP2,RANGAP1,UPF1,TPR,DDX39B,EIF2B4,EIF2S2,NUP155,EIF5B,PRMT5,NUP62
10_Member	GO Biological Processes	GO:0031503	protein-containing complex localization	-5.93962	-4.05639	18/280	1739,1977,2060,3692,3842,4686,5903,5976,6059,6427,6429,7175,7919,8417,9631,11338,23513,23636	DLG1,EIF4E,EPS15,EIF6,TNPO1,NCBP1,RANBP2,UPF1,ABCE1,SRSF2,SRSF4,TPR,DDX39B,STX7,NUP155,U2AF2,SCRIB,NUP62
10_Member	Reactome Gene Sets	R-HSA-72202	Transport of Mature Transcript to Cytoplasm	-5.89062	-4.01251	10/84	1977,4686,5903,6427,6429,7175,7919,9631,11338,23636	EIF4E,NCBP1,RANBP2,SRSF2,SRSF4,TPR,DDX39B,NUP155,U2AF2,NUP62
10_Member	GO Biological Processes	GO:0051028	mRNA transport	-5.86345	-3.9877	13/150	1977,4686,5903,5976,6427,6429,7175,7919,8570,9631,10128,11338,23636	EIF4E,NCBP1,RANBP2,UPF1,SRSF2,SRSF4,TPR,DDX39B,KHSRP,NUP155,LRPPRC,U2AF2,NUP62
10_Member	GO Biological Processes	GO:0006611	protein export from nucleus	-5.70412	-3.84765	14/180	1977,3692,4686,5903,5905,5976,6059,6427,6429,7175,7919,9631,11338,23636	EIF4E,EIF6,NCBP1,RANBP2,RANGAP1,UPF1,ABCE1,SRSF2,SRSF4,TPR,DDX39B,NUP155,U2AF2,NUP62
10_Member	GO Biological Processes	GO:0006406	mRNA export from nucleus	-5.6573	-3.80828	11/110	1977,4686,5903,5976,6427,6429,7175,7919,9631,11338,23636	EIF4E,NCBP1,RANBP2,UPF1,SRSF2,SRSF4,TPR,DDX39B,NUP155,U2AF2,NUP62
10_Member	GO Biological Processes	GO:0071427	mRNA-containing ribonucleoprotein complex export from nucleus	-5.6573	-3.80828	11/110	1977,4686,5903,5976,6427,6429,7175,7919,9631,11338,23636	EIF4E,NCBP1,RANBP2,UPF1,SRSF2,SRSF4,TPR,DDX39B,NUP155,U2AF2,NUP62
10_Member	Reactome Gene Sets	R-HSA-191859	snRNP Assembly	-5.61318	-3.76939	8/53	4686,5903,6633,7175,9631,10419,23636,79084	NCBP1,RANBP2,SNRPD2,TPR,NUP155,PRMT5,NUP62,WDR77
10_Member	Reactome Gene Sets	R-HSA-194441	Metabolism of non-coding RNA	-5.61318	-3.76939	8/53	4686,5903,6633,7175,9631,10419,23636,79084	NCBP1,RANBP2,SNRPD2,TPR,NUP155,PRMT5,NUP62,WDR77
10_Member	Reactome Gene Sets	R-HSA-159236	Transport of Mature mRNA derived from an Intron-Containing Transcript	-5.38743	-3.56152	9/75	4686,5903,6427,6429,7175,7919,9631,11338,23636	NCBP1,RANBP2,SRSF2,SRSF4,TPR,DDX39B,NUP155,U2AF2,NUP62
10_Member	Reactome Gene Sets	R-HSA-159227	Transport of the SLBP independent Mature mRNA	-4.74372	-2.98895	6/34	1977,4686,5903,7175,9631,23636	EIF4E,NCBP1,RANBP2,TPR,NUP155,NUP62
10_Member	Reactome Gene Sets	R-HSA-165054	Rev-mediated nuclear export of HIV RNA	-4.74372	-2.98895	6/34	1104,5903,5905,7175,9631,23636	RCC1,RANBP2,RANGAP1,TPR,NUP155,NUP62
10_Member	Reactome Gene Sets	R-HSA-159230	Transport of the SLBP Dependant Mature mRNA	-4.66812	-2.92396	6/35	1977,4686,5903,7175,9631,23636	EIF4E,NCBP1,RANBP2,TPR,NUP155,NUP62
10_Member	Reactome Gene Sets	R-HSA-177243	Interactions of Rev with host cellular proteins	-4.595	-2.85663	6/36	1104,5903,5905,7175,9631,23636	RCC1,RANBP2,RANGAP1,TPR,NUP155,NUP62
10_Member	Reactome Gene Sets	R-HSA-1169410	Antiviral mechanism by IFN-stimulated genes	-4.26741	-2.56959	8/80	1977,2316,5903,6059,7175,9631,23636,201626	EIF4E,FLNA,RANBP2,ABCE1,TPR,NUP155,NUP62,PDE12
10_Member	Reactome Gene Sets	R-HSA-159231	Transport of Mature mRNA Derived from an Intronless Transcript	-4.262	-2.56627	6/41	1977,4686,5903,7175,9631,23636	EIF4E,NCBP1,RANBP2,TPR,NUP155,NUP62
10_Member	Reactome Gene Sets	R-HSA-159234	Transport of Mature mRNAs Derived from Intronless Transcripts	-4.20111	-2.50849	6/42	1977,4686,5903,7175,9631,23636	EIF4E,NCBP1,RANBP2,TPR,NUP155,NUP62
10_Member	Reactome Gene Sets	R-HSA-4615885	SUMOylation of DNA replication proteins	-4.02818	-2.35181	6/45	5111,5903,5905,7175,9631,23636	PCNA,RANBP2,RANGAP1,TPR,NUP155,NUP62
10_Member	Reactome Gene Sets	R-HSA-4570464	SUMOylation of RNA binding proteins	-3.92027	-2.25762	6/47	3190,5903,7175,9631,23636,51602	HNRNPK,RANBP2,TPR,NUP155,NUP62,NOP58
10_Member	Reactome Gene Sets	R-HSA-180746	Nuclear import of Rev protein	-3.70614	-2.05866	5/33	1104,5903,7175,9631,23636	RCC1,RANBP2,TPR,NUP155,NUP62
10_Member	Reactome Gene Sets	R-HSA-3108232	SUMO E3 ligases SUMOylate target proteins	-3.62124	-1.98752	11/182	1655,3190,5111,5903,5905,6117,6294,7175,9631,23636,51602	DDX5,HNRNPK,PCNA,RANBP2,RANGAP1,RPA1,SAFB,TPR,NUP155,NUP62,NOP58
10_Member	Reactome Gene Sets	R-HSA-2990846	SUMOylation	-3.5001	-1.88494	11/188	1655,3190,5111,5903,5905,6117,6294,7175,9631,23636,51602	DDX5,HNRNPK,PCNA,RANBP2,RANGAP1,RPA1,SAFB,TPR,NUP155,NUP62,NOP58
10_Member	Reactome Gene Sets	R-HSA-3371453	Regulation of HSF1-mediated heat shock response	-3.00503	-1.4745	6/69	3337,5903,6117,7175,9631,23636	DNAJB1,RANBP2,RPA1,TPR,NUP155,NUP62
10_Member	Reactome Gene Sets	R-HSA-168271	Transport of Ribonucleoproteins into the Host Nucleus	-2.78614	-1.28916	4/31	5903,7175,9631,23636	RANBP2,TPR,NUP155,NUP62
10_Member	Reactome Gene Sets	R-HSA-168333	NEP/NS2 Interacts with the Cellular Export Machinery	-2.78614	-1.28916	4/31	5903,7175,9631,23636	RANBP2,TPR,NUP155,NUP62
10_Member	Reactome Gene Sets	R-HSA-170822	Regulation of Glucokinase by Glucokinase Regulatory Protein	-2.78614	-1.28916	4/31	5903,7175,9631,23636	RANBP2,TPR,NUP155,NUP62
10_Member	Reactome Gene Sets	R-HSA-168274	Export of Viral Ribonucleoproteins from Nucleus	-2.68333	-1.20568	4/33	5903,7175,9631,23636	RANBP2,TPR,NUP155,NUP62
10_Member	Reactome Gene Sets	R-HSA-180910	Vpr-mediated nuclear import of PICs	-2.68333	-1.20568	4/33	5903,7175,9631,23636	RANBP2,TPR,NUP155,NUP62
10_Member	Reactome Gene Sets	R-HSA-4085377	SUMOylation of SUMOylation proteins	-2.63461	-1.16926	4/34	5903,7175,9631,23636	RANBP2,TPR,NUP155,NUP62
10_Member	Reactome Gene Sets	R-HSA-3301854	Nuclear Pore Complex (NPC) Disassembly	-2.58755	-1.12841	4/35	5903,7175,9631,23636	RANBP2,TPR,NUP155,NUP62
10_Member	Reactome Gene Sets	R-HSA-176033	Interactions of Vpr with host cellular proteins	-2.54203	-1.0841	4/36	5903,7175,9631,23636	RANBP2,TPR,NUP155,NUP62
10_Member	Reactome Gene Sets	R-HSA-3232142	SUMOylation of ubiquitinylation proteins	-2.4553	-1.00867	4/38	5903,7175,9631,23636	RANBP2,TPR,NUP155,NUP62
10_Member	Reactome Gene Sets	R-HSA-168276	NS1 Mediated Effects on Host Pathways	-2.3738	-0.946675	4/40	5903,7175,9631,23636	RANBP2,TPR,NUP155,NUP62
10_Member	Reactome Gene Sets	R-HSA-168253	Host Interactions with Influenza Factors	-2.29699	-0.880397	4/42	5903,7175,9631,23636	RANBP2,TPR,NUP155,NUP62
10_Member	Reactome Gene Sets	R-HSA-168325	Viral Messenger RNA Synthesis	-2.2602	-0.850606	4/43	5903,7175,9631,23636	RANBP2,TPR,NUP155,NUP62
10_Member	Reactome Gene Sets	R-HSA-913531	Interferon Signaling	-2.21265	-0.809005	9/199	1977,2316,4684,5903,6059,7175,9631,23636,201626	EIF4E,FLNA,NCAM1,RANBP2,ABCE1,TPR,NUP155,NUP62,PDE12
10_Member	Reactome Gene Sets	R-HSA-1169408	ISG15 antiviral mechanism	-2.16381	-0.767542	5/72	1977,5903,7175,9631,23636	EIF4E,RANBP2,TPR,NUP155,NUP62
10_Member	Reactome Gene Sets	R-HSA-162599	Late Phase of HIV Life Cycle	-2.06737	-0.682457	7/139	1104,4686,5903,5905,7175,9631,23636	RCC1,NCBP1,RANBP2,RANGAP1,TPR,NUP155,NUP62
10_Member	Reactome Gene Sets	R-HSA-72306	tRNA processing	-2.05353	-0.673034	6/107	5903,7175,9631,23636,54888,55644	RANBP2,TPR,NUP155,NUP62,NSUN2,OSGEP
10_Member	Reactome Gene Sets	R-HSA-3108214	SUMOylation of DNA damage response and repair proteins	-2.0429	-0.666557	5/77	5903,6117,7175,9631,23636	RANBP2,RPA1,TPR,NUP155,NUP62
11_Summary	GO Biological Processes	GO:0017144	drug metabolic process	-12.2522	-9.36772	45/789	18,132,353,498,622,1329,1738,2180,2203,2954,3320,3692,4128,4191,4200,4357,4594,4695,4704,4714,4722,5019,5095,5096,5831,5832,6342,8566,8570,8802,10165,22978,23474,51074,54205,55907,56922,58472,58478,64087,65263,80150,84532,201626,548596	ABAT,ADK,APRT,ATP5F1A,BDH1,COX5B,DLD,ACSL1,FBP1,GSTZ1,HSP90AA1,EIF6,MAOA,MDH2,ME2,MPST,MMUT,NDUFA2,NDUFA9,NDUFB8,NDUFS3,OXCT1,PCCA,PCCB,PYCR1,ALDH18A1,SCP2,PDXK,KHSRP,SUCLG1,SLC25A13,NT5C2,ETHE1,APIP,CYCS,CMAS,MCCC1,SQOR,ENOPH1,MCCC2,PYCR3,ASRGL1,ACSS1,PDE12,CKMT1A
11_Member	GO Biological Processes	GO:0017144	drug metabolic process	-12.2522	-9.36772	45/789	18,132,353,498,622,1329,1738,2180,2203,2954,3320,3692,4128,4191,4200,4357,4594,4695,4704,4714,4722,5019,5095,5096,5831,5832,6342,8566,8570,8802,10165,22978,23474,51074,54205,55907,56922,58472,58478,64087,65263,80150,84532,201626,548596	ABAT,ADK,APRT,ATP5F1A,BDH1,COX5B,DLD,ACSL1,FBP1,GSTZ1,HSP90AA1,EIF6,MAOA,MDH2,ME2,MPST,MMUT,NDUFA2,NDUFA9,NDUFB8,NDUFS3,OXCT1,PCCA,PCCB,PYCR1,ALDH18A1,SCP2,PDXK,KHSRP,SUCLG1,SLC25A13,NT5C2,ETHE1,APIP,CYCS,CMAS,MCCC1,SQOR,ENOPH1,MCCC2,PYCR3,ASRGL1,ACSS1,PDE12,CKMT1A
12_Summary	GO Biological Processes	GO:0044282	small molecule catabolic process	-11.7323	-8.93497	32/432	18,36,549,587,593,622,1376,1384,1632,2639,2720,2954,2990,3612,4329,4357,4860,5019,6342,7263,10455,25828,26007,26275,27034,51181,55268,55276,55347,56922,64087,80150,31,1066,1738,2180,2181,2194,2203,2879,3692,3945,4200,5095,5096,6296,10434,51144,55198,84532,4594,6576,2517,5050,23042,23646,84681,5476,9967,51128	ABAT,ACADSB,AUH,BCAT2,BCKDHA,BDH1,CPT2,CRAT,ECI1,GCDH,GLB1,GSTZ1,GUSB,IMPA1,ALDH6A1,MPST,PNP,OXCT1,SCP2,TST,ECI2,TXN2,TKFC,HIBCH,ACAD8,DCXR,ECHDC2,PGM2,ABHD10,MCCC1,MCCC2,ASRGL1,ACACA,CES1,DLD,ACSL1,ACSL3,FASN,FBP1,GPX4,EIF6,LDHB,ME2,PCCA,PCCB,ACSM3,LYPLA1,HSD17B12,APPL2,ACSS1,MMUT,SLC25A1,FUCA1,PAFAH1B3,PDXDC1,PLD3,HINT2,CTSA,THRAP3,SAR1B
12_Member	GO Biological Processes	GO:0044282	small molecule catabolic process	-11.7323	-8.93497	32/432	18,36,549,587,593,622,1376,1384,1632,2639,2720,2954,2990,3612,4329,4357,4860,5019,6342,7263,10455,25828,26007,26275,27034,51181,55268,55276,55347,56922,64087,80150	ABAT,ACADSB,AUH,BCAT2,BCKDHA,BDH1,CPT2,CRAT,ECI1,GCDH,GLB1,GSTZ1,GUSB,IMPA1,ALDH6A1,MPST,PNP,OXCT1,SCP2,TST,ECI2,TXN2,TKFC,HIBCH,ACAD8,DCXR,ECHDC2,PGM2,ABHD10,MCCC1,MCCC2,ASRGL1
12_Member	GO Biological Processes	GO:0016054	organic acid catabolic process	-11.5401	-8.79239	25/265	18,36,549,587,593,1376,1384,1632,2639,2954,2990,4329,4357,6342,7263,10455,25828,26275,27034,51181,55268,55347,56922,64087,80150	ABAT,ACADSB,AUH,BCAT2,BCKDHA,CPT2,CRAT,ECI1,GCDH,GSTZ1,GUSB,ALDH6A1,MPST,SCP2,TST,ECI2,TXN2,HIBCH,ACAD8,DCXR,ECHDC2,ABHD10,MCCC1,MCCC2,ASRGL1
12_Member	GO Biological Processes	GO:0046395	carboxylic acid catabolic process	-11.5401	-8.79239	25/265	18,36,549,587,593,1376,1384,1632,2639,2954,2990,4329,4357,6342,7263,10455,25828,26275,27034,51181,55268,55347,56922,64087,80150	ABAT,ACADSB,AUH,BCAT2,BCKDHA,CPT2,CRAT,ECI1,GCDH,GSTZ1,GUSB,ALDH6A1,MPST,SCP2,TST,ECI2,TXN2,HIBCH,ACAD8,DCXR,ECHDC2,ABHD10,MCCC1,MCCC2,ASRGL1
12_Member	GO Biological Processes	GO:0032787	monocarboxylic acid metabolic process	-9.98867	-7.48571	35/594	18,31,36,549,1066,1376,1384,1632,1738,2180,2181,2194,2203,2639,2879,2954,3692,3945,4200,5095,5096,6296,6342,10434,10455,26275,51144,51181,55198,55268,55347,56922,64087,80150,84532	ABAT,ACACA,ACADSB,AUH,CES1,CPT2,CRAT,ECI1,DLD,ACSL1,ACSL3,FASN,FBP1,GCDH,GPX4,GSTZ1,EIF6,LDHB,ME2,PCCA,PCCB,ACSM3,SCP2,LYPLA1,ECI2,HIBCH,HSD17B12,DCXR,APPL2,ECHDC2,ABHD10,MCCC1,MCCC2,ASRGL1,ACSS1
12_Member	GO Biological Processes	GO:0006631	fatty acid metabolic process	-7.79967	-5.60107	24/370	31,36,549,1066,1376,1384,1632,1738,2180,2181,2194,2639,2879,2954,3692,6296,6342,10434,10455,26275,51144,55198,55268,84532	ACACA,ACADSB,AUH,CES1,CPT2,CRAT,ECI1,DLD,ACSL1,ACSL3,FASN,GCDH,GPX4,GSTZ1,EIF6,ACSM3,SCP2,LYPLA1,ECI2,HIBCH,HSD17B12,APPL2,ECHDC2,ACSS1
12_Member	Reactome Gene Sets	R-HSA-8978868	Fatty acid metabolism	-7.33467	-5.23628	16/177	31,1376,1384,1632,2180,2181,2194,2879,4594,5095,5096,6296,6342,6576,10455,51144	ACACA,CPT2,CRAT,ECI1,ACSL1,ACSL3,FASN,GPX4,MMUT,PCCA,PCCB,ACSM3,SCP2,SLC25A1,ECI2,HSD17B12
12_Member	GO Biological Processes	GO:0072329	monocarboxylic acid catabolic process	-5.854	-3.98374	12/127	18,549,1376,1384,1632,2639,6342,10455,26275,51181,55268,80150	ABAT,AUH,CPT2,CRAT,ECI1,GCDH,SCP2,ECI2,HIBCH,DCXR,ECHDC2,ASRGL1
12_Member	GO Biological Processes	GO:0006635	fatty acid beta-oxidation	-5.53743	-3.70013	9/72	549,1376,1384,1632,2639,6342,10455,26275,55268	AUH,CPT2,CRAT,ECI1,GCDH,SCP2,ECI2,HIBCH,ECHDC2
12_Member	GO Biological Processes	GO:0019395	fatty acid oxidation	-5.23474	-3.42942	10/99	549,1376,1384,1632,2639,6342,10455,26275,55198,55268	AUH,CPT2,CRAT,ECI1,GCDH,SCP2,ECI2,HIBCH,APPL2,ECHDC2
12_Member	GO Biological Processes	GO:0034440	lipid oxidation	-5.15643	-3.35908	10/101	549,1376,1384,1632,2639,6342,10455,26275,55198,55268	AUH,CPT2,CRAT,ECI1,GCDH,SCP2,ECI2,HIBCH,APPL2,ECHDC2
12_Member	GO Biological Processes	GO:0009062	fatty acid catabolic process	-4.23048	-2.53579	9/104	549,1376,1384,1632,2639,6342,10455,26275,55268	AUH,CPT2,CRAT,ECI1,GCDH,SCP2,ECI2,HIBCH,ECHDC2
12_Member	GO Biological Processes	GO:0016042	lipid catabolic process	-3.42606	-1.8287	15/325	549,1066,1376,1384,1632,2517,2639,5050,6342,10455,23042,23646,26275,55268,84681	AUH,CES1,CPT2,CRAT,ECI1,FUCA1,GCDH,PAFAH1B3,SCP2,ECI2,PDXDC1,PLD3,HIBCH,ECHDC2,HINT2
12_Member	GO Biological Processes	GO:0044242	cellular lipid catabolic process	-3.06363	-1.52155	11/212	549,1376,1384,1632,2517,2639,6342,10455,23042,26275,55268	AUH,CPT2,CRAT,ECI1,FUCA1,GCDH,SCP2,ECI2,PDXDC1,HIBCH,ECHDC2
12_Member	GO Biological Processes	GO:0033540	fatty acid beta-oxidation using acyl-CoA oxidase	-2.7524	-1.26326	3/15	1384,6342,10455	CRAT,SCP2,ECI2
12_Member	Reactome Gene Sets	R-HSA-556833	Metabolism of lipids	-2.52972	-1.07359	23/737	31,622,1376,1384,1632,2180,2181,2194,2720,2879,4594,5019,5095,5096,5476,6296,6342,6576,9967,10455,23646,51128,51144	ACACA,BDH1,CPT2,CRAT,ECI1,ACSL1,ACSL3,FASN,GLB1,GPX4,MMUT,OXCT1,PCCA,PCCB,CTSA,ACSM3,SCP2,SLC25A1,THRAP3,ECI2,PLD3,SAR1B,HSD17B12
13_Summary	Reactome Gene Sets	R-HSA-379724	tRNA Aminoacylation	-11.5934	-8.82163	12/42	3376,3735,4141,4677,5859,6897,9255,27068,51520,55157,55699,57505,23404,54888,55644	IARS,KARS,MARS,NARS,QARS,TARS,AIMP1,PPA2,LARS,DARS2,IARS2,AARS2,EXOSC2,NSUN2,OSGEP
13_Member	Reactome Gene Sets	R-HSA-379724	tRNA Aminoacylation	-11.5934	-8.82163	12/42	3376,3735,4141,4677,5859,6897,9255,27068,51520,55157,55699,57505	IARS,KARS,MARS,NARS,QARS,TARS,AIMP1,PPA2,LARS,DARS2,IARS2,AARS2
13_Member	GO Biological Processes	GO:0006418	tRNA aminoacylation for protein translation	-11.1978	-8.50514	12/45	3376,3735,4141,4677,5859,6897,9255,27068,51520,55157,55699,57505	IARS,KARS,MARS,NARS,QARS,TARS,AIMP1,PPA2,LARS,DARS2,IARS2,AARS2
13_Member	GO Biological Processes	GO:0043039	tRNA aminoacylation	-10.8329	-8.23309	12/48	3376,3735,4141,4677,5859,6897,9255,27068,51520,55157,55699,57505	IARS,KARS,MARS,NARS,QARS,TARS,AIMP1,PPA2,LARS,DARS2,IARS2,AARS2
13_Member	GO Biological Processes	GO:0043038	amino acid activation	-10.7174	-8.12584	12/49	3376,3735,4141,4677,5859,6897,9255,27068,51520,55157,55699,57505	IARS,KARS,MARS,NARS,QARS,TARS,AIMP1,PPA2,LARS,DARS2,IARS2,AARS2
13_Member	Reactome Gene Sets	R-HSA-379716	Cytosolic tRNA aminoacylation	-8.51199	-6.17839	8/24	3376,3735,4141,4677,5859,6897,9255,51520	IARS,KARS,MARS,NARS,QARS,TARS,AIMP1,LARS
13_Member	CORUM	CORUM:3040	Multisynthetase complex	-8.0677	-5.79715	6/11	3376,3735,4141,5859,9255,51520	IARS,KARS,MARS,QARS,AIMP1,LARS
13_Member	Reactome Gene Sets	R-HSA-2408517	SeMet incorporation into proteins	-8.0677	-5.79715	6/11	3376,3735,4141,5859,9255,51520	IARS,KARS,MARS,QARS,AIMP1,LARS
13_Member	KEGG Pathway	hsa00970	Aminoacyl-tRNA biosynthesis	-6.89253	-4.87551	10/66	3376,3735,4141,4677,5859,6897,51520,55157,55699,57505	IARS,KARS,MARS,NARS,QARS,TARS,LARS,DARS2,IARS2,AARS2
13_Member	GO Biological Processes	GO:0006399	tRNA metabolic process	-6.26951	-4.3481	15/186	3376,3735,4141,4677,5859,6897,9255,23404,27068,51520,54888,55157,55644,55699,57505	IARS,KARS,MARS,NARS,QARS,TARS,AIMP1,EXOSC2,PPA2,LARS,NSUN2,DARS2,OSGEP,IARS2,AARS2
13_Member	Reactome Gene Sets	R-HSA-379726	Mitochondrial tRNA aminoacylation	-6.05884	-4.15459	6/21	3735,5859,27068,55157,55699,57505	KARS,QARS,PPA2,DARS2,IARS2,AARS2
13_Member	GO Biological Processes	GO:0106074	aminoacyl-tRNA metabolism involved in translational fidelity	-3.05196	-1.51641	3/12	3376,51520,55699	IARS,LARS,IARS2
13_Member	GO Biological Processes	GO:0006450	regulation of translational fidelity	-2.51471	-1.06157	3/18	3376,51520,55699	IARS,LARS,IARS2
14_Summary	GO Biological Processes	GO:0044403	symbiont process	-10.5874	-8.0039	42/784	161,999,1104,1500,1642,1655,1739,1803,1977,2060,3190,3329,3735,3842,3856,4684,5111,5685,5692,5693,5819,5903,5976,6059,6449,6780,6950,7094,7175,7874,7919,8729,9631,10111,23435,23513,23636,27044,51386,51606,81876,201626	AP2A2,CDH1,RCC1,CTNND1,DDB1,DDX5,DLG1,DPP4,EIF4E,EPS15,HNRNPK,HSPD1,KARS,TNPO1,KRT8,NCAM1,PCNA,PSMA4,PSMB4,PSMB5,NECTIN2,RANBP2,UPF1,ABCE1,SGTA,STAU1,TCP1,TLN1,TPR,USP7,DDX39B,GBF1,NUP155,RAD50,TARDBP,SCRIB,NUP62,SND1,EIF3L,ATP6V1H,RAB1B,PDE12
14_Member	GO Biological Processes	GO:0044403	symbiont process	-10.5874	-8.0039	42/784	161,999,1104,1500,1642,1655,1739,1803,1977,2060,3190,3329,3735,3842,3856,4684,5111,5685,5692,5693,5819,5903,5976,6059,6449,6780,6950,7094,7175,7874,7919,8729,9631,10111,23435,23513,23636,27044,51386,51606,81876,201626	AP2A2,CDH1,RCC1,CTNND1,DDB1,DDX5,DLG1,DPP4,EIF4E,EPS15,HNRNPK,HSPD1,KARS,TNPO1,KRT8,NCAM1,PCNA,PSMA4,PSMB4,PSMB5,NECTIN2,RANBP2,UPF1,ABCE1,SGTA,STAU1,TCP1,TLN1,TPR,USP7,DDX39B,GBF1,NUP155,RAD50,TARDBP,SCRIB,NUP62,SND1,EIF3L,ATP6V1H,RAB1B,PDE12
14_Member	GO Biological Processes	GO:0016032	viral process	-9.4131	-6.97805	38/721	161,1104,1642,1655,1739,1803,1977,2060,3190,3329,3735,3842,3856,4684,5111,5685,5692,5693,5819,5903,5976,6059,6449,6780,7094,7175,7874,8729,9631,10111,23435,23513,23636,27044,51386,51606,81876,201626	AP2A2,RCC1,DDB1,DDX5,DLG1,DPP4,EIF4E,EPS15,HNRNPK,HSPD1,KARS,TNPO1,KRT8,NCAM1,PCNA,PSMA4,PSMB4,PSMB5,NECTIN2,RANBP2,UPF1,ABCE1,SGTA,STAU1,TLN1,TPR,USP7,GBF1,NUP155,RAD50,TARDBP,SCRIB,NUP62,SND1,EIF3L,ATP6V1H,RAB1B,PDE12
15_Summary	GO Biological Processes	GO:0048193	Golgi vesicle transport	-9.16036	-6.76357	26/369	288,372,400,2060,2181,2801,2802,3482,4905,6712,8729,9919,9980,10079,10434,10483,10959,11316,22818,22872,23256,51128,56681,57222,81876,375056,2517,2673,2720,4351,5238,5476,6675,55907,23513,161,382,1362,2799,4738,5050,5874,7163,9318,3320,2773,5819,8417,1739,3692,5865,5903,6059,9368,9545,10128,23636	ANK3,ARCN1,ARL1,EPS15,ACSL3,GOLGA2,GOLGA3,IGF2R,NSF,SPTBN2,GBF1,SEC16A,DOP1B,ATP9A,LYPLA1,SEC23B,TMED2,COPE,COPZ1,SEC31A,SCFD1,SAR1B,SAR1A,ERGIC1,RAB1B,MIA3,FUCA1,GFPT1,GLB1,MPI,PGM3,CTSA,UAP1,CMAS,SCRIB,AP2A2,ARF6,CPD,GNS,NEDD8,PAFAH1B3,RAB27B,TPD52,COPS2,HSP90AA1,GNAI3,NECTIN2,STX7,DLG1,EIF6,RAB3B,RANBP2,ABCE1,SLC9A3R1,RAB3D,LRPPRC,NUP62
15_Member	GO Biological Processes	GO:0048193	Golgi vesicle transport	-9.16036	-6.76357	26/369	288,372,400,2060,2181,2801,2802,3482,4905,6712,8729,9919,9980,10079,10434,10483,10959,11316,22818,22872,23256,51128,56681,57222,81876,375056	ANK3,ARCN1,ARL1,EPS15,ACSL3,GOLGA2,GOLGA3,IGF2R,NSF,SPTBN2,GBF1,SEC16A,DOP1B,ATP9A,LYPLA1,SEC23B,TMED2,COPE,COPZ1,SEC31A,SCFD1,SAR1B,SAR1A,ERGIC1,RAB1B,MIA3
15_Member	Reactome Gene Sets	R-HSA-446203	Asparagine N-linked glycosylation	-8.75777	-6.3913	23/304	288,372,2517,2673,2720,2801,4351,4905,5238,5476,6675,6712,8729,9919,10959,11316,22818,22872,23256,51128,55907,81876,375056	ANK3,ARCN1,FUCA1,GFPT1,GLB1,GOLGA2,MPI,NSF,PGM3,CTSA,UAP1,SPTBN2,GBF1,SEC16A,TMED2,COPE,COPZ1,SEC31A,SCFD1,SAR1B,CMAS,RAB1B,MIA3
15_Member	GO Biological Processes	GO:0048194	Golgi vesicle budding	-8.10316	-5.82033	12/80	2801,4905,8729,9919,10483,10959,22872,23256,51128,56681,81876,375056	GOLGA2,NSF,GBF1,SEC16A,SEC23B,TMED2,SEC31A,SCFD1,SAR1B,SAR1A,RAB1B,MIA3
15_Member	GO Biological Processes	GO:0006888	ER to Golgi vesicle-mediated transport	-7.62341	-5.45984	18/216	288,372,2801,4905,6712,8729,9919,10483,10959,11316,22818,22872,23256,51128,56681,57222,81876,375056	ANK3,ARCN1,GOLGA2,NSF,SPTBN2,GBF1,SEC16A,SEC23B,TMED2,COPE,COPZ1,SEC31A,SCFD1,SAR1B,SAR1A,ERGIC1,RAB1B,MIA3
15_Member	GO Biological Processes	GO:0090114	COPII-coated vesicle budding	-7.56267	-5.41706	11/72	2801,4905,9919,10483,10959,22872,23256,51128,56681,81876,375056	GOLGA2,NSF,SEC16A,SEC23B,TMED2,SEC31A,SCFD1,SAR1B,SAR1A,RAB1B,MIA3
15_Member	Reactome Gene Sets	R-HSA-199977	ER to Golgi Anterograde Transport	-7.34507	-5.24404	15/154	288,372,2801,4905,6712,8729,9919,10959,11316,22818,22872,23256,51128,81876,375056	ANK3,ARCN1,GOLGA2,NSF,SPTBN2,GBF1,SEC16A,TMED2,COPE,COPZ1,SEC31A,SCFD1,SAR1B,RAB1B,MIA3
15_Member	Reactome Gene Sets	R-HSA-948021	Transport to the Golgi and subsequent modification	-7.0662	-5.01985	16/185	288,372,2517,2801,4905,6712,8729,9919,10959,11316,22818,22872,23256,51128,81876,375056	ANK3,ARCN1,FUCA1,GOLGA2,NSF,SPTBN2,GBF1,SEC16A,TMED2,COPE,COPZ1,SEC31A,SCFD1,SAR1B,RAB1B,MIA3
15_Member	GO Biological Processes	GO:0006900	vesicle budding from membrane	-6.89457	-4.87551	12/102	2801,4905,8729,9919,10483,10959,22872,23256,51128,56681,81876,375056	GOLGA2,NSF,GBF1,SEC16A,SEC23B,TMED2,SEC31A,SCFD1,SAR1B,SAR1A,RAB1B,MIA3
15_Member	GO Biological Processes	GO:0006901	vesicle coating	-6.64386	-4.67239	10/70	2801,4905,8729,9919,10959,22872,23256,51128,56681,81876	GOLGA2,NSF,GBF1,SEC16A,TMED2,SEC31A,SCFD1,SAR1B,SAR1A,RAB1B
15_Member	GO Biological Processes	GO:0048199	vesicle targeting, to, from or within Golgi	-6.4115	-4.46299	10/74	2801,4905,8729,9919,10959,22872,23256,51128,56681,81876	GOLGA2,NSF,GBF1,SEC16A,TMED2,SEC31A,SCFD1,SAR1B,SAR1A,RAB1B
15_Member	GO Biological Processes	GO:0006903	vesicle targeting	-6.39291	-4.44811	11/93	2801,4905,8729,9919,10959,22872,23256,23513,51128,56681,81876	GOLGA2,NSF,GBF1,SEC16A,TMED2,SEC31A,SCFD1,SCRIB,SAR1B,SAR1A,RAB1B
15_Member	GO Biological Processes	GO:0048207	vesicle targeting, rough ER to cis-Golgi	-5.86109	-3.9877	9/66	2801,4905,9919,10959,22872,23256,51128,56681,81876	GOLGA2,NSF,SEC16A,TMED2,SEC31A,SCFD1,SAR1B,SAR1A,RAB1B
15_Member	GO Biological Processes	GO:0048208	COPII vesicle coating	-5.86109	-3.9877	9/66	2801,4905,9919,10959,22872,23256,51128,56681,81876	GOLGA2,NSF,SEC16A,TMED2,SEC31A,SCFD1,SAR1B,SAR1A,RAB1B
15_Member	GO Biological Processes	GO:0006890	retrograde vesicle-mediated transport, Golgi to ER	-5.79533	-3.93279	10/86	372,4905,8729,10079,10959,11316,22818,23256,57222,81876	ARCN1,NSF,GBF1,ATP9A,TMED2,COPE,COPZ1,SCFD1,ERGIC1,RAB1B
15_Member	Reactome Gene Sets	R-HSA-6807878	COPI-mediated anterograde transport	-5.15643	-3.35908	10/101	288,372,2801,4905,6712,8729,10959,11316,22818,81876	ANK3,ARCN1,GOLGA2,NSF,SPTBN2,GBF1,TMED2,COPE,COPZ1,RAB1B
15_Member	Reactome Gene Sets	R-HSA-199991	Membrane Trafficking	-5.07129	-3.28177	27/634	161,288,372,382,400,1362,2060,2799,2801,3482,4738,4905,5050,5874,6712,7163,8729,9318,9919,10959,11316,22818,22872,23256,51128,81876,375056	AP2A2,ANK3,ARCN1,ARF6,ARL1,CPD,EPS15,GNS,GOLGA2,IGF2R,NEDD8,NSF,PAFAH1B3,RAB27B,SPTBN2,TPD52,GBF1,COPS2,SEC16A,TMED2,COPE,COPZ1,SEC31A,SCFD1,SAR1B,RAB1B,MIA3
15_Member	Reactome Gene Sets	R-HSA-5653656	Vesicle-mediated transport	-5.05131	-3.26308	28/673	161,288,372,382,400,1362,2060,2799,2801,3320,3482,4738,4905,5050,5874,6712,7163,8729,9318,9919,10959,11316,22818,22872,23256,51128,81876,375056	AP2A2,ANK3,ARCN1,ARF6,ARL1,CPD,EPS15,GNS,GOLGA2,HSP90AA1,IGF2R,NEDD8,NSF,PAFAH1B3,RAB27B,SPTBN2,TPD52,GBF1,COPS2,SEC16A,TMED2,COPE,COPZ1,SEC31A,SCFD1,SAR1B,RAB1B,MIA3
15_Member	Reactome Gene Sets	R-HSA-204005	COPII-mediated vesicle transport	-4.78591	-3.02028	8/68	2801,4905,9919,10959,22872,23256,51128,81876	GOLGA2,NSF,SEC16A,TMED2,SEC31A,SCFD1,SAR1B,RAB1B
15_Member	GO Biological Processes	GO:0016050	vesicle organization	-4.01306	-2.33966	16/320	2060,2773,2801,4905,5819,8417,8729,9919,10483,10959,22872,23256,51128,56681,81876,375056	EPS15,GNAI3,GOLGA2,NSF,NECTIN2,STX7,GBF1,SEC16A,SEC23B,TMED2,SEC31A,SCFD1,SAR1B,SAR1A,RAB1B,MIA3
15_Member	GO Biological Processes	GO:0051640	organelle localization	-3.6047	-1.97278	25/692	372,1739,2801,3320,3692,4905,5819,5865,5874,5903,6059,8417,8729,9368,9545,9919,10128,10959,22872,23256,23513,23636,51128,56681,81876	ARCN1,DLG1,GOLGA2,HSP90AA1,EIF6,NSF,NECTIN2,RAB3B,RAB27B,RANBP2,ABCE1,STX7,GBF1,SLC9A3R1,RAB3D,SEC16A,LRPPRC,TMED2,SEC31A,SCFD1,SCRIB,NUP62,SAR1B,SAR1A,RAB1B
15_Member	GO Biological Processes	GO:0051656	establishment of organelle localization	-3.1271	-1.57913	19/500	1739,2801,3692,4905,5819,5874,6059,8729,9368,9919,10128,10959,22872,23256,23513,23636,51128,56681,81876	DLG1,GOLGA2,EIF6,NSF,NECTIN2,RAB27B,ABCE1,GBF1,SLC9A3R1,SEC16A,LRPPRC,TMED2,SEC31A,SCFD1,SCRIB,NUP62,SAR1B,SAR1A,RAB1B
15_Member	Reactome Gene Sets	R-HSA-6811434	COPI-dependent Golgi-to-ER retrograde traffic	-2.88386	-1.36665	7/99	372,4905,8729,10959,11316,22818,81876	ARCN1,NSF,GBF1,TMED2,COPE,COPZ1,RAB1B
15_Member	Reactome Gene Sets	R-HSA-8856688	Golgi-to-ER retrograde transport	-2.76645	-1.2721	8/133	372,4905,5050,8729,10959,11316,22818,81876	ARCN1,NSF,PAFAH1B3,GBF1,TMED2,COPE,COPZ1,RAB1B
15_Member	Reactome Gene Sets	R-HSA-6811442	Intra-Golgi and retrograde Golgi-to-ER traffic	-2.68334	-1.20568	10/202	372,400,3482,4905,5050,8729,10959,11316,22818,81876	ARCN1,ARL1,IGF2R,NSF,PAFAH1B3,GBF1,TMED2,COPE,COPZ1,RAB1B
15_Member	GO Biological Processes	GO:0051650	establishment of vesicle localization	-2.44886	-1.00459	12/291	2801,4905,5874,8729,9919,10959,22872,23256,23513,51128,56681,81876	GOLGA2,NSF,RAB27B,GBF1,SEC16A,TMED2,SEC31A,SCFD1,SCRIB,SAR1B,SAR1A,RAB1B
15_Member	GO Biological Processes	GO:0051648	vesicle localization	-2.26597	-0.85211	12/307	2801,4905,5874,8729,9919,10959,22872,23256,23513,51128,56681,81876	GOLGA2,NSF,RAB27B,GBF1,SEC16A,TMED2,SEC31A,SCFD1,SCRIB,SAR1B,SAR1A,RAB1B
16_Summary	Reactome Gene Sets	R-HSA-5668914	Diseases of metabolism	-8.66231	-6.30548	14/105	31,95,2720,2799,2937,2990,4128,4594,5095,5096,6448,51181,56922,64087,2194,3320,3339,8566,10135,51109,80347,1738,4191,1632,6296	ACACA,ACY1,GLB1,GNS,GSS,GUSB,MAOA,MMUT,PCCA,PCCB,SGSH,DCXR,MCCC1,MCCC2,FASN,HSP90AA1,HSPG2,PDXK,NAMPT,RDH11,COASY,DLD,MDH2,ECI1,ACSM3
16_Member	Reactome Gene Sets	R-HSA-5668914	Diseases of metabolism	-8.66231	-6.30548	14/105	31,95,2720,2799,2937,2990,4128,4594,5095,5096,6448,51181,56922,64087	ACACA,ACY1,GLB1,GNS,GSS,GUSB,MAOA,MMUT,PCCA,PCCB,SGSH,DCXR,MCCC1,MCCC2
16_Member	Reactome Gene Sets	R-HSA-3371599	Defective HLCS causes multiple carboxylase deficiency	-7.60515	-5.4468	5/7	31,5095,5096,56922,64087	ACACA,PCCA,PCCB,MCCC1,MCCC2
16_Member	Reactome Gene Sets	R-HSA-3323169	Defects in biotin (Btn) metabolism	-7.18514	-5.11969	5/8	31,5095,5096,56922,64087	ACACA,PCCA,PCCB,MCCC1,MCCC2
16_Member	Reactome Gene Sets	R-HSA-196780	Biotin transport and metabolism	-6.28654	-4.36161	5/11	31,5095,5096,56922,64087	ACACA,PCCA,PCCB,MCCC1,MCCC2
16_Member	Reactome Gene Sets	R-HSA-3296482	Defects in vitamin and cofactor metabolism	-5.92663	-4.04692	6/22	31,4594,5095,5096,56922,64087	ACACA,MMUT,PCCA,PCCB,MCCC1,MCCC2
16_Member	GO Biological Processes	GO:0006768	biotin metabolic process	-5.60334	-3.76169	4/7	5095,5096,56922,64087	PCCA,PCCB,MCCC1,MCCC2
16_Member	Reactome Gene Sets	R-HSA-196854	Metabolism of vitamins and cofactors	-4.7615	-2.9983	13/189	31,2194,3320,3339,4594,5095,5096,8566,10135,51109,56922,64087,80347	ACACA,FASN,HSP90AA1,HSPG2,MMUT,PCCA,PCCB,PDXK,NAMPT,RDH11,MCCC1,MCCC2,COASY
16_Member	KEGG Pathway	M00741	Propanoyl-CoA metabolism, propanoyl-CoA => succinyl-CoA	-4.74938	-2.99222	3/4	4594,5095,5096	MMUT,PCCA,PCCB
16_Member	KEGG Pathway	hsa_M00741	Propanoyl-CoA metabolism, propanoyl-CoA => succinyl-CoA	-4.74938	-2.99222	3/4	4594,5095,5096	MMUT,PCCA,PCCB
16_Member	Reactome Gene Sets	R-HSA-196849	Metabolism of water-soluble vitamins and cofactors	-4.40374	-2.67783	10/123	31,2194,4594,5095,5096,8566,10135,56922,64087,80347	ACACA,FASN,MMUT,PCCA,PCCB,PDXK,NAMPT,MCCC1,MCCC2,COASY
16_Member	Reactome Gene Sets	R-HSA-71032	Propionyl-CoA catabolism	-4.35682	-2.64084	3/5	4594,5095,5096	MMUT,PCCA,PCCB
16_Member	KEGG Pathway	hsa00630	Glyoxylate and dicarboxylate metabolism	-4.05951	-2.38014	5/28	1738,4191,4594,5095,5096	DLD,MDH2,MMUT,PCCA,PCCB
16_Member	Reactome Gene Sets	R-HSA-77289	Mitochondrial Fatty Acid Beta-Oxidation	-3.46569	-1.85398	5/37	1632,4594,5095,5096,6296	ECI1,MMUT,PCCA,PCCB,ACSM3
16_Member	GO Biological Processes	GO:0006767	water-soluble vitamin metabolic process	-2.48829	-1.03871	6/87	4594,5095,5096,8566,56922,64087	MMUT,PCCA,PCCB,PDXK,MCCC1,MCCC2
17_Summary	GO Biological Processes	GO:0034660	ncRNA metabolic process	-8.44202	-6.11738	31/550	1736,3376,3735,4141,4677,4686,5859,6218,6227,6897,8570,9255,10528,10969,22803,23404,26156,27044,27068,51520,51602,54433,54888,55127,55157,55644,55699,57505,58490,87178,284119,3692,6059,6175,10514,22907,51081,6949	DKC1,IARS,KARS,MARS,NARS,NCBP1,QARS,RPS17,RPS21,TARS,KHSRP,AIMP1,NOP56,EBNA1BP2,XRN2,EXOSC2,RSL1D1,SND1,PPA2,LARS,NOP58,GAR1,NSUN2,HEATR1,DARS2,OSGEP,IARS2,AARS2,RPRD1B,PNPT1,CAVIN1,EIF6,ABCE1,RPLP0,MYBBP1A,DHX30,MRPS7,TCOF1
17_Member	GO Biological Processes	GO:0034660	ncRNA metabolic process	-8.44202	-6.11738	31/550	1736,3376,3735,4141,4677,4686,5859,6218,6227,6897,8570,9255,10528,10969,22803,23404,26156,27044,27068,51520,51602,54433,54888,55127,55157,55644,55699,57505,58490,87178,284119	DKC1,IARS,KARS,MARS,NARS,NCBP1,QARS,RPS17,RPS21,TARS,KHSRP,AIMP1,NOP56,EBNA1BP2,XRN2,EXOSC2,RSL1D1,SND1,PPA2,LARS,NOP58,GAR1,NSUN2,HEATR1,DARS2,OSGEP,IARS2,AARS2,RPRD1B,PNPT1,CAVIN1
17_Member	GO Biological Processes	GO:0042254	ribosome biogenesis	-5.22734	-3.42336	17/284	1736,3692,6059,6175,6218,6227,10514,10528,10969,22803,22907,23404,26156,51081,51602,54433,55127	DKC1,EIF6,ABCE1,RPLP0,RPS17,RPS21,MYBBP1A,NOP56,EBNA1BP2,XRN2,DHX30,EXOSC2,RSL1D1,MRPS7,NOP58,GAR1,HEATR1
17_Member	GO Biological Processes	GO:0016072	rRNA metabolic process	-3.68381	-2.03819	13/241	1736,4141,6218,6227,10528,10969,22803,23404,26156,51602,54433,55127,284119	DKC1,MARS,RPS17,RPS21,NOP56,EBNA1BP2,XRN2,EXOSC2,RSL1D1,NOP58,GAR1,HEATR1,CAVIN1
17_Member	KEGG Pathway	hsa03008	Ribosome biogenesis in eukaryotes	-3.43989	-1.84002	8/105	1736,3692,6949,10528,22803,51602,54433,55127	DKC1,EIF6,TCOF1,NOP56,XRN2,NOP58,GAR1,HEATR1
17_Member	GO Biological Processes	GO:0034470	ncRNA processing	-3.23034	-1.66575	16/376	1736,3735,4686,6218,6227,10528,10969,22803,23404,26156,51602,54433,54888,55127,55644,57505	DKC1,KARS,NCBP1,RPS17,RPS21,NOP56,EBNA1BP2,XRN2,EXOSC2,RSL1D1,NOP58,GAR1,NSUN2,HEATR1,OSGEP,AARS2
17_Member	GO Biological Processes	GO:0006364	rRNA processing	-3.18361	-1.62525	11/205	1736,6218,6227,10528,10969,22803,23404,26156,51602,54433,55127	DKC1,RPS17,RPS21,NOP56,EBNA1BP2,XRN2,EXOSC2,RSL1D1,NOP58,GAR1,HEATR1
17_Member	GO Biological Processes	GO:0016074	snoRNA metabolic process	-2.51471	-1.06157	3/18	1736,23404,54433	DKC1,EXOSC2,GAR1
17_Member	Reactome Gene Sets	R-HSA-6790901	rRNA modification in the nucleus and cytosol	-2.44056	-1.00091	5/62	1736,10528,51602,54433,55127	DKC1,NOP56,NOP58,GAR1,HEATR1
18_Summary	GO Biological Processes	GO:0031329	regulation of cellular catabolic process	-7.76362	-5.57875	37/793	535,1736,1977,2203,2773,2801,3320,3692,3708,3842,4343,4904,5476,5705,5976,6449,7874,8570,8649,9114,9131,9967,10128,10135,11187,23019,23256,23404,23435,26073,50804,51520,51606,81876,87178,92140,201626,2316,54472	ATP6V0A1,DKC1,EIF4E,FBP1,GNAI3,GOLGA2,HSP90AA1,EIF6,ITPR1,TNPO1,MOV10,YBX1,CTSA,PSMC5,UPF1,SGTA,USP7,KHSRP,LAMTOR3,ATP6V0D1,AIFM1,THRAP3,LRPPRC,NAMPT,PKP3,CNOT1,SCFD1,EXOSC2,TARDBP,POLDIP2,MYEF2,LARS,ATP6V1H,RAB1B,PNPT1,MTDH,PDE12,FLNA,TOLLIP
18_Member	GO Biological Processes	GO:0031329	regulation of cellular catabolic process	-7.76362	-5.57875	37/793	535,1736,1977,2203,2773,2801,3320,3692,3708,3842,4343,4904,5476,5705,5976,6449,7874,8570,8649,9114,9131,9967,10128,10135,11187,23019,23256,23404,23435,26073,50804,51520,51606,81876,87178,92140,201626	ATP6V0A1,DKC1,EIF4E,FBP1,GNAI3,GOLGA2,HSP90AA1,EIF6,ITPR1,TNPO1,MOV10,YBX1,CTSA,PSMC5,UPF1,SGTA,USP7,KHSRP,LAMTOR3,ATP6V0D1,AIFM1,THRAP3,LRPPRC,NAMPT,PKP3,CNOT1,SCFD1,EXOSC2,TARDBP,POLDIP2,MYEF2,LARS,ATP6V1H,RAB1B,PNPT1,MTDH,PDE12
18_Member	GO Biological Processes	GO:0031330	negative regulation of cellular catabolic process	-5.12596	-3.33384	16/259	1736,1977,2203,2801,4904,5476,6449,7874,9967,10128,10135,11187,23256,23435,26073,51520	DKC1,EIF4E,FBP1,GOLGA2,YBX1,CTSA,SGTA,USP7,THRAP3,LRPPRC,NAMPT,PKP3,SCFD1,TARDBP,POLDIP2,LARS
18_Member	GO Biological Processes	GO:0009895	negative regulation of catabolic process	-4.85956	-3.08768	17/303	1736,1977,2203,2316,2801,4904,5476,6449,7874,9967,10128,10135,11187,23256,23435,26073,51520	DKC1,EIF4E,FBP1,FLNA,GOLGA2,YBX1,CTSA,SGTA,USP7,THRAP3,LRPPRC,NAMPT,PKP3,SCFD1,TARDBP,POLDIP2,LARS
18_Member	GO Biological Processes	GO:0010506	regulation of autophagy	-3.55498	-1.93002	15/316	535,1977,2773,2801,3708,5476,8649,9114,10135,23256,26073,51520,51606,81876,92140	ATP6V0A1,EIF4E,GNAI3,GOLGA2,ITPR1,CTSA,LAMTOR3,ATP6V0D1,NAMPT,SCFD1,POLDIP2,LARS,ATP6V1H,RAB1B,MTDH
18_Member	GO Biological Processes	GO:0010507	negative regulation of autophagy	-3.37274	-1.78115	7/82	1977,2801,5476,10135,23256,26073,51520	EIF4E,GOLGA2,CTSA,NAMPT,SCFD1,POLDIP2,LARS
18_Member	GO Biological Processes	GO:0006914	autophagy	-2.5103	-1.05835	17/483	535,1977,2773,2801,3320,3708,5476,8649,9114,10135,23256,26073,51520,51606,54472,81876,92140	ATP6V0A1,EIF4E,GNAI3,GOLGA2,HSP90AA1,ITPR1,CTSA,LAMTOR3,ATP6V0D1,NAMPT,SCFD1,POLDIP2,LARS,ATP6V1H,TOLLIP,RAB1B,MTDH
18_Member	GO Biological Processes	GO:0061919	process utilizing autophagic mechanism	-2.5103	-1.05835	17/483	535,1977,2773,2801,3320,3708,5476,8649,9114,10135,23256,26073,51520,51606,54472,81876,92140	ATP6V0A1,EIF4E,GNAI3,GOLGA2,HSP90AA1,ITPR1,CTSA,LAMTOR3,ATP6V0D1,NAMPT,SCFD1,POLDIP2,LARS,ATP6V1H,TOLLIP,RAB1B,MTDH
18_Member	GO Biological Processes	GO:0016241	regulation of macroautophagy	-2.24259	-0.834674	8/162	535,2773,8649,9114,23256,26073,51606,81876	ATP6V0A1,GNAI3,LAMTOR3,ATP6V0D1,SCFD1,POLDIP2,ATP6V1H,RAB1B
19_Summary	GO Biological Processes	GO:1990542	mitochondrial transmembrane transport	-7.51013	-5.37886	12/90	31,498,1329,1376,3329,3954,6576,7263,10165,10452,26517,87178,1384,4714,6342,9512,10455,10531,3320,4695,4704,4722,5819,7019,9361,26073,54205,57505,79017	ACACA,ATP5F1A,COX5B,CPT2,HSPD1,LETM1,SLC25A1,TST,SLC25A13,TOMM40,TIMM13,PNPT1,CRAT,NDUFB8,SCP2,PMPCB,ECI2,PITRM1,HSP90AA1,NDUFA2,NDUFA9,NDUFS3,NECTIN2,TFAM,LONP1,POLDIP2,CYCS,AARS2,GGCT
19_Member	GO Biological Processes	GO:1990542	mitochondrial transmembrane transport	-7.51013	-5.37886	12/90	31,498,1329,1376,3329,3954,6576,7263,10165,10452,26517,87178	ACACA,ATP5F1A,COX5B,CPT2,HSPD1,LETM1,SLC25A1,TST,SLC25A13,TOMM40,TIMM13,PNPT1
19_Member	Reactome Gene Sets	R-HSA-9609507	Protein localization	-5.04877	-3.26182	11/127	498,1384,3329,4714,6342,9512,10165,10452,10455,10531,26517	ATP5F1A,CRAT,HSPD1,NDUFB8,SCP2,PMPCB,SLC25A13,TOMM40,ECI2,PITRM1,TIMM13
19_Member	Reactome Gene Sets	R-HSA-1268020	Mitochondrial protein import	-4.98363	-3.20306	8/64	498,3329,4714,9512,10165,10452,10531,26517	ATP5F1A,HSPD1,NDUFB8,PMPCB,SLC25A13,TOMM40,PITRM1,TIMM13
19_Member	GO Biological Processes	GO:0006839	mitochondrial transport	-4.85948	-3.08768	15/242	31,498,1329,1376,3320,3329,3954,6576,7263,9512,10165,10452,10531,26517,87178	ACACA,ATP5F1A,COX5B,CPT2,HSP90AA1,HSPD1,LETM1,SLC25A1,TST,PMPCB,SLC25A13,TOMM40,PITRM1,TIMM13,PNPT1
19_Member	GO Biological Processes	GO:0007005	mitochondrion organization	-3.26583	-1.69738	20/526	498,3320,3329,3954,4695,4704,4714,4722,5819,7019,9361,9512,10452,10531,26073,26517,54205,57505,79017,87178	ATP5F1A,HSP90AA1,HSPD1,LETM1,NDUFA2,NDUFA9,NDUFB8,NDUFS3,NECTIN2,TFAM,LONP1,PMPCB,TOMM40,PITRM1,POLDIP2,TIMM13,CYCS,AARS2,GGCT,PNPT1
19_Member	GO Biological Processes	GO:0006626	protein targeting to mitochondrion	-2.23484	-0.827993	6/98	3320,3329,9512,10452,10531,26517	HSP90AA1,HSPD1,PMPCB,TOMM40,PITRM1,TIMM13
20_Summary	GO Biological Processes	GO:0036230	granulocyte activation	-6.93762	-4.90479	27/506	161,353,535,2517,2720,2799,2990,3320,3482,3735,4125,4860,5476,5713,5718,5719,7414,8566,8649,9545,9861,10694,10788,23385,54472,55276,124583,3329,5819,10135,10417,8729,2316,5874,7094,10257,23513	AP2A2,APRT,ATP6V0A1,FUCA1,GLB1,GNS,GUSB,HSP90AA1,IGF2R,KARS,MAN2B1,PNP,CTSA,PSMD7,PSMD12,PSMD13,VCL,PDXK,LAMTOR3,RAB3D,PSMD6,CCT8,IQGAP2,NCSTN,TOLLIP,PGM2,CANT1,HSPD1,NECTIN2,NAMPT,SPON2,GBF1,FLNA,RAB27B,TLN1,ABCC4,SCRIB
20_Member	GO Biological Processes	GO:0036230	granulocyte activation	-6.93762	-4.90479	27/506	161,353,535,2517,2720,2799,2990,3320,3482,3735,4125,4860,5476,5713,5718,5719,7414,8566,8649,9545,9861,10694,10788,23385,54472,55276,124583	AP2A2,APRT,ATP6V0A1,FUCA1,GLB1,GNS,GUSB,HSP90AA1,IGF2R,KARS,MAN2B1,PNP,CTSA,PSMD7,PSMD12,PSMD13,VCL,PDXK,LAMTOR3,RAB3D,PSMD6,CCT8,IQGAP2,NCSTN,TOLLIP,PGM2,CANT1
20_Member	Reactome Gene Sets	R-HSA-6798695	Neutrophil degranulation	-6.82737	-4.82747	26/480	161,353,535,2517,2720,2799,2990,3320,3482,4125,4860,5476,5713,5718,5719,7414,8566,8649,9545,9861,10694,10788,23385,54472,55276,124583	AP2A2,APRT,ATP6V0A1,FUCA1,GLB1,GNS,GUSB,HSP90AA1,IGF2R,MAN2B1,PNP,CTSA,PSMD7,PSMD12,PSMD13,VCL,PDXK,LAMTOR3,RAB3D,PSMD6,CCT8,IQGAP2,NCSTN,TOLLIP,PGM2,CANT1
20_Member	GO Biological Processes	GO:0043312	neutrophil degranulation	-6.72274	-4.74133	26/486	161,353,535,2517,2720,2799,2990,3320,3482,4125,4860,5476,5713,5718,5719,7414,8566,8649,9545,9861,10694,10788,23385,54472,55276,124583	AP2A2,APRT,ATP6V0A1,FUCA1,GLB1,GNS,GUSB,HSP90AA1,IGF2R,MAN2B1,PNP,CTSA,PSMD7,PSMD12,PSMD13,VCL,PDXK,LAMTOR3,RAB3D,PSMD6,CCT8,IQGAP2,NCSTN,TOLLIP,PGM2,CANT1
20_Member	GO Biological Processes	GO:0002283	neutrophil activation involved in immune response	-6.67111	-4.69569	26/489	161,353,535,2517,2720,2799,2990,3320,3482,4125,4860,5476,5713,5718,5719,7414,8566,8649,9545,9861,10694,10788,23385,54472,55276,124583	AP2A2,APRT,ATP6V0A1,FUCA1,GLB1,GNS,GUSB,HSP90AA1,IGF2R,MAN2B1,PNP,CTSA,PSMD7,PSMD12,PSMD13,VCL,PDXK,LAMTOR3,RAB3D,PSMD6,CCT8,IQGAP2,NCSTN,TOLLIP,PGM2,CANT1
20_Member	GO Biological Processes	GO:0002446	neutrophil mediated immunity	-6.4856	-4.53172	26/500	161,353,535,2517,2720,2799,2990,3320,3482,4125,4860,5476,5713,5718,5719,7414,8566,8649,9545,9861,10694,10788,23385,54472,55276,124583	AP2A2,APRT,ATP6V0A1,FUCA1,GLB1,GNS,GUSB,HSP90AA1,IGF2R,MAN2B1,PNP,CTSA,PSMD7,PSMD12,PSMD13,VCL,PDXK,LAMTOR3,RAB3D,PSMD6,CCT8,IQGAP2,NCSTN,TOLLIP,PGM2,CANT1
20_Member	GO Biological Processes	GO:0042119	neutrophil activation	-6.4856	-4.53172	26/500	161,353,535,2517,2720,2799,2990,3320,3482,4125,4860,5476,5713,5718,5719,7414,8566,8649,9545,9861,10694,10788,23385,54472,55276,124583	AP2A2,APRT,ATP6V0A1,FUCA1,GLB1,GNS,GUSB,HSP90AA1,IGF2R,MAN2B1,PNP,CTSA,PSMD7,PSMD12,PSMD13,VCL,PDXK,LAMTOR3,RAB3D,PSMD6,CCT8,IQGAP2,NCSTN,TOLLIP,PGM2,CANT1
20_Member	GO Biological Processes	GO:0002275	myeloid cell activation involved in immune response	-6.31632	-4.38606	27/544	161,353,535,2517,2720,2799,2990,3320,3482,3735,4125,4860,5476,5713,5718,5719,7414,8566,8649,9545,9861,10694,10788,23385,54472,55276,124583	AP2A2,APRT,ATP6V0A1,FUCA1,GLB1,GNS,GUSB,HSP90AA1,IGF2R,KARS,MAN2B1,PNP,CTSA,PSMD7,PSMD12,PSMD13,VCL,PDXK,LAMTOR3,RAB3D,PSMD6,CCT8,IQGAP2,NCSTN,TOLLIP,PGM2,CANT1
20_Member	GO Biological Processes	GO:0002274	myeloid leukocyte activation	-6.30244	-4.37415	30/649	161,353,535,2517,2720,2799,2990,3320,3329,3482,3735,4125,4860,5476,5713,5718,5719,5819,7414,8566,8649,9545,9861,10135,10694,10788,23385,54472,55276,124583	AP2A2,APRT,ATP6V0A1,FUCA1,GLB1,GNS,GUSB,HSP90AA1,HSPD1,IGF2R,KARS,MAN2B1,PNP,CTSA,PSMD7,PSMD12,PSMD13,NECTIN2,VCL,PDXK,LAMTOR3,RAB3D,PSMD6,NAMPT,CCT8,IQGAP2,NCSTN,TOLLIP,PGM2,CANT1
20_Member	GO Biological Processes	GO:0002444	myeloid leukocyte mediated immunity	-6.17832	-4.26429	27/553	161,353,535,2517,2720,2799,2990,3320,3482,4125,4860,5476,5713,5718,5719,7414,8566,8649,9545,9861,10417,10694,10788,23385,54472,55276,124583	AP2A2,APRT,ATP6V0A1,FUCA1,GLB1,GNS,GUSB,HSP90AA1,IGF2R,MAN2B1,PNP,CTSA,PSMD7,PSMD12,PSMD13,VCL,PDXK,LAMTOR3,RAB3D,PSMD6,SPON2,CCT8,IQGAP2,NCSTN,TOLLIP,PGM2,CANT1
20_Member	GO Biological Processes	GO:0043299	leukocyte degranulation	-5.94748	-4.0565	26/534	161,353,535,2517,2720,2799,2990,3320,3482,4125,4860,5476,5713,5718,5719,7414,8566,8649,9545,9861,10694,10788,23385,54472,55276,124583	AP2A2,APRT,ATP6V0A1,FUCA1,GLB1,GNS,GUSB,HSP90AA1,IGF2R,MAN2B1,PNP,CTSA,PSMD7,PSMD12,PSMD13,VCL,PDXK,LAMTOR3,RAB3D,PSMD6,CCT8,IQGAP2,NCSTN,TOLLIP,PGM2,CANT1
20_Member	GO Biological Processes	GO:0002263	cell activation involved in immune response	-5.11879	-3.32797	29/705	161,353,535,2517,2720,2799,2990,3320,3329,3482,3735,4125,4860,5476,5713,5718,5719,7414,8566,8649,8729,9545,9861,10694,10788,23385,54472,55276,124583	AP2A2,APRT,ATP6V0A1,FUCA1,GLB1,GNS,GUSB,HSP90AA1,HSPD1,IGF2R,KARS,MAN2B1,PNP,CTSA,PSMD7,PSMD12,PSMD13,VCL,PDXK,LAMTOR3,GBF1,RAB3D,PSMD6,CCT8,IQGAP2,NCSTN,TOLLIP,PGM2,CANT1
20_Member	GO Biological Processes	GO:0045055	regulated exocytosis	-5.027	-3.24516	31/790	161,353,535,2316,2517,2720,2799,2990,3320,3482,4125,4860,5476,5713,5718,5719,5874,7094,7414,8566,8649,9545,9861,10257,10694,10788,23385,23513,54472,55276,124583	AP2A2,APRT,ATP6V0A1,FLNA,FUCA1,GLB1,GNS,GUSB,HSP90AA1,IGF2R,MAN2B1,PNP,CTSA,PSMD7,PSMD12,PSMD13,RAB27B,TLN1,VCL,PDXK,LAMTOR3,RAB3D,PSMD6,ABCC4,CCT8,IQGAP2,NCSTN,SCRIB,TOLLIP,PGM2,CANT1
20_Member	GO Biological Processes	GO:0002366	leukocyte activation involved in immune response	-4.72959	-2.97721	28/701	161,353,535,2517,2720,2799,2990,3320,3329,3482,3735,4125,4860,5476,5713,5718,5719,7414,8566,8649,9545,9861,10694,10788,23385,54472,55276,124583	AP2A2,APRT,ATP6V0A1,FUCA1,GLB1,GNS,GUSB,HSP90AA1,HSPD1,IGF2R,KARS,MAN2B1,PNP,CTSA,PSMD7,PSMD12,PSMD13,VCL,PDXK,LAMTOR3,RAB3D,PSMD6,CCT8,IQGAP2,NCSTN,TOLLIP,PGM2,CANT1

## Sheet: Table S4C
Table S4C 86 shortlisted proteins
Gene name
AP2A2
ACACA
ATP6V0A1
APRT
ADK
TPP1
FUCA1
ATP5F1A
GLB1
COX5B
GNS
DLD
GUSB
DLG1
IGF2R
HSP90AA1
DTYMK
MAN2B1
ACSL1
CTSA
KARS
ACSL3
SGSH
FASN
ATP6V0D1
LAMTOR3
MDH2
CCT8
MPI
PSMD13
GSTZ1
PDXK
PSMD6
ALDH6A1
NCSTN
NDUFA9
CANT1
NME3
PDE12
TOLLIP
NDUFB8
ACSS1
NAMPT
PGM3
FLNA
SUCLG1
SCRIB
SLC25A13
PGM2
APIP
COASY
ENOPH1
PNP
FBP1
ATP6V1H
GCDH
PSMD7
GFPT1
PSMD12
GNAI3
VCL
EIF6
RAB3D
ME2
IQGAP2
NDUFA2
NDUFS3
HSPD1
SPON2
SLC25A1
TLN1
RAD50
DCXR
NECTIN2
PFAS
GBF1
UAP1
ABCC4
CYCS
KDM1A
MCCC2
NT5C2
CTPS2
RAB27B
GMPS
HSD17B12
