# Supplementary material for: DPHL: A DIA Pan-human Protein Mass Spectrometry Library for Robust Biomarker Discovery
Source: Genomics Proteomics Bioinformatics. 2020 Aug 12;18(2):104–19. doi: 10.1016/j.gpb.2019.11.008 (PMC7646093; doi:10.1016/j.gpb.2019.11.008)
Supplement: Supplementary Table S6 — PRM data for PCa cohort. A. Clinical information for PCa patients recruited in the PRM study. B. Peptide sample information for PRM MS/MS analysis. C. Peptide intensity calculated for each protein. [file mmc16.xlsx]

## Sheet: Table S6 legend
Table S6 PRM data for PCa cohort
A. Clinical information for PCa patients recruited in the PRM study. B. Peptide sample information for PRM MS/MS analysis. C. Peptide intensity calculated for each protein.

## Sheet: Table S6A 
Table S6A Clinical information for PCa patients recruited in the PRM study
Sample ID	Patient ID	Patient SN	Age	Gleason score
PCZA10	P10	A7/P10	63	3+3
PCZA11	P11	A4/P11	64	5+3
PCZA13	P13	A1/P13	74	4+3
PCZA14	P14	A3/P14	73	3+4
PCZA16	P16	A4/P16	65	5+5
PCZA18	P18	A3/P18	62	4+5
PCZA19	P19	B1/P19	72	3+3
PCZA2	P2	B2/P2	62	3+3
PCZA20	P20	A2/P20	62	4+4
PCZA21	P21	A5/P21	65	3+3
PCZA22	P22	A4/P22	70	4+5
PCZA23	P23	A4/P23	61	5+4
PCZA24	P24	A12/P24	52	4+3
PCZA25	P25	A2/P25	62	3+3
PCZA26	P26	A2/P26	68	4+4
PCZA27	P27	A3/P27	72	5+4
PCZA28	P28	A3/P28	55	3+4
PCZA29	P29	A1/P29	72	3+4
PCZA32	P32	A8/P32	76	4+3
PCZA34	P34	A4/P34	66	5+4
PCZA35	P35	A1/P35	69	4+3
PCZA36	P36	A4/P36	82	3+4
PCZA37	P37	C2/P37	73	4+4
PCZA38	P38	B2/P38	71	4+5
PCZA39	P39	A3/P39	66	3+3
PCZA4	P4	B3/P4	74	3+4
PCZA40	P40	A6/P40	69	4+3
PCZA41	P41	A2/P41	59	4+3
PCZA42	P42	A1/P42	68	4+4
PCZA44	P44	A5/P44	68	3+3
PCZA45	P45	A4/P45	72	3+4
PCZA46	P46	A3/P46	74	3+4
PCZA47	P47	A1/P47	72	4+3
PCZA48	P48	A3/P48	72	4+4
PCZA49	P49	A2/P49	70	4+3
PCZA5	P5	A1/P5	77	3+4
PCZA50	P50	H10/P50	60	3+3
PCZA51	P51	A3/P51	77	4+3
PCZA52	P52	A4/P52	68	4+3
PCZA53	P53	A4/P53	57	3+4
PCZA54	P54	A1/P54	61	4+3
PCZA55	P55	A2/P55	67	4+3
PCZA57	P57	A1/P57	64	3+4
PCZA59	P59	PN-1	58	NA
PCZA6	P6	A5/P6	66	4+4
PCZA60	P60	PN-2	77	NA
PCZA61	P61	PN-3	63	NA
PCZA62	P62	PN-4	61	NA
PCZA63	P63	PN-5	80	NA
PCZA64	P64	PN-6	70	NA
PCZA65	P65	PN-7	79	NA
PCZA66	P66	PN-8	64	NA
PCZA67	P67	PN-9	67	NA
PCZA68	P68	PN-10	65	NA
PCZA7	P7	A1/P7	74	3+4
PCZA8	P8	A5/P8	62	4+3
PCZA9	P9	A3/P9	64	3+3

## Sheet: Table S6B
Table S6B Peptide sample information for PRM MS/MS analysis
Sample name	Patient SN	Sample type	Sample source	Type	Gradient
E20181212gaohh_PCZA_PRM_1_1	PN-1	Prostate tissue FFPE	The Second Affiliated Hospital of Zhejiang University School of Medicine (SAHZU)	Prostate cancer	60 min
E20181212gaohh_PCZA_PRM_1_2	PN-6	Prostate tissue FFPE	The Second Affiliated Hospital of Zhejiang University School of Medicine (SAHZU)	Prostate cancer	60 min
E20181212gaohh_PCZA_PRM_1_3	PN-10	Prostate tissue FFPE	The Second Affiliated Hospital of Zhejiang University School of Medicine (SAHZU)	Prostate cancer	60 min
E20181212gaohh_PCZA_PRM_1_4	PN-3	Prostate tissue FFPE	The Second Affiliated Hospital of Zhejiang University School of Medicine (SAHZU)	Benign prostatic hyperplasia	60 min
E20181212gaohh_PCZA_PRM_1_5	PN-7	Prostate tissue FFPE	The Second Affiliated Hospital of Zhejiang University School of Medicine (SAHZU)	Benign prostatic hyperplasia	60 min
E20181212gaohh_PCZA_PRM_1_6	PN-4	Prostate tissue FFPE	The Second Affiliated Hospital of Zhejiang University School of Medicine (SAHZU)	Benign prostatic hyperplasia	60 min
E20181212gaohh_PCZA_PRM_1_7	A2/P49	Prostate tissue FFPE	The Second Affiliated Hospital of Zhejiang University School of Medicine (SAHZU)	Benign prostatic hyperplasia	60 min
E20181212gaohh_PCZA_PRM_1_8	A4/P22	Prostate tissue FFPE	The Second Affiliated Hospital of Zhejiang University School of Medicine (SAHZU)	Benign prostatic hyperplasia	60 min
E20181212gaohh_PCZA_PRM_1_9	A5/P21	Prostate tissue FFPE	The Second Affiliated Hospital of Zhejiang University School of Medicine (SAHZU)	Prostate caner	60 min
E20181212gaohh_PCZA_PRM_1_10	PN-2	Prostate tissue FFPE	The Second Affiliated Hospital of Zhejiang University School of Medicine (SAHZU)	Prostate caner	60 min
E20181212gaohh_PCZA_PRM_1_11	PN-4	Prostate tissue FFPE	The Second Affiliated Hospital of Zhejiang University School of Medicine (SAHZU)	Benign prostatic hyperplasia	60 min
E20181212gaohh_PCZA_PRM_1_12	PN-8	Prostate tissue FFPE	The Second Affiliated Hospital of Zhejiang University School of Medicine (SAHZU)	Prostate caner	60 min
E20181212gaohh_PCZA_PRM_1_13	A3/P51	Prostate tissue FFPE	The Second Affiliated Hospital of Zhejiang University School of Medicine (SAHZU)	Prostate caner	60 min
E20181212gaohh_PCZA_PRM_1_14	A5/P6	Prostate tissue FFPE	The Second Affiliated Hospital of Zhejiang University School of Medicine (SAHZU)	Prostate caner	60 min
E20181212gaohh_PCZA_PRM_1_15	PN-5	Prostate tissue FFPE	The Second Affiliated Hospital of Zhejiang University School of Medicine (SAHZU)	Benign prostatic hyperplasia	60 min
E20181212gaohh_PCZA_PRM_1_16	A3/P18	Prostate tissue FFPE	The Second Affiliated Hospital of Zhejiang University School of Medicine (SAHZU)	Benign prostatic hyperplasia	60 min
E20181212gaohh_PCZA_PRM_1_17	B2/P38	Prostate tissue FFPE	The Second Affiliated Hospital of Zhejiang University School of Medicine (SAHZU)	Benign prostatic hyperplasia	60 min
E20181212gaohh_PCZA_PRM_1_18	A1/P7	Prostate tissue FFPE	The Second Affiliated Hospital of Zhejiang University School of Medicine (SAHZU)	Prostate caner	60 min
E20181212gaohh_PCZA_PRM_1_19	A2/P55	Prostate tissue FFPE	The Second Affiliated Hospital of Zhejiang University School of Medicine (SAHZU)	Benign prostatic hyperplasia	60 min
E20181212gaohh_PCZA_PRM_1_20	PN-8	Prostate tissue FFPE	The Second Affiliated Hospital of Zhejiang University School of Medicine (SAHZU)	Benign prostatic hyperplasia	60 min
E20181212gaohh_PCZA_PRM_1_21	A3/P51	Prostate tissue FFPE	The Second Affiliated Hospital of Zhejiang University School of Medicine (SAHZU)	Prostate caner	60 min
E20181212gaohh_PCZA_PRM_1_22	A1/P7	Prostate tissue FFPE	The Second Affiliated Hospital of Zhejiang University School of Medicine (SAHZU)	Prostate caner	60 min
E20181215gaohh_PCZA_PRM_2_1	A4/P52	Prostate tissue FFPE	The Second Affiliated Hospital of Zhejiang University School of Medicine (SAHZU)	Benign prostatic hyperplasia	60 min
E20181215gaohh_PCZA_PRM_2_2	A5/P8	Prostate tissue FFPE	The Second Affiliated Hospital of Zhejiang University School of Medicine (SAHZU)	Prostate caner	60 min
E20181215gaohh_PCZA_PRM_2_3	A7/P10	Prostate tissue FFPE	The Second Affiliated Hospital of Zhejiang University School of Medicine (SAHZU)	Benign prostatic hyperplasia	60 min
E20181215gaohh_PCZA_PRM_2_4	A3/P39	Prostate tissue FFPE	The Second Affiliated Hospital of Zhejiang University School of Medicine (SAHZU)	Benign prostatic hyperplasia	60 min
E20181215gaohh_PCZA_PRM_2_5	A2/P41	Prostate tissue FFPE	The Second Affiliated Hospital of Zhejiang University School of Medicine (SAHZU)	Prostate cancer	60 min
E20181215gaohh_PCZA_PRM_2_6	A3/P27	Prostate tissue FFPE	The Second Affiliated Hospital of Zhejiang University School of Medicine (SAHZU)	Prostate cancer	60 min
E20181215gaohh_PCZA_PRM_2_7	A4/P45	Prostate tissue FFPE	The Second Affiliated Hospital of Zhejiang University School of Medicine (SAHZU)	Prostate cancer	60 min
E20181215gaohh_PCZA_PRM_2_8	A3/P48	Prostate tissue FFPE	The Second Affiliated Hospital of Zhejiang University School of Medicine (SAHZU)	Prostate cancer	60 min
E20181215gaohh_PCZA_PRM_2_9	A1/P5	Prostate tissue FFPE	The Second Affiliated Hospital of Zhejiang University School of Medicine (SAHZU)	Prostate cancer	60 min
E20181215gaohh_PCZA_PRM_2_10	A4/P16	Prostate tissue FFPE	The Second Affiliated Hospital of Zhejiang University School of Medicine (SAHZU)	Prostate cancer	60 min
E20181215gaohh_PCZA_PRM_2_11	A1/P57	Prostate tissue FFPE	The Second Affiliated Hospital of Zhejiang University School of Medicine (SAHZU)	Prostate cancer	60 min
E20181215gaohh_PCZA_PRM_2_12	A3/P9	Prostate tissue FFPE	The Second Affiliated Hospital of Zhejiang University School of Medicine (SAHZU)	Prostate cancer	60 min
E20181215gaohh_PCZA_PRM_2_13	A1/P57	Prostate tissue FFPE	The Second Affiliated Hospital of Zhejiang University School of Medicine (SAHZU)	Prostate cancer	60 min
E20181215gaohh_PCZA_PRM_2_14	A4/P11	Prostate tissue FFPE	The Second Affiliated Hospital of Zhejiang University School of Medicine (SAHZU)	Prostate cancer	60 min
E20181215gaohh_PCZA_PRM_2_15	A6/P40	Prostate tissue FFPE	The Second Affiliated Hospital of Zhejiang University School of Medicine (SAHZU)	Prostate cancer	60 min
E20181215gaohh_PCZA_PRM_2_16	A1/P35	Prostate tissue FFPE	The Second Affiliated Hospital of Zhejiang University School of Medicine (SAHZU)	Prostate cancer	60 min
E20181215gaohh_PCZA_PRM_2_17	B2/P2	Prostate tissue FFPE	The Second Affiliated Hospital of Zhejiang University School of Medicine (SAHZU)	Prostate cancer	60 min
E20181215gaohh_PCZA_PRM_2_18	A1/P29	Prostate tissue FFPE	The Second Affiliated Hospital of Zhejiang University School of Medicine (SAHZU)	Prostate cancer	60 min
E20181215gaohh_PCZA_PRM_2_19	PN-10	Prostate tissue FFPE	The Second Affiliated Hospital of Zhejiang University School of Medicine (SAHZU)	Prostate cancer	60 min
E20181215gaohh_PCZA_PRM_2_20	A2/P26	Prostate tissue FFPE	The Second Affiliated Hospital of Zhejiang University School of Medicine (SAHZU)	Prostate cancer	60 min
E20181215gaohh_PCZA_PRM_2_21	H10/P50	Prostate tissue FFPE	The Second Affiliated Hospital of Zhejiang University School of Medicine (SAHZU)	Prostate cancer	60 min
E20181215gaohh_PCZA_PRM_2_22	C2/P37	Prostate tissue FFPE	The Second Affiliated Hospital of Zhejiang University School of Medicine (SAHZU)	Prostate cancer	60 min
E20181215gaohh_PCZA_PRM_2_23	A4/P53	Prostate tissue FFPE	The Second Affiliated Hospital of Zhejiang University School of Medicine (SAHZU)	Prostate cancer	60 min
E20181215gaohh_PCZA_PRM_2_24	A2/P25	Prostate tissue FFPE	The Second Affiliated Hospital of Zhejiang University School of Medicine (SAHZU)	Prostate cancer	60 min
E20181215gaohh_PCZA_PRM_2_25	A3/P51	Prostate tissue FFPE	The Second Affiliated Hospital of Zhejiang University School of Medicine (SAHZU)	Prostate cancer	60 min
E20181215gaohh_PCZA_PRM_3_1	A8/P32	Prostate tissue FFPE	The Second Affiliated Hospital of Zhejiang University School of Medicine (SAHZU)	Prostate cancer	60 min
E20181215gaohh_PCZA_PRM_3_2	A5/P44	Prostate tissue FFPE	The Second Affiliated Hospital of Zhejiang University School of Medicine (SAHZU)	Prostate cancer	60 min
E20181215gaohh_PCZA_PRM_3_3	A1/P47	Prostate tissue FFPE	The Second Affiliated Hospital of Zhejiang University School of Medicine (SAHZU)	Prostate cancer	60 min
E20181215gaohh_PCZA_PRM_3_4	A3/P14	Prostate tissue FFPE	The Second Affiliated Hospital of Zhejiang University School of Medicine (SAHZU)	Prostate cancer	60 min
E20181215gaohh_PCZA_PRM_3_5	A4/P23	Prostate tissue FFPE	The Second Affiliated Hospital of Zhejiang University School of Medicine (SAHZU)	Prostate cancer	60 min
E20181215gaohh_PCZA_PRM_3_6	PN-8	Prostate tissue FFPE	The Second Affiliated Hospital of Zhejiang University School of Medicine (SAHZU)	Prostate cancer	60 min
E20181215gaohh_PCZA_PRM_3_7	A12/P24	Prostate tissue FFPE	The Second Affiliated Hospital of Zhejiang University School of Medicine (SAHZU)	Prostate cancer	60 min
E20181215gaohh_PCZA_PRM_3_8	B2/P38	Prostate tissue FFPE	The Second Affiliated Hospital of Zhejiang University School of Medicine (SAHZU)	Prostate cancer	60 min
E20181215gaohh_PCZA_PRM_3_9	A1/P42	Prostate tissue FFPE	The Second Affiliated Hospital of Zhejiang University School of Medicine (SAHZU)	Prostate cancer	60 min
E20181215gaohh_PCZA_PRM_3_10	PN-9	Prostate tissue FFPE	The Second Affiliated Hospital of Zhejiang University School of Medicine (SAHZU)	Prostate cancer	60 min
E20181215gaohh_PCZA_PRM_3_11	A3/P18	Prostate tissue FFPE	The Second Affiliated Hospital of Zhejiang University School of Medicine (SAHZU)	Prostate cancer	60 min
E20181215gaohh_PCZA_PRM_3_12	A1/P54	Prostate tissue FFPE	The Second Affiliated Hospital of Zhejiang University School of Medicine (SAHZU)	Prostate cancer	60 min
E20181215gaohh_PCZA_PRM_3_13	A2/P55	Prostate tissue FFPE	The Second Affiliated Hospital of Zhejiang University School of Medicine (SAHZU)	Prostate cancer	60 min
E20181215gaohh_PCZA_PRM_3_14	A4/P34	Prostate tissue FFPE	The Second Affiliated Hospital of Zhejiang University School of Medicine (SAHZU)	Prostate cancer	60 min
E20181215gaohh_PCZA_PRM_3_15	PN-2	Prostate tissue FFPE	The Second Affiliated Hospital of Zhejiang University School of Medicine (SAHZU)	Prostate cancer	60 min
E20181215gaohh_PCZA_PRM_3_16	A4/P36	Prostate tissue FFPE	The Second Affiliated Hospital of Zhejiang University School of Medicine (SAHZU)	Prostate cancer	60 min
E20181215gaohh_PCZA_PRM_3_17	B3/P4	Prostate tissue FFPE	The Second Affiliated Hospital of Zhejiang University School of Medicine (SAHZU)	Prostate cancer	60 min
E20181215gaohh_PCZA_PRM_3_18	A5/P6	Prostate tissue FFPE	The Second Affiliated Hospital of Zhejiang University School of Medicine (SAHZU)	Prostate cancer	60 min
E20181215gaohh_PCZA_PRM_3_19	A1/P13	Prostate tissue FFPE	The Second Affiliated Hospital of Zhejiang University School of Medicine (SAHZU)	Prostate cancer	60 min
E20181215gaohh_PCZA_PRM_3_20	B1/P19	Prostate tissue FFPE	The Second Affiliated Hospital of Zhejiang University School of Medicine (SAHZU)	Prostate cancer	60 min
E20181215gaohh_PCZA_PRM_3_21	A2/P20	Prostate tissue FFPE	The Second Affiliated Hospital of Zhejiang University School of Medicine (SAHZU)	Prostate cancer	60 min
E20181215gaohh_PCZA_PRM_3_22	A3/P51	Prostate tissue FFPE	The Second Affiliated Hospital of Zhejiang University School of Medicine (SAHZU)	Prostate cancer	60 min
E20181215gaohh_PCZA_PRM_3_23	A3/P28	Prostate tissue FFPE	The Second Affiliated Hospital of Zhejiang University School of Medicine (SAHZU)	Prostate cancer	60 min
E20181215gaohh_PCZA_PRM_3_24	A3/P46	Prostate tissue FFPE	The Second Affiliated Hospital of Zhejiang University School of Medicine (SAHZU)	Prostate cancer	60 min
E20181215gaohh_PCZA_PRM_3_25	PN-5	Prostate tissue FFPE	The Second Affiliated Hospital of Zhejiang University School of Medicine (SAHZU)	Prostate cancer	60 min
E20181215gaohh_PCZA_PRM_3_26	A4/P53	Prostate tissue FFPE	The Second Affiliated Hospital of Zhejiang University School of Medicine (SAHZU)	Prostate cancer	60 min

## Sheet: Table S6C
Table S6C Peptide intensity calculated for each protein
Protein	File name	Peptide	Total area fragment
sp|P01033|TIMP1_HUMAN	E20181212gaohh_PCZA_PRM_1_1.raw	GFQALGDAADIR	19373966
sp|P01033|TIMP1_HUMAN	E20181212gaohh_PCZA_PRM_1_1.raw	FVYTPAMESVCGYFHR	1404117
sp|P01033|TIMP1_HUMAN	E20181212gaohh_PCZA_PRM_1_1.raw	EPGLCTWQSLR	4569982
sp|P07585|PGS2_HUMAN	E20181212gaohh_PCZA_PRM_1_1.raw	VVQCSDLGLDK	150056304
sp|P13647|K2C5_HUMAN	E20181212gaohh_PCZA_PRM_1_1.raw	VSLAGACGVGGYGSR	29075474
sp|P13647|K2C5_HUMAN	E20181212gaohh_PCZA_PRM_1_1.raw	ISISTSGGSFR	240651168
sp|P98175|RBM10_HUMAN	E20181212gaohh_PCZA_PRM_1_1.raw	ASNIVMLR	5629023
sp|P98175|RBM10_HUMAN	E20181212gaohh_PCZA_PRM_1_1.raw	GFAFVEFSHLQDATR	1857284
sp|P98175|RBM10_HUMAN	E20181212gaohh_PCZA_PRM_1_1.raw	GFAFVEFSHLQDATR	2114993
sp|Q9NRN5|OLFL3_HUMAN	E20181212gaohh_PCZA_PRM_1_1.raw	YDMVTDCGYTISQVR	8392283
sp|Q9NRN5|OLFL3_HUMAN	E20181212gaohh_PCZA_PRM_1_1.raw	IQCSFDASGTLTPER	10124096
sp|P07585|PGS2_HUMAN	E20181212gaohh_PCZA_PRM_1_1.raw	NLHALILVNNK	186911472
sp|P07585|PGS2_HUMAN	E20181212gaohh_PCZA_PRM_1_1.raw	NLHALILVNNK	316324032
sp|P07585|PGS2_HUMAN	E20181212gaohh_PCZA_PRM_1_1.raw	VSPGAFTPLVK	976201792
sp|P07585|PGS2_HUMAN	E20181212gaohh_PCZA_PRM_1_1.raw	SSGIENGAFQGMK	359049920
sp|P17661|DESM_HUMAN	E20181212gaohh_PCZA_PRM_1_1.raw	TFGGAPGFPLGSPLSSPVFPR	5538307072
sp|P17661|DESM_HUMAN	E20181212gaohh_PCZA_PRM_1_1.raw	TFGGAPGFPLGSPLSSPVFPR	2689659136
sp|P17661|DESM_HUMAN	E20181212gaohh_PCZA_PRM_1_1.raw	TFGGAPGFPLGSPLSSPVFPR	4121557
sp|P17661|DESM_HUMAN	E20181212gaohh_PCZA_PRM_1_1.raw	TSGGAGGLGSLR	246216816
sp|P17661|DESM_HUMAN	E20181212gaohh_PCZA_PRM_1_1.raw	FASEASGYQDNIAR	5181635072
sp|P17661|DESM_HUMAN	E20181212gaohh_PCZA_PRM_1_1.raw	FASEASGYQDNIAR	10598130
sp|P17661|DESM_HUMAN	E20181212gaohh_PCZA_PRM_1_1.raw	INLPIQTYSALNFR	7206912000
sp|P17661|DESM_HUMAN	E20181212gaohh_PCZA_PRM_1_1.raw	INLPIQTYSALNFR	797297664
sp|Q9BTV4|TMM43_HUMAN	E20181212gaohh_PCZA_PRM_1_1.raw	LLSDPNYGVHLPAVK	19116416
sp|Q9BTV4|TMM43_HUMAN	E20181212gaohh_PCZA_PRM_1_1.raw	LEDPHVDIIR	41668696
sp|Q9BTV4|TMM43_HUMAN	E20181212gaohh_PCZA_PRM_1_1.raw	SGDTLLLLHHGDFSAEEVFHR	2851750
sp|P15309|PPAP_HUMAN	E20181212gaohh_PCZA_PRM_1_1.raw	SPIDTFPTDPIK	23198702
sp|P15309|PPAP_HUMAN	E20181212gaohh_PCZA_PRM_1_1.raw	FQELESETLK	25295130
sp|P15309|PPAP_HUMAN	E20181212gaohh_PCZA_PRM_1_1.raw	LSGLHGQDLFGIWSK	9435888
sp|P15309|PPAP_HUMAN	E20181212gaohh_PCZA_PRM_1_1.raw	LSGLHGQDLFGIWSK	20466540
sp|P41240|CSK_HUMAN	E20181212gaohh_PCZA_PRM_1_1.raw	LLYPPETGLFLVR	20764568
sp|P41240|CSK_HUMAN	E20181212gaohh_PCZA_PRM_1_1.raw	VMEGTVAAQDEFYR	6182659
sp|P41240|CSK_HUMAN	E20181212gaohh_PCZA_PRM_1_1.raw	HSNLVQLLGVIVEEK	6305578
sp|Q9ULL0|K1210_HUMAN	E20181212gaohh_PCZA_PRM_1_1.raw	NVPFSHLSLEK	819225
sp|Q9ULL0|K1210_HUMAN	E20181212gaohh_PCZA_PRM_1_1.raw	FEELYQLSAHPESTTVEEDISK	942375
sp|Q9ULL0|K1210_HUMAN	E20181212gaohh_PCZA_PRM_1_1.raw	FMAQQIFSESSALK	3753724
sp|Q9ULL0|K1210_HUMAN	E20181212gaohh_PCZA_PRM_1_1.raw	HLPSSSPFQQQVHSSSVNAAAR	1849516
sp|P06748|NPM_HUMAN	E20181212gaohh_PCZA_PRM_1_1.raw	DELHIVEAEAMNYEGSPIK	12489388
sp|P06748|NPM_HUMAN	E20181212gaohh_PCZA_PRM_1_1.raw	DELHIVEAEAMNYEGSPIK	32441128
sp|P06748|NPM_HUMAN	E20181212gaohh_PCZA_PRM_1_1.raw	MSVQPTVSLGGFEITPPVVLR	48434180
sp|P06748|NPM_HUMAN	E20181212gaohh_PCZA_PRM_1_1.raw	MSVQPTVSLGGFEITPPVVLR	63246276
sp|P06748|NPM_HUMAN	E20181212gaohh_PCZA_PRM_1_1.raw	MSVQPTVSLGGFEITPPVVLR	8536
sp|P06748|NPM_HUMAN	E20181212gaohh_PCZA_PRM_1_1.raw	MTDQEAIQDLWQWR	59608892
sp|P06748|NPM_HUMAN	E20181212gaohh_PCZA_PRM_1_1.raw	MTDQEAIQDLWQWR	8728192
sp|Q9BUD6|SPON2_HUMAN	E20181212gaohh_PCZA_PRM_1_1.raw	WSQTAFPK	636726
sp|Q9BUD6|SPON2_HUMAN	E20181212gaohh_PCZA_PRM_1_1.raw	HSLVSFVVR	3829068
sp|Q9BUD6|SPON2_HUMAN	E20181212gaohh_PCZA_PRM_1_1.raw	VQPANNGSPCPELEEEAECVPDNCV	993296
sp|Q15063|POSTN_HUMAN	E20181212gaohh_PCZA_PRM_1_1.raw	AAAITSDILEALGR	515446912
sp|Q15063|POSTN_HUMAN	E20181212gaohh_PCZA_PRM_1_1.raw	AAAITSDILEALGR	764420
sp|Q15063|POSTN_HUMAN	E20181212gaohh_PCZA_PRM_1_1.raw	FSTFLSLLEAADLK	58954072
sp|O95994|AGR2_HUMAN	E20181212gaohh_PCZA_PRM_1_1.raw	GWGDQLIWTQTYEEALYK	22454162
sp|O95994|AGR2_HUMAN	E20181212gaohh_PCZA_PRM_1_1.raw	LAEQFVLLNLVYETTDK	11406247
sp|O95994|AGR2_HUMAN	E20181212gaohh_PCZA_PRM_1_1.raw	LAEQFVLLNLVYETTDK	20043754
sp|O95994|AGR2_HUMAN	E20181212gaohh_PCZA_PRM_1_1.raw	HLSPDGQYVPR	10166529
sp|O95994|AGR2_HUMAN	E20181212gaohh_PCZA_PRM_1_1.raw	HLSPDGQYVPR	1939969
sp|O95994|AGR2_HUMAN	E20181212gaohh_PCZA_PRM_1_1.raw	LYAYEPADTALLLDNMK	4894932
sp|O95994|AGR2_HUMAN	E20181212gaohh_PCZA_PRM_1_1.raw	LYAYEPADTALLLDNMK	1626764
sp|Q04837|SSBP_HUMAN	E20181212gaohh_PCZA_PRM_1_1.raw	NPVTIFSLATNEMWR	30824350
sp|Q04837|SSBP_HUMAN	E20181212gaohh_PCZA_PRM_1_1.raw	NPVTIFSLATNEMWR	4068431
sp|Q04837|SSBP_HUMAN	E20181212gaohh_PCZA_PRM_1_1.raw	SGDSEVYQLGDVSQK	13134574
sp|Q04837|SSBP_HUMAN	E20181212gaohh_PCZA_PRM_1_1.raw	QATTIIADNIIFLSDQTK	3430627
sp|Q04837|SSBP_HUMAN	E20181212gaohh_PCZA_PRM_1_1.raw	QATTIIADNIIFLSDQTK	5451317
sp|O14773|TPP1_HUMAN	E20181212gaohh_PCZA_PRM_1_1.raw	LFGGNFAHQASVAR	9288481
sp|O14773|TPP1_HUMAN	E20181212gaohh_PCZA_PRM_1_1.raw	LFGGNFAHQASVAR	19858664
sp|O14773|TPP1_HUMAN	E20181212gaohh_PCZA_PRM_1_1.raw	PSYQEEAVTK	13042170
sp|O14773|TPP1_HUMAN	E20181212gaohh_PCZA_PRM_1_1.raw	AYPDVAALSDGYWVVSNR	11317613
sp|O14773|TPP1_HUMAN	E20181212gaohh_PCZA_PRM_1_1.raw	AYPDVAALSDGYWVVSNR	10819426
sp|Q8NBJ4|GOLM1_HUMAN	E20181212gaohh_PCZA_PRM_1_1.raw	IQSSHNFQLESVNK	811868
sp|Q8NBJ4|GOLM1_HUMAN	E20181212gaohh_PCZA_PRM_1_1.raw	IQSSHNFQLESVNK	11673893
sp|Q8NBJ4|GOLM1_HUMAN	E20181212gaohh_PCZA_PRM_1_1.raw	FSYDLSQCINQMK	1019229
sp|Q8NBJ4|GOLM1_HUMAN	E20181212gaohh_PCZA_PRM_1_1.raw	EETNEIQVVNEEPQR	1586764
sp|Q8NBJ4|GOLM1_HUMAN	E20181212gaohh_PCZA_PRM_1_1.raw	NIDVFNVEDQK	2493205
sp|P54819|KAD2_HUMAN	E20181212gaohh_PCZA_PRM_1_1.raw	AVLLGPPGAGK	64790284
sp|P54819|KAD2_HUMAN	E20181212gaohh_PCZA_PRM_1_1.raw	QAEMLDDLMEK	11772830
sp|P54819|KAD2_HUMAN	E20181212gaohh_PCZA_PRM_1_1.raw	LQAYHTQTTPLIEYYR	3489633
sp|P54819|KAD2_HUMAN	E20181212gaohh_PCZA_PRM_1_1.raw	LQAYHTQTTPLIEYYR	18284292
sp|P22626|ROA2_HUMAN	E20181212gaohh_PCZA_PRM_1_1.raw	LFIGGLSFETTEESLR	158751808
sp|P22626|ROA2_HUMAN	E20181212gaohh_PCZA_PRM_1_1.raw	LFIGGLSFETTEESLR	827000
sp|P22626|ROA2_HUMAN	E20181212gaohh_PCZA_PRM_1_1.raw	GFGFVTFDDHDPVDK	56276676
sp|P22626|ROA2_HUMAN	E20181212gaohh_PCZA_PRM_1_1.raw	GFGFVTFDDHDPVDK	81964480
sp|P22626|ROA2_HUMAN	E20181212gaohh_PCZA_PRM_1_1.raw	YHTINGHNAEVR	575576
sp|P40926|MDHM_HUMAN	E20181212gaohh_PCZA_PRM_1_1.raw	LTLYDIAHTPGVAADLSHIETK	6337403
sp|P40926|MDHM_HUMAN	E20181212gaohh_PCZA_PRM_1_1.raw	LTLYDIAHTPGVAADLSHIETK	40117240
sp|P40926|MDHM_HUMAN	E20181212gaohh_PCZA_PRM_1_1.raw	LTLYDIAHTPGVAADLSHIETK	39309968
sp|P40926|MDHM_HUMAN	E20181212gaohh_PCZA_PRM_1_1.raw	GYLGPEQLPDCLK	15986790
sp|P40926|MDHM_HUMAN	E20181212gaohh_PCZA_PRM_1_1.raw	AGAGSATLSMAYAGAR	95963440
sp|P40926|MDHM_HUMAN	E20181212gaohh_PCZA_PRM_1_1.raw	AGAGSATLSMAYAGAR	1014715
sp|P49327|FAS_HUMAN	E20181212gaohh_PCZA_PRM_1_1.raw	VGDPQELNGITR	8848492
sp|P49327|FAS_HUMAN	E20181212gaohh_PCZA_PRM_1_1.raw	LQVVDQPLPVR	11007842
sp|P49327|FAS_HUMAN	E20181212gaohh_PCZA_PRM_1_1.raw	LQVVDQPLPVR	110623
sp|P49327|FAS_HUMAN	E20181212gaohh_PCZA_PRM_1_1.raw	TGTVSLEVR	8406388
sp|P49327|FAS_HUMAN	E20181212gaohh_PCZA_PRM_1_1.raw	FCFTPHTEEGCLSER	250405
sp|P49327|FAS_HUMAN	E20181212gaohh_PCZA_PRM_1_1.raw	FCFTPHTEEGCLSER	6733248
sp|P49327|FAS_HUMAN	E20181212gaohh_PCZA_PRM_1_1.raw	AALQEELQLCK	50221392
sp|P49327|FAS_HUMAN	E20181212gaohh_PCZA_PRM_1_1.raw	GLVQALQTK	3230065
sp|P49327|FAS_HUMAN	E20181212gaohh_PCZA_PRM_1_1.raw	GNAGQSNYGFANSAMER	2274580
sp|P49327|FAS_HUMAN	E20181212gaohh_PCZA_PRM_1_1.raw	GNAGQSNYGFANSAMER	1683736
sp|P49327|FAS_HUMAN	E20181212gaohh_PCZA_PRM_1_1.raw	EDGLAQQQTQLNLR	2368072
sp|P49327|FAS_HUMAN	E20181212gaohh_PCZA_PRM_1_1.raw	AAPLDSIHSLAAYYIDCIR	150439
sp|P49327|FAS_HUMAN	E20181212gaohh_PCZA_PRM_1_1.raw	AAPLDSIHSLAAYYIDCIR	6280021
sp|P50479|PDLI4_HUMAN	E20181212gaohh_PCZA_PRM_1_1.raw	DFSAPLTISR	82280696
sp|P50479|PDLI4_HUMAN	E20181212gaohh_PCZA_PRM_1_1.raw	VDLGSEVYR	44370896
sp|P50479|PDLI4_HUMAN	E20181212gaohh_PCZA_PRM_1_1.raw	YLQGMLEAGEGGDWPGPGGPR	15928192
sp|P50479|PDLI4_HUMAN	E20181212gaohh_PCZA_PRM_1_1.raw	YLQGMLEAGEGGDWPGPGGPR	10708941
sp|P50479|PDLI4_HUMAN	E20181212gaohh_PCZA_PRM_1_1.raw	LGAPLSGLQGLPECTR	9108134
sp|P13647|K2C5_HUMAN	E20181212gaohh_PCZA_PRM_1_11.raw	VSLAGACGVGGYGSR	983940
sp|P13647|K2C5_HUMAN	E20181212gaohh_PCZA_PRM_1_11.raw	ISISTSGGSFR	6588694
sp|P98175|RBM10_HUMAN	E20181212gaohh_PCZA_PRM_1_11.raw	ASNIVMLR	3264501
sp|P98175|RBM10_HUMAN	E20181212gaohh_PCZA_PRM_1_11.raw	GFAFVEFSHLQDATR	2616862
sp|P98175|RBM10_HUMAN	E20181212gaohh_PCZA_PRM_1_11.raw	GFAFVEFSHLQDATR	630787
sp|P01033|TIMP1_HUMAN	E20181212gaohh_PCZA_PRM_1_11.raw	GFQALGDAADIR	3623030
sp|P01033|TIMP1_HUMAN	E20181212gaohh_PCZA_PRM_1_11.raw	FVYTPAMESVCGYFHR	278776
sp|P01033|TIMP1_HUMAN	E20181212gaohh_PCZA_PRM_1_11.raw	EPGLCTWQSLR	4613239
sp|Q9NRN5|OLFL3_HUMAN	E20181212gaohh_PCZA_PRM_1_11.raw	YDMVTDCGYTISQVR	14428884
sp|Q9NRN5|OLFL3_HUMAN	E20181212gaohh_PCZA_PRM_1_11.raw	IQCSFDASGTLTPER	20899552
sp|P07585|PGS2_HUMAN	E20181212gaohh_PCZA_PRM_1_11.raw	VVQCSDLGLDK	337776192
sp|P07585|PGS2_HUMAN	E20181212gaohh_PCZA_PRM_1_11.raw	NLHALILVNNK	89741896
sp|P07585|PGS2_HUMAN	E20181212gaohh_PCZA_PRM_1_11.raw	NLHALILVNNK	173874608
sp|P07585|PGS2_HUMAN	E20181212gaohh_PCZA_PRM_1_11.raw	VSPGAFTPLVK	518011968
sp|P07585|PGS2_HUMAN	E20181212gaohh_PCZA_PRM_1_11.raw	SSGIENGAFQGMK	179936800
sp|P17661|DESM_HUMAN	E20181212gaohh_PCZA_PRM_1_11.raw	TFGGAPGFPLGSPLSSPVFPR	6691197952
sp|P17661|DESM_HUMAN	E20181212gaohh_PCZA_PRM_1_11.raw	TFGGAPGFPLGSPLSSPVFPR	3167505920
sp|P17661|DESM_HUMAN	E20181212gaohh_PCZA_PRM_1_11.raw	TFGGAPGFPLGSPLSSPVFPR	5082992
sp|P17661|DESM_HUMAN	E20181212gaohh_PCZA_PRM_1_11.raw	TSGGAGGLGSLR	5229956608
sp|P17661|DESM_HUMAN	E20181212gaohh_PCZA_PRM_1_11.raw	FASEASGYQDNIAR	1476519296
sp|P17661|DESM_HUMAN	E20181212gaohh_PCZA_PRM_1_11.raw	FASEASGYQDNIAR	1643858
sp|P17661|DESM_HUMAN	E20181212gaohh_PCZA_PRM_1_11.raw	INLPIQTYSALNFR	2339758336
sp|P17661|DESM_HUMAN	E20181212gaohh_PCZA_PRM_1_11.raw	INLPIQTYSALNFR	299312352
sp|Q9BTV4|TMM43_HUMAN	E20181212gaohh_PCZA_PRM_1_11.raw	LLSDPNYGVHLPAVK	8488160
sp|Q9BTV4|TMM43_HUMAN	E20181212gaohh_PCZA_PRM_1_11.raw	LEDPHVDIIR	12211378
sp|Q9BTV4|TMM43_HUMAN	E20181212gaohh_PCZA_PRM_1_11.raw	SGDTLLLLHHGDFSAEEVFHR	474501
sp|P15309|PPAP_HUMAN	E20181212gaohh_PCZA_PRM_1_11.raw	SPIDTFPTDPIK	2438017
sp|P15309|PPAP_HUMAN	E20181212gaohh_PCZA_PRM_1_11.raw	FQELESETLK	7607019
sp|P15309|PPAP_HUMAN	E20181212gaohh_PCZA_PRM_1_11.raw	LSGLHGQDLFGIWSK	2003909
sp|P15309|PPAP_HUMAN	E20181212gaohh_PCZA_PRM_1_11.raw	LSGLHGQDLFGIWSK	4550822
sp|P41240|CSK_HUMAN	E20181212gaohh_PCZA_PRM_1_11.raw	LLYPPETGLFLVR	5086803
sp|P41240|CSK_HUMAN	E20181212gaohh_PCZA_PRM_1_11.raw	VMEGTVAAQDEFYR	2382946
sp|P41240|CSK_HUMAN	E20181212gaohh_PCZA_PRM_1_11.raw	HSNLVQLLGVIVEEK	2451125
sp|Q9ULL0|K1210_HUMAN	E20181212gaohh_PCZA_PRM_1_11.raw	NVPFSHLSLEK	330266
sp|Q9ULL0|K1210_HUMAN	E20181212gaohh_PCZA_PRM_1_11.raw	FEELYQLSAHPESTTVEEDISK	390930
sp|Q9ULL0|K1210_HUMAN	E20181212gaohh_PCZA_PRM_1_11.raw	FMAQQIFSESSALK	1931541
sp|Q9ULL0|K1210_HUMAN	E20181212gaohh_PCZA_PRM_1_11.raw	HLPSSSPFQQQVHSSSVNAAAR	293416
sp|P06748|NPM_HUMAN	E20181212gaohh_PCZA_PRM_1_11.raw	DELHIVEAEAMNYEGSPIK	5676434
sp|P06748|NPM_HUMAN	E20181212gaohh_PCZA_PRM_1_11.raw	DELHIVEAEAMNYEGSPIK	13907027
sp|P06748|NPM_HUMAN	E20181212gaohh_PCZA_PRM_1_11.raw	MSVQPTVSLGGFEITPPVVLR	24309902
sp|P06748|NPM_HUMAN	E20181212gaohh_PCZA_PRM_1_11.raw	MSVQPTVSLGGFEITPPVVLR	35560272
sp|P06748|NPM_HUMAN	E20181212gaohh_PCZA_PRM_1_11.raw	MSVQPTVSLGGFEITPPVVLR	0
sp|P06748|NPM_HUMAN	E20181212gaohh_PCZA_PRM_1_11.raw	MTDQEAIQDLWQWR	14401545
sp|P06748|NPM_HUMAN	E20181212gaohh_PCZA_PRM_1_11.raw	MTDQEAIQDLWQWR	2060025
sp|Q9BUD6|SPON2_HUMAN	E20181212gaohh_PCZA_PRM_1_11.raw	WSQTAFPK	1833551
sp|Q9BUD6|SPON2_HUMAN	E20181212gaohh_PCZA_PRM_1_11.raw	HSLVSFVVR	1426962
sp|Q9BUD6|SPON2_HUMAN	E20181212gaohh_PCZA_PRM_1_11.raw	VQPANNGSPCPELEEEAECVPDNCV	643498
sp|Q15063|POSTN_HUMAN	E20181212gaohh_PCZA_PRM_1_11.raw	AAAITSDILEALGR	60798948
sp|Q15063|POSTN_HUMAN	E20181212gaohh_PCZA_PRM_1_11.raw	AAAITSDILEALGR	39249
sp|Q15063|POSTN_HUMAN	E20181212gaohh_PCZA_PRM_1_11.raw	FSTFLSLLEAADLK	11883406
sp|O95994|AGR2_HUMAN	E20181212gaohh_PCZA_PRM_1_11.raw	GWGDQLIWTQTYEEALYK	153065
sp|O95994|AGR2_HUMAN	E20181212gaohh_PCZA_PRM_1_11.raw	LAEQFVLLNLVYETTDK	28455
sp|O95994|AGR2_HUMAN	E20181212gaohh_PCZA_PRM_1_11.raw	LAEQFVLLNLVYETTDK	28895
sp|O95994|AGR2_HUMAN	E20181212gaohh_PCZA_PRM_1_11.raw	HLSPDGQYVPR	96644
sp|O95994|AGR2_HUMAN	E20181212gaohh_PCZA_PRM_1_11.raw	HLSPDGQYVPR	967258
sp|O95994|AGR2_HUMAN	E20181212gaohh_PCZA_PRM_1_11.raw	LYAYEPADTALLLDNMK	474660
sp|O95994|AGR2_HUMAN	E20181212gaohh_PCZA_PRM_1_11.raw	LYAYEPADTALLLDNMK	238608
sp|Q04837|SSBP_HUMAN	E20181212gaohh_PCZA_PRM_1_11.raw	NPVTIFSLATNEMWR	14423646
sp|Q04837|SSBP_HUMAN	E20181212gaohh_PCZA_PRM_1_11.raw	NPVTIFSLATNEMWR	1828916
sp|Q04837|SSBP_HUMAN	E20181212gaohh_PCZA_PRM_1_11.raw	SGDSEVYQLGDVSQK	8257074
sp|Q04837|SSBP_HUMAN	E20181212gaohh_PCZA_PRM_1_11.raw	QATTIIADNIIFLSDQTK	1402728
sp|Q04837|SSBP_HUMAN	E20181212gaohh_PCZA_PRM_1_11.raw	QATTIIADNIIFLSDQTK	1820729
sp|O14773|TPP1_HUMAN	E20181212gaohh_PCZA_PRM_1_11.raw	LFGGNFAHQASVAR	2148345
sp|O14773|TPP1_HUMAN	E20181212gaohh_PCZA_PRM_1_11.raw	LFGGNFAHQASVAR	6048295
sp|O14773|TPP1_HUMAN	E20181212gaohh_PCZA_PRM_1_11.raw	PSYQEEAVTK	3754764
sp|O14773|TPP1_HUMAN	E20181212gaohh_PCZA_PRM_1_11.raw	AYPDVAALSDGYWVVSNR	1278028
sp|O14773|TPP1_HUMAN	E20181212gaohh_PCZA_PRM_1_11.raw	AYPDVAALSDGYWVVSNR	1417975
sp|Q8NBJ4|GOLM1_HUMAN	E20181212gaohh_PCZA_PRM_1_11.raw	IQSSHNFQLESVNK	525775
sp|Q8NBJ4|GOLM1_HUMAN	E20181212gaohh_PCZA_PRM_1_11.raw	IQSSHNFQLESVNK	19763872
sp|Q8NBJ4|GOLM1_HUMAN	E20181212gaohh_PCZA_PRM_1_11.raw	FSYDLSQCINQMK	7045482
sp|Q8NBJ4|GOLM1_HUMAN	E20181212gaohh_PCZA_PRM_1_11.raw	EETNEIQVVNEEPQR	1239351
sp|Q8NBJ4|GOLM1_HUMAN	E20181212gaohh_PCZA_PRM_1_11.raw	NIDVFNVEDQK	2088318
sp|P54819|KAD2_HUMAN	E20181212gaohh_PCZA_PRM_1_11.raw	AVLLGPPGAGK	30253456
sp|P54819|KAD2_HUMAN	E20181212gaohh_PCZA_PRM_1_11.raw	QAEMLDDLMEK	10971094
sp|P54819|KAD2_HUMAN	E20181212gaohh_PCZA_PRM_1_11.raw	LQAYHTQTTPLIEYYR	917630
sp|P54819|KAD2_HUMAN	E20181212gaohh_PCZA_PRM_1_11.raw	LQAYHTQTTPLIEYYR	428067
sp|P22626|ROA2_HUMAN	E20181212gaohh_PCZA_PRM_1_11.raw	LFIGGLSFETTEESLR	39309784
sp|P22626|ROA2_HUMAN	E20181212gaohh_PCZA_PRM_1_11.raw	LFIGGLSFETTEESLR	297011
sp|P22626|ROA2_HUMAN	E20181212gaohh_PCZA_PRM_1_11.raw	GFGFVTFDDHDPVDK	12610031
sp|P22626|ROA2_HUMAN	E20181212gaohh_PCZA_PRM_1_11.raw	GFGFVTFDDHDPVDK	15482112
sp|P22626|ROA2_HUMAN	E20181212gaohh_PCZA_PRM_1_11.raw	YHTINGHNAEVR	338609
sp|P40926|MDHM_HUMAN	E20181212gaohh_PCZA_PRM_1_11.raw	LTLYDIAHTPGVAADLSHIETK	4043073
sp|P40926|MDHM_HUMAN	E20181212gaohh_PCZA_PRM_1_11.raw	LTLYDIAHTPGVAADLSHIETK	24615732
sp|P40926|MDHM_HUMAN	E20181212gaohh_PCZA_PRM_1_11.raw	LTLYDIAHTPGVAADLSHIETK	25713494
sp|P40926|MDHM_HUMAN	E20181212gaohh_PCZA_PRM_1_11.raw	GYLGPEQLPDCLK	37136176
sp|P40926|MDHM_HUMAN	E20181212gaohh_PCZA_PRM_1_11.raw	AGAGSATLSMAYAGAR	63771728
sp|P40926|MDHM_HUMAN	E20181212gaohh_PCZA_PRM_1_11.raw	AGAGSATLSMAYAGAR	560283
sp|P49327|FAS_HUMAN	E20181212gaohh_PCZA_PRM_1_11.raw	VGDPQELNGITR	12646262
sp|P49327|FAS_HUMAN	E20181212gaohh_PCZA_PRM_1_11.raw	LQVVDQPLPVR	1138791
sp|P49327|FAS_HUMAN	E20181212gaohh_PCZA_PRM_1_11.raw	LQVVDQPLPVR	148841
sp|P49327|FAS_HUMAN	E20181212gaohh_PCZA_PRM_1_11.raw	TGTVSLEVR	3524512
sp|P49327|FAS_HUMAN	E20181212gaohh_PCZA_PRM_1_11.raw	FCFTPHTEEGCLSER	734555
sp|P49327|FAS_HUMAN	E20181212gaohh_PCZA_PRM_1_11.raw	FCFTPHTEEGCLSER	1061118
sp|P49327|FAS_HUMAN	E20181212gaohh_PCZA_PRM_1_11.raw	AALQEELQLCK	2796746
sp|P49327|FAS_HUMAN	E20181212gaohh_PCZA_PRM_1_11.raw	GLVQALQTK	1777964
sp|P49327|FAS_HUMAN	E20181212gaohh_PCZA_PRM_1_11.raw	GNAGQSNYGFANSAMER	706486
sp|P49327|FAS_HUMAN	E20181212gaohh_PCZA_PRM_1_11.raw	GNAGQSNYGFANSAMER	781877
sp|P49327|FAS_HUMAN	E20181212gaohh_PCZA_PRM_1_11.raw	EDGLAQQQTQLNLR	1162821
sp|P49327|FAS_HUMAN	E20181212gaohh_PCZA_PRM_1_11.raw	AAPLDSIHSLAAYYIDCIR	43971
sp|P49327|FAS_HUMAN	E20181212gaohh_PCZA_PRM_1_11.raw	AAPLDSIHSLAAYYIDCIR	406968
sp|P50479|PDLI4_HUMAN	E20181212gaohh_PCZA_PRM_1_11.raw	DFSAPLTISR	98641320
sp|P50479|PDLI4_HUMAN	E20181212gaohh_PCZA_PRM_1_11.raw	VDLGSEVYR	58123940
sp|P50479|PDLI4_HUMAN	E20181212gaohh_PCZA_PRM_1_11.raw	YLQGMLEAGEGGDWPGPGGPR	30883690
sp|P50479|PDLI4_HUMAN	E20181212gaohh_PCZA_PRM_1_11.raw	YLQGMLEAGEGGDWPGPGGPR	24087910
sp|P50479|PDLI4_HUMAN	E20181212gaohh_PCZA_PRM_1_11.raw	LGAPLSGLQGLPECTR	59082112
sp|iRT9	E20181212gaohh_PCZA_PRM_1_11.raw	GTFIIDPGGVIR	297828864
sp|iRT6	E20181212gaohh_PCZA_PRM_1_11.raw	TPVITGAPYEYR	593853184
sp|iRT8	E20181212gaohh_PCZA_PRM_1_11.raw	ADVTPADFSEWSK	412727872
sp|iRT7	E20181212gaohh_PCZA_PRM_1_11.raw	DGLDAASYYAPVR	704823104
sp|iRT7	E20181212gaohh_PCZA_PRM_1_11.raw	DGLDAASYYAPVR	1527337
sp|iRT2	E20181212gaohh_PCZA_PRM_1_11.raw	GAGSSEPVTGLDAK	476421056
sp|iRT5	E20181212gaohh_PCZA_PRM_1_11.raw	TPVISGGPYEYR	558307520
sp|iRT10	E20181212gaohh_PCZA_PRM_1_11.raw	GTFIIDPAAVIR	546915904
sp|iRT4	E20181212gaohh_PCZA_PRM_1_11.raw	YILAGVENSK	310155840
sp|iRT3	E20181212gaohh_PCZA_PRM_1_11.raw	VEATFGVDESNAK	162278768
sp|iRT1	E20181212gaohh_PCZA_PRM_1_11.raw	LGGNEQVTR	31534906
sp|iRT11	E20181212gaohh_PCZA_PRM_1_11.raw	LFLQFGAQGSPFLK	37167236
Biognosys standards	E20181212gaohh_PCZA_PRM_1_12.raw	LGGNEQVTR	208244576
Biognosys standards	E20181212gaohh_PCZA_PRM_1_12.raw	GAGSSEPVTGLDAK	529676384
Biognosys standards	E20181212gaohh_PCZA_PRM_1_12.raw	VEATFGVDESNAK	111249520
Biognosys standards	E20181212gaohh_PCZA_PRM_1_12.raw	YILAGVENSK	307463616
Biognosys standards	E20181212gaohh_PCZA_PRM_1_12.raw	TPVISGGPYEYR	625135872
Biognosys standards	E20181212gaohh_PCZA_PRM_1_12.raw	TPVITGAPYEYR	643669632
Biognosys standards	E20181212gaohh_PCZA_PRM_1_12.raw	DGLDAASYYAPVR	993145728
Biognosys standards	E20181212gaohh_PCZA_PRM_1_12.raw	ADVTPADFSEWSK	484565536
Biognosys standards	E20181212gaohh_PCZA_PRM_1_12.raw	GTFIIDPGGVIR	304320608
Biognosys standards	E20181212gaohh_PCZA_PRM_1_12.raw	GTFIIDPAAVIR	623357056
Biognosys standards	E20181212gaohh_PCZA_PRM_1_12.raw	LFLQFGAQGSPFLK	77825416
sp|P13647|K2C5_HUMAN	E20181212gaohh_PCZA_PRM_1_12.raw	VSLAGACGVGGYGSR	457470
sp|P13647|K2C5_HUMAN	E20181212gaohh_PCZA_PRM_1_12.raw	ISISTSGGSFR	6329512
sp|P98175|RBM10_HUMAN	E20181212gaohh_PCZA_PRM_1_12.raw	ASNIVMLR	2715456
sp|P98175|RBM10_HUMAN	E20181212gaohh_PCZA_PRM_1_12.raw	GFAFVEFSHLQDATR	734004
sp|P98175|RBM10_HUMAN	E20181212gaohh_PCZA_PRM_1_12.raw	GFAFVEFSHLQDATR	786235
sp|P01033|TIMP1_HUMAN	E20181212gaohh_PCZA_PRM_1_12.raw	GFQALGDAADIR	8310927
sp|P01033|TIMP1_HUMAN	E20181212gaohh_PCZA_PRM_1_12.raw	FVYTPAMESVCGYFHR	270172
sp|P01033|TIMP1_HUMAN	E20181212gaohh_PCZA_PRM_1_12.raw	EPGLCTWQSLR	1874772
sp|Q9NRN5|OLFL3_HUMAN	E20181212gaohh_PCZA_PRM_1_12.raw	YDMVTDCGYTISQVR	185461
sp|Q9NRN5|OLFL3_HUMAN	E20181212gaohh_PCZA_PRM_1_12.raw	IQCSFDASGTLTPER	1409166
sp|P07585|PGS2_HUMAN	E20181212gaohh_PCZA_PRM_1_12.raw	VVQCSDLGLDK	2467557
sp|P07585|PGS2_HUMAN	E20181212gaohh_PCZA_PRM_1_12.raw	NLHALILVNNK	70908632
sp|P07585|PGS2_HUMAN	E20181212gaohh_PCZA_PRM_1_12.raw	NLHALILVNNK	136613584
sp|P07585|PGS2_HUMAN	E20181212gaohh_PCZA_PRM_1_12.raw	VSPGAFTPLVK	410031008
sp|P07585|PGS2_HUMAN	E20181212gaohh_PCZA_PRM_1_12.raw	SSGIENGAFQGMK	298171808
sp|P17661|DESM_HUMAN	E20181212gaohh_PCZA_PRM_1_12.raw	TFGGAPGFPLGSPLSSPVFPR	6306612736
sp|P17661|DESM_HUMAN	E20181212gaohh_PCZA_PRM_1_12.raw	TFGGAPGFPLGSPLSSPVFPR	3160020224
sp|P17661|DESM_HUMAN	E20181212gaohh_PCZA_PRM_1_12.raw	TFGGAPGFPLGSPLSSPVFPR	3875391
sp|P17661|DESM_HUMAN	E20181212gaohh_PCZA_PRM_1_12.raw	TSGGAGGLGSLR	603479360
sp|P17661|DESM_HUMAN	E20181212gaohh_PCZA_PRM_1_12.raw	FASEASGYQDNIAR	2987030016
sp|P17661|DESM_HUMAN	E20181212gaohh_PCZA_PRM_1_12.raw	FASEASGYQDNIAR	2759179
sp|P17661|DESM_HUMAN	E20181212gaohh_PCZA_PRM_1_12.raw	INLPIQTYSALNFR	4980718080
sp|P17661|DESM_HUMAN	E20181212gaohh_PCZA_PRM_1_12.raw	INLPIQTYSALNFR	579206528
sp|Q9BTV4|TMM43_HUMAN	E20181212gaohh_PCZA_PRM_1_12.raw	LLSDPNYGVHLPAVK	11318262
sp|Q9BTV4|TMM43_HUMAN	E20181212gaohh_PCZA_PRM_1_12.raw	LEDPHVDIIR	28002446
sp|Q9BTV4|TMM43_HUMAN	E20181212gaohh_PCZA_PRM_1_12.raw	SGDTLLLLHHGDFSAEEVFHR	727278
sp|P15309|PPAP_HUMAN	E20181212gaohh_PCZA_PRM_1_12.raw	SPIDTFPTDPIK	2459097
sp|P15309|PPAP_HUMAN	E20181212gaohh_PCZA_PRM_1_12.raw	FQELESETLK	2798794
sp|P15309|PPAP_HUMAN	E20181212gaohh_PCZA_PRM_1_12.raw	LSGLHGQDLFGIWSK	774357
sp|P15309|PPAP_HUMAN	E20181212gaohh_PCZA_PRM_1_12.raw	LSGLHGQDLFGIWSK	1747383
sp|P41240|CSK_HUMAN	E20181212gaohh_PCZA_PRM_1_12.raw	LLYPPETGLFLVR	7932199
sp|P41240|CSK_HUMAN	E20181212gaohh_PCZA_PRM_1_12.raw	VMEGTVAAQDEFYR	3862739
sp|P41240|CSK_HUMAN	E20181212gaohh_PCZA_PRM_1_12.raw	HSNLVQLLGVIVEEK	2026256
sp|Q9ULL0|K1210_HUMAN	E20181212gaohh_PCZA_PRM_1_12.raw	NVPFSHLSLEK	1181471
sp|Q9ULL0|K1210_HUMAN	E20181212gaohh_PCZA_PRM_1_12.raw	FEELYQLSAHPESTTVEEDISK	1483926
sp|Q9ULL0|K1210_HUMAN	E20181212gaohh_PCZA_PRM_1_12.raw	FMAQQIFSESSALK	244592
sp|Q9ULL0|K1210_HUMAN	E20181212gaohh_PCZA_PRM_1_12.raw	HLPSSSPFQQQVHSSSVNAAAR	869256
sp|P06748|NPM_HUMAN	E20181212gaohh_PCZA_PRM_1_12.raw	DELHIVEAEAMNYEGSPIK	8069169
sp|P06748|NPM_HUMAN	E20181212gaohh_PCZA_PRM_1_12.raw	DELHIVEAEAMNYEGSPIK	22228834
sp|P06748|NPM_HUMAN	E20181212gaohh_PCZA_PRM_1_12.raw	MSVQPTVSLGGFEITPPVVLR	27065596
sp|P06748|NPM_HUMAN	E20181212gaohh_PCZA_PRM_1_12.raw	MSVQPTVSLGGFEITPPVVLR	36847276
sp|P06748|NPM_HUMAN	E20181212gaohh_PCZA_PRM_1_12.raw	MSVQPTVSLGGFEITPPVVLR	0
sp|P06748|NPM_HUMAN	E20181212gaohh_PCZA_PRM_1_12.raw	MTDQEAIQDLWQWR	43587456
sp|P06748|NPM_HUMAN	E20181212gaohh_PCZA_PRM_1_12.raw	MTDQEAIQDLWQWR	6024361
sp|Q9BUD6|SPON2_HUMAN	E20181212gaohh_PCZA_PRM_1_12.raw	WSQTAFPK	2560036
sp|Q9BUD6|SPON2_HUMAN	E20181212gaohh_PCZA_PRM_1_12.raw	HSLVSFVVR	834567
sp|Q9BUD6|SPON2_HUMAN	E20181212gaohh_PCZA_PRM_1_12.raw	VQPANNGSPCPELEEEAECVPDNCV	800077
sp|Q15063|POSTN_HUMAN	E20181212gaohh_PCZA_PRM_1_12.raw	AAAITSDILEALGR	247504880
sp|Q15063|POSTN_HUMAN	E20181212gaohh_PCZA_PRM_1_12.raw	AAAITSDILEALGR	124975
sp|Q15063|POSTN_HUMAN	E20181212gaohh_PCZA_PRM_1_12.raw	FSTFLSLLEAADLK	32461240
sp|O95994|AGR2_HUMAN	E20181212gaohh_PCZA_PRM_1_12.raw	GWGDQLIWTQTYEEALYK	57728
sp|O95994|AGR2_HUMAN	E20181212gaohh_PCZA_PRM_1_12.raw	LAEQFVLLNLVYETTDK	50105
sp|O95994|AGR2_HUMAN	E20181212gaohh_PCZA_PRM_1_12.raw	LAEQFVLLNLVYETTDK	7578
sp|O95994|AGR2_HUMAN	E20181212gaohh_PCZA_PRM_1_12.raw	HLSPDGQYVPR	63398932
sp|O95994|AGR2_HUMAN	E20181212gaohh_PCZA_PRM_1_12.raw	HLSPDGQYVPR	213895
sp|O95994|AGR2_HUMAN	E20181212gaohh_PCZA_PRM_1_12.raw	LYAYEPADTALLLDNMK	37741
sp|O95994|AGR2_HUMAN	E20181212gaohh_PCZA_PRM_1_12.raw	LYAYEPADTALLLDNMK	1617722
sp|Q04837|SSBP_HUMAN	E20181212gaohh_PCZA_PRM_1_12.raw	NPVTIFSLATNEMWR	17831906
sp|Q04837|SSBP_HUMAN	E20181212gaohh_PCZA_PRM_1_12.raw	NPVTIFSLATNEMWR	2061380
sp|Q04837|SSBP_HUMAN	E20181212gaohh_PCZA_PRM_1_12.raw	SGDSEVYQLGDVSQK	13544930
sp|Q04837|SSBP_HUMAN	E20181212gaohh_PCZA_PRM_1_12.raw	QATTIIADNIIFLSDQTK	5026305
sp|Q04837|SSBP_HUMAN	E20181212gaohh_PCZA_PRM_1_12.raw	QATTIIADNIIFLSDQTK	7693515
sp|O14773|TPP1_HUMAN	E20181212gaohh_PCZA_PRM_1_12.raw	LFGGNFAHQASVAR	5234960
sp|O14773|TPP1_HUMAN	E20181212gaohh_PCZA_PRM_1_12.raw	LFGGNFAHQASVAR	11350377
sp|O14773|TPP1_HUMAN	E20181212gaohh_PCZA_PRM_1_12.raw	PSYQEEAVTK	4001118
sp|O14773|TPP1_HUMAN	E20181212gaohh_PCZA_PRM_1_12.raw	AYPDVAALSDGYWVVSNR	3224037
sp|O14773|TPP1_HUMAN	E20181212gaohh_PCZA_PRM_1_12.raw	AYPDVAALSDGYWVVSNR	3212645
sp|Q8NBJ4|GOLM1_HUMAN	E20181212gaohh_PCZA_PRM_1_12.raw	IQSSHNFQLESVNK	211543
sp|Q8NBJ4|GOLM1_HUMAN	E20181212gaohh_PCZA_PRM_1_12.raw	IQSSHNFQLESVNK	475181
sp|Q8NBJ4|GOLM1_HUMAN	E20181212gaohh_PCZA_PRM_1_12.raw	FSYDLSQCINQMK	1361083
sp|Q8NBJ4|GOLM1_HUMAN	E20181212gaohh_PCZA_PRM_1_12.raw	EETNEIQVVNEEPQR	1482912
sp|Q8NBJ4|GOLM1_HUMAN	E20181212gaohh_PCZA_PRM_1_12.raw	NIDVFNVEDQK	3866537
sp|P54819|KAD2_HUMAN	E20181212gaohh_PCZA_PRM_1_12.raw	AVLLGPPGAGK	35902232
sp|P54819|KAD2_HUMAN	E20181212gaohh_PCZA_PRM_1_12.raw	QAEMLDDLMEK	9393615
sp|P54819|KAD2_HUMAN	E20181212gaohh_PCZA_PRM_1_12.raw	LQAYHTQTTPLIEYYR	877176
sp|P54819|KAD2_HUMAN	E20181212gaohh_PCZA_PRM_1_12.raw	LQAYHTQTTPLIEYYR	7197679
sp|P22626|ROA2_HUMAN	E20181212gaohh_PCZA_PRM_1_12.raw	LFIGGLSFETTEESLR	68911056
sp|P22626|ROA2_HUMAN	E20181212gaohh_PCZA_PRM_1_12.raw	LFIGGLSFETTEESLR	209999
sp|P22626|ROA2_HUMAN	E20181212gaohh_PCZA_PRM_1_12.raw	GFGFVTFDDHDPVDK	34478420
sp|P22626|ROA2_HUMAN	E20181212gaohh_PCZA_PRM_1_12.raw	GFGFVTFDDHDPVDK	51642416
sp|P22626|ROA2_HUMAN	E20181212gaohh_PCZA_PRM_1_12.raw	YHTINGHNAEVR	421309
sp|P40926|MDHM_HUMAN	E20181212gaohh_PCZA_PRM_1_12.raw	LTLYDIAHTPGVAADLSHIETK	1913096
sp|P40926|MDHM_HUMAN	E20181212gaohh_PCZA_PRM_1_12.raw	LTLYDIAHTPGVAADLSHIETK	17537180
sp|P40926|MDHM_HUMAN	E20181212gaohh_PCZA_PRM_1_12.raw	LTLYDIAHTPGVAADLSHIETK	16182093
sp|P40926|MDHM_HUMAN	E20181212gaohh_PCZA_PRM_1_12.raw	GYLGPEQLPDCLK	2829819
sp|P40926|MDHM_HUMAN	E20181212gaohh_PCZA_PRM_1_12.raw	AGAGSATLSMAYAGAR	55107500
sp|P40926|MDHM_HUMAN	E20181212gaohh_PCZA_PRM_1_12.raw	AGAGSATLSMAYAGAR	630724
sp|P49327|FAS_HUMAN	E20181212gaohh_PCZA_PRM_1_12.raw	VGDPQELNGITR	5116913
sp|P49327|FAS_HUMAN	E20181212gaohh_PCZA_PRM_1_12.raw	LQVVDQPLPVR	6923148
sp|P49327|FAS_HUMAN	E20181212gaohh_PCZA_PRM_1_12.raw	LQVVDQPLPVR	392400
sp|P49327|FAS_HUMAN	E20181212gaohh_PCZA_PRM_1_12.raw	TGTVSLEVR	4948625
sp|P49327|FAS_HUMAN	E20181212gaohh_PCZA_PRM_1_12.raw	FCFTPHTEEGCLSER	147261
sp|P49327|FAS_HUMAN	E20181212gaohh_PCZA_PRM_1_12.raw	FCFTPHTEEGCLSER	6108184
sp|P49327|FAS_HUMAN	E20181212gaohh_PCZA_PRM_1_12.raw	AALQEELQLCK	50213132
sp|P49327|FAS_HUMAN	E20181212gaohh_PCZA_PRM_1_12.raw	GLVQALQTK	2715919
sp|P49327|FAS_HUMAN	E20181212gaohh_PCZA_PRM_1_12.raw	GNAGQSNYGFANSAMER	735468
sp|P49327|FAS_HUMAN	E20181212gaohh_PCZA_PRM_1_12.raw	GNAGQSNYGFANSAMER	1292489
sp|P49327|FAS_HUMAN	E20181212gaohh_PCZA_PRM_1_12.raw	EDGLAQQQTQLNLR	1557506
sp|P49327|FAS_HUMAN	E20181212gaohh_PCZA_PRM_1_12.raw	AAPLDSIHSLAAYYIDCIR	13172
sp|P49327|FAS_HUMAN	E20181212gaohh_PCZA_PRM_1_12.raw	AAPLDSIHSLAAYYIDCIR	1920047
sp|P50479|PDLI4_HUMAN	E20181212gaohh_PCZA_PRM_1_12.raw	DFSAPLTISR	87358136
sp|P50479|PDLI4_HUMAN	E20181212gaohh_PCZA_PRM_1_12.raw	VDLGSEVYR	32040100
sp|P50479|PDLI4_HUMAN	E20181212gaohh_PCZA_PRM_1_12.raw	YLQGMLEAGEGGDWPGPGGPR	23306158
sp|P50479|PDLI4_HUMAN	E20181212gaohh_PCZA_PRM_1_12.raw	YLQGMLEAGEGGDWPGPGGPR	17427776
sp|P50479|PDLI4_HUMAN	E20181212gaohh_PCZA_PRM_1_12.raw	LGAPLSGLQGLPECTR	707454
sp|iRT9	E20181212gaohh_PCZA_PRM_1_12.raw	GTFIIDPGGVIR	302453184
sp|iRT6	E20181212gaohh_PCZA_PRM_1_12.raw	TPVITGAPYEYR	704675648
sp|iRT8	E20181212gaohh_PCZA_PRM_1_12.raw	ADVTPADFSEWSK	448192736
sp|iRT7	E20181212gaohh_PCZA_PRM_1_12.raw	DGLDAASYYAPVR	868432576
sp|iRT7	E20181212gaohh_PCZA_PRM_1_12.raw	DGLDAASYYAPVR	2774571
sp|iRT2	E20181212gaohh_PCZA_PRM_1_12.raw	GAGSSEPVTGLDAK	518013344
sp|iRT5	E20181212gaohh_PCZA_PRM_1_12.raw	TPVISGGPYEYR	716789632
sp|iRT10	E20181212gaohh_PCZA_PRM_1_12.raw	GTFIIDPAAVIR	655959680
sp|iRT4	E20181212gaohh_PCZA_PRM_1_12.raw	YILAGVENSK	310472416
sp|iRT3	E20181212gaohh_PCZA_PRM_1_12.raw	VEATFGVDESNAK	113365952
sp|iRT1	E20181212gaohh_PCZA_PRM_1_12.raw	LGGNEQVTR	46988620
sp|iRT11	E20181212gaohh_PCZA_PRM_1_12.raw	LFLQFGAQGSPFLK	73098200
Biognosys standards	E20181212gaohh_PCZA_PRM_1_13.raw	LGGNEQVTR	43191812
Biognosys standards	E20181212gaohh_PCZA_PRM_1_13.raw	GAGSSEPVTGLDAK	533186720
Biognosys standards	E20181212gaohh_PCZA_PRM_1_13.raw	VEATFGVDESNAK	128995280
Biognosys standards	E20181212gaohh_PCZA_PRM_1_13.raw	YILAGVENSK	280596864
Biognosys standards	E20181212gaohh_PCZA_PRM_1_13.raw	TPVISGGPYEYR	620817600
Biognosys standards	E20181212gaohh_PCZA_PRM_1_13.raw	TPVITGAPYEYR	759998656
Biognosys standards	E20181212gaohh_PCZA_PRM_1_13.raw	DGLDAASYYAPVR	1153118080
Biognosys standards	E20181212gaohh_PCZA_PRM_1_13.raw	ADVTPADFSEWSK	487668896
Biognosys standards	E20181212gaohh_PCZA_PRM_1_13.raw	GTFIIDPGGVIR	277509792
Biognosys standards	E20181212gaohh_PCZA_PRM_1_13.raw	GTFIIDPAAVIR	671296064
Biognosys standards	E20181212gaohh_PCZA_PRM_1_13.raw	LFLQFGAQGSPFLK	23695842
sp|P13647|K2C5_HUMAN	E20181212gaohh_PCZA_PRM_1_13.raw	VSLAGACGVGGYGSR	645496
sp|P13647|K2C5_HUMAN	E20181212gaohh_PCZA_PRM_1_13.raw	ISISTSGGSFR	30726684
sp|P98175|RBM10_HUMAN	E20181212gaohh_PCZA_PRM_1_13.raw	ASNIVMLR	8094129
sp|P98175|RBM10_HUMAN	E20181212gaohh_PCZA_PRM_1_13.raw	GFAFVEFSHLQDATR	4793679
sp|P98175|RBM10_HUMAN	E20181212gaohh_PCZA_PRM_1_13.raw	GFAFVEFSHLQDATR	5822169
sp|P01033|TIMP1_HUMAN	E20181212gaohh_PCZA_PRM_1_13.raw	GFQALGDAADIR	3065609
sp|P01033|TIMP1_HUMAN	E20181212gaohh_PCZA_PRM_1_13.raw	FVYTPAMESVCGYFHR	11842866
sp|P01033|TIMP1_HUMAN	E20181212gaohh_PCZA_PRM_1_13.raw	EPGLCTWQSLR	4891754
sp|Q9NRN5|OLFL3_HUMAN	E20181212gaohh_PCZA_PRM_1_13.raw	YDMVTDCGYTISQVR	1257371
sp|Q9NRN5|OLFL3_HUMAN	E20181212gaohh_PCZA_PRM_1_13.raw	IQCSFDASGTLTPER	682671
sp|P07585|PGS2_HUMAN	E20181212gaohh_PCZA_PRM_1_13.raw	VVQCSDLGLDK	2614765
sp|P07585|PGS2_HUMAN	E20181212gaohh_PCZA_PRM_1_13.raw	NLHALILVNNK	31642676
sp|P07585|PGS2_HUMAN	E20181212gaohh_PCZA_PRM_1_13.raw	NLHALILVNNK	67792448
sp|P07585|PGS2_HUMAN	E20181212gaohh_PCZA_PRM_1_13.raw	VSPGAFTPLVK	250861840
sp|P07585|PGS2_HUMAN	E20181212gaohh_PCZA_PRM_1_13.raw	SSGIENGAFQGMK	66161712
sp|P17661|DESM_HUMAN	E20181212gaohh_PCZA_PRM_1_13.raw	TFGGAPGFPLGSPLSSPVFPR	806918592
sp|P17661|DESM_HUMAN	E20181212gaohh_PCZA_PRM_1_13.raw	TFGGAPGFPLGSPLSSPVFPR	446993056
sp|P17661|DESM_HUMAN	E20181212gaohh_PCZA_PRM_1_13.raw	TFGGAPGFPLGSPLSSPVFPR	251363
sp|P17661|DESM_HUMAN	E20181212gaohh_PCZA_PRM_1_13.raw	TSGGAGGLGSLR	92600304
sp|P17661|DESM_HUMAN	E20181212gaohh_PCZA_PRM_1_13.raw	FASEASGYQDNIAR	484762272
sp|P17661|DESM_HUMAN	E20181212gaohh_PCZA_PRM_1_13.raw	FASEASGYQDNIAR	1111798
sp|P17661|DESM_HUMAN	E20181212gaohh_PCZA_PRM_1_13.raw	INLPIQTYSALNFR	727925760
sp|P17661|DESM_HUMAN	E20181212gaohh_PCZA_PRM_1_13.raw	INLPIQTYSALNFR	98822608
sp|Q9BTV4|TMM43_HUMAN	E20181212gaohh_PCZA_PRM_1_13.raw	LLSDPNYGVHLPAVK	6451621
sp|Q9BTV4|TMM43_HUMAN	E20181212gaohh_PCZA_PRM_1_13.raw	LEDPHVDIIR	19390382
sp|Q9BTV4|TMM43_HUMAN	E20181212gaohh_PCZA_PRM_1_13.raw	SGDTLLLLHHGDFSAEEVFHR	656271
sp|P15309|PPAP_HUMAN	E20181212gaohh_PCZA_PRM_1_13.raw	SPIDTFPTDPIK	103362160
sp|P15309|PPAP_HUMAN	E20181212gaohh_PCZA_PRM_1_13.raw	FQELESETLK	165783216
sp|P15309|PPAP_HUMAN	E20181212gaohh_PCZA_PRM_1_13.raw	LSGLHGQDLFGIWSK	51401152
sp|P15309|PPAP_HUMAN	E20181212gaohh_PCZA_PRM_1_13.raw	LSGLHGQDLFGIWSK	125045464
sp|P41240|CSK_HUMAN	E20181212gaohh_PCZA_PRM_1_13.raw	LLYPPETGLFLVR	27580730
sp|P41240|CSK_HUMAN	E20181212gaohh_PCZA_PRM_1_13.raw	VMEGTVAAQDEFYR	8080264
sp|P41240|CSK_HUMAN	E20181212gaohh_PCZA_PRM_1_13.raw	HSNLVQLLGVIVEEK	4551846
sp|Q9ULL0|K1210_HUMAN	E20181212gaohh_PCZA_PRM_1_13.raw	NVPFSHLSLEK	1186636
sp|Q9ULL0|K1210_HUMAN	E20181212gaohh_PCZA_PRM_1_13.raw	FEELYQLSAHPESTTVEEDISK	3414425
sp|Q9ULL0|K1210_HUMAN	E20181212gaohh_PCZA_PRM_1_13.raw	FMAQQIFSESSALK	1660214
sp|Q9ULL0|K1210_HUMAN	E20181212gaohh_PCZA_PRM_1_13.raw	HLPSSSPFQQQVHSSSVNAAAR	1777328
sp|P06748|NPM_HUMAN	E20181212gaohh_PCZA_PRM_1_13.raw	DELHIVEAEAMNYEGSPIK	51993700
sp|P06748|NPM_HUMAN	E20181212gaohh_PCZA_PRM_1_13.raw	DELHIVEAEAMNYEGSPIK	163305856
sp|P06748|NPM_HUMAN	E20181212gaohh_PCZA_PRM_1_13.raw	MSVQPTVSLGGFEITPPVVLR	225819456
sp|P06748|NPM_HUMAN	E20181212gaohh_PCZA_PRM_1_13.raw	MSVQPTVSLGGFEITPPVVLR	261687072
sp|P06748|NPM_HUMAN	E20181212gaohh_PCZA_PRM_1_13.raw	MSVQPTVSLGGFEITPPVVLR	224355
sp|P06748|NPM_HUMAN	E20181212gaohh_PCZA_PRM_1_13.raw	MTDQEAIQDLWQWR	266853200
sp|P06748|NPM_HUMAN	E20181212gaohh_PCZA_PRM_1_13.raw	MTDQEAIQDLWQWR	38944648
sp|Q9BUD6|SPON2_HUMAN	E20181212gaohh_PCZA_PRM_1_13.raw	WSQTAFPK	58627032
sp|Q9BUD6|SPON2_HUMAN	E20181212gaohh_PCZA_PRM_1_13.raw	HSLVSFVVR	216287616
sp|Q9BUD6|SPON2_HUMAN	E20181212gaohh_PCZA_PRM_1_13.raw	VQPANNGSPCPELEEEAECVPDNCV	654108
sp|Q15063|POSTN_HUMAN	E20181212gaohh_PCZA_PRM_1_13.raw	AAAITSDILEALGR	254373760
sp|Q15063|POSTN_HUMAN	E20181212gaohh_PCZA_PRM_1_13.raw	AAAITSDILEALGR	386076
sp|Q15063|POSTN_HUMAN	E20181212gaohh_PCZA_PRM_1_13.raw	FSTFLSLLEAADLK	41246520
sp|O95994|AGR2_HUMAN	E20181212gaohh_PCZA_PRM_1_13.raw	GWGDQLIWTQTYEEALYK	32246336
sp|O95994|AGR2_HUMAN	E20181212gaohh_PCZA_PRM_1_13.raw	LAEQFVLLNLVYETTDK	30475880
sp|O95994|AGR2_HUMAN	E20181212gaohh_PCZA_PRM_1_13.raw	LAEQFVLLNLVYETTDK	57331388
sp|O95994|AGR2_HUMAN	E20181212gaohh_PCZA_PRM_1_13.raw	HLSPDGQYVPR	94116952
sp|O95994|AGR2_HUMAN	E20181212gaohh_PCZA_PRM_1_13.raw	HLSPDGQYVPR	37055204
sp|O95994|AGR2_HUMAN	E20181212gaohh_PCZA_PRM_1_13.raw	LYAYEPADTALLLDNMK	64710068
sp|O95994|AGR2_HUMAN	E20181212gaohh_PCZA_PRM_1_13.raw	LYAYEPADTALLLDNMK	20081636
sp|Q04837|SSBP_HUMAN	E20181212gaohh_PCZA_PRM_1_13.raw	NPVTIFSLATNEMWR	129435504
sp|Q04837|SSBP_HUMAN	E20181212gaohh_PCZA_PRM_1_13.raw	NPVTIFSLATNEMWR	18589040
sp|Q04837|SSBP_HUMAN	E20181212gaohh_PCZA_PRM_1_13.raw	SGDSEVYQLGDVSQK	95925208
sp|Q04837|SSBP_HUMAN	E20181212gaohh_PCZA_PRM_1_13.raw	QATTIIADNIIFLSDQTK	11675715
sp|Q04837|SSBP_HUMAN	E20181212gaohh_PCZA_PRM_1_13.raw	QATTIIADNIIFLSDQTK	18399894
sp|O14773|TPP1_HUMAN	E20181212gaohh_PCZA_PRM_1_13.raw	LFGGNFAHQASVAR	35691128
sp|O14773|TPP1_HUMAN	E20181212gaohh_PCZA_PRM_1_13.raw	LFGGNFAHQASVAR	79249592
sp|O14773|TPP1_HUMAN	E20181212gaohh_PCZA_PRM_1_13.raw	PSYQEEAVTK	13580241
sp|O14773|TPP1_HUMAN	E20181212gaohh_PCZA_PRM_1_13.raw	AYPDVAALSDGYWVVSNR	30263536
sp|O14773|TPP1_HUMAN	E20181212gaohh_PCZA_PRM_1_13.raw	AYPDVAALSDGYWVVSNR	27713740
sp|Q8NBJ4|GOLM1_HUMAN	E20181212gaohh_PCZA_PRM_1_13.raw	IQSSHNFQLESVNK	9912153
sp|Q8NBJ4|GOLM1_HUMAN	E20181212gaohh_PCZA_PRM_1_13.raw	IQSSHNFQLESVNK	39940400
sp|Q8NBJ4|GOLM1_HUMAN	E20181212gaohh_PCZA_PRM_1_13.raw	FSYDLSQCINQMK	883351
sp|Q8NBJ4|GOLM1_HUMAN	E20181212gaohh_PCZA_PRM_1_13.raw	EETNEIQVVNEEPQR	31316686
sp|Q8NBJ4|GOLM1_HUMAN	E20181212gaohh_PCZA_PRM_1_13.raw	NIDVFNVEDQK	46626920
sp|P54819|KAD2_HUMAN	E20181212gaohh_PCZA_PRM_1_13.raw	AVLLGPPGAGK	586610176
sp|P54819|KAD2_HUMAN	E20181212gaohh_PCZA_PRM_1_13.raw	QAEMLDDLMEK	26100272
sp|P54819|KAD2_HUMAN	E20181212gaohh_PCZA_PRM_1_13.raw	LQAYHTQTTPLIEYYR	25331586
sp|P54819|KAD2_HUMAN	E20181212gaohh_PCZA_PRM_1_13.raw	LQAYHTQTTPLIEYYR	138285936
sp|P22626|ROA2_HUMAN	E20181212gaohh_PCZA_PRM_1_13.raw	LFIGGLSFETTEESLR	363565568
sp|P22626|ROA2_HUMAN	E20181212gaohh_PCZA_PRM_1_13.raw	LFIGGLSFETTEESLR	2577751
sp|P22626|ROA2_HUMAN	E20181212gaohh_PCZA_PRM_1_13.raw	GFGFVTFDDHDPVDK	162091696
sp|P22626|ROA2_HUMAN	E20181212gaohh_PCZA_PRM_1_13.raw	GFGFVTFDDHDPVDK	221622608
sp|P22626|ROA2_HUMAN	E20181212gaohh_PCZA_PRM_1_13.raw	YHTINGHNAEVR	103228
sp|P40926|MDHM_HUMAN	E20181212gaohh_PCZA_PRM_1_13.raw	LTLYDIAHTPGVAADLSHIETK	38683060
sp|P40926|MDHM_HUMAN	E20181212gaohh_PCZA_PRM_1_13.raw	LTLYDIAHTPGVAADLSHIETK	312937920
sp|P40926|MDHM_HUMAN	E20181212gaohh_PCZA_PRM_1_13.raw	LTLYDIAHTPGVAADLSHIETK	242626656
sp|P40926|MDHM_HUMAN	E20181212gaohh_PCZA_PRM_1_13.raw	GYLGPEQLPDCLK	5181030
sp|P40926|MDHM_HUMAN	E20181212gaohh_PCZA_PRM_1_13.raw	AGAGSATLSMAYAGAR	988860096
sp|P40926|MDHM_HUMAN	E20181212gaohh_PCZA_PRM_1_13.raw	AGAGSATLSMAYAGAR	7324014
sp|P49327|FAS_HUMAN	E20181212gaohh_PCZA_PRM_1_13.raw	VGDPQELNGITR	98959992
sp|P49327|FAS_HUMAN	E20181212gaohh_PCZA_PRM_1_13.raw	LQVVDQPLPVR	295826752
sp|P49327|FAS_HUMAN	E20181212gaohh_PCZA_PRM_1_13.raw	LQVVDQPLPVR	1355817
sp|P49327|FAS_HUMAN	E20181212gaohh_PCZA_PRM_1_13.raw	TGTVSLEVR	238737856
sp|P49327|FAS_HUMAN	E20181212gaohh_PCZA_PRM_1_13.raw	FCFTPHTEEGCLSER	16174
sp|P49327|FAS_HUMAN	E20181212gaohh_PCZA_PRM_1_13.raw	FCFTPHTEEGCLSER	10192942
sp|P49327|FAS_HUMAN	E20181212gaohh_PCZA_PRM_1_13.raw	AALQEELQLCK	1379535
sp|P49327|FAS_HUMAN	E20181212gaohh_PCZA_PRM_1_13.raw	GLVQALQTK	105978144
sp|P49327|FAS_HUMAN	E20181212gaohh_PCZA_PRM_1_13.raw	GNAGQSNYGFANSAMER	35639660
sp|P49327|FAS_HUMAN	E20181212gaohh_PCZA_PRM_1_13.raw	GNAGQSNYGFANSAMER	3544277
sp|P49327|FAS_HUMAN	E20181212gaohh_PCZA_PRM_1_13.raw	EDGLAQQQTQLNLR	82873256
sp|P49327|FAS_HUMAN	E20181212gaohh_PCZA_PRM_1_13.raw	AAPLDSIHSLAAYYIDCIR	44602
sp|P49327|FAS_HUMAN	E20181212gaohh_PCZA_PRM_1_13.raw	AAPLDSIHSLAAYYIDCIR	2813981
sp|P50479|PDLI4_HUMAN	E20181212gaohh_PCZA_PRM_1_13.raw	DFSAPLTISR	19398912
sp|P50479|PDLI4_HUMAN	E20181212gaohh_PCZA_PRM_1_13.raw	VDLGSEVYR	9329608
sp|P50479|PDLI4_HUMAN	E20181212gaohh_PCZA_PRM_1_13.raw	YLQGMLEAGEGGDWPGPGGPR	1281330
sp|P50479|PDLI4_HUMAN	E20181212gaohh_PCZA_PRM_1_13.raw	YLQGMLEAGEGGDWPGPGGPR	5257922
sp|P50479|PDLI4_HUMAN	E20181212gaohh_PCZA_PRM_1_13.raw	LGAPLSGLQGLPECTR	383209
sp|iRT9	E20181212gaohh_PCZA_PRM_1_13.raw	GTFIIDPGGVIR	275283104
sp|iRT6	E20181212gaohh_PCZA_PRM_1_13.raw	TPVITGAPYEYR	847716864
sp|iRT8	E20181212gaohh_PCZA_PRM_1_13.raw	ADVTPADFSEWSK	465242976
sp|iRT7	E20181212gaohh_PCZA_PRM_1_13.raw	DGLDAASYYAPVR	1004063168
sp|iRT7	E20181212gaohh_PCZA_PRM_1_13.raw	DGLDAASYYAPVR	21322104
sp|iRT2	E20181212gaohh_PCZA_PRM_1_13.raw	GAGSSEPVTGLDAK	524189696
sp|iRT5	E20181212gaohh_PCZA_PRM_1_13.raw	TPVISGGPYEYR	709823744
sp|iRT10	E20181212gaohh_PCZA_PRM_1_13.raw	GTFIIDPAAVIR	705753472
sp|iRT4	E20181212gaohh_PCZA_PRM_1_13.raw	YILAGVENSK	286009216
sp|iRT3	E20181212gaohh_PCZA_PRM_1_13.raw	VEATFGVDESNAK	132148704
sp|iRT1	E20181212gaohh_PCZA_PRM_1_13.raw	LGGNEQVTR	12265933
sp|iRT11	E20181212gaohh_PCZA_PRM_1_13.raw	LFLQFGAQGSPFLK	22710748
Biognosys standards	E20181212gaohh_PCZA_PRM_1_14.raw	LGGNEQVTR	110231024
Biognosys standards	E20181212gaohh_PCZA_PRM_1_14.raw	GAGSSEPVTGLDAK	514887808
Biognosys standards	E20181212gaohh_PCZA_PRM_1_14.raw	VEATFGVDESNAK	97649600
Biognosys standards	E20181212gaohh_PCZA_PRM_1_14.raw	YILAGVENSK	276137376
Biognosys standards	E20181212gaohh_PCZA_PRM_1_14.raw	TPVISGGPYEYR	561436736
Biognosys standards	E20181212gaohh_PCZA_PRM_1_14.raw	TPVITGAPYEYR	588022912
Biognosys standards	E20181212gaohh_PCZA_PRM_1_14.raw	DGLDAASYYAPVR	655138432
Biognosys standards	E20181212gaohh_PCZA_PRM_1_14.raw	ADVTPADFSEWSK	391704576
Biognosys standards	E20181212gaohh_PCZA_PRM_1_14.raw	GTFIIDPGGVIR	282036544
Biognosys standards	E20181212gaohh_PCZA_PRM_1_14.raw	GTFIIDPAAVIR	498716864
Biognosys standards	E20181212gaohh_PCZA_PRM_1_14.raw	LFLQFGAQGSPFLK	57395596
sp|P13647|K2C5_HUMAN	E20181212gaohh_PCZA_PRM_1_14.raw	VSLAGACGVGGYGSR	2450412
sp|P13647|K2C5_HUMAN	E20181212gaohh_PCZA_PRM_1_14.raw	ISISTSGGSFR	5827331
sp|P98175|RBM10_HUMAN	E20181212gaohh_PCZA_PRM_1_14.raw	ASNIVMLR	10751516
sp|P98175|RBM10_HUMAN	E20181212gaohh_PCZA_PRM_1_14.raw	GFAFVEFSHLQDATR	5228810
sp|P98175|RBM10_HUMAN	E20181212gaohh_PCZA_PRM_1_14.raw	GFAFVEFSHLQDATR	5842107
sp|P01033|TIMP1_HUMAN	E20181212gaohh_PCZA_PRM_1_14.raw	GFQALGDAADIR	5802649
sp|P01033|TIMP1_HUMAN	E20181212gaohh_PCZA_PRM_1_14.raw	FVYTPAMESVCGYFHR	706179
sp|P01033|TIMP1_HUMAN	E20181212gaohh_PCZA_PRM_1_14.raw	EPGLCTWQSLR	13991657
sp|Q9NRN5|OLFL3_HUMAN	E20181212gaohh_PCZA_PRM_1_14.raw	YDMVTDCGYTISQVR	2965473
sp|Q9NRN5|OLFL3_HUMAN	E20181212gaohh_PCZA_PRM_1_14.raw	IQCSFDASGTLTPER	5254355
sp|P07585|PGS2_HUMAN	E20181212gaohh_PCZA_PRM_1_14.raw	VVQCSDLGLDK	130998216
sp|P07585|PGS2_HUMAN	E20181212gaohh_PCZA_PRM_1_14.raw	NLHALILVNNK	45862824
sp|P07585|PGS2_HUMAN	E20181212gaohh_PCZA_PRM_1_14.raw	NLHALILVNNK	85415784
sp|P07585|PGS2_HUMAN	E20181212gaohh_PCZA_PRM_1_14.raw	VSPGAFTPLVK	299227552
sp|P07585|PGS2_HUMAN	E20181212gaohh_PCZA_PRM_1_14.raw	SSGIENGAFQGMK	102315096
sp|P17661|DESM_HUMAN	E20181212gaohh_PCZA_PRM_1_14.raw	TFGGAPGFPLGSPLSSPVFPR	3181450240
sp|P17661|DESM_HUMAN	E20181212gaohh_PCZA_PRM_1_14.raw	TFGGAPGFPLGSPLSSPVFPR	1483794176
sp|P17661|DESM_HUMAN	E20181212gaohh_PCZA_PRM_1_14.raw	TFGGAPGFPLGSPLSSPVFPR	1727533
sp|P17661|DESM_HUMAN	E20181212gaohh_PCZA_PRM_1_14.raw	TSGGAGGLGSLR	12843267
sp|P17661|DESM_HUMAN	E20181212gaohh_PCZA_PRM_1_14.raw	FASEASGYQDNIAR	2448264960
sp|P17661|DESM_HUMAN	E20181212gaohh_PCZA_PRM_1_14.raw	FASEASGYQDNIAR	2353329
sp|P17661|DESM_HUMAN	E20181212gaohh_PCZA_PRM_1_14.raw	INLPIQTYSALNFR	3077730048
sp|P17661|DESM_HUMAN	E20181212gaohh_PCZA_PRM_1_14.raw	INLPIQTYSALNFR	393170944
sp|Q9BTV4|TMM43_HUMAN	E20181212gaohh_PCZA_PRM_1_14.raw	LLSDPNYGVHLPAVK	9530845
sp|Q9BTV4|TMM43_HUMAN	E20181212gaohh_PCZA_PRM_1_14.raw	LEDPHVDIIR	33821924
sp|Q9BTV4|TMM43_HUMAN	E20181212gaohh_PCZA_PRM_1_14.raw	SGDTLLLLHHGDFSAEEVFHR	1844566
sp|P15309|PPAP_HUMAN	E20181212gaohh_PCZA_PRM_1_14.raw	SPIDTFPTDPIK	2808317696
sp|P15309|PPAP_HUMAN	E20181212gaohh_PCZA_PRM_1_14.raw	FQELESETLK	6488519680
sp|P15309|PPAP_HUMAN	E20181212gaohh_PCZA_PRM_1_14.raw	LSGLHGQDLFGIWSK	1363437440
sp|P15309|PPAP_HUMAN	E20181212gaohh_PCZA_PRM_1_14.raw	LSGLHGQDLFGIWSK	3441750016
sp|P41240|CSK_HUMAN	E20181212gaohh_PCZA_PRM_1_14.raw	LLYPPETGLFLVR	25221282
sp|P41240|CSK_HUMAN	E20181212gaohh_PCZA_PRM_1_14.raw	VMEGTVAAQDEFYR	9318278
sp|P41240|CSK_HUMAN	E20181212gaohh_PCZA_PRM_1_14.raw	HSNLVQLLGVIVEEK	8789948
sp|Q9ULL0|K1210_HUMAN	E20181212gaohh_PCZA_PRM_1_14.raw	NVPFSHLSLEK	1409388
sp|Q9ULL0|K1210_HUMAN	E20181212gaohh_PCZA_PRM_1_14.raw	FEELYQLSAHPESTTVEEDISK	408129
sp|Q9ULL0|K1210_HUMAN	E20181212gaohh_PCZA_PRM_1_14.raw	FMAQQIFSESSALK	738683
sp|Q9ULL0|K1210_HUMAN	E20181212gaohh_PCZA_PRM_1_14.raw	HLPSSSPFQQQVHSSSVNAAAR	2475934
sp|P06748|NPM_HUMAN	E20181212gaohh_PCZA_PRM_1_14.raw	DELHIVEAEAMNYEGSPIK	79339632
sp|P06748|NPM_HUMAN	E20181212gaohh_PCZA_PRM_1_14.raw	DELHIVEAEAMNYEGSPIK	200211680
sp|P06748|NPM_HUMAN	E20181212gaohh_PCZA_PRM_1_14.raw	MSVQPTVSLGGFEITPPVVLR	379452864
sp|P06748|NPM_HUMAN	E20181212gaohh_PCZA_PRM_1_14.raw	MSVQPTVSLGGFEITPPVVLR	483447296
sp|P06748|NPM_HUMAN	E20181212gaohh_PCZA_PRM_1_14.raw	MSVQPTVSLGGFEITPPVVLR	571451
sp|P06748|NPM_HUMAN	E20181212gaohh_PCZA_PRM_1_14.raw	MTDQEAIQDLWQWR	503409152
sp|P06748|NPM_HUMAN	E20181212gaohh_PCZA_PRM_1_14.raw	MTDQEAIQDLWQWR	69618056
sp|Q9BUD6|SPON2_HUMAN	E20181212gaohh_PCZA_PRM_1_14.raw	WSQTAFPK	101905072
sp|Q9BUD6|SPON2_HUMAN	E20181212gaohh_PCZA_PRM_1_14.raw	HSLVSFVVR	462746112
sp|Q9BUD6|SPON2_HUMAN	E20181212gaohh_PCZA_PRM_1_14.raw	VQPANNGSPCPELEEEAECVPDNCV	164067
sp|Q15063|POSTN_HUMAN	E20181212gaohh_PCZA_PRM_1_14.raw	AAAITSDILEALGR	139537920
sp|Q15063|POSTN_HUMAN	E20181212gaohh_PCZA_PRM_1_14.raw	AAAITSDILEALGR	270643
sp|Q15063|POSTN_HUMAN	E20181212gaohh_PCZA_PRM_1_14.raw	FSTFLSLLEAADLK	16588549
sp|O95994|AGR2_HUMAN	E20181212gaohh_PCZA_PRM_1_14.raw	GWGDQLIWTQTYEEALYK	2362100
sp|O95994|AGR2_HUMAN	E20181212gaohh_PCZA_PRM_1_14.raw	LAEQFVLLNLVYETTDK	2113685
sp|O95994|AGR2_HUMAN	E20181212gaohh_PCZA_PRM_1_14.raw	LAEQFVLLNLVYETTDK	2895124
sp|O95994|AGR2_HUMAN	E20181212gaohh_PCZA_PRM_1_14.raw	HLSPDGQYVPR	5516692
sp|O95994|AGR2_HUMAN	E20181212gaohh_PCZA_PRM_1_14.raw	HLSPDGQYVPR	2573966
sp|O95994|AGR2_HUMAN	E20181212gaohh_PCZA_PRM_1_14.raw	LYAYEPADTALLLDNMK	2978012
sp|O95994|AGR2_HUMAN	E20181212gaohh_PCZA_PRM_1_14.raw	LYAYEPADTALLLDNMK	1234122
sp|Q04837|SSBP_HUMAN	E20181212gaohh_PCZA_PRM_1_14.raw	NPVTIFSLATNEMWR	107739272
sp|Q04837|SSBP_HUMAN	E20181212gaohh_PCZA_PRM_1_14.raw	NPVTIFSLATNEMWR	15573532
sp|Q04837|SSBP_HUMAN	E20181212gaohh_PCZA_PRM_1_14.raw	SGDSEVYQLGDVSQK	33489720
sp|Q04837|SSBP_HUMAN	E20181212gaohh_PCZA_PRM_1_14.raw	QATTIIADNIIFLSDQTK	10511173
sp|Q04837|SSBP_HUMAN	E20181212gaohh_PCZA_PRM_1_14.raw	QATTIIADNIIFLSDQTK	15683942
sp|O14773|TPP1_HUMAN	E20181212gaohh_PCZA_PRM_1_14.raw	LFGGNFAHQASVAR	33154496
sp|O14773|TPP1_HUMAN	E20181212gaohh_PCZA_PRM_1_14.raw	LFGGNFAHQASVAR	80522600
sp|O14773|TPP1_HUMAN	E20181212gaohh_PCZA_PRM_1_14.raw	PSYQEEAVTK	1424065
sp|O14773|TPP1_HUMAN	E20181212gaohh_PCZA_PRM_1_14.raw	AYPDVAALSDGYWVVSNR	43336068
sp|O14773|TPP1_HUMAN	E20181212gaohh_PCZA_PRM_1_14.raw	AYPDVAALSDGYWVVSNR	36296608
sp|Q8NBJ4|GOLM1_HUMAN	E20181212gaohh_PCZA_PRM_1_14.raw	IQSSHNFQLESVNK	6413887
sp|Q8NBJ4|GOLM1_HUMAN	E20181212gaohh_PCZA_PRM_1_14.raw	IQSSHNFQLESVNK	32340674
sp|Q8NBJ4|GOLM1_HUMAN	E20181212gaohh_PCZA_PRM_1_14.raw	FSYDLSQCINQMK	46274472
sp|Q8NBJ4|GOLM1_HUMAN	E20181212gaohh_PCZA_PRM_1_14.raw	EETNEIQVVNEEPQR	14732804
sp|Q8NBJ4|GOLM1_HUMAN	E20181212gaohh_PCZA_PRM_1_14.raw	NIDVFNVEDQK	26766676
sp|P54819|KAD2_HUMAN	E20181212gaohh_PCZA_PRM_1_14.raw	AVLLGPPGAGK	202470400
sp|P54819|KAD2_HUMAN	E20181212gaohh_PCZA_PRM_1_14.raw	QAEMLDDLMEK	20051412
sp|P54819|KAD2_HUMAN	E20181212gaohh_PCZA_PRM_1_14.raw	LQAYHTQTTPLIEYYR	9841079
sp|P54819|KAD2_HUMAN	E20181212gaohh_PCZA_PRM_1_14.raw	LQAYHTQTTPLIEYYR	52808536
sp|P22626|ROA2_HUMAN	E20181212gaohh_PCZA_PRM_1_14.raw	LFIGGLSFETTEESLR	551748480
sp|P22626|ROA2_HUMAN	E20181212gaohh_PCZA_PRM_1_14.raw	LFIGGLSFETTEESLR	3685594
sp|P22626|ROA2_HUMAN	E20181212gaohh_PCZA_PRM_1_14.raw	GFGFVTFDDHDPVDK	167197968
sp|P22626|ROA2_HUMAN	E20181212gaohh_PCZA_PRM_1_14.raw	GFGFVTFDDHDPVDK	183050864
sp|P22626|ROA2_HUMAN	E20181212gaohh_PCZA_PRM_1_14.raw	YHTINGHNAEVR	169978
sp|P40926|MDHM_HUMAN	E20181212gaohh_PCZA_PRM_1_14.raw	LTLYDIAHTPGVAADLSHIETK	25578302
sp|P40926|MDHM_HUMAN	E20181212gaohh_PCZA_PRM_1_14.raw	LTLYDIAHTPGVAADLSHIETK	182580000
sp|P40926|MDHM_HUMAN	E20181212gaohh_PCZA_PRM_1_14.raw	LTLYDIAHTPGVAADLSHIETK	121066368
sp|P40926|MDHM_HUMAN	E20181212gaohh_PCZA_PRM_1_14.raw	GYLGPEQLPDCLK	298073408
sp|P40926|MDHM_HUMAN	E20181212gaohh_PCZA_PRM_1_14.raw	AGAGSATLSMAYAGAR	372032064
sp|P40926|MDHM_HUMAN	E20181212gaohh_PCZA_PRM_1_14.raw	AGAGSATLSMAYAGAR	2790355
sp|P49327|FAS_HUMAN	E20181212gaohh_PCZA_PRM_1_14.raw	VGDPQELNGITR	199583376
sp|P49327|FAS_HUMAN	E20181212gaohh_PCZA_PRM_1_14.raw	LQVVDQPLPVR	641077952
sp|P49327|FAS_HUMAN	E20181212gaohh_PCZA_PRM_1_14.raw	LQVVDQPLPVR	4235533
sp|P49327|FAS_HUMAN	E20181212gaohh_PCZA_PRM_1_14.raw	TGTVSLEVR	456494944
sp|P49327|FAS_HUMAN	E20181212gaohh_PCZA_PRM_1_14.raw	FCFTPHTEEGCLSER	26784734
sp|P49327|FAS_HUMAN	E20181212gaohh_PCZA_PRM_1_14.raw	FCFTPHTEEGCLSER	63244436
sp|P49327|FAS_HUMAN	E20181212gaohh_PCZA_PRM_1_14.raw	AALQEELQLCK	116860208
sp|P49327|FAS_HUMAN	E20181212gaohh_PCZA_PRM_1_14.raw	GLVQALQTK	242328032
sp|P49327|FAS_HUMAN	E20181212gaohh_PCZA_PRM_1_14.raw	GNAGQSNYGFANSAMER	165997168
sp|P49327|FAS_HUMAN	E20181212gaohh_PCZA_PRM_1_14.raw	GNAGQSNYGFANSAMER	5574774
sp|P49327|FAS_HUMAN	E20181212gaohh_PCZA_PRM_1_14.raw	EDGLAQQQTQLNLR	203448320
sp|P49327|FAS_HUMAN	E20181212gaohh_PCZA_PRM_1_14.raw	AAPLDSIHSLAAYYIDCIR	45496640
sp|P49327|FAS_HUMAN	E20181212gaohh_PCZA_PRM_1_14.raw	AAPLDSIHSLAAYYIDCIR	271339168
sp|P50479|PDLI4_HUMAN	E20181212gaohh_PCZA_PRM_1_14.raw	DFSAPLTISR	72317840
sp|P50479|PDLI4_HUMAN	E20181212gaohh_PCZA_PRM_1_14.raw	VDLGSEVYR	56546052
sp|P50479|PDLI4_HUMAN	E20181212gaohh_PCZA_PRM_1_14.raw	YLQGMLEAGEGGDWPGPGGPR	15914901
sp|P50479|PDLI4_HUMAN	E20181212gaohh_PCZA_PRM_1_14.raw	YLQGMLEAGEGGDWPGPGGPR	8968394
sp|P50479|PDLI4_HUMAN	E20181212gaohh_PCZA_PRM_1_14.raw	LGAPLSGLQGLPECTR	33438056
sp|iRT9	E20181212gaohh_PCZA_PRM_1_14.raw	GTFIIDPGGVIR	279623904
sp|iRT6	E20181212gaohh_PCZA_PRM_1_14.raw	TPVITGAPYEYR	656482688
sp|iRT8	E20181212gaohh_PCZA_PRM_1_14.raw	ADVTPADFSEWSK	347441664
sp|iRT7	E20181212gaohh_PCZA_PRM_1_14.raw	DGLDAASYYAPVR	569849344
sp|iRT7	E20181212gaohh_PCZA_PRM_1_14.raw	DGLDAASYYAPVR	1423665
sp|iRT2	E20181212gaohh_PCZA_PRM_1_14.raw	GAGSSEPVTGLDAK	503937120
sp|iRT5	E20181212gaohh_PCZA_PRM_1_14.raw	TPVISGGPYEYR	642735424
sp|iRT10	E20181212gaohh_PCZA_PRM_1_14.raw	GTFIIDPAAVIR	525358752
sp|iRT4	E20181212gaohh_PCZA_PRM_1_14.raw	YILAGVENSK	280721696
sp|iRT3	E20181212gaohh_PCZA_PRM_1_14.raw	VEATFGVDESNAK	100251448
sp|iRT1	E20181212gaohh_PCZA_PRM_1_14.raw	LGGNEQVTR	26738194
sp|iRT11	E20181212gaohh_PCZA_PRM_1_14.raw	LFLQFGAQGSPFLK	53315104
Biognosys standards	E20181212gaohh_PCZA_PRM_1_15.raw	LGGNEQVTR	109426664
Biognosys standards	E20181212gaohh_PCZA_PRM_1_15.raw	GAGSSEPVTGLDAK	598809728
Biognosys standards	E20181212gaohh_PCZA_PRM_1_15.raw	VEATFGVDESNAK	142051504
Biognosys standards	E20181212gaohh_PCZA_PRM_1_15.raw	YILAGVENSK	378186048
Biognosys standards	E20181212gaohh_PCZA_PRM_1_15.raw	TPVISGGPYEYR	620479872
Biognosys standards	E20181212gaohh_PCZA_PRM_1_15.raw	TPVITGAPYEYR	711551104
Biognosys standards	E20181212gaohh_PCZA_PRM_1_15.raw	DGLDAASYYAPVR	1576289024
Biognosys standards	E20181212gaohh_PCZA_PRM_1_15.raw	ADVTPADFSEWSK	695903808
Biognosys standards	E20181212gaohh_PCZA_PRM_1_15.raw	GTFIIDPGGVIR	479022976
Biognosys standards	E20181212gaohh_PCZA_PRM_1_15.raw	GTFIIDPAAVIR	1111890432
Biognosys standards	E20181212gaohh_PCZA_PRM_1_15.raw	LFLQFGAQGSPFLK	216239312
sp|P13647|K2C5_HUMAN	E20181212gaohh_PCZA_PRM_1_15.raw	VSLAGACGVGGYGSR	494369
sp|P13647|K2C5_HUMAN	E20181212gaohh_PCZA_PRM_1_15.raw	ISISTSGGSFR	4065008
sp|P98175|RBM10_HUMAN	E20181212gaohh_PCZA_PRM_1_15.raw	ASNIVMLR	1856880
sp|P98175|RBM10_HUMAN	E20181212gaohh_PCZA_PRM_1_15.raw	GFAFVEFSHLQDATR	4024428
sp|P98175|RBM10_HUMAN	E20181212gaohh_PCZA_PRM_1_15.raw	GFAFVEFSHLQDATR	695398
sp|P01033|TIMP1_HUMAN	E20181212gaohh_PCZA_PRM_1_15.raw	GFQALGDAADIR	5849679
sp|P01033|TIMP1_HUMAN	E20181212gaohh_PCZA_PRM_1_15.raw	FVYTPAMESVCGYFHR	474190
sp|P01033|TIMP1_HUMAN	E20181212gaohh_PCZA_PRM_1_15.raw	EPGLCTWQSLR	12685112
sp|Q9NRN5|OLFL3_HUMAN	E20181212gaohh_PCZA_PRM_1_15.raw	YDMVTDCGYTISQVR	1615666
sp|Q9NRN5|OLFL3_HUMAN	E20181212gaohh_PCZA_PRM_1_15.raw	IQCSFDASGTLTPER	1463024
sp|P07585|PGS2_HUMAN	E20181212gaohh_PCZA_PRM_1_15.raw	VVQCSDLGLDK	16590868
sp|P07585|PGS2_HUMAN	E20181212gaohh_PCZA_PRM_1_15.raw	NLHALILVNNK	72418432
sp|P07585|PGS2_HUMAN	E20181212gaohh_PCZA_PRM_1_15.raw	NLHALILVNNK	142274640
sp|P07585|PGS2_HUMAN	E20181212gaohh_PCZA_PRM_1_15.raw	VSPGAFTPLVK	444237344
sp|P07585|PGS2_HUMAN	E20181212gaohh_PCZA_PRM_1_15.raw	SSGIENGAFQGMK	145372512
sp|P17661|DESM_HUMAN	E20181212gaohh_PCZA_PRM_1_15.raw	TFGGAPGFPLGSPLSSPVFPR	1673143808
sp|P17661|DESM_HUMAN	E20181212gaohh_PCZA_PRM_1_15.raw	TFGGAPGFPLGSPLSSPVFPR	978277696
sp|P17661|DESM_HUMAN	E20181212gaohh_PCZA_PRM_1_15.raw	TFGGAPGFPLGSPLSSPVFPR	755376
sp|P17661|DESM_HUMAN	E20181212gaohh_PCZA_PRM_1_15.raw	TSGGAGGLGSLR	88915232
sp|P17661|DESM_HUMAN	E20181212gaohh_PCZA_PRM_1_15.raw	FASEASGYQDNIAR	2654521856
sp|P17661|DESM_HUMAN	E20181212gaohh_PCZA_PRM_1_15.raw	FASEASGYQDNIAR	4832002
sp|P17661|DESM_HUMAN	E20181212gaohh_PCZA_PRM_1_15.raw	INLPIQTYSALNFR	2487880192
sp|P17661|DESM_HUMAN	E20181212gaohh_PCZA_PRM_1_15.raw	INLPIQTYSALNFR	342128608
sp|Q9BTV4|TMM43_HUMAN	E20181212gaohh_PCZA_PRM_1_15.raw	LLSDPNYGVHLPAVK	10808762
sp|Q9BTV4|TMM43_HUMAN	E20181212gaohh_PCZA_PRM_1_15.raw	LEDPHVDIIR	32561596
sp|Q9BTV4|TMM43_HUMAN	E20181212gaohh_PCZA_PRM_1_15.raw	SGDTLLLLHHGDFSAEEVFHR	1741896
sp|P15309|PPAP_HUMAN	E20181212gaohh_PCZA_PRM_1_15.raw	SPIDTFPTDPIK	7062906
sp|P15309|PPAP_HUMAN	E20181212gaohh_PCZA_PRM_1_15.raw	FQELESETLK	8815007
sp|P15309|PPAP_HUMAN	E20181212gaohh_PCZA_PRM_1_15.raw	LSGLHGQDLFGIWSK	2318003
sp|P15309|PPAP_HUMAN	E20181212gaohh_PCZA_PRM_1_15.raw	LSGLHGQDLFGIWSK	6189827
sp|P41240|CSK_HUMAN	E20181212gaohh_PCZA_PRM_1_15.raw	LLYPPETGLFLVR	6890519
sp|P41240|CSK_HUMAN	E20181212gaohh_PCZA_PRM_1_15.raw	VMEGTVAAQDEFYR	3383094
sp|P41240|CSK_HUMAN	E20181212gaohh_PCZA_PRM_1_15.raw	HSNLVQLLGVIVEEK	1812557
sp|Q9ULL0|K1210_HUMAN	E20181212gaohh_PCZA_PRM_1_15.raw	NVPFSHLSLEK	1013721
sp|Q9ULL0|K1210_HUMAN	E20181212gaohh_PCZA_PRM_1_15.raw	FEELYQLSAHPESTTVEEDISK	772162
sp|Q9ULL0|K1210_HUMAN	E20181212gaohh_PCZA_PRM_1_15.raw	FMAQQIFSESSALK	347033
sp|Q9ULL0|K1210_HUMAN	E20181212gaohh_PCZA_PRM_1_15.raw	HLPSSSPFQQQVHSSSVNAAAR	280257
sp|P06748|NPM_HUMAN	E20181212gaohh_PCZA_PRM_1_15.raw	DELHIVEAEAMNYEGSPIK	6561804
sp|P06748|NPM_HUMAN	E20181212gaohh_PCZA_PRM_1_15.raw	DELHIVEAEAMNYEGSPIK	21966614
sp|P06748|NPM_HUMAN	E20181212gaohh_PCZA_PRM_1_15.raw	MSVQPTVSLGGFEITPPVVLR	15420610
sp|P06748|NPM_HUMAN	E20181212gaohh_PCZA_PRM_1_15.raw	MSVQPTVSLGGFEITPPVVLR	23037210
sp|P06748|NPM_HUMAN	E20181212gaohh_PCZA_PRM_1_15.raw	MSVQPTVSLGGFEITPPVVLR	0
sp|P06748|NPM_HUMAN	E20181212gaohh_PCZA_PRM_1_15.raw	MTDQEAIQDLWQWR	21387028
sp|P06748|NPM_HUMAN	E20181212gaohh_PCZA_PRM_1_15.raw	MTDQEAIQDLWQWR	2980491
sp|Q9BUD6|SPON2_HUMAN	E20181212gaohh_PCZA_PRM_1_15.raw	WSQTAFPK	183148
sp|Q9BUD6|SPON2_HUMAN	E20181212gaohh_PCZA_PRM_1_15.raw	HSLVSFVVR	437707
sp|Q9BUD6|SPON2_HUMAN	E20181212gaohh_PCZA_PRM_1_15.raw	VQPANNGSPCPELEEEAECVPDNCV	1156233
sp|Q15063|POSTN_HUMAN	E20181212gaohh_PCZA_PRM_1_15.raw	AAAITSDILEALGR	81674072
sp|Q15063|POSTN_HUMAN	E20181212gaohh_PCZA_PRM_1_15.raw	AAAITSDILEALGR	11235
sp|Q15063|POSTN_HUMAN	E20181212gaohh_PCZA_PRM_1_15.raw	FSTFLSLLEAADLK	8531461
sp|O95994|AGR2_HUMAN	E20181212gaohh_PCZA_PRM_1_15.raw	GWGDQLIWTQTYEEALYK	92410
sp|O95994|AGR2_HUMAN	E20181212gaohh_PCZA_PRM_1_15.raw	LAEQFVLLNLVYETTDK	1978
sp|O95994|AGR2_HUMAN	E20181212gaohh_PCZA_PRM_1_15.raw	LAEQFVLLNLVYETTDK	468957
sp|O95994|AGR2_HUMAN	E20181212gaohh_PCZA_PRM_1_15.raw	HLSPDGQYVPR	12820490
sp|O95994|AGR2_HUMAN	E20181212gaohh_PCZA_PRM_1_15.raw	HLSPDGQYVPR	75555
sp|O95994|AGR2_HUMAN	E20181212gaohh_PCZA_PRM_1_15.raw	LYAYEPADTALLLDNMK	18193
sp|O95994|AGR2_HUMAN	E20181212gaohh_PCZA_PRM_1_15.raw	LYAYEPADTALLLDNMK	661174
sp|Q04837|SSBP_HUMAN	E20181212gaohh_PCZA_PRM_1_15.raw	NPVTIFSLATNEMWR	10764626
sp|Q04837|SSBP_HUMAN	E20181212gaohh_PCZA_PRM_1_15.raw	NPVTIFSLATNEMWR	1104512
sp|Q04837|SSBP_HUMAN	E20181212gaohh_PCZA_PRM_1_15.raw	SGDSEVYQLGDVSQK	9100681
sp|Q04837|SSBP_HUMAN	E20181212gaohh_PCZA_PRM_1_15.raw	QATTIIADNIIFLSDQTK	2797147
sp|Q04837|SSBP_HUMAN	E20181212gaohh_PCZA_PRM_1_15.raw	QATTIIADNIIFLSDQTK	5037529
sp|O14773|TPP1_HUMAN	E20181212gaohh_PCZA_PRM_1_15.raw	LFGGNFAHQASVAR	2764195
sp|O14773|TPP1_HUMAN	E20181212gaohh_PCZA_PRM_1_15.raw	LFGGNFAHQASVAR	6136730
sp|O14773|TPP1_HUMAN	E20181212gaohh_PCZA_PRM_1_15.raw	PSYQEEAVTK	1471417
sp|O14773|TPP1_HUMAN	E20181212gaohh_PCZA_PRM_1_15.raw	AYPDVAALSDGYWVVSNR	3566216
sp|O14773|TPP1_HUMAN	E20181212gaohh_PCZA_PRM_1_15.raw	AYPDVAALSDGYWVVSNR	3737637
sp|Q8NBJ4|GOLM1_HUMAN	E20181212gaohh_PCZA_PRM_1_15.raw	IQSSHNFQLESVNK	153779
sp|Q8NBJ4|GOLM1_HUMAN	E20181212gaohh_PCZA_PRM_1_15.raw	IQSSHNFQLESVNK	80011
sp|Q8NBJ4|GOLM1_HUMAN	E20181212gaohh_PCZA_PRM_1_15.raw	FSYDLSQCINQMK	4045938
sp|Q8NBJ4|GOLM1_HUMAN	E20181212gaohh_PCZA_PRM_1_15.raw	EETNEIQVVNEEPQR	1227590
sp|Q8NBJ4|GOLM1_HUMAN	E20181212gaohh_PCZA_PRM_1_15.raw	NIDVFNVEDQK	1886610
sp|P54819|KAD2_HUMAN	E20181212gaohh_PCZA_PRM_1_15.raw	AVLLGPPGAGK	23480234
sp|P54819|KAD2_HUMAN	E20181212gaohh_PCZA_PRM_1_15.raw	QAEMLDDLMEK	5779159
sp|P54819|KAD2_HUMAN	E20181212gaohh_PCZA_PRM_1_15.raw	LQAYHTQTTPLIEYYR	980900
sp|P54819|KAD2_HUMAN	E20181212gaohh_PCZA_PRM_1_15.raw	LQAYHTQTTPLIEYYR	8192973
sp|P22626|ROA2_HUMAN	E20181212gaohh_PCZA_PRM_1_15.raw	LFIGGLSFETTEESLR	64681376
sp|P22626|ROA2_HUMAN	E20181212gaohh_PCZA_PRM_1_15.raw	LFIGGLSFETTEESLR	68515
sp|P22626|ROA2_HUMAN	E20181212gaohh_PCZA_PRM_1_15.raw	GFGFVTFDDHDPVDK	16701693
sp|P22626|ROA2_HUMAN	E20181212gaohh_PCZA_PRM_1_15.raw	GFGFVTFDDHDPVDK	24662370
sp|P22626|ROA2_HUMAN	E20181212gaohh_PCZA_PRM_1_15.raw	YHTINGHNAEVR	487511
sp|P40926|MDHM_HUMAN	E20181212gaohh_PCZA_PRM_1_15.raw	LTLYDIAHTPGVAADLSHIETK	2210017
sp|P40926|MDHM_HUMAN	E20181212gaohh_PCZA_PRM_1_15.raw	LTLYDIAHTPGVAADLSHIETK	22798216
sp|P40926|MDHM_HUMAN	E20181212gaohh_PCZA_PRM_1_15.raw	LTLYDIAHTPGVAADLSHIETK	18656486
sp|P40926|MDHM_HUMAN	E20181212gaohh_PCZA_PRM_1_15.raw	GYLGPEQLPDCLK	8187667
sp|P40926|MDHM_HUMAN	E20181212gaohh_PCZA_PRM_1_15.raw	AGAGSATLSMAYAGAR	55437224
sp|P40926|MDHM_HUMAN	E20181212gaohh_PCZA_PRM_1_15.raw	AGAGSATLSMAYAGAR	280018
sp|P49327|FAS_HUMAN	E20181212gaohh_PCZA_PRM_1_15.raw	VGDPQELNGITR	1874987
sp|P49327|FAS_HUMAN	E20181212gaohh_PCZA_PRM_1_15.raw	LQVVDQPLPVR	5616510
sp|P49327|FAS_HUMAN	E20181212gaohh_PCZA_PRM_1_15.raw	LQVVDQPLPVR	666745
sp|P49327|FAS_HUMAN	E20181212gaohh_PCZA_PRM_1_15.raw	TGTVSLEVR	2727734
sp|P49327|FAS_HUMAN	E20181212gaohh_PCZA_PRM_1_15.raw	FCFTPHTEEGCLSER	1110212
sp|P49327|FAS_HUMAN	E20181212gaohh_PCZA_PRM_1_15.raw	FCFTPHTEEGCLSER	328102
sp|P49327|FAS_HUMAN	E20181212gaohh_PCZA_PRM_1_15.raw	AALQEELQLCK	31817524
sp|P49327|FAS_HUMAN	E20181212gaohh_PCZA_PRM_1_15.raw	GLVQALQTK	2013171
sp|P49327|FAS_HUMAN	E20181212gaohh_PCZA_PRM_1_15.raw	GNAGQSNYGFANSAMER	1223209
sp|P49327|FAS_HUMAN	E20181212gaohh_PCZA_PRM_1_15.raw	GNAGQSNYGFANSAMER	548850
sp|P49327|FAS_HUMAN	E20181212gaohh_PCZA_PRM_1_15.raw	EDGLAQQQTQLNLR	1974464
sp|P49327|FAS_HUMAN	E20181212gaohh_PCZA_PRM_1_15.raw	AAPLDSIHSLAAYYIDCIR	19135
sp|P49327|FAS_HUMAN	E20181212gaohh_PCZA_PRM_1_15.raw	AAPLDSIHSLAAYYIDCIR	758576
sp|P50479|PDLI4_HUMAN	E20181212gaohh_PCZA_PRM_1_15.raw	DFSAPLTISR	71190288
sp|P50479|PDLI4_HUMAN	E20181212gaohh_PCZA_PRM_1_15.raw	VDLGSEVYR	36550952
sp|P50479|PDLI4_HUMAN	E20181212gaohh_PCZA_PRM_1_15.raw	YLQGMLEAGEGGDWPGPGGPR	11131086
sp|P50479|PDLI4_HUMAN	E20181212gaohh_PCZA_PRM_1_15.raw	YLQGMLEAGEGGDWPGPGGPR	10519346
sp|P50479|PDLI4_HUMAN	E20181212gaohh_PCZA_PRM_1_15.raw	LGAPLSGLQGLPECTR	2729703
sp|iRT9	E20181212gaohh_PCZA_PRM_1_15.raw	GTFIIDPGGVIR	475509120
sp|iRT6	E20181212gaohh_PCZA_PRM_1_15.raw	TPVITGAPYEYR	792742272
sp|iRT8	E20181212gaohh_PCZA_PRM_1_15.raw	ADVTPADFSEWSK	650508416
sp|iRT7	E20181212gaohh_PCZA_PRM_1_15.raw	DGLDAASYYAPVR	1386125824
sp|iRT7	E20181212gaohh_PCZA_PRM_1_15.raw	DGLDAASYYAPVR	20565380
sp|iRT2	E20181212gaohh_PCZA_PRM_1_15.raw	GAGSSEPVTGLDAK	584782080
sp|iRT5	E20181212gaohh_PCZA_PRM_1_15.raw	TPVISGGPYEYR	713331392
sp|iRT10	E20181212gaohh_PCZA_PRM_1_15.raw	GTFIIDPAAVIR	1171049600
sp|iRT4	E20181212gaohh_PCZA_PRM_1_15.raw	YILAGVENSK	383000320
sp|iRT3	E20181212gaohh_PCZA_PRM_1_15.raw	VEATFGVDESNAK	144679760
sp|iRT1	E20181212gaohh_PCZA_PRM_1_15.raw	LGGNEQVTR	25690940
sp|iRT11	E20181212gaohh_PCZA_PRM_1_15.raw	LFLQFGAQGSPFLK	206400800
Biognosys standards	E20181212gaohh_PCZA_PRM_1_16.raw	LGGNEQVTR	34900684
Biognosys standards	E20181212gaohh_PCZA_PRM_1_16.raw	GAGSSEPVTGLDAK	562322368
Biognosys standards	E20181212gaohh_PCZA_PRM_1_16.raw	VEATFGVDESNAK	175509888
Biognosys standards	E20181212gaohh_PCZA_PRM_1_16.raw	YILAGVENSK	355642432
Biognosys standards	E20181212gaohh_PCZA_PRM_1_16.raw	TPVISGGPYEYR	561054464
Biognosys standards	E20181212gaohh_PCZA_PRM_1_16.raw	TPVITGAPYEYR	698090816
Biognosys standards	E20181212gaohh_PCZA_PRM_1_16.raw	DGLDAASYYAPVR	1367758080
Biognosys standards	E20181212gaohh_PCZA_PRM_1_16.raw	ADVTPADFSEWSK	580403200
Biognosys standards	E20181212gaohh_PCZA_PRM_1_16.raw	GTFIIDPGGVIR	409986016
Biognosys standards	E20181212gaohh_PCZA_PRM_1_16.raw	GTFIIDPAAVIR	1026070656
Biognosys standards	E20181212gaohh_PCZA_PRM_1_16.raw	LFLQFGAQGSPFLK	123906216
sp|P13647|K2C5_HUMAN	E20181212gaohh_PCZA_PRM_1_16.raw	VSLAGACGVGGYGSR	1827756
sp|P13647|K2C5_HUMAN	E20181212gaohh_PCZA_PRM_1_16.raw	ISISTSGGSFR	11013037
sp|P98175|RBM10_HUMAN	E20181212gaohh_PCZA_PRM_1_16.raw	ASNIVMLR	9026332
sp|P98175|RBM10_HUMAN	E20181212gaohh_PCZA_PRM_1_16.raw	GFAFVEFSHLQDATR	5122896
sp|P98175|RBM10_HUMAN	E20181212gaohh_PCZA_PRM_1_16.raw	GFAFVEFSHLQDATR	6297728
sp|P01033|TIMP1_HUMAN	E20181212gaohh_PCZA_PRM_1_16.raw	GFQALGDAADIR	5972315
sp|P01033|TIMP1_HUMAN	E20181212gaohh_PCZA_PRM_1_16.raw	FVYTPAMESVCGYFHR	910189
sp|P01033|TIMP1_HUMAN	E20181212gaohh_PCZA_PRM_1_16.raw	EPGLCTWQSLR	1034879
sp|Q9NRN5|OLFL3_HUMAN	E20181212gaohh_PCZA_PRM_1_16.raw	YDMVTDCGYTISQVR	595444
sp|Q9NRN5|OLFL3_HUMAN	E20181212gaohh_PCZA_PRM_1_16.raw	IQCSFDASGTLTPER	914422
sp|P07585|PGS2_HUMAN	E20181212gaohh_PCZA_PRM_1_16.raw	VVQCSDLGLDK	6517919
sp|P07585|PGS2_HUMAN	E20181212gaohh_PCZA_PRM_1_16.raw	NLHALILVNNK	15036357
sp|P07585|PGS2_HUMAN	E20181212gaohh_PCZA_PRM_1_16.raw	NLHALILVNNK	25475668
sp|P07585|PGS2_HUMAN	E20181212gaohh_PCZA_PRM_1_16.raw	VSPGAFTPLVK	214398272
sp|P07585|PGS2_HUMAN	E20181212gaohh_PCZA_PRM_1_16.raw	SSGIENGAFQGMK	11553468
sp|P17661|DESM_HUMAN	E20181212gaohh_PCZA_PRM_1_16.raw	TFGGAPGFPLGSPLSSPVFPR	296854464
sp|P17661|DESM_HUMAN	E20181212gaohh_PCZA_PRM_1_16.raw	TFGGAPGFPLGSPLSSPVFPR	197693392
sp|P17661|DESM_HUMAN	E20181212gaohh_PCZA_PRM_1_16.raw	TFGGAPGFPLGSPLSSPVFPR	5811
sp|P17661|DESM_HUMAN	E20181212gaohh_PCZA_PRM_1_16.raw	TSGGAGGLGSLR	65356308
sp|P17661|DESM_HUMAN	E20181212gaohh_PCZA_PRM_1_16.raw	FASEASGYQDNIAR	251099104
sp|P17661|DESM_HUMAN	E20181212gaohh_PCZA_PRM_1_16.raw	FASEASGYQDNIAR	378265
sp|P17661|DESM_HUMAN	E20181212gaohh_PCZA_PRM_1_16.raw	INLPIQTYSALNFR	36891608
sp|P17661|DESM_HUMAN	E20181212gaohh_PCZA_PRM_1_16.raw	INLPIQTYSALNFR	4737227
sp|Q9BTV4|TMM43_HUMAN	E20181212gaohh_PCZA_PRM_1_16.raw	LLSDPNYGVHLPAVK	10683773
sp|Q9BTV4|TMM43_HUMAN	E20181212gaohh_PCZA_PRM_1_16.raw	LEDPHVDIIR	38877328
sp|Q9BTV4|TMM43_HUMAN	E20181212gaohh_PCZA_PRM_1_16.raw	SGDTLLLLHHGDFSAEEVFHR	749401
sp|P15309|PPAP_HUMAN	E20181212gaohh_PCZA_PRM_1_16.raw	SPIDTFPTDPIK	648250624
sp|P15309|PPAP_HUMAN	E20181212gaohh_PCZA_PRM_1_16.raw	FQELESETLK	294173056
sp|P15309|PPAP_HUMAN	E20181212gaohh_PCZA_PRM_1_16.raw	LSGLHGQDLFGIWSK	74068680
sp|P15309|PPAP_HUMAN	E20181212gaohh_PCZA_PRM_1_16.raw	LSGLHGQDLFGIWSK	203260528
sp|P41240|CSK_HUMAN	E20181212gaohh_PCZA_PRM_1_16.raw	LLYPPETGLFLVR	20291284
sp|P41240|CSK_HUMAN	E20181212gaohh_PCZA_PRM_1_16.raw	VMEGTVAAQDEFYR	7911782
sp|P41240|CSK_HUMAN	E20181212gaohh_PCZA_PRM_1_16.raw	HSNLVQLLGVIVEEK	4141755
sp|Q9ULL0|K1210_HUMAN	E20181212gaohh_PCZA_PRM_1_16.raw	NVPFSHLSLEK	1111536
sp|Q9ULL0|K1210_HUMAN	E20181212gaohh_PCZA_PRM_1_16.raw	FEELYQLSAHPESTTVEEDISK	10493238
sp|Q9ULL0|K1210_HUMAN	E20181212gaohh_PCZA_PRM_1_16.raw	FMAQQIFSESSALK	551572
sp|Q9ULL0|K1210_HUMAN	E20181212gaohh_PCZA_PRM_1_16.raw	HLPSSSPFQQQVHSSSVNAAAR	2486744
sp|P06748|NPM_HUMAN	E20181212gaohh_PCZA_PRM_1_16.raw	DELHIVEAEAMNYEGSPIK	231168032
sp|P06748|NPM_HUMAN	E20181212gaohh_PCZA_PRM_1_16.raw	DELHIVEAEAMNYEGSPIK	942126848
sp|P06748|NPM_HUMAN	E20181212gaohh_PCZA_PRM_1_16.raw	MSVQPTVSLGGFEITPPVVLR	397551072
sp|P06748|NPM_HUMAN	E20181212gaohh_PCZA_PRM_1_16.raw	MSVQPTVSLGGFEITPPVVLR	662176704
sp|P06748|NPM_HUMAN	E20181212gaohh_PCZA_PRM_1_16.raw	MSVQPTVSLGGFEITPPVVLR	757869
sp|P06748|NPM_HUMAN	E20181212gaohh_PCZA_PRM_1_16.raw	MTDQEAIQDLWQWR	728055936
sp|P06748|NPM_HUMAN	E20181212gaohh_PCZA_PRM_1_16.raw	MTDQEAIQDLWQWR	127919184
sp|Q9BUD6|SPON2_HUMAN	E20181212gaohh_PCZA_PRM_1_16.raw	WSQTAFPK	79429400
sp|Q9BUD6|SPON2_HUMAN	E20181212gaohh_PCZA_PRM_1_16.raw	HSLVSFVVR	286736864
sp|Q9BUD6|SPON2_HUMAN	E20181212gaohh_PCZA_PRM_1_16.raw	VQPANNGSPCPELEEEAECVPDNCV	458942
sp|Q15063|POSTN_HUMAN	E20181212gaohh_PCZA_PRM_1_16.raw	AAAITSDILEALGR	708241664
sp|Q15063|POSTN_HUMAN	E20181212gaohh_PCZA_PRM_1_16.raw	AAAITSDILEALGR	954645
sp|Q15063|POSTN_HUMAN	E20181212gaohh_PCZA_PRM_1_16.raw	FSTFLSLLEAADLK	85152680
sp|O95994|AGR2_HUMAN	E20181212gaohh_PCZA_PRM_1_16.raw	GWGDQLIWTQTYEEALYK	178324
sp|O95994|AGR2_HUMAN	E20181212gaohh_PCZA_PRM_1_16.raw	LAEQFVLLNLVYETTDK	32038
sp|O95994|AGR2_HUMAN	E20181212gaohh_PCZA_PRM_1_16.raw	LAEQFVLLNLVYETTDK	0
sp|O95994|AGR2_HUMAN	E20181212gaohh_PCZA_PRM_1_16.raw	HLSPDGQYVPR	1152049
sp|O95994|AGR2_HUMAN	E20181212gaohh_PCZA_PRM_1_16.raw	HLSPDGQYVPR	1094211
sp|O95994|AGR2_HUMAN	E20181212gaohh_PCZA_PRM_1_16.raw	LYAYEPADTALLLDNMK	8608080
sp|O95994|AGR2_HUMAN	E20181212gaohh_PCZA_PRM_1_16.raw	LYAYEPADTALLLDNMK	621406
sp|Q04837|SSBP_HUMAN	E20181212gaohh_PCZA_PRM_1_16.raw	NPVTIFSLATNEMWR	109265008
sp|Q04837|SSBP_HUMAN	E20181212gaohh_PCZA_PRM_1_16.raw	NPVTIFSLATNEMWR	16149775
sp|Q04837|SSBP_HUMAN	E20181212gaohh_PCZA_PRM_1_16.raw	SGDSEVYQLGDVSQK	147929040
sp|Q04837|SSBP_HUMAN	E20181212gaohh_PCZA_PRM_1_16.raw	QATTIIADNIIFLSDQTK	24941296
sp|Q04837|SSBP_HUMAN	E20181212gaohh_PCZA_PRM_1_16.raw	QATTIIADNIIFLSDQTK	45307960
sp|O14773|TPP1_HUMAN	E20181212gaohh_PCZA_PRM_1_16.raw	LFGGNFAHQASVAR	29167750
sp|O14773|TPP1_HUMAN	E20181212gaohh_PCZA_PRM_1_16.raw	LFGGNFAHQASVAR	65635688
sp|O14773|TPP1_HUMAN	E20181212gaohh_PCZA_PRM_1_16.raw	PSYQEEAVTK	1632187
sp|O14773|TPP1_HUMAN	E20181212gaohh_PCZA_PRM_1_16.raw	AYPDVAALSDGYWVVSNR	30896554
sp|O14773|TPP1_HUMAN	E20181212gaohh_PCZA_PRM_1_16.raw	AYPDVAALSDGYWVVSNR	29601814
sp|Q8NBJ4|GOLM1_HUMAN	E20181212gaohh_PCZA_PRM_1_16.raw	IQSSHNFQLESVNK	3007477
sp|Q8NBJ4|GOLM1_HUMAN	E20181212gaohh_PCZA_PRM_1_16.raw	IQSSHNFQLESVNK	3704980
sp|Q8NBJ4|GOLM1_HUMAN	E20181212gaohh_PCZA_PRM_1_16.raw	FSYDLSQCINQMK	1885657
sp|Q8NBJ4|GOLM1_HUMAN	E20181212gaohh_PCZA_PRM_1_16.raw	EETNEIQVVNEEPQR	18120364
sp|Q8NBJ4|GOLM1_HUMAN	E20181212gaohh_PCZA_PRM_1_16.raw	NIDVFNVEDQK	20295332
sp|P54819|KAD2_HUMAN	E20181212gaohh_PCZA_PRM_1_16.raw	AVLLGPPGAGK	355100608
sp|P54819|KAD2_HUMAN	E20181212gaohh_PCZA_PRM_1_16.raw	QAEMLDDLMEK	36790216
sp|P54819|KAD2_HUMAN	E20181212gaohh_PCZA_PRM_1_16.raw	LQAYHTQTTPLIEYYR	21156934
sp|P54819|KAD2_HUMAN	E20181212gaohh_PCZA_PRM_1_16.raw	LQAYHTQTTPLIEYYR	142592816
sp|P22626|ROA2_HUMAN	E20181212gaohh_PCZA_PRM_1_16.raw	LFIGGLSFETTEESLR	385989440
sp|P22626|ROA2_HUMAN	E20181212gaohh_PCZA_PRM_1_16.raw	LFIGGLSFETTEESLR	2286546
sp|P22626|ROA2_HUMAN	E20181212gaohh_PCZA_PRM_1_16.raw	GFGFVTFDDHDPVDK	258201344
sp|P22626|ROA2_HUMAN	E20181212gaohh_PCZA_PRM_1_16.raw	GFGFVTFDDHDPVDK	360751744
sp|P22626|ROA2_HUMAN	E20181212gaohh_PCZA_PRM_1_16.raw	YHTINGHNAEVR	589388
sp|P40926|MDHM_HUMAN	E20181212gaohh_PCZA_PRM_1_16.raw	LTLYDIAHTPGVAADLSHIETK	27469354
sp|P40926|MDHM_HUMAN	E20181212gaohh_PCZA_PRM_1_16.raw	LTLYDIAHTPGVAADLSHIETK	180613680
sp|P40926|MDHM_HUMAN	E20181212gaohh_PCZA_PRM_1_16.raw	LTLYDIAHTPGVAADLSHIETK	165545280
sp|P40926|MDHM_HUMAN	E20181212gaohh_PCZA_PRM_1_16.raw	GYLGPEQLPDCLK	2581285
sp|P40926|MDHM_HUMAN	E20181212gaohh_PCZA_PRM_1_16.raw	AGAGSATLSMAYAGAR	615535104
sp|P40926|MDHM_HUMAN	E20181212gaohh_PCZA_PRM_1_16.raw	AGAGSATLSMAYAGAR	5347832
sp|P49327|FAS_HUMAN	E20181212gaohh_PCZA_PRM_1_16.raw	VGDPQELNGITR	24347330
sp|P49327|FAS_HUMAN	E20181212gaohh_PCZA_PRM_1_16.raw	LQVVDQPLPVR	549217280
sp|P49327|FAS_HUMAN	E20181212gaohh_PCZA_PRM_1_16.raw	LQVVDQPLPVR	3184234
sp|P49327|FAS_HUMAN	E20181212gaohh_PCZA_PRM_1_16.raw	TGTVSLEVR	296924352
sp|P49327|FAS_HUMAN	E20181212gaohh_PCZA_PRM_1_16.raw	FCFTPHTEEGCLSER	373051
sp|P49327|FAS_HUMAN	E20181212gaohh_PCZA_PRM_1_16.raw	FCFTPHTEEGCLSER	365318
sp|P49327|FAS_HUMAN	E20181212gaohh_PCZA_PRM_1_16.raw	AALQEELQLCK	28270708
sp|P49327|FAS_HUMAN	E20181212gaohh_PCZA_PRM_1_16.raw	GLVQALQTK	176686224
sp|P49327|FAS_HUMAN	E20181212gaohh_PCZA_PRM_1_16.raw	GNAGQSNYGFANSAMER	50985132
sp|P49327|FAS_HUMAN	E20181212gaohh_PCZA_PRM_1_16.raw	GNAGQSNYGFANSAMER	3415566
sp|P49327|FAS_HUMAN	E20181212gaohh_PCZA_PRM_1_16.raw	EDGLAQQQTQLNLR	146194880
sp|P49327|FAS_HUMAN	E20181212gaohh_PCZA_PRM_1_16.raw	AAPLDSIHSLAAYYIDCIR	0
sp|P49327|FAS_HUMAN	E20181212gaohh_PCZA_PRM_1_16.raw	AAPLDSIHSLAAYYIDCIR	2580448
sp|P50479|PDLI4_HUMAN	E20181212gaohh_PCZA_PRM_1_16.raw	DFSAPLTISR	33491002
sp|P50479|PDLI4_HUMAN	E20181212gaohh_PCZA_PRM_1_16.raw	VDLGSEVYR	21185880
sp|P50479|PDLI4_HUMAN	E20181212gaohh_PCZA_PRM_1_16.raw	YLQGMLEAGEGGDWPGPGGPR	9919574
sp|P50479|PDLI4_HUMAN	E20181212gaohh_PCZA_PRM_1_16.raw	YLQGMLEAGEGGDWPGPGGPR	6773922
sp|P50479|PDLI4_HUMAN	E20181212gaohh_PCZA_PRM_1_16.raw	LGAPLSGLQGLPECTR	1149676
sp|iRT9	E20181212gaohh_PCZA_PRM_1_16.raw	GTFIIDPGGVIR	407940288
sp|iRT6	E20181212gaohh_PCZA_PRM_1_16.raw	TPVITGAPYEYR	778347968
sp|iRT8	E20181212gaohh_PCZA_PRM_1_16.raw	ADVTPADFSEWSK	542718080
sp|iRT7	E20181212gaohh_PCZA_PRM_1_16.raw	DGLDAASYYAPVR	1197075200
sp|iRT7	E20181212gaohh_PCZA_PRM_1_16.raw	DGLDAASYYAPVR	11872615
sp|iRT2	E20181212gaohh_PCZA_PRM_1_16.raw	GAGSSEPVTGLDAK	549797952
sp|iRT5	E20181212gaohh_PCZA_PRM_1_16.raw	TPVISGGPYEYR	642874240
sp|iRT10	E20181212gaohh_PCZA_PRM_1_16.raw	GTFIIDPAAVIR	1079798016
sp|iRT4	E20181212gaohh_PCZA_PRM_1_16.raw	YILAGVENSK	361458496
sp|iRT3	E20181212gaohh_PCZA_PRM_1_16.raw	VEATFGVDESNAK	181201808
sp|iRT1	E20181212gaohh_PCZA_PRM_1_16.raw	LGGNEQVTR	9709872
sp|iRT11	E20181212gaohh_PCZA_PRM_1_16.raw	LFLQFGAQGSPFLK	113839816
Biognosys standards	E20181212gaohh_PCZA_PRM_1_17.raw	LGGNEQVTR	29260972
Biognosys standards	E20181212gaohh_PCZA_PRM_1_17.raw	GAGSSEPVTGLDAK	505757184
Biognosys standards	E20181212gaohh_PCZA_PRM_1_17.raw	VEATFGVDESNAK	127458904
Biognosys standards	E20181212gaohh_PCZA_PRM_1_17.raw	YILAGVENSK	272700992
Biognosys standards	E20181212gaohh_PCZA_PRM_1_17.raw	TPVISGGPYEYR	570890432
Biognosys standards	E20181212gaohh_PCZA_PRM_1_17.raw	TPVITGAPYEYR	621409216
Biognosys standards	E20181212gaohh_PCZA_PRM_1_17.raw	DGLDAASYYAPVR	1118147456
Biognosys standards	E20181212gaohh_PCZA_PRM_1_17.raw	ADVTPADFSEWSK	419342720
Biognosys standards	E20181212gaohh_PCZA_PRM_1_17.raw	GTFIIDPGGVIR	320204032
Biognosys standards	E20181212gaohh_PCZA_PRM_1_17.raw	GTFIIDPAAVIR	690752384
Biognosys standards	E20181212gaohh_PCZA_PRM_1_17.raw	LFLQFGAQGSPFLK	55349624
sp|P13647|K2C5_HUMAN	E20181212gaohh_PCZA_PRM_1_17.raw	VSLAGACGVGGYGSR	583405
sp|P13647|K2C5_HUMAN	E20181212gaohh_PCZA_PRM_1_17.raw	ISISTSGGSFR	22337012
sp|P98175|RBM10_HUMAN	E20181212gaohh_PCZA_PRM_1_17.raw	ASNIVMLR	13465043
sp|P98175|RBM10_HUMAN	E20181212gaohh_PCZA_PRM_1_17.raw	GFAFVEFSHLQDATR	8386325
sp|P98175|RBM10_HUMAN	E20181212gaohh_PCZA_PRM_1_17.raw	GFAFVEFSHLQDATR	11127010
sp|P01033|TIMP1_HUMAN	E20181212gaohh_PCZA_PRM_1_17.raw	GFQALGDAADIR	4227460
sp|P01033|TIMP1_HUMAN	E20181212gaohh_PCZA_PRM_1_17.raw	FVYTPAMESVCGYFHR	980042
sp|P01033|TIMP1_HUMAN	E20181212gaohh_PCZA_PRM_1_17.raw	EPGLCTWQSLR	3362067
sp|Q9NRN5|OLFL3_HUMAN	E20181212gaohh_PCZA_PRM_1_17.raw	YDMVTDCGYTISQVR	127615
sp|Q9NRN5|OLFL3_HUMAN	E20181212gaohh_PCZA_PRM_1_17.raw	IQCSFDASGTLTPER	1541866
sp|P07585|PGS2_HUMAN	E20181212gaohh_PCZA_PRM_1_17.raw	VVQCSDLGLDK	3751172
sp|P07585|PGS2_HUMAN	E20181212gaohh_PCZA_PRM_1_17.raw	NLHALILVNNK	16389299
sp|P07585|PGS2_HUMAN	E20181212gaohh_PCZA_PRM_1_17.raw	NLHALILVNNK	26845578
sp|P07585|PGS2_HUMAN	E20181212gaohh_PCZA_PRM_1_17.raw	VSPGAFTPLVK	141365920
sp|P07585|PGS2_HUMAN	E20181212gaohh_PCZA_PRM_1_17.raw	SSGIENGAFQGMK	60664300
sp|P17661|DESM_HUMAN	E20181212gaohh_PCZA_PRM_1_17.raw	TFGGAPGFPLGSPLSSPVFPR	236044992
sp|P17661|DESM_HUMAN	E20181212gaohh_PCZA_PRM_1_17.raw	TFGGAPGFPLGSPLSSPVFPR	133789296
sp|P17661|DESM_HUMAN	E20181212gaohh_PCZA_PRM_1_17.raw	TFGGAPGFPLGSPLSSPVFPR	15214
sp|P17661|DESM_HUMAN	E20181212gaohh_PCZA_PRM_1_17.raw	TSGGAGGLGSLR	40830340
sp|P17661|DESM_HUMAN	E20181212gaohh_PCZA_PRM_1_17.raw	FASEASGYQDNIAR	117362688
sp|P17661|DESM_HUMAN	E20181212gaohh_PCZA_PRM_1_17.raw	FASEASGYQDNIAR	648966
sp|P17661|DESM_HUMAN	E20181212gaohh_PCZA_PRM_1_17.raw	INLPIQTYSALNFR	245603664
sp|P17661|DESM_HUMAN	E20181212gaohh_PCZA_PRM_1_17.raw	INLPIQTYSALNFR	29847618
sp|Q9BTV4|TMM43_HUMAN	E20181212gaohh_PCZA_PRM_1_17.raw	LLSDPNYGVHLPAVK	10941897
sp|Q9BTV4|TMM43_HUMAN	E20181212gaohh_PCZA_PRM_1_17.raw	LEDPHVDIIR	44460548
sp|Q9BTV4|TMM43_HUMAN	E20181212gaohh_PCZA_PRM_1_17.raw	SGDTLLLLHHGDFSAEEVFHR	773864
sp|P15309|PPAP_HUMAN	E20181212gaohh_PCZA_PRM_1_17.raw	SPIDTFPTDPIK	389893056
sp|P15309|PPAP_HUMAN	E20181212gaohh_PCZA_PRM_1_17.raw	FQELESETLK	572127680
sp|P15309|PPAP_HUMAN	E20181212gaohh_PCZA_PRM_1_17.raw	LSGLHGQDLFGIWSK	134270400
sp|P15309|PPAP_HUMAN	E20181212gaohh_PCZA_PRM_1_17.raw	LSGLHGQDLFGIWSK	339346976
sp|P41240|CSK_HUMAN	E20181212gaohh_PCZA_PRM_1_17.raw	LLYPPETGLFLVR	39974896
sp|P41240|CSK_HUMAN	E20181212gaohh_PCZA_PRM_1_17.raw	VMEGTVAAQDEFYR	16055906
sp|P41240|CSK_HUMAN	E20181212gaohh_PCZA_PRM_1_17.raw	HSNLVQLLGVIVEEK	14180731
sp|Q9ULL0|K1210_HUMAN	E20181212gaohh_PCZA_PRM_1_17.raw	NVPFSHLSLEK	2051104
sp|Q9ULL0|K1210_HUMAN	E20181212gaohh_PCZA_PRM_1_17.raw	FEELYQLSAHPESTTVEEDISK	379804
sp|Q9ULL0|K1210_HUMAN	E20181212gaohh_PCZA_PRM_1_17.raw	FMAQQIFSESSALK	764707
sp|Q9ULL0|K1210_HUMAN	E20181212gaohh_PCZA_PRM_1_17.raw	HLPSSSPFQQQVHSSSVNAAAR	3019750
sp|P06748|NPM_HUMAN	E20181212gaohh_PCZA_PRM_1_17.raw	DELHIVEAEAMNYEGSPIK	67137096
sp|P06748|NPM_HUMAN	E20181212gaohh_PCZA_PRM_1_17.raw	DELHIVEAEAMNYEGSPIK	203399184
sp|P06748|NPM_HUMAN	E20181212gaohh_PCZA_PRM_1_17.raw	MSVQPTVSLGGFEITPPVVLR	289581568
sp|P06748|NPM_HUMAN	E20181212gaohh_PCZA_PRM_1_17.raw	MSVQPTVSLGGFEITPPVVLR	383600224
sp|P06748|NPM_HUMAN	E20181212gaohh_PCZA_PRM_1_17.raw	MSVQPTVSLGGFEITPPVVLR	481991
sp|P06748|NPM_HUMAN	E20181212gaohh_PCZA_PRM_1_17.raw	MTDQEAIQDLWQWR	336448096
sp|P06748|NPM_HUMAN	E20181212gaohh_PCZA_PRM_1_17.raw	MTDQEAIQDLWQWR	52601048
sp|Q9BUD6|SPON2_HUMAN	E20181212gaohh_PCZA_PRM_1_17.raw	WSQTAFPK	74230256
sp|Q9BUD6|SPON2_HUMAN	E20181212gaohh_PCZA_PRM_1_17.raw	HSLVSFVVR	267927456
sp|Q9BUD6|SPON2_HUMAN	E20181212gaohh_PCZA_PRM_1_17.raw	VQPANNGSPCPELEEEAECVPDNCV	606511
sp|Q15063|POSTN_HUMAN	E20181212gaohh_PCZA_PRM_1_17.raw	AAAITSDILEALGR	561137728
sp|Q15063|POSTN_HUMAN	E20181212gaohh_PCZA_PRM_1_17.raw	AAAITSDILEALGR	723300
sp|Q15063|POSTN_HUMAN	E20181212gaohh_PCZA_PRM_1_17.raw	FSTFLSLLEAADLK	116423528
sp|O95994|AGR2_HUMAN	E20181212gaohh_PCZA_PRM_1_17.raw	GWGDQLIWTQTYEEALYK	170586928
sp|O95994|AGR2_HUMAN	E20181212gaohh_PCZA_PRM_1_17.raw	LAEQFVLLNLVYETTDK	154868464
sp|O95994|AGR2_HUMAN	E20181212gaohh_PCZA_PRM_1_17.raw	LAEQFVLLNLVYETTDK	283563488
sp|O95994|AGR2_HUMAN	E20181212gaohh_PCZA_PRM_1_17.raw	HLSPDGQYVPR	998586624
sp|O95994|AGR2_HUMAN	E20181212gaohh_PCZA_PRM_1_17.raw	HLSPDGQYVPR	339429728
sp|O95994|AGR2_HUMAN	E20181212gaohh_PCZA_PRM_1_17.raw	LYAYEPADTALLLDNMK	400340672
sp|O95994|AGR2_HUMAN	E20181212gaohh_PCZA_PRM_1_17.raw	LYAYEPADTALLLDNMK	148431488
sp|Q04837|SSBP_HUMAN	E20181212gaohh_PCZA_PRM_1_17.raw	NPVTIFSLATNEMWR	167228464
sp|Q04837|SSBP_HUMAN	E20181212gaohh_PCZA_PRM_1_17.raw	NPVTIFSLATNEMWR	26517164
sp|Q04837|SSBP_HUMAN	E20181212gaohh_PCZA_PRM_1_17.raw	SGDSEVYQLGDVSQK	135125856
sp|Q04837|SSBP_HUMAN	E20181212gaohh_PCZA_PRM_1_17.raw	QATTIIADNIIFLSDQTK	38742016
sp|Q04837|SSBP_HUMAN	E20181212gaohh_PCZA_PRM_1_17.raw	QATTIIADNIIFLSDQTK	71166192
sp|O14773|TPP1_HUMAN	E20181212gaohh_PCZA_PRM_1_17.raw	LFGGNFAHQASVAR	71286840
sp|O14773|TPP1_HUMAN	E20181212gaohh_PCZA_PRM_1_17.raw	LFGGNFAHQASVAR	145741552
sp|O14773|TPP1_HUMAN	E20181212gaohh_PCZA_PRM_1_17.raw	PSYQEEAVTK	3277258
sp|O14773|TPP1_HUMAN	E20181212gaohh_PCZA_PRM_1_17.raw	AYPDVAALSDGYWVVSNR	51474380
sp|O14773|TPP1_HUMAN	E20181212gaohh_PCZA_PRM_1_17.raw	AYPDVAALSDGYWVVSNR	49069872
sp|Q8NBJ4|GOLM1_HUMAN	E20181212gaohh_PCZA_PRM_1_17.raw	IQSSHNFQLESVNK	12244957
sp|Q8NBJ4|GOLM1_HUMAN	E20181212gaohh_PCZA_PRM_1_17.raw	IQSSHNFQLESVNK	27573986
sp|Q8NBJ4|GOLM1_HUMAN	E20181212gaohh_PCZA_PRM_1_17.raw	FSYDLSQCINQMK	2235512
sp|Q8NBJ4|GOLM1_HUMAN	E20181212gaohh_PCZA_PRM_1_17.raw	EETNEIQVVNEEPQR	26915482
sp|Q8NBJ4|GOLM1_HUMAN	E20181212gaohh_PCZA_PRM_1_17.raw	NIDVFNVEDQK	46674352
sp|P54819|KAD2_HUMAN	E20181212gaohh_PCZA_PRM_1_17.raw	AVLLGPPGAGK	371830016
sp|P54819|KAD2_HUMAN	E20181212gaohh_PCZA_PRM_1_17.raw	QAEMLDDLMEK	59706836
sp|P54819|KAD2_HUMAN	E20181212gaohh_PCZA_PRM_1_17.raw	LQAYHTQTTPLIEYYR	17296788
sp|P54819|KAD2_HUMAN	E20181212gaohh_PCZA_PRM_1_17.raw	LQAYHTQTTPLIEYYR	111110304
sp|P22626|ROA2_HUMAN	E20181212gaohh_PCZA_PRM_1_17.raw	LFIGGLSFETTEESLR	535947552
sp|P22626|ROA2_HUMAN	E20181212gaohh_PCZA_PRM_1_17.raw	LFIGGLSFETTEESLR	3852834
sp|P22626|ROA2_HUMAN	E20181212gaohh_PCZA_PRM_1_17.raw	GFGFVTFDDHDPVDK	276118016
sp|P22626|ROA2_HUMAN	E20181212gaohh_PCZA_PRM_1_17.raw	GFGFVTFDDHDPVDK	385273376
sp|P22626|ROA2_HUMAN	E20181212gaohh_PCZA_PRM_1_17.raw	YHTINGHNAEVR	252585
sp|P40926|MDHM_HUMAN	E20181212gaohh_PCZA_PRM_1_17.raw	LTLYDIAHTPGVAADLSHIETK	50586824
sp|P40926|MDHM_HUMAN	E20181212gaohh_PCZA_PRM_1_17.raw	LTLYDIAHTPGVAADLSHIETK	253636704
sp|P40926|MDHM_HUMAN	E20181212gaohh_PCZA_PRM_1_17.raw	LTLYDIAHTPGVAADLSHIETK	236831152
sp|P40926|MDHM_HUMAN	E20181212gaohh_PCZA_PRM_1_17.raw	GYLGPEQLPDCLK	2711324
sp|P40926|MDHM_HUMAN	E20181212gaohh_PCZA_PRM_1_17.raw	AGAGSATLSMAYAGAR	1001172992
sp|P40926|MDHM_HUMAN	E20181212gaohh_PCZA_PRM_1_17.raw	AGAGSATLSMAYAGAR	7431673
sp|P49327|FAS_HUMAN	E20181212gaohh_PCZA_PRM_1_17.raw	VGDPQELNGITR	252196576
sp|P49327|FAS_HUMAN	E20181212gaohh_PCZA_PRM_1_17.raw	LQVVDQPLPVR	784224576
sp|P49327|FAS_HUMAN	E20181212gaohh_PCZA_PRM_1_17.raw	LQVVDQPLPVR	4129806
sp|P49327|FAS_HUMAN	E20181212gaohh_PCZA_PRM_1_17.raw	TGTVSLEVR	470231808
sp|P49327|FAS_HUMAN	E20181212gaohh_PCZA_PRM_1_17.raw	FCFTPHTEEGCLSER	223965
sp|P49327|FAS_HUMAN	E20181212gaohh_PCZA_PRM_1_17.raw	FCFTPHTEEGCLSER	949249
sp|P49327|FAS_HUMAN	E20181212gaohh_PCZA_PRM_1_17.raw	AALQEELQLCK	1933957
sp|P49327|FAS_HUMAN	E20181212gaohh_PCZA_PRM_1_17.raw	GLVQALQTK	288922144
sp|P49327|FAS_HUMAN	E20181212gaohh_PCZA_PRM_1_17.raw	GNAGQSNYGFANSAMER	97231336
sp|P49327|FAS_HUMAN	E20181212gaohh_PCZA_PRM_1_17.raw	GNAGQSNYGFANSAMER	5160345
sp|P49327|FAS_HUMAN	E20181212gaohh_PCZA_PRM_1_17.raw	EDGLAQQQTQLNLR	232315424
sp|P49327|FAS_HUMAN	E20181212gaohh_PCZA_PRM_1_17.raw	AAPLDSIHSLAAYYIDCIR	131956
sp|P49327|FAS_HUMAN	E20181212gaohh_PCZA_PRM_1_17.raw	AAPLDSIHSLAAYYIDCIR	1049230
sp|P50479|PDLI4_HUMAN	E20181212gaohh_PCZA_PRM_1_17.raw	DFSAPLTISR	35267660
sp|P50479|PDLI4_HUMAN	E20181212gaohh_PCZA_PRM_1_17.raw	VDLGSEVYR	18958244
sp|P50479|PDLI4_HUMAN	E20181212gaohh_PCZA_PRM_1_17.raw	YLQGMLEAGEGGDWPGPGGPR	8884356
sp|P50479|PDLI4_HUMAN	E20181212gaohh_PCZA_PRM_1_17.raw	YLQGMLEAGEGGDWPGPGGPR	5208079
sp|P50479|PDLI4_HUMAN	E20181212gaohh_PCZA_PRM_1_17.raw	LGAPLSGLQGLPECTR	796332
sp|iRT9	E20181212gaohh_PCZA_PRM_1_17.raw	GTFIIDPGGVIR	317706752
sp|iRT6	E20181212gaohh_PCZA_PRM_1_17.raw	TPVITGAPYEYR	694467904
sp|iRT8	E20181212gaohh_PCZA_PRM_1_17.raw	ADVTPADFSEWSK	393654816
sp|iRT7	E20181212gaohh_PCZA_PRM_1_17.raw	DGLDAASYYAPVR	973049984
sp|iRT7	E20181212gaohh_PCZA_PRM_1_17.raw	DGLDAASYYAPVR	11856315
sp|iRT2	E20181212gaohh_PCZA_PRM_1_17.raw	GAGSSEPVTGLDAK	497226976
sp|iRT5	E20181212gaohh_PCZA_PRM_1_17.raw	TPVISGGPYEYR	654572800
sp|iRT10	E20181212gaohh_PCZA_PRM_1_17.raw	GTFIIDPAAVIR	726839936
sp|iRT4	E20181212gaohh_PCZA_PRM_1_17.raw	YILAGVENSK	277284928
sp|iRT3	E20181212gaohh_PCZA_PRM_1_17.raw	VEATFGVDESNAK	131510768
sp|iRT1	E20181212gaohh_PCZA_PRM_1_17.raw	LGGNEQVTR	10081977
sp|iRT11	E20181212gaohh_PCZA_PRM_1_17.raw	LFLQFGAQGSPFLK	54795208
Biognosys standards	E20181212gaohh_PCZA_PRM_1_18.raw	LGGNEQVTR	30809438
Biognosys standards	E20181212gaohh_PCZA_PRM_1_18.raw	GAGSSEPVTGLDAK	646605376
Biognosys standards	E20181212gaohh_PCZA_PRM_1_18.raw	VEATFGVDESNAK	112005800
Biognosys standards	E20181212gaohh_PCZA_PRM_1_18.raw	YILAGVENSK	382129280
Biognosys standards	E20181212gaohh_PCZA_PRM_1_18.raw	TPVISGGPYEYR	689217344
Biognosys standards	E20181212gaohh_PCZA_PRM_1_18.raw	TPVITGAPYEYR	786177280
Biognosys standards	E20181212gaohh_PCZA_PRM_1_18.raw	DGLDAASYYAPVR	1214576896
Biognosys standards	E20181212gaohh_PCZA_PRM_1_18.raw	ADVTPADFSEWSK	306025440
Biognosys standards	E20181212gaohh_PCZA_PRM_1_18.raw	GTFIIDPGGVIR	355571968
Biognosys standards	E20181212gaohh_PCZA_PRM_1_18.raw	GTFIIDPAAVIR	596402688
Biognosys standards	E20181212gaohh_PCZA_PRM_1_18.raw	LFLQFGAQGSPFLK	30358540
sp|P13647|K2C5_HUMAN	E20181212gaohh_PCZA_PRM_1_18.raw	VSLAGACGVGGYGSR	505234
sp|P13647|K2C5_HUMAN	E20181212gaohh_PCZA_PRM_1_18.raw	ISISTSGGSFR	10855280
sp|P98175|RBM10_HUMAN	E20181212gaohh_PCZA_PRM_1_18.raw	ASNIVMLR	7915201
sp|P98175|RBM10_HUMAN	E20181212gaohh_PCZA_PRM_1_18.raw	GFAFVEFSHLQDATR	4581144
sp|P98175|RBM10_HUMAN	E20181212gaohh_PCZA_PRM_1_18.raw	GFAFVEFSHLQDATR	6747479
sp|P01033|TIMP1_HUMAN	E20181212gaohh_PCZA_PRM_1_18.raw	GFQALGDAADIR	2852637
sp|P01033|TIMP1_HUMAN	E20181212gaohh_PCZA_PRM_1_18.raw	FVYTPAMESVCGYFHR	34558252
sp|P01033|TIMP1_HUMAN	E20181212gaohh_PCZA_PRM_1_18.raw	EPGLCTWQSLR	1614290
sp|Q9NRN5|OLFL3_HUMAN	E20181212gaohh_PCZA_PRM_1_18.raw	YDMVTDCGYTISQVR	313971
sp|Q9NRN5|OLFL3_HUMAN	E20181212gaohh_PCZA_PRM_1_18.raw	IQCSFDASGTLTPER	1201030
sp|P07585|PGS2_HUMAN	E20181212gaohh_PCZA_PRM_1_18.raw	VVQCSDLGLDK	1382346
sp|P07585|PGS2_HUMAN	E20181212gaohh_PCZA_PRM_1_18.raw	NLHALILVNNK	12910999
sp|P07585|PGS2_HUMAN	E20181212gaohh_PCZA_PRM_1_18.raw	NLHALILVNNK	26075562
sp|P07585|PGS2_HUMAN	E20181212gaohh_PCZA_PRM_1_18.raw	VSPGAFTPLVK	80840536
sp|P07585|PGS2_HUMAN	E20181212gaohh_PCZA_PRM_1_18.raw	SSGIENGAFQGMK	30593388
sp|P17661|DESM_HUMAN	E20181212gaohh_PCZA_PRM_1_18.raw	TFGGAPGFPLGSPLSSPVFPR	307605408
sp|P17661|DESM_HUMAN	E20181212gaohh_PCZA_PRM_1_18.raw	TFGGAPGFPLGSPLSSPVFPR	185285488
sp|P17661|DESM_HUMAN	E20181212gaohh_PCZA_PRM_1_18.raw	TFGGAPGFPLGSPLSSPVFPR	14175
sp|P17661|DESM_HUMAN	E20181212gaohh_PCZA_PRM_1_18.raw	TSGGAGGLGSLR	53490112
sp|P17661|DESM_HUMAN	E20181212gaohh_PCZA_PRM_1_18.raw	FASEASGYQDNIAR	270850304
sp|P17661|DESM_HUMAN	E20181212gaohh_PCZA_PRM_1_18.raw	FASEASGYQDNIAR	267332
sp|P17661|DESM_HUMAN	E20181212gaohh_PCZA_PRM_1_18.raw	INLPIQTYSALNFR	314675424
sp|P17661|DESM_HUMAN	E20181212gaohh_PCZA_PRM_1_18.raw	INLPIQTYSALNFR	44737544
sp|Q9BTV4|TMM43_HUMAN	E20181212gaohh_PCZA_PRM_1_18.raw	LLSDPNYGVHLPAVK	7083688
sp|Q9BTV4|TMM43_HUMAN	E20181212gaohh_PCZA_PRM_1_18.raw	LEDPHVDIIR	22113316
sp|Q9BTV4|TMM43_HUMAN	E20181212gaohh_PCZA_PRM_1_18.raw	SGDTLLLLHHGDFSAEEVFHR	544777
sp|P15309|PPAP_HUMAN	E20181212gaohh_PCZA_PRM_1_18.raw	SPIDTFPTDPIK	128294376
sp|P15309|PPAP_HUMAN	E20181212gaohh_PCZA_PRM_1_18.raw	FQELESETLK	341985312
sp|P15309|PPAP_HUMAN	E20181212gaohh_PCZA_PRM_1_18.raw	LSGLHGQDLFGIWSK	52177220
sp|P15309|PPAP_HUMAN	E20181212gaohh_PCZA_PRM_1_18.raw	LSGLHGQDLFGIWSK	174247328
sp|P41240|CSK_HUMAN	E20181212gaohh_PCZA_PRM_1_18.raw	LLYPPETGLFLVR	20014592
sp|P41240|CSK_HUMAN	E20181212gaohh_PCZA_PRM_1_18.raw	VMEGTVAAQDEFYR	8321175
sp|P41240|CSK_HUMAN	E20181212gaohh_PCZA_PRM_1_18.raw	HSNLVQLLGVIVEEK	6429165
sp|Q9ULL0|K1210_HUMAN	E20181212gaohh_PCZA_PRM_1_18.raw	NVPFSHLSLEK	1657328
sp|Q9ULL0|K1210_HUMAN	E20181212gaohh_PCZA_PRM_1_18.raw	FEELYQLSAHPESTTVEEDISK	1991853
sp|Q9ULL0|K1210_HUMAN	E20181212gaohh_PCZA_PRM_1_18.raw	FMAQQIFSESSALK	1347813
sp|Q9ULL0|K1210_HUMAN	E20181212gaohh_PCZA_PRM_1_18.raw	HLPSSSPFQQQVHSSSVNAAAR	1901722
sp|P06748|NPM_HUMAN	E20181212gaohh_PCZA_PRM_1_18.raw	DELHIVEAEAMNYEGSPIK	48108548
sp|P06748|NPM_HUMAN	E20181212gaohh_PCZA_PRM_1_18.raw	DELHIVEAEAMNYEGSPIK	202566176
sp|P06748|NPM_HUMAN	E20181212gaohh_PCZA_PRM_1_18.raw	MSVQPTVSLGGFEITPPVVLR	130020816
sp|P06748|NPM_HUMAN	E20181212gaohh_PCZA_PRM_1_18.raw	MSVQPTVSLGGFEITPPVVLR	164151744
sp|P06748|NPM_HUMAN	E20181212gaohh_PCZA_PRM_1_18.raw	MSVQPTVSLGGFEITPPVVLR	19180
sp|P06748|NPM_HUMAN	E20181212gaohh_PCZA_PRM_1_18.raw	MTDQEAIQDLWQWR	142340304
sp|P06748|NPM_HUMAN	E20181212gaohh_PCZA_PRM_1_18.raw	MTDQEAIQDLWQWR	22738318
sp|Q9BUD6|SPON2_HUMAN	E20181212gaohh_PCZA_PRM_1_18.raw	WSQTAFPK	12855688
sp|Q9BUD6|SPON2_HUMAN	E20181212gaohh_PCZA_PRM_1_18.raw	HSLVSFVVR	57301108
sp|Q9BUD6|SPON2_HUMAN	E20181212gaohh_PCZA_PRM_1_18.raw	VQPANNGSPCPELEEEAECVPDNCV	408382
sp|Q15063|POSTN_HUMAN	E20181212gaohh_PCZA_PRM_1_18.raw	AAAITSDILEALGR	214044928
sp|Q15063|POSTN_HUMAN	E20181212gaohh_PCZA_PRM_1_18.raw	AAAITSDILEALGR	169389
sp|Q15063|POSTN_HUMAN	E20181212gaohh_PCZA_PRM_1_18.raw	FSTFLSLLEAADLK	18252220
sp|O95994|AGR2_HUMAN	E20181212gaohh_PCZA_PRM_1_18.raw	GWGDQLIWTQTYEEALYK	5839730
sp|O95994|AGR2_HUMAN	E20181212gaohh_PCZA_PRM_1_18.raw	LAEQFVLLNLVYETTDK	7511186
sp|O95994|AGR2_HUMAN	E20181212gaohh_PCZA_PRM_1_18.raw	LAEQFVLLNLVYETTDK	15822203
sp|O95994|AGR2_HUMAN	E20181212gaohh_PCZA_PRM_1_18.raw	HLSPDGQYVPR	3932229
sp|O95994|AGR2_HUMAN	E20181212gaohh_PCZA_PRM_1_18.raw	HLSPDGQYVPR	1849444
sp|O95994|AGR2_HUMAN	E20181212gaohh_PCZA_PRM_1_18.raw	LYAYEPADTALLLDNMK	3295587
sp|O95994|AGR2_HUMAN	E20181212gaohh_PCZA_PRM_1_18.raw	LYAYEPADTALLLDNMK	1252849
sp|Q04837|SSBP_HUMAN	E20181212gaohh_PCZA_PRM_1_18.raw	NPVTIFSLATNEMWR	97015784
sp|Q04837|SSBP_HUMAN	E20181212gaohh_PCZA_PRM_1_18.raw	NPVTIFSLATNEMWR	15231493
sp|Q04837|SSBP_HUMAN	E20181212gaohh_PCZA_PRM_1_18.raw	SGDSEVYQLGDVSQK	96422120
sp|Q04837|SSBP_HUMAN	E20181212gaohh_PCZA_PRM_1_18.raw	QATTIIADNIIFLSDQTK	19377458
sp|Q04837|SSBP_HUMAN	E20181212gaohh_PCZA_PRM_1_18.raw	QATTIIADNIIFLSDQTK	43553300
sp|O14773|TPP1_HUMAN	E20181212gaohh_PCZA_PRM_1_18.raw	LFGGNFAHQASVAR	52236044
sp|O14773|TPP1_HUMAN	E20181212gaohh_PCZA_PRM_1_18.raw	LFGGNFAHQASVAR	106577456
sp|O14773|TPP1_HUMAN	E20181212gaohh_PCZA_PRM_1_18.raw	PSYQEEAVTK	1831842
sp|O14773|TPP1_HUMAN	E20181212gaohh_PCZA_PRM_1_18.raw	AYPDVAALSDGYWVVSNR	32668716
sp|O14773|TPP1_HUMAN	E20181212gaohh_PCZA_PRM_1_18.raw	AYPDVAALSDGYWVVSNR	33420104
sp|Q8NBJ4|GOLM1_HUMAN	E20181212gaohh_PCZA_PRM_1_18.raw	IQSSHNFQLESVNK	3518901
sp|Q8NBJ4|GOLM1_HUMAN	E20181212gaohh_PCZA_PRM_1_18.raw	IQSSHNFQLESVNK	15457057
sp|Q8NBJ4|GOLM1_HUMAN	E20181212gaohh_PCZA_PRM_1_18.raw	FSYDLSQCINQMK	3985491
sp|Q8NBJ4|GOLM1_HUMAN	E20181212gaohh_PCZA_PRM_1_18.raw	EETNEIQVVNEEPQR	14133936
sp|Q8NBJ4|GOLM1_HUMAN	E20181212gaohh_PCZA_PRM_1_18.raw	NIDVFNVEDQK	32734702
sp|P54819|KAD2_HUMAN	E20181212gaohh_PCZA_PRM_1_18.raw	AVLLGPPGAGK	281088704
sp|P54819|KAD2_HUMAN	E20181212gaohh_PCZA_PRM_1_18.raw	QAEMLDDLMEK	46503516
sp|P54819|KAD2_HUMAN	E20181212gaohh_PCZA_PRM_1_18.raw	LQAYHTQTTPLIEYYR	7861177
sp|P54819|KAD2_HUMAN	E20181212gaohh_PCZA_PRM_1_18.raw	LQAYHTQTTPLIEYYR	62271764
sp|P22626|ROA2_HUMAN	E20181212gaohh_PCZA_PRM_1_18.raw	LFIGGLSFETTEESLR	226779904
sp|P22626|ROA2_HUMAN	E20181212gaohh_PCZA_PRM_1_18.raw	LFIGGLSFETTEESLR	1581698
sp|P22626|ROA2_HUMAN	E20181212gaohh_PCZA_PRM_1_18.raw	GFGFVTFDDHDPVDK	42756232
sp|P22626|ROA2_HUMAN	E20181212gaohh_PCZA_PRM_1_18.raw	GFGFVTFDDHDPVDK	77702656
sp|P22626|ROA2_HUMAN	E20181212gaohh_PCZA_PRM_1_18.raw	YHTINGHNAEVR	96963
sp|P40926|MDHM_HUMAN	E20181212gaohh_PCZA_PRM_1_18.raw	LTLYDIAHTPGVAADLSHIETK	19418018
sp|P40926|MDHM_HUMAN	E20181212gaohh_PCZA_PRM_1_18.raw	LTLYDIAHTPGVAADLSHIETK	142084704
sp|P40926|MDHM_HUMAN	E20181212gaohh_PCZA_PRM_1_18.raw	LTLYDIAHTPGVAADLSHIETK	151505872
sp|P40926|MDHM_HUMAN	E20181212gaohh_PCZA_PRM_1_18.raw	GYLGPEQLPDCLK	8124488
sp|P40926|MDHM_HUMAN	E20181212gaohh_PCZA_PRM_1_18.raw	AGAGSATLSMAYAGAR	518916864
sp|P40926|MDHM_HUMAN	E20181212gaohh_PCZA_PRM_1_18.raw	AGAGSATLSMAYAGAR	3925468
sp|P49327|FAS_HUMAN	E20181212gaohh_PCZA_PRM_1_18.raw	VGDPQELNGITR	285636160
sp|P49327|FAS_HUMAN	E20181212gaohh_PCZA_PRM_1_18.raw	LQVVDQPLPVR	766436352
sp|P49327|FAS_HUMAN	E20181212gaohh_PCZA_PRM_1_18.raw	LQVVDQPLPVR	4955849
sp|P49327|FAS_HUMAN	E20181212gaohh_PCZA_PRM_1_18.raw	TGTVSLEVR	478784704
sp|P49327|FAS_HUMAN	E20181212gaohh_PCZA_PRM_1_18.raw	FCFTPHTEEGCLSER	33525
sp|P49327|FAS_HUMAN	E20181212gaohh_PCZA_PRM_1_18.raw	FCFTPHTEEGCLSER	498203
sp|P49327|FAS_HUMAN	E20181212gaohh_PCZA_PRM_1_18.raw	AALQEELQLCK	5406126
sp|P49327|FAS_HUMAN	E20181212gaohh_PCZA_PRM_1_18.raw	GLVQALQTK	292385024
sp|P49327|FAS_HUMAN	E20181212gaohh_PCZA_PRM_1_18.raw	GNAGQSNYGFANSAMER	126367856
sp|P49327|FAS_HUMAN	E20181212gaohh_PCZA_PRM_1_18.raw	GNAGQSNYGFANSAMER	4512291
sp|P49327|FAS_HUMAN	E20181212gaohh_PCZA_PRM_1_18.raw	EDGLAQQQTQLNLR	333699584
sp|P49327|FAS_HUMAN	E20181212gaohh_PCZA_PRM_1_18.raw	AAPLDSIHSLAAYYIDCIR	316484
sp|P49327|FAS_HUMAN	E20181212gaohh_PCZA_PRM_1_18.raw	AAPLDSIHSLAAYYIDCIR	3529986
sp|P50479|PDLI4_HUMAN	E20181212gaohh_PCZA_PRM_1_18.raw	DFSAPLTISR	14764806
sp|P50479|PDLI4_HUMAN	E20181212gaohh_PCZA_PRM_1_18.raw	VDLGSEVYR	8403647
sp|P50479|PDLI4_HUMAN	E20181212gaohh_PCZA_PRM_1_18.raw	YLQGMLEAGEGGDWPGPGGPR	3733075
sp|P50479|PDLI4_HUMAN	E20181212gaohh_PCZA_PRM_1_18.raw	YLQGMLEAGEGGDWPGPGGPR	3734570
sp|P50479|PDLI4_HUMAN	E20181212gaohh_PCZA_PRM_1_18.raw	LGAPLSGLQGLPECTR	1176231
sp|iRT9	E20181212gaohh_PCZA_PRM_1_18.raw	GTFIIDPGGVIR	353734848
sp|iRT6	E20181212gaohh_PCZA_PRM_1_18.raw	TPVITGAPYEYR	882542464
sp|iRT8	E20181212gaohh_PCZA_PRM_1_18.raw	ADVTPADFSEWSK	278914048
sp|iRT7	E20181212gaohh_PCZA_PRM_1_18.raw	DGLDAASYYAPVR	1063363008
sp|iRT7	E20181212gaohh_PCZA_PRM_1_18.raw	DGLDAASYYAPVR	8543914
sp|iRT2	E20181212gaohh_PCZA_PRM_1_18.raw	GAGSSEPVTGLDAK	631357632
sp|iRT5	E20181212gaohh_PCZA_PRM_1_18.raw	TPVISGGPYEYR	792899520
sp|iRT10	E20181212gaohh_PCZA_PRM_1_18.raw	GTFIIDPAAVIR	627229888
sp|iRT4	E20181212gaohh_PCZA_PRM_1_18.raw	YILAGVENSK	385639200
sp|iRT3	E20181212gaohh_PCZA_PRM_1_18.raw	VEATFGVDESNAK	113928856
sp|iRT1	E20181212gaohh_PCZA_PRM_1_18.raw	LGGNEQVTR	8158925
sp|iRT11	E20181212gaohh_PCZA_PRM_1_18.raw	LFLQFGAQGSPFLK	28632310
Biognosys standards	E20181212gaohh_PCZA_PRM_1_19.raw	LGGNEQVTR	63484556
Biognosys standards	E20181212gaohh_PCZA_PRM_1_19.raw	GAGSSEPVTGLDAK	541352768
Biognosys standards	E20181212gaohh_PCZA_PRM_1_19.raw	VEATFGVDESNAK	137599696
Biognosys standards	E20181212gaohh_PCZA_PRM_1_19.raw	YILAGVENSK	281512544
Biognosys standards	E20181212gaohh_PCZA_PRM_1_19.raw	TPVISGGPYEYR	578207616
Biognosys standards	E20181212gaohh_PCZA_PRM_1_19.raw	TPVITGAPYEYR	711405440
Biognosys standards	E20181212gaohh_PCZA_PRM_1_19.raw	DGLDAASYYAPVR	1186195200
Biognosys standards	E20181212gaohh_PCZA_PRM_1_19.raw	ADVTPADFSEWSK	515315968
Biognosys standards	E20181212gaohh_PCZA_PRM_1_19.raw	GTFIIDPGGVIR	372194816
Biognosys standards	E20181212gaohh_PCZA_PRM_1_19.raw	GTFIIDPAAVIR	824785664
Biognosys standards	E20181212gaohh_PCZA_PRM_1_19.raw	LFLQFGAQGSPFLK	44800212
sp|P13647|K2C5_HUMAN	E20181212gaohh_PCZA_PRM_1_19.raw	VSLAGACGVGGYGSR	4681817
sp|P13647|K2C5_HUMAN	E20181212gaohh_PCZA_PRM_1_19.raw	ISISTSGGSFR	96298784
sp|P98175|RBM10_HUMAN	E20181212gaohh_PCZA_PRM_1_19.raw	ASNIVMLR	6466829
sp|P98175|RBM10_HUMAN	E20181212gaohh_PCZA_PRM_1_19.raw	GFAFVEFSHLQDATR	3540634
sp|P98175|RBM10_HUMAN	E20181212gaohh_PCZA_PRM_1_19.raw	GFAFVEFSHLQDATR	4986467
sp|P01033|TIMP1_HUMAN	E20181212gaohh_PCZA_PRM_1_19.raw	GFQALGDAADIR	42471580
sp|P01033|TIMP1_HUMAN	E20181212gaohh_PCZA_PRM_1_19.raw	FVYTPAMESVCGYFHR	25951700
sp|P01033|TIMP1_HUMAN	E20181212gaohh_PCZA_PRM_1_19.raw	EPGLCTWQSLR	4249380
sp|Q9NRN5|OLFL3_HUMAN	E20181212gaohh_PCZA_PRM_1_19.raw	YDMVTDCGYTISQVR	766096
sp|Q9NRN5|OLFL3_HUMAN	E20181212gaohh_PCZA_PRM_1_19.raw	IQCSFDASGTLTPER	1468011
sp|P07585|PGS2_HUMAN	E20181212gaohh_PCZA_PRM_1_19.raw	VVQCSDLGLDK	4425874
sp|P07585|PGS2_HUMAN	E20181212gaohh_PCZA_PRM_1_19.raw	NLHALILVNNK	9862163
sp|P07585|PGS2_HUMAN	E20181212gaohh_PCZA_PRM_1_19.raw	NLHALILVNNK	24095500
sp|P07585|PGS2_HUMAN	E20181212gaohh_PCZA_PRM_1_19.raw	VSPGAFTPLVK	68190512
sp|P07585|PGS2_HUMAN	E20181212gaohh_PCZA_PRM_1_19.raw	SSGIENGAFQGMK	22851794
sp|P17661|DESM_HUMAN	E20181212gaohh_PCZA_PRM_1_19.raw	TFGGAPGFPLGSPLSSPVFPR	714978816
sp|P17661|DESM_HUMAN	E20181212gaohh_PCZA_PRM_1_19.raw	TFGGAPGFPLGSPLSSPVFPR	426668864
sp|P17661|DESM_HUMAN	E20181212gaohh_PCZA_PRM_1_19.raw	TFGGAPGFPLGSPLSSPVFPR	162050
sp|P17661|DESM_HUMAN	E20181212gaohh_PCZA_PRM_1_19.raw	TSGGAGGLGSLR	310180576
sp|P17661|DESM_HUMAN	E20181212gaohh_PCZA_PRM_1_19.raw	FASEASGYQDNIAR	898684160
sp|P17661|DESM_HUMAN	E20181212gaohh_PCZA_PRM_1_19.raw	FASEASGYQDNIAR	1927383
sp|P17661|DESM_HUMAN	E20181212gaohh_PCZA_PRM_1_19.raw	INLPIQTYSALNFR	1083865088
sp|P17661|DESM_HUMAN	E20181212gaohh_PCZA_PRM_1_19.raw	INLPIQTYSALNFR	155497424
sp|Q9BTV4|TMM43_HUMAN	E20181212gaohh_PCZA_PRM_1_19.raw	LLSDPNYGVHLPAVK	12177869
sp|Q9BTV4|TMM43_HUMAN	E20181212gaohh_PCZA_PRM_1_19.raw	LEDPHVDIIR	48778372
sp|Q9BTV4|TMM43_HUMAN	E20181212gaohh_PCZA_PRM_1_19.raw	SGDTLLLLHHGDFSAEEVFHR	2175798
sp|P15309|PPAP_HUMAN	E20181212gaohh_PCZA_PRM_1_19.raw	SPIDTFPTDPIK	422475936
sp|P15309|PPAP_HUMAN	E20181212gaohh_PCZA_PRM_1_19.raw	FQELESETLK	813663296
sp|P15309|PPAP_HUMAN	E20181212gaohh_PCZA_PRM_1_19.raw	LSGLHGQDLFGIWSK	189150880
sp|P15309|PPAP_HUMAN	E20181212gaohh_PCZA_PRM_1_19.raw	LSGLHGQDLFGIWSK	490804160
sp|P41240|CSK_HUMAN	E20181212gaohh_PCZA_PRM_1_19.raw	LLYPPETGLFLVR	25354220
sp|P41240|CSK_HUMAN	E20181212gaohh_PCZA_PRM_1_19.raw	VMEGTVAAQDEFYR	9666614
sp|P41240|CSK_HUMAN	E20181212gaohh_PCZA_PRM_1_19.raw	HSNLVQLLGVIVEEK	9379591
sp|Q9ULL0|K1210_HUMAN	E20181212gaohh_PCZA_PRM_1_19.raw	NVPFSHLSLEK	1938496
sp|Q9ULL0|K1210_HUMAN	E20181212gaohh_PCZA_PRM_1_19.raw	FEELYQLSAHPESTTVEEDISK	1858600
sp|Q9ULL0|K1210_HUMAN	E20181212gaohh_PCZA_PRM_1_19.raw	FMAQQIFSESSALK	1789318
sp|Q9ULL0|K1210_HUMAN	E20181212gaohh_PCZA_PRM_1_19.raw	HLPSSSPFQQQVHSSSVNAAAR	2457235
sp|P06748|NPM_HUMAN	E20181212gaohh_PCZA_PRM_1_19.raw	DELHIVEAEAMNYEGSPIK	86502128
sp|P06748|NPM_HUMAN	E20181212gaohh_PCZA_PRM_1_19.raw	DELHIVEAEAMNYEGSPIK	287878912
sp|P06748|NPM_HUMAN	E20181212gaohh_PCZA_PRM_1_19.raw	MSVQPTVSLGGFEITPPVVLR	258971424
sp|P06748|NPM_HUMAN	E20181212gaohh_PCZA_PRM_1_19.raw	MSVQPTVSLGGFEITPPVVLR	341907904
sp|P06748|NPM_HUMAN	E20181212gaohh_PCZA_PRM_1_19.raw	MSVQPTVSLGGFEITPPVVLR	278689
sp|P06748|NPM_HUMAN	E20181212gaohh_PCZA_PRM_1_19.raw	MTDQEAIQDLWQWR	359786464
sp|P06748|NPM_HUMAN	E20181212gaohh_PCZA_PRM_1_19.raw	MTDQEAIQDLWQWR	57675560
sp|Q9BUD6|SPON2_HUMAN	E20181212gaohh_PCZA_PRM_1_19.raw	WSQTAFPK	5617604
sp|Q9BUD6|SPON2_HUMAN	E20181212gaohh_PCZA_PRM_1_19.raw	HSLVSFVVR	22457584
sp|Q9BUD6|SPON2_HUMAN	E20181212gaohh_PCZA_PRM_1_19.raw	VQPANNGSPCPELEEEAECVPDNCV	1493663
sp|Q15063|POSTN_HUMAN	E20181212gaohh_PCZA_PRM_1_19.raw	AAAITSDILEALGR	288606176
sp|Q15063|POSTN_HUMAN	E20181212gaohh_PCZA_PRM_1_19.raw	AAAITSDILEALGR	331711
sp|Q15063|POSTN_HUMAN	E20181212gaohh_PCZA_PRM_1_19.raw	FSTFLSLLEAADLK	28663180
sp|O95994|AGR2_HUMAN	E20181212gaohh_PCZA_PRM_1_19.raw	GWGDQLIWTQTYEEALYK	24107008
sp|O95994|AGR2_HUMAN	E20181212gaohh_PCZA_PRM_1_19.raw	LAEQFVLLNLVYETTDK	19817114
sp|O95994|AGR2_HUMAN	E20181212gaohh_PCZA_PRM_1_19.raw	LAEQFVLLNLVYETTDK	39014408
sp|O95994|AGR2_HUMAN	E20181212gaohh_PCZA_PRM_1_19.raw	HLSPDGQYVPR	89043312
sp|O95994|AGR2_HUMAN	E20181212gaohh_PCZA_PRM_1_19.raw	HLSPDGQYVPR	33907704
sp|O95994|AGR2_HUMAN	E20181212gaohh_PCZA_PRM_1_19.raw	LYAYEPADTALLLDNMK	68067152
sp|O95994|AGR2_HUMAN	E20181212gaohh_PCZA_PRM_1_19.raw	LYAYEPADTALLLDNMK	23679726
sp|Q04837|SSBP_HUMAN	E20181212gaohh_PCZA_PRM_1_19.raw	NPVTIFSLATNEMWR	89814632
sp|Q04837|SSBP_HUMAN	E20181212gaohh_PCZA_PRM_1_19.raw	NPVTIFSLATNEMWR	13725519
sp|Q04837|SSBP_HUMAN	E20181212gaohh_PCZA_PRM_1_19.raw	SGDSEVYQLGDVSQK	66796100
sp|Q04837|SSBP_HUMAN	E20181212gaohh_PCZA_PRM_1_19.raw	QATTIIADNIIFLSDQTK	18531220
sp|Q04837|SSBP_HUMAN	E20181212gaohh_PCZA_PRM_1_19.raw	QATTIIADNIIFLSDQTK	32161008
sp|O14773|TPP1_HUMAN	E20181212gaohh_PCZA_PRM_1_19.raw	LFGGNFAHQASVAR	53338776
sp|O14773|TPP1_HUMAN	E20181212gaohh_PCZA_PRM_1_19.raw	LFGGNFAHQASVAR	117563504
sp|O14773|TPP1_HUMAN	E20181212gaohh_PCZA_PRM_1_19.raw	PSYQEEAVTK	346004
sp|O14773|TPP1_HUMAN	E20181212gaohh_PCZA_PRM_1_19.raw	AYPDVAALSDGYWVVSNR	72439536
sp|O14773|TPP1_HUMAN	E20181212gaohh_PCZA_PRM_1_19.raw	AYPDVAALSDGYWVVSNR	71697288
sp|Q8NBJ4|GOLM1_HUMAN	E20181212gaohh_PCZA_PRM_1_19.raw	IQSSHNFQLESVNK	2327893
sp|Q8NBJ4|GOLM1_HUMAN	E20181212gaohh_PCZA_PRM_1_19.raw	IQSSHNFQLESVNK	16480972
sp|Q8NBJ4|GOLM1_HUMAN	E20181212gaohh_PCZA_PRM_1_19.raw	FSYDLSQCINQMK	3369632
sp|Q8NBJ4|GOLM1_HUMAN	E20181212gaohh_PCZA_PRM_1_19.raw	EETNEIQVVNEEPQR	7908117
sp|Q8NBJ4|GOLM1_HUMAN	E20181212gaohh_PCZA_PRM_1_19.raw	NIDVFNVEDQK	16402969
sp|P54819|KAD2_HUMAN	E20181212gaohh_PCZA_PRM_1_19.raw	AVLLGPPGAGK	203675136
sp|P54819|KAD2_HUMAN	E20181212gaohh_PCZA_PRM_1_19.raw	QAEMLDDLMEK	30121528
sp|P54819|KAD2_HUMAN	E20181212gaohh_PCZA_PRM_1_19.raw	LQAYHTQTTPLIEYYR	7622082
sp|P54819|KAD2_HUMAN	E20181212gaohh_PCZA_PRM_1_19.raw	LQAYHTQTTPLIEYYR	51797492
sp|P22626|ROA2_HUMAN	E20181212gaohh_PCZA_PRM_1_19.raw	LFIGGLSFETTEESLR	450363904
sp|P22626|ROA2_HUMAN	E20181212gaohh_PCZA_PRM_1_19.raw	LFIGGLSFETTEESLR	2824156
sp|P22626|ROA2_HUMAN	E20181212gaohh_PCZA_PRM_1_19.raw	GFGFVTFDDHDPVDK	53254268
sp|P22626|ROA2_HUMAN	E20181212gaohh_PCZA_PRM_1_19.raw	GFGFVTFDDHDPVDK	77653912
sp|P22626|ROA2_HUMAN	E20181212gaohh_PCZA_PRM_1_19.raw	YHTINGHNAEVR	555620
sp|P40926|MDHM_HUMAN	E20181212gaohh_PCZA_PRM_1_19.raw	LTLYDIAHTPGVAADLSHIETK	27691050
sp|P40926|MDHM_HUMAN	E20181212gaohh_PCZA_PRM_1_19.raw	LTLYDIAHTPGVAADLSHIETK	142815840
sp|P40926|MDHM_HUMAN	E20181212gaohh_PCZA_PRM_1_19.raw	LTLYDIAHTPGVAADLSHIETK	129061224
sp|P40926|MDHM_HUMAN	E20181212gaohh_PCZA_PRM_1_19.raw	GYLGPEQLPDCLK	8498214
sp|P40926|MDHM_HUMAN	E20181212gaohh_PCZA_PRM_1_19.raw	AGAGSATLSMAYAGAR	473028352
sp|P40926|MDHM_HUMAN	E20181212gaohh_PCZA_PRM_1_19.raw	AGAGSATLSMAYAGAR	2929217
sp|P49327|FAS_HUMAN	E20181212gaohh_PCZA_PRM_1_19.raw	VGDPQELNGITR	93910496
sp|P49327|FAS_HUMAN	E20181212gaohh_PCZA_PRM_1_19.raw	LQVVDQPLPVR	414834720
sp|P49327|FAS_HUMAN	E20181212gaohh_PCZA_PRM_1_19.raw	LQVVDQPLPVR	2192836
sp|P49327|FAS_HUMAN	E20181212gaohh_PCZA_PRM_1_19.raw	TGTVSLEVR	273431296
sp|P49327|FAS_HUMAN	E20181212gaohh_PCZA_PRM_1_19.raw	FCFTPHTEEGCLSER	63790
sp|P49327|FAS_HUMAN	E20181212gaohh_PCZA_PRM_1_19.raw	FCFTPHTEEGCLSER	1236868
sp|P49327|FAS_HUMAN	E20181212gaohh_PCZA_PRM_1_19.raw	AALQEELQLCK	2625618
sp|P49327|FAS_HUMAN	E20181212gaohh_PCZA_PRM_1_19.raw	GLVQALQTK	150609008
sp|P49327|FAS_HUMAN	E20181212gaohh_PCZA_PRM_1_19.raw	GNAGQSNYGFANSAMER	86236808
sp|P49327|FAS_HUMAN	E20181212gaohh_PCZA_PRM_1_19.raw	GNAGQSNYGFANSAMER	4883818
sp|P49327|FAS_HUMAN	E20181212gaohh_PCZA_PRM_1_19.raw	EDGLAQQQTQLNLR	136815984
sp|P49327|FAS_HUMAN	E20181212gaohh_PCZA_PRM_1_19.raw	AAPLDSIHSLAAYYIDCIR	163173
sp|P49327|FAS_HUMAN	E20181212gaohh_PCZA_PRM_1_19.raw	AAPLDSIHSLAAYYIDCIR	1308458
sp|P50479|PDLI4_HUMAN	E20181212gaohh_PCZA_PRM_1_19.raw	DFSAPLTISR	41252976
sp|P50479|PDLI4_HUMAN	E20181212gaohh_PCZA_PRM_1_19.raw	VDLGSEVYR	30574486
sp|P50479|PDLI4_HUMAN	E20181212gaohh_PCZA_PRM_1_19.raw	YLQGMLEAGEGGDWPGPGGPR	9595697
sp|P50479|PDLI4_HUMAN	E20181212gaohh_PCZA_PRM_1_19.raw	YLQGMLEAGEGGDWPGPGGPR	7745779
sp|P50479|PDLI4_HUMAN	E20181212gaohh_PCZA_PRM_1_19.raw	LGAPLSGLQGLPECTR	304601
sp|iRT9	E20181212gaohh_PCZA_PRM_1_19.raw	GTFIIDPGGVIR	369785984
sp|iRT6	E20181212gaohh_PCZA_PRM_1_19.raw	TPVITGAPYEYR	790426240
sp|iRT8	E20181212gaohh_PCZA_PRM_1_19.raw	ADVTPADFSEWSK	482984928
sp|iRT7	E20181212gaohh_PCZA_PRM_1_19.raw	DGLDAASYYAPVR	1034345152
sp|iRT7	E20181212gaohh_PCZA_PRM_1_19.raw	DGLDAASYYAPVR	6116451
sp|iRT2	E20181212gaohh_PCZA_PRM_1_19.raw	GAGSSEPVTGLDAK	529970976
sp|iRT5	E20181212gaohh_PCZA_PRM_1_19.raw	TPVISGGPYEYR	664230144
sp|iRT10	E20181212gaohh_PCZA_PRM_1_19.raw	GTFIIDPAAVIR	867939072
sp|iRT4	E20181212gaohh_PCZA_PRM_1_19.raw	YILAGVENSK	285346176
sp|iRT3	E20181212gaohh_PCZA_PRM_1_19.raw	VEATFGVDESNAK	140237008
sp|iRT1	E20181212gaohh_PCZA_PRM_1_19.raw	LGGNEQVTR	15249036
sp|iRT11	E20181212gaohh_PCZA_PRM_1_19.raw	LFLQFGAQGSPFLK	43233028
Biognosys standards	E20181212gaohh_PCZA_PRM_1_2.raw	LGGNEQVTR	161329712
Biognosys standards	E20181212gaohh_PCZA_PRM_1_2.raw	GAGSSEPVTGLDAK	873280832
Biognosys standards	E20181212gaohh_PCZA_PRM_1_2.raw	VEATFGVDESNAK	262368016
Biognosys standards	E20181212gaohh_PCZA_PRM_1_2.raw	YILAGVENSK	447236992
Biognosys standards	E20181212gaohh_PCZA_PRM_1_2.raw	TPVISGGPYEYR	965363584
Biognosys standards	E20181212gaohh_PCZA_PRM_1_2.raw	TPVITGAPYEYR	807295872
Biognosys standards	E20181212gaohh_PCZA_PRM_1_2.raw	DGLDAASYYAPVR	2472735744
Biognosys standards	E20181212gaohh_PCZA_PRM_1_2.raw	ADVTPADFSEWSK	1195431168
Biognosys standards	E20181212gaohh_PCZA_PRM_1_2.raw	GTFIIDPGGVIR	775077568
Biognosys standards	E20181212gaohh_PCZA_PRM_1_2.raw	GTFIIDPAAVIR	2328430080
Biognosys standards	E20181212gaohh_PCZA_PRM_1_2.raw	LFLQFGAQGSPFLK	590880064
sp|P13647|K2C5_HUMAN	E20181212gaohh_PCZA_PRM_1_2.raw	VSLAGACGVGGYGSR	429638
sp|P13647|K2C5_HUMAN	E20181212gaohh_PCZA_PRM_1_2.raw	ISISTSGGSFR	3912376
sp|P98175|RBM10_HUMAN	E20181212gaohh_PCZA_PRM_1_2.raw	ASNIVMLR	2540038
sp|P98175|RBM10_HUMAN	E20181212gaohh_PCZA_PRM_1_2.raw	GFAFVEFSHLQDATR	1927069
sp|P98175|RBM10_HUMAN	E20181212gaohh_PCZA_PRM_1_2.raw	GFAFVEFSHLQDATR	816723
sp|P01033|TIMP1_HUMAN	E20181212gaohh_PCZA_PRM_1_2.raw	GFQALGDAADIR	4802748
sp|P01033|TIMP1_HUMAN	E20181212gaohh_PCZA_PRM_1_2.raw	FVYTPAMESVCGYFHR	857128
sp|P01033|TIMP1_HUMAN	E20181212gaohh_PCZA_PRM_1_2.raw	EPGLCTWQSLR	1515989
sp|Q9NRN5|OLFL3_HUMAN	E20181212gaohh_PCZA_PRM_1_2.raw	YDMVTDCGYTISQVR	4142152
sp|Q9NRN5|OLFL3_HUMAN	E20181212gaohh_PCZA_PRM_1_2.raw	IQCSFDASGTLTPER	4851361
sp|P07585|PGS2_HUMAN	E20181212gaohh_PCZA_PRM_1_2.raw	VVQCSDLGLDK	82155128
sp|P07585|PGS2_HUMAN	E20181212gaohh_PCZA_PRM_1_2.raw	NLHALILVNNK	93738072
sp|P07585|PGS2_HUMAN	E20181212gaohh_PCZA_PRM_1_2.raw	NLHALILVNNK	164903104
sp|P07585|PGS2_HUMAN	E20181212gaohh_PCZA_PRM_1_2.raw	VSPGAFTPLVK	522608896
sp|P07585|PGS2_HUMAN	E20181212gaohh_PCZA_PRM_1_2.raw	SSGIENGAFQGMK	195993344
sp|P17661|DESM_HUMAN	E20181212gaohh_PCZA_PRM_1_2.raw	TFGGAPGFPLGSPLSSPVFPR	5079068672
sp|P17661|DESM_HUMAN	E20181212gaohh_PCZA_PRM_1_2.raw	TFGGAPGFPLGSPLSSPVFPR	2578481664
sp|P17661|DESM_HUMAN	E20181212gaohh_PCZA_PRM_1_2.raw	TFGGAPGFPLGSPLSSPVFPR	3420702
sp|P17661|DESM_HUMAN	E20181212gaohh_PCZA_PRM_1_2.raw	TSGGAGGLGSLR	1020090112
sp|P17661|DESM_HUMAN	E20181212gaohh_PCZA_PRM_1_2.raw	FASEASGYQDNIAR	3149158656
sp|P17661|DESM_HUMAN	E20181212gaohh_PCZA_PRM_1_2.raw	FASEASGYQDNIAR	3359832
sp|P17661|DESM_HUMAN	E20181212gaohh_PCZA_PRM_1_2.raw	INLPIQTYSALNFR	4953777664
sp|P17661|DESM_HUMAN	E20181212gaohh_PCZA_PRM_1_2.raw	INLPIQTYSALNFR	558634880
sp|Q9BTV4|TMM43_HUMAN	E20181212gaohh_PCZA_PRM_1_2.raw	LLSDPNYGVHLPAVK	7613284
sp|Q9BTV4|TMM43_HUMAN	E20181212gaohh_PCZA_PRM_1_2.raw	LEDPHVDIIR	18959218
sp|Q9BTV4|TMM43_HUMAN	E20181212gaohh_PCZA_PRM_1_2.raw	SGDTLLLLHHGDFSAEEVFHR	1064383
sp|P15309|PPAP_HUMAN	E20181212gaohh_PCZA_PRM_1_2.raw	SPIDTFPTDPIK	1940637
sp|P15309|PPAP_HUMAN	E20181212gaohh_PCZA_PRM_1_2.raw	FQELESETLK	3813094
sp|P15309|PPAP_HUMAN	E20181212gaohh_PCZA_PRM_1_2.raw	LSGLHGQDLFGIWSK	449895
sp|P15309|PPAP_HUMAN	E20181212gaohh_PCZA_PRM_1_2.raw	LSGLHGQDLFGIWSK	1750294
sp|P41240|CSK_HUMAN	E20181212gaohh_PCZA_PRM_1_2.raw	LLYPPETGLFLVR	6042083
sp|P41240|CSK_HUMAN	E20181212gaohh_PCZA_PRM_1_2.raw	VMEGTVAAQDEFYR	2845248
sp|P41240|CSK_HUMAN	E20181212gaohh_PCZA_PRM_1_2.raw	HSNLVQLLGVIVEEK	1699666
sp|Q9ULL0|K1210_HUMAN	E20181212gaohh_PCZA_PRM_1_2.raw	NVPFSHLSLEK	661459
sp|Q9ULL0|K1210_HUMAN	E20181212gaohh_PCZA_PRM_1_2.raw	FEELYQLSAHPESTTVEEDISK	852004
sp|Q9ULL0|K1210_HUMAN	E20181212gaohh_PCZA_PRM_1_2.raw	FMAQQIFSESSALK	518498
sp|Q9ULL0|K1210_HUMAN	E20181212gaohh_PCZA_PRM_1_2.raw	HLPSSSPFQQQVHSSSVNAAAR	866267
sp|P06748|NPM_HUMAN	E20181212gaohh_PCZA_PRM_1_2.raw	DELHIVEAEAMNYEGSPIK	4847678
sp|P06748|NPM_HUMAN	E20181212gaohh_PCZA_PRM_1_2.raw	DELHIVEAEAMNYEGSPIK	13680046
sp|P06748|NPM_HUMAN	E20181212gaohh_PCZA_PRM_1_2.raw	MSVQPTVSLGGFEITPPVVLR	10924664
sp|P06748|NPM_HUMAN	E20181212gaohh_PCZA_PRM_1_2.raw	MSVQPTVSLGGFEITPPVVLR	17685422
sp|P06748|NPM_HUMAN	E20181212gaohh_PCZA_PRM_1_2.raw	MSVQPTVSLGGFEITPPVVLR	0
sp|P06748|NPM_HUMAN	E20181212gaohh_PCZA_PRM_1_2.raw	MTDQEAIQDLWQWR	22036502
sp|P06748|NPM_HUMAN	E20181212gaohh_PCZA_PRM_1_2.raw	MTDQEAIQDLWQWR	3455279
sp|Q9BUD6|SPON2_HUMAN	E20181212gaohh_PCZA_PRM_1_2.raw	WSQTAFPK	404134
sp|Q9BUD6|SPON2_HUMAN	E20181212gaohh_PCZA_PRM_1_2.raw	HSLVSFVVR	1787686
sp|Q9BUD6|SPON2_HUMAN	E20181212gaohh_PCZA_PRM_1_2.raw	VQPANNGSPCPELEEEAECVPDNCV	312386
sp|Q15063|POSTN_HUMAN	E20181212gaohh_PCZA_PRM_1_2.raw	AAAITSDILEALGR	118316392
sp|Q15063|POSTN_HUMAN	E20181212gaohh_PCZA_PRM_1_2.raw	AAAITSDILEALGR	43662
sp|Q15063|POSTN_HUMAN	E20181212gaohh_PCZA_PRM_1_2.raw	FSTFLSLLEAADLK	22794352
sp|O95994|AGR2_HUMAN	E20181212gaohh_PCZA_PRM_1_2.raw	GWGDQLIWTQTYEEALYK	2314179
sp|O95994|AGR2_HUMAN	E20181212gaohh_PCZA_PRM_1_2.raw	LAEQFVLLNLVYETTDK	1324772
sp|O95994|AGR2_HUMAN	E20181212gaohh_PCZA_PRM_1_2.raw	LAEQFVLLNLVYETTDK	3012374
sp|O95994|AGR2_HUMAN	E20181212gaohh_PCZA_PRM_1_2.raw	HLSPDGQYVPR	2137014
sp|O95994|AGR2_HUMAN	E20181212gaohh_PCZA_PRM_1_2.raw	HLSPDGQYVPR	1199215
sp|O95994|AGR2_HUMAN	E20181212gaohh_PCZA_PRM_1_2.raw	LYAYEPADTALLLDNMK	63295
sp|O95994|AGR2_HUMAN	E20181212gaohh_PCZA_PRM_1_2.raw	LYAYEPADTALLLDNMK	636580
sp|Q04837|SSBP_HUMAN	E20181212gaohh_PCZA_PRM_1_2.raw	NPVTIFSLATNEMWR	15012315
sp|Q04837|SSBP_HUMAN	E20181212gaohh_PCZA_PRM_1_2.raw	NPVTIFSLATNEMWR	1648942
sp|Q04837|SSBP_HUMAN	E20181212gaohh_PCZA_PRM_1_2.raw	SGDSEVYQLGDVSQK	7885841
sp|Q04837|SSBP_HUMAN	E20181212gaohh_PCZA_PRM_1_2.raw	QATTIIADNIIFLSDQTK	1143037
sp|Q04837|SSBP_HUMAN	E20181212gaohh_PCZA_PRM_1_2.raw	QATTIIADNIIFLSDQTK	1902962
sp|O14773|TPP1_HUMAN	E20181212gaohh_PCZA_PRM_1_2.raw	LFGGNFAHQASVAR	2746071
sp|O14773|TPP1_HUMAN	E20181212gaohh_PCZA_PRM_1_2.raw	LFGGNFAHQASVAR	6576298
sp|O14773|TPP1_HUMAN	E20181212gaohh_PCZA_PRM_1_2.raw	PSYQEEAVTK	6208942
sp|O14773|TPP1_HUMAN	E20181212gaohh_PCZA_PRM_1_2.raw	AYPDVAALSDGYWVVSNR	1837748
sp|O14773|TPP1_HUMAN	E20181212gaohh_PCZA_PRM_1_2.raw	AYPDVAALSDGYWVVSNR	1848120
sp|Q8NBJ4|GOLM1_HUMAN	E20181212gaohh_PCZA_PRM_1_2.raw	IQSSHNFQLESVNK	125671
sp|Q8NBJ4|GOLM1_HUMAN	E20181212gaohh_PCZA_PRM_1_2.raw	IQSSHNFQLESVNK	60413344
sp|Q8NBJ4|GOLM1_HUMAN	E20181212gaohh_PCZA_PRM_1_2.raw	FSYDLSQCINQMK	3755260
sp|Q8NBJ4|GOLM1_HUMAN	E20181212gaohh_PCZA_PRM_1_2.raw	EETNEIQVVNEEPQR	1063793
sp|Q8NBJ4|GOLM1_HUMAN	E20181212gaohh_PCZA_PRM_1_2.raw	NIDVFNVEDQK	1855457
sp|P54819|KAD2_HUMAN	E20181212gaohh_PCZA_PRM_1_2.raw	AVLLGPPGAGK	23529838
sp|P54819|KAD2_HUMAN	E20181212gaohh_PCZA_PRM_1_2.raw	QAEMLDDLMEK	3813517
sp|P54819|KAD2_HUMAN	E20181212gaohh_PCZA_PRM_1_2.raw	LQAYHTQTTPLIEYYR	512169
sp|P54819|KAD2_HUMAN	E20181212gaohh_PCZA_PRM_1_2.raw	LQAYHTQTTPLIEYYR	4353878
sp|P22626|ROA2_HUMAN	E20181212gaohh_PCZA_PRM_1_2.raw	LFIGGLSFETTEESLR	55264488
sp|P22626|ROA2_HUMAN	E20181212gaohh_PCZA_PRM_1_2.raw	LFIGGLSFETTEESLR	153931
sp|P22626|ROA2_HUMAN	E20181212gaohh_PCZA_PRM_1_2.raw	GFGFVTFDDHDPVDK	21982712
sp|P22626|ROA2_HUMAN	E20181212gaohh_PCZA_PRM_1_2.raw	GFGFVTFDDHDPVDK	32522908
sp|P22626|ROA2_HUMAN	E20181212gaohh_PCZA_PRM_1_2.raw	YHTINGHNAEVR	410726
sp|P40926|MDHM_HUMAN	E20181212gaohh_PCZA_PRM_1_2.raw	LTLYDIAHTPGVAADLSHIETK	3012916
sp|P40926|MDHM_HUMAN	E20181212gaohh_PCZA_PRM_1_2.raw	LTLYDIAHTPGVAADLSHIETK	20397750
sp|P40926|MDHM_HUMAN	E20181212gaohh_PCZA_PRM_1_2.raw	LTLYDIAHTPGVAADLSHIETK	20567934
sp|P40926|MDHM_HUMAN	E20181212gaohh_PCZA_PRM_1_2.raw	GYLGPEQLPDCLK	16399621
sp|P40926|MDHM_HUMAN	E20181212gaohh_PCZA_PRM_1_2.raw	AGAGSATLSMAYAGAR	48867772
sp|P40926|MDHM_HUMAN	E20181212gaohh_PCZA_PRM_1_2.raw	AGAGSATLSMAYAGAR	436974
sp|P49327|FAS_HUMAN	E20181212gaohh_PCZA_PRM_1_2.raw	VGDPQELNGITR	22287926
sp|P49327|FAS_HUMAN	E20181212gaohh_PCZA_PRM_1_2.raw	LQVVDQPLPVR	3923001
sp|P49327|FAS_HUMAN	E20181212gaohh_PCZA_PRM_1_2.raw	LQVVDQPLPVR	1038319
sp|P49327|FAS_HUMAN	E20181212gaohh_PCZA_PRM_1_2.raw	TGTVSLEVR	2929325
sp|P49327|FAS_HUMAN	E20181212gaohh_PCZA_PRM_1_2.raw	FCFTPHTEEGCLSER	423509
sp|P49327|FAS_HUMAN	E20181212gaohh_PCZA_PRM_1_2.raw	FCFTPHTEEGCLSER	5562878
sp|P49327|FAS_HUMAN	E20181212gaohh_PCZA_PRM_1_2.raw	AALQEELQLCK	42152024
sp|P49327|FAS_HUMAN	E20181212gaohh_PCZA_PRM_1_2.raw	GLVQALQTK	1784505
sp|P49327|FAS_HUMAN	E20181212gaohh_PCZA_PRM_1_2.raw	GNAGQSNYGFANSAMER	1620779
sp|P49327|FAS_HUMAN	E20181212gaohh_PCZA_PRM_1_2.raw	GNAGQSNYGFANSAMER	2346175
sp|P49327|FAS_HUMAN	E20181212gaohh_PCZA_PRM_1_2.raw	EDGLAQQQTQLNLR	662177
sp|P49327|FAS_HUMAN	E20181212gaohh_PCZA_PRM_1_2.raw	AAPLDSIHSLAAYYIDCIR	72511
sp|P49327|FAS_HUMAN	E20181212gaohh_PCZA_PRM_1_2.raw	AAPLDSIHSLAAYYIDCIR	1857661
sp|P50479|PDLI4_HUMAN	E20181212gaohh_PCZA_PRM_1_2.raw	DFSAPLTISR	72630088
sp|P50479|PDLI4_HUMAN	E20181212gaohh_PCZA_PRM_1_2.raw	VDLGSEVYR	41463460
sp|P50479|PDLI4_HUMAN	E20181212gaohh_PCZA_PRM_1_2.raw	YLQGMLEAGEGGDWPGPGGPR	14971555
sp|P50479|PDLI4_HUMAN	E20181212gaohh_PCZA_PRM_1_2.raw	YLQGMLEAGEGGDWPGPGGPR	10275983
sp|P50479|PDLI4_HUMAN	E20181212gaohh_PCZA_PRM_1_2.raw	LGAPLSGLQGLPECTR	13512925
sp|iRT9	E20181212gaohh_PCZA_PRM_1_2.raw	GTFIIDPGGVIR	767472256
sp|iRT6	E20181212gaohh_PCZA_PRM_1_2.raw	TPVITGAPYEYR	893713984
sp|iRT8	E20181212gaohh_PCZA_PRM_1_2.raw	ADVTPADFSEWSK	1109187968
sp|iRT7	E20181212gaohh_PCZA_PRM_1_2.raw	DGLDAASYYAPVR	2140661760
sp|iRT7	E20181212gaohh_PCZA_PRM_1_2.raw	DGLDAASYYAPVR	4225443
sp|iRT2	E20181212gaohh_PCZA_PRM_1_2.raw	GAGSSEPVTGLDAK	852863808
sp|iRT5	E20181212gaohh_PCZA_PRM_1_2.raw	TPVISGGPYEYR	1097321984
sp|iRT10	E20181212gaohh_PCZA_PRM_1_2.raw	GTFIIDPAAVIR	2444762368
sp|iRT4	E20181212gaohh_PCZA_PRM_1_2.raw	YILAGVENSK	452824320
sp|iRT3	E20181212gaohh_PCZA_PRM_1_2.raw	VEATFGVDESNAK	267933008
sp|iRT1	E20181212gaohh_PCZA_PRM_1_2.raw	LGGNEQVTR	36951908
sp|iRT11	E20181212gaohh_PCZA_PRM_1_2.raw	LFLQFGAQGSPFLK	566251968
Biognosys standards	E20181212gaohh_PCZA_PRM_1_20.raw	LGGNEQVTR	142805648
Biognosys standards	E20181212gaohh_PCZA_PRM_1_20.raw	GAGSSEPVTGLDAK	427226688
Biognosys standards	E20181212gaohh_PCZA_PRM_1_20.raw	VEATFGVDESNAK	113801080
Biognosys standards	E20181212gaohh_PCZA_PRM_1_20.raw	YILAGVENSK	283418272
Biognosys standards	E20181212gaohh_PCZA_PRM_1_20.raw	TPVISGGPYEYR	470389344
Biognosys standards	E20181212gaohh_PCZA_PRM_1_20.raw	TPVITGAPYEYR	562507840
Biognosys standards	E20181212gaohh_PCZA_PRM_1_20.raw	DGLDAASYYAPVR	660846912
Biognosys standards	E20181212gaohh_PCZA_PRM_1_20.raw	ADVTPADFSEWSK	449068736
Biognosys standards	E20181212gaohh_PCZA_PRM_1_20.raw	GTFIIDPGGVIR	293706880
Biognosys standards	E20181212gaohh_PCZA_PRM_1_20.raw	GTFIIDPAAVIR	518201728
Biognosys standards	E20181212gaohh_PCZA_PRM_1_20.raw	LFLQFGAQGSPFLK	25383668
sp|P13647|K2C5_HUMAN	E20181212gaohh_PCZA_PRM_1_20.raw	VSLAGACGVGGYGSR	1440825
sp|P13647|K2C5_HUMAN	E20181212gaohh_PCZA_PRM_1_20.raw	ISISTSGGSFR	6401541
sp|P98175|RBM10_HUMAN	E20181212gaohh_PCZA_PRM_1_20.raw	ASNIVMLR	1076793
sp|P98175|RBM10_HUMAN	E20181212gaohh_PCZA_PRM_1_20.raw	GFAFVEFSHLQDATR	1120289
sp|P98175|RBM10_HUMAN	E20181212gaohh_PCZA_PRM_1_20.raw	GFAFVEFSHLQDATR	790241
sp|P01033|TIMP1_HUMAN	E20181212gaohh_PCZA_PRM_1_20.raw	GFQALGDAADIR	8398958
sp|P01033|TIMP1_HUMAN	E20181212gaohh_PCZA_PRM_1_20.raw	FVYTPAMESVCGYFHR	1226135
sp|P01033|TIMP1_HUMAN	E20181212gaohh_PCZA_PRM_1_20.raw	EPGLCTWQSLR	4974907
sp|Q9NRN5|OLFL3_HUMAN	E20181212gaohh_PCZA_PRM_1_20.raw	YDMVTDCGYTISQVR	6249025
sp|Q9NRN5|OLFL3_HUMAN	E20181212gaohh_PCZA_PRM_1_20.raw	IQCSFDASGTLTPER	7716053
sp|P07585|PGS2_HUMAN	E20181212gaohh_PCZA_PRM_1_20.raw	VVQCSDLGLDK	239781648
sp|P07585|PGS2_HUMAN	E20181212gaohh_PCZA_PRM_1_20.raw	NLHALILVNNK	81248592
sp|P07585|PGS2_HUMAN	E20181212gaohh_PCZA_PRM_1_20.raw	NLHALILVNNK	150798576
sp|P07585|PGS2_HUMAN	E20181212gaohh_PCZA_PRM_1_20.raw	VSPGAFTPLVK	481953856
sp|P07585|PGS2_HUMAN	E20181212gaohh_PCZA_PRM_1_20.raw	SSGIENGAFQGMK	192535120
sp|P17661|DESM_HUMAN	E20181212gaohh_PCZA_PRM_1_20.raw	TFGGAPGFPLGSPLSSPVFPR	4518686720
sp|P17661|DESM_HUMAN	E20181212gaohh_PCZA_PRM_1_20.raw	TFGGAPGFPLGSPLSSPVFPR	2316533760
sp|P17661|DESM_HUMAN	E20181212gaohh_PCZA_PRM_1_20.raw	TFGGAPGFPLGSPLSSPVFPR	3250885
sp|P17661|DESM_HUMAN	E20181212gaohh_PCZA_PRM_1_20.raw	TSGGAGGLGSLR	762127104
sp|P17661|DESM_HUMAN	E20181212gaohh_PCZA_PRM_1_20.raw	FASEASGYQDNIAR	2178104064
sp|P17661|DESM_HUMAN	E20181212gaohh_PCZA_PRM_1_20.raw	FASEASGYQDNIAR	6229285
sp|P17661|DESM_HUMAN	E20181212gaohh_PCZA_PRM_1_20.raw	INLPIQTYSALNFR	3677693696
sp|P17661|DESM_HUMAN	E20181212gaohh_PCZA_PRM_1_20.raw	INLPIQTYSALNFR	460855808
sp|Q9BTV4|TMM43_HUMAN	E20181212gaohh_PCZA_PRM_1_20.raw	LLSDPNYGVHLPAVK	11234404
sp|Q9BTV4|TMM43_HUMAN	E20181212gaohh_PCZA_PRM_1_20.raw	LEDPHVDIIR	23104020
sp|Q9BTV4|TMM43_HUMAN	E20181212gaohh_PCZA_PRM_1_20.raw	SGDTLLLLHHGDFSAEEVFHR	636371
sp|P15309|PPAP_HUMAN	E20181212gaohh_PCZA_PRM_1_20.raw	SPIDTFPTDPIK	6495975
sp|P15309|PPAP_HUMAN	E20181212gaohh_PCZA_PRM_1_20.raw	FQELESETLK	14368829
sp|P15309|PPAP_HUMAN	E20181212gaohh_PCZA_PRM_1_20.raw	LSGLHGQDLFGIWSK	4447110
sp|P15309|PPAP_HUMAN	E20181212gaohh_PCZA_PRM_1_20.raw	LSGLHGQDLFGIWSK	11299626
sp|P41240|CSK_HUMAN	E20181212gaohh_PCZA_PRM_1_20.raw	LLYPPETGLFLVR	7176501
sp|P41240|CSK_HUMAN	E20181212gaohh_PCZA_PRM_1_20.raw	VMEGTVAAQDEFYR	2757271
sp|P41240|CSK_HUMAN	E20181212gaohh_PCZA_PRM_1_20.raw	HSNLVQLLGVIVEEK	2589124
sp|Q9ULL0|K1210_HUMAN	E20181212gaohh_PCZA_PRM_1_20.raw	NVPFSHLSLEK	1438175
sp|Q9ULL0|K1210_HUMAN	E20181212gaohh_PCZA_PRM_1_20.raw	FEELYQLSAHPESTTVEEDISK	378431
sp|Q9ULL0|K1210_HUMAN	E20181212gaohh_PCZA_PRM_1_20.raw	FMAQQIFSESSALK	565117
sp|Q9ULL0|K1210_HUMAN	E20181212gaohh_PCZA_PRM_1_20.raw	HLPSSSPFQQQVHSSSVNAAAR	934281
sp|P06748|NPM_HUMAN	E20181212gaohh_PCZA_PRM_1_20.raw	DELHIVEAEAMNYEGSPIK	7953748
sp|P06748|NPM_HUMAN	E20181212gaohh_PCZA_PRM_1_20.raw	DELHIVEAEAMNYEGSPIK	21669042
sp|P06748|NPM_HUMAN	E20181212gaohh_PCZA_PRM_1_20.raw	MSVQPTVSLGGFEITPPVVLR	25975722
sp|P06748|NPM_HUMAN	E20181212gaohh_PCZA_PRM_1_20.raw	MSVQPTVSLGGFEITPPVVLR	36338448
sp|P06748|NPM_HUMAN	E20181212gaohh_PCZA_PRM_1_20.raw	MSVQPTVSLGGFEITPPVVLR	0
sp|P06748|NPM_HUMAN	E20181212gaohh_PCZA_PRM_1_20.raw	MTDQEAIQDLWQWR	26590552
sp|P06748|NPM_HUMAN	E20181212gaohh_PCZA_PRM_1_20.raw	MTDQEAIQDLWQWR	4436419
sp|Q9BUD6|SPON2_HUMAN	E20181212gaohh_PCZA_PRM_1_20.raw	WSQTAFPK	810302
sp|Q9BUD6|SPON2_HUMAN	E20181212gaohh_PCZA_PRM_1_20.raw	HSLVSFVVR	4056100
sp|Q9BUD6|SPON2_HUMAN	E20181212gaohh_PCZA_PRM_1_20.raw	VQPANNGSPCPELEEEAECVPDNCV	371323
sp|Q15063|POSTN_HUMAN	E20181212gaohh_PCZA_PRM_1_20.raw	AAAITSDILEALGR	129388720
sp|Q15063|POSTN_HUMAN	E20181212gaohh_PCZA_PRM_1_20.raw	AAAITSDILEALGR	195769
sp|Q15063|POSTN_HUMAN	E20181212gaohh_PCZA_PRM_1_20.raw	FSTFLSLLEAADLK	13508967
sp|O95994|AGR2_HUMAN	E20181212gaohh_PCZA_PRM_1_20.raw	GWGDQLIWTQTYEEALYK	743326
sp|O95994|AGR2_HUMAN	E20181212gaohh_PCZA_PRM_1_20.raw	LAEQFVLLNLVYETTDK	964930
sp|O95994|AGR2_HUMAN	E20181212gaohh_PCZA_PRM_1_20.raw	LAEQFVLLNLVYETTDK	2317889
sp|O95994|AGR2_HUMAN	E20181212gaohh_PCZA_PRM_1_20.raw	HLSPDGQYVPR	4210428
sp|O95994|AGR2_HUMAN	E20181212gaohh_PCZA_PRM_1_20.raw	HLSPDGQYVPR	988551
sp|O95994|AGR2_HUMAN	E20181212gaohh_PCZA_PRM_1_20.raw	LYAYEPADTALLLDNMK	49059
sp|O95994|AGR2_HUMAN	E20181212gaohh_PCZA_PRM_1_20.raw	LYAYEPADTALLLDNMK	738257
sp|Q04837|SSBP_HUMAN	E20181212gaohh_PCZA_PRM_1_20.raw	NPVTIFSLATNEMWR	14509354
sp|Q04837|SSBP_HUMAN	E20181212gaohh_PCZA_PRM_1_20.raw	NPVTIFSLATNEMWR	2012345
sp|Q04837|SSBP_HUMAN	E20181212gaohh_PCZA_PRM_1_20.raw	SGDSEVYQLGDVSQK	9259375
sp|Q04837|SSBP_HUMAN	E20181212gaohh_PCZA_PRM_1_20.raw	QATTIIADNIIFLSDQTK	2531183
sp|Q04837|SSBP_HUMAN	E20181212gaohh_PCZA_PRM_1_20.raw	QATTIIADNIIFLSDQTK	4595710
sp|O14773|TPP1_HUMAN	E20181212gaohh_PCZA_PRM_1_20.raw	LFGGNFAHQASVAR	4616224
sp|O14773|TPP1_HUMAN	E20181212gaohh_PCZA_PRM_1_20.raw	LFGGNFAHQASVAR	10780024
sp|O14773|TPP1_HUMAN	E20181212gaohh_PCZA_PRM_1_20.raw	PSYQEEAVTK	6765529
sp|O14773|TPP1_HUMAN	E20181212gaohh_PCZA_PRM_1_20.raw	AYPDVAALSDGYWVVSNR	2755239
sp|O14773|TPP1_HUMAN	E20181212gaohh_PCZA_PRM_1_20.raw	AYPDVAALSDGYWVVSNR	2895482
sp|Q8NBJ4|GOLM1_HUMAN	E20181212gaohh_PCZA_PRM_1_20.raw	IQSSHNFQLESVNK	583224
sp|Q8NBJ4|GOLM1_HUMAN	E20181212gaohh_PCZA_PRM_1_20.raw	IQSSHNFQLESVNK	5690521
sp|Q8NBJ4|GOLM1_HUMAN	E20181212gaohh_PCZA_PRM_1_20.raw	FSYDLSQCINQMK	1222573
sp|Q8NBJ4|GOLM1_HUMAN	E20181212gaohh_PCZA_PRM_1_20.raw	EETNEIQVVNEEPQR	761575
sp|Q8NBJ4|GOLM1_HUMAN	E20181212gaohh_PCZA_PRM_1_20.raw	NIDVFNVEDQK	1542841
sp|P54819|KAD2_HUMAN	E20181212gaohh_PCZA_PRM_1_20.raw	AVLLGPPGAGK	26743246
sp|P54819|KAD2_HUMAN	E20181212gaohh_PCZA_PRM_1_20.raw	QAEMLDDLMEK	4064908
sp|P54819|KAD2_HUMAN	E20181212gaohh_PCZA_PRM_1_20.raw	LQAYHTQTTPLIEYYR	578596
sp|P54819|KAD2_HUMAN	E20181212gaohh_PCZA_PRM_1_20.raw	LQAYHTQTTPLIEYYR	3332174
sp|P22626|ROA2_HUMAN	E20181212gaohh_PCZA_PRM_1_20.raw	LFIGGLSFETTEESLR	51408740
sp|P22626|ROA2_HUMAN	E20181212gaohh_PCZA_PRM_1_20.raw	LFIGGLSFETTEESLR	297443
sp|P22626|ROA2_HUMAN	E20181212gaohh_PCZA_PRM_1_20.raw	GFGFVTFDDHDPVDK	16455131
sp|P22626|ROA2_HUMAN	E20181212gaohh_PCZA_PRM_1_20.raw	GFGFVTFDDHDPVDK	21326210
sp|P22626|ROA2_HUMAN	E20181212gaohh_PCZA_PRM_1_20.raw	YHTINGHNAEVR	437817
sp|P40926|MDHM_HUMAN	E20181212gaohh_PCZA_PRM_1_20.raw	LTLYDIAHTPGVAADLSHIETK	4189951
sp|P40926|MDHM_HUMAN	E20181212gaohh_PCZA_PRM_1_20.raw	LTLYDIAHTPGVAADLSHIETK	25368592
sp|P40926|MDHM_HUMAN	E20181212gaohh_PCZA_PRM_1_20.raw	LTLYDIAHTPGVAADLSHIETK	21647456
sp|P40926|MDHM_HUMAN	E20181212gaohh_PCZA_PRM_1_20.raw	GYLGPEQLPDCLK	25257452
sp|P40926|MDHM_HUMAN	E20181212gaohh_PCZA_PRM_1_20.raw	AGAGSATLSMAYAGAR	64220804
sp|P40926|MDHM_HUMAN	E20181212gaohh_PCZA_PRM_1_20.raw	AGAGSATLSMAYAGAR	516801
sp|P49327|FAS_HUMAN	E20181212gaohh_PCZA_PRM_1_20.raw	VGDPQELNGITR	3581547
sp|P49327|FAS_HUMAN	E20181212gaohh_PCZA_PRM_1_20.raw	LQVVDQPLPVR	4105337
sp|P49327|FAS_HUMAN	E20181212gaohh_PCZA_PRM_1_20.raw	LQVVDQPLPVR	588967
sp|P49327|FAS_HUMAN	E20181212gaohh_PCZA_PRM_1_20.raw	TGTVSLEVR	4949711
sp|P49327|FAS_HUMAN	E20181212gaohh_PCZA_PRM_1_20.raw	FCFTPHTEEGCLSER	132824
sp|P49327|FAS_HUMAN	E20181212gaohh_PCZA_PRM_1_20.raw	FCFTPHTEEGCLSER	1032397
sp|P49327|FAS_HUMAN	E20181212gaohh_PCZA_PRM_1_20.raw	AALQEELQLCK	43932752
sp|P49327|FAS_HUMAN	E20181212gaohh_PCZA_PRM_1_20.raw	GLVQALQTK	2768009
sp|P49327|FAS_HUMAN	E20181212gaohh_PCZA_PRM_1_20.raw	GNAGQSNYGFANSAMER	1351087
sp|P49327|FAS_HUMAN	E20181212gaohh_PCZA_PRM_1_20.raw	GNAGQSNYGFANSAMER	944123
sp|P49327|FAS_HUMAN	E20181212gaohh_PCZA_PRM_1_20.raw	EDGLAQQQTQLNLR	1820802
sp|P49327|FAS_HUMAN	E20181212gaohh_PCZA_PRM_1_20.raw	AAPLDSIHSLAAYYIDCIR	43952
sp|P49327|FAS_HUMAN	E20181212gaohh_PCZA_PRM_1_20.raw	AAPLDSIHSLAAYYIDCIR	32757
sp|P50479|PDLI4_HUMAN	E20181212gaohh_PCZA_PRM_1_20.raw	DFSAPLTISR	67911816
sp|P50479|PDLI4_HUMAN	E20181212gaohh_PCZA_PRM_1_20.raw	VDLGSEVYR	40612416
sp|P50479|PDLI4_HUMAN	E20181212gaohh_PCZA_PRM_1_20.raw	YLQGMLEAGEGGDWPGPGGPR	15017125
sp|P50479|PDLI4_HUMAN	E20181212gaohh_PCZA_PRM_1_20.raw	YLQGMLEAGEGGDWPGPGGPR	10848611
sp|P50479|PDLI4_HUMAN	E20181212gaohh_PCZA_PRM_1_20.raw	LGAPLSGLQGLPECTR	29257628
sp|iRT9	E20181212gaohh_PCZA_PRM_1_20.raw	GTFIIDPGGVIR	291857248
sp|iRT6	E20181212gaohh_PCZA_PRM_1_20.raw	TPVITGAPYEYR	620933184
sp|iRT8	E20181212gaohh_PCZA_PRM_1_20.raw	ADVTPADFSEWSK	422942624
sp|iRT7	E20181212gaohh_PCZA_PRM_1_20.raw	DGLDAASYYAPVR	575615808
sp|iRT7	E20181212gaohh_PCZA_PRM_1_20.raw	DGLDAASYYAPVR	1135345
sp|iRT2	E20181212gaohh_PCZA_PRM_1_20.raw	GAGSSEPVTGLDAK	418304800
sp|iRT5	E20181212gaohh_PCZA_PRM_1_20.raw	TPVISGGPYEYR	539948416
sp|iRT10	E20181212gaohh_PCZA_PRM_1_20.raw	GTFIIDPAAVIR	545365056
sp|iRT4	E20181212gaohh_PCZA_PRM_1_20.raw	YILAGVENSK	288498432
sp|iRT3	E20181212gaohh_PCZA_PRM_1_20.raw	VEATFGVDESNAK	117141824
sp|iRT1	E20181212gaohh_PCZA_PRM_1_20.raw	LGGNEQVTR	32933110
sp|iRT11	E20181212gaohh_PCZA_PRM_1_20.raw	LFLQFGAQGSPFLK	24843130
Biognosys standards	E20181212gaohh_PCZA_PRM_1_21.raw	LGGNEQVTR	23296204
Biognosys standards	E20181212gaohh_PCZA_PRM_1_21.raw	GAGSSEPVTGLDAK	302481312
Biognosys standards	E20181212gaohh_PCZA_PRM_1_21.raw	VEATFGVDESNAK	72433608
Biognosys standards	E20181212gaohh_PCZA_PRM_1_21.raw	YILAGVENSK	278556192
Biognosys standards	E20181212gaohh_PCZA_PRM_1_21.raw	TPVISGGPYEYR	417932288
Biognosys standards	E20181212gaohh_PCZA_PRM_1_21.raw	TPVITGAPYEYR	437405984
Biognosys standards	E20181212gaohh_PCZA_PRM_1_21.raw	DGLDAASYYAPVR	834987328
Biognosys standards	E20181212gaohh_PCZA_PRM_1_21.raw	ADVTPADFSEWSK	336711552
Biognosys standards	E20181212gaohh_PCZA_PRM_1_21.raw	GTFIIDPGGVIR	278971360
Biognosys standards	E20181212gaohh_PCZA_PRM_1_21.raw	GTFIIDPAAVIR	663258368
Biognosys standards	E20181212gaohh_PCZA_PRM_1_21.raw	LFLQFGAQGSPFLK	4216204
sp|P13647|K2C5_HUMAN	E20181212gaohh_PCZA_PRM_1_21.raw	VSLAGACGVGGYGSR	388226
sp|P13647|K2C5_HUMAN	E20181212gaohh_PCZA_PRM_1_21.raw	ISISTSGGSFR	14049170
sp|P98175|RBM10_HUMAN	E20181212gaohh_PCZA_PRM_1_21.raw	ASNIVMLR	7864492
sp|P98175|RBM10_HUMAN	E20181212gaohh_PCZA_PRM_1_21.raw	GFAFVEFSHLQDATR	5398980
sp|P98175|RBM10_HUMAN	E20181212gaohh_PCZA_PRM_1_21.raw	GFAFVEFSHLQDATR	7029001
sp|P01033|TIMP1_HUMAN	E20181212gaohh_PCZA_PRM_1_21.raw	GFQALGDAADIR	2772932
sp|P01033|TIMP1_HUMAN	E20181212gaohh_PCZA_PRM_1_21.raw	FVYTPAMESVCGYFHR	32046796
sp|P01033|TIMP1_HUMAN	E20181212gaohh_PCZA_PRM_1_21.raw	EPGLCTWQSLR	3243825
sp|Q9NRN5|OLFL3_HUMAN	E20181212gaohh_PCZA_PRM_1_21.raw	YDMVTDCGYTISQVR	808161
sp|Q9NRN5|OLFL3_HUMAN	E20181212gaohh_PCZA_PRM_1_21.raw	IQCSFDASGTLTPER	945393
sp|P07585|PGS2_HUMAN	E20181212gaohh_PCZA_PRM_1_21.raw	VVQCSDLGLDK	11702200
sp|P07585|PGS2_HUMAN	E20181212gaohh_PCZA_PRM_1_21.raw	NLHALILVNNK	22231666
sp|P07585|PGS2_HUMAN	E20181212gaohh_PCZA_PRM_1_21.raw	NLHALILVNNK	57004344
sp|P07585|PGS2_HUMAN	E20181212gaohh_PCZA_PRM_1_21.raw	VSPGAFTPLVK	224985536
sp|P07585|PGS2_HUMAN	E20181212gaohh_PCZA_PRM_1_21.raw	SSGIENGAFQGMK	76837800
sp|P17661|DESM_HUMAN	E20181212gaohh_PCZA_PRM_1_21.raw	TFGGAPGFPLGSPLSSPVFPR	374327104
sp|P17661|DESM_HUMAN	E20181212gaohh_PCZA_PRM_1_21.raw	TFGGAPGFPLGSPLSSPVFPR	222337184
sp|P17661|DESM_HUMAN	E20181212gaohh_PCZA_PRM_1_21.raw	TFGGAPGFPLGSPLSSPVFPR	94074
sp|P17661|DESM_HUMAN	E20181212gaohh_PCZA_PRM_1_21.raw	TSGGAGGLGSLR	206783488
sp|P17661|DESM_HUMAN	E20181212gaohh_PCZA_PRM_1_21.raw	FASEASGYQDNIAR	82051104
sp|P17661|DESM_HUMAN	E20181212gaohh_PCZA_PRM_1_21.raw	FASEASGYQDNIAR	189922
sp|P17661|DESM_HUMAN	E20181212gaohh_PCZA_PRM_1_21.raw	INLPIQTYSALNFR	187654480
sp|P17661|DESM_HUMAN	E20181212gaohh_PCZA_PRM_1_21.raw	INLPIQTYSALNFR	16489668
sp|Q9BTV4|TMM43_HUMAN	E20181212gaohh_PCZA_PRM_1_21.raw	LLSDPNYGVHLPAVK	8055261
sp|Q9BTV4|TMM43_HUMAN	E20181212gaohh_PCZA_PRM_1_21.raw	LEDPHVDIIR	18433334
sp|Q9BTV4|TMM43_HUMAN	E20181212gaohh_PCZA_PRM_1_21.raw	SGDTLLLLHHGDFSAEEVFHR	305259
sp|P15309|PPAP_HUMAN	E20181212gaohh_PCZA_PRM_1_21.raw	SPIDTFPTDPIK	51809116
sp|P15309|PPAP_HUMAN	E20181212gaohh_PCZA_PRM_1_21.raw	FQELESETLK	100026632
sp|P15309|PPAP_HUMAN	E20181212gaohh_PCZA_PRM_1_21.raw	LSGLHGQDLFGIWSK	41170868
sp|P15309|PPAP_HUMAN	E20181212gaohh_PCZA_PRM_1_21.raw	LSGLHGQDLFGIWSK	131685080
sp|P41240|CSK_HUMAN	E20181212gaohh_PCZA_PRM_1_21.raw	LLYPPETGLFLVR	17572450
sp|P41240|CSK_HUMAN	E20181212gaohh_PCZA_PRM_1_21.raw	VMEGTVAAQDEFYR	7784881
sp|P41240|CSK_HUMAN	E20181212gaohh_PCZA_PRM_1_21.raw	HSNLVQLLGVIVEEK	4690215
sp|Q9ULL0|K1210_HUMAN	E20181212gaohh_PCZA_PRM_1_21.raw	NVPFSHLSLEK	1367553
sp|Q9ULL0|K1210_HUMAN	E20181212gaohh_PCZA_PRM_1_21.raw	FEELYQLSAHPESTTVEEDISK	6150781
sp|Q9ULL0|K1210_HUMAN	E20181212gaohh_PCZA_PRM_1_21.raw	FMAQQIFSESSALK	1498359
sp|Q9ULL0|K1210_HUMAN	E20181212gaohh_PCZA_PRM_1_21.raw	HLPSSSPFQQQVHSSSVNAAAR	1600741
sp|P06748|NPM_HUMAN	E20181212gaohh_PCZA_PRM_1_21.raw	DELHIVEAEAMNYEGSPIK	71069672
sp|P06748|NPM_HUMAN	E20181212gaohh_PCZA_PRM_1_21.raw	DELHIVEAEAMNYEGSPIK	199013504
sp|P06748|NPM_HUMAN	E20181212gaohh_PCZA_PRM_1_21.raw	MSVQPTVSLGGFEITPPVVLR	153329248
sp|P06748|NPM_HUMAN	E20181212gaohh_PCZA_PRM_1_21.raw	MSVQPTVSLGGFEITPPVVLR	132092248
sp|P06748|NPM_HUMAN	E20181212gaohh_PCZA_PRM_1_21.raw	MSVQPTVSLGGFEITPPVVLR	49954
sp|P06748|NPM_HUMAN	E20181212gaohh_PCZA_PRM_1_21.raw	MTDQEAIQDLWQWR	174704400
sp|P06748|NPM_HUMAN	E20181212gaohh_PCZA_PRM_1_21.raw	MTDQEAIQDLWQWR	22632290
sp|Q9BUD6|SPON2_HUMAN	E20181212gaohh_PCZA_PRM_1_21.raw	WSQTAFPK	65389640
sp|Q9BUD6|SPON2_HUMAN	E20181212gaohh_PCZA_PRM_1_21.raw	HSLVSFVVR	235684224
sp|Q9BUD6|SPON2_HUMAN	E20181212gaohh_PCZA_PRM_1_21.raw	VQPANNGSPCPELEEEAECVPDNCV	389506
sp|Q15063|POSTN_HUMAN	E20181212gaohh_PCZA_PRM_1_21.raw	AAAITSDILEALGR	106529568
sp|Q15063|POSTN_HUMAN	E20181212gaohh_PCZA_PRM_1_21.raw	AAAITSDILEALGR	123594
sp|Q15063|POSTN_HUMAN	E20181212gaohh_PCZA_PRM_1_21.raw	FSTFLSLLEAADLK	12229892
sp|O95994|AGR2_HUMAN	E20181212gaohh_PCZA_PRM_1_21.raw	GWGDQLIWTQTYEEALYK	46558716
sp|O95994|AGR2_HUMAN	E20181212gaohh_PCZA_PRM_1_21.raw	LAEQFVLLNLVYETTDK	507838
sp|O95994|AGR2_HUMAN	E20181212gaohh_PCZA_PRM_1_21.raw	LAEQFVLLNLVYETTDK	4124581
sp|O95994|AGR2_HUMAN	E20181212gaohh_PCZA_PRM_1_21.raw	HLSPDGQYVPR	106862512
sp|O95994|AGR2_HUMAN	E20181212gaohh_PCZA_PRM_1_21.raw	HLSPDGQYVPR	43911536
sp|O95994|AGR2_HUMAN	E20181212gaohh_PCZA_PRM_1_21.raw	LYAYEPADTALLLDNMK	85312976
sp|O95994|AGR2_HUMAN	E20181212gaohh_PCZA_PRM_1_21.raw	LYAYEPADTALLLDNMK	19901722
sp|Q04837|SSBP_HUMAN	E20181212gaohh_PCZA_PRM_1_21.raw	NPVTIFSLATNEMWR	83328888
sp|Q04837|SSBP_HUMAN	E20181212gaohh_PCZA_PRM_1_21.raw	NPVTIFSLATNEMWR	10961460
sp|Q04837|SSBP_HUMAN	E20181212gaohh_PCZA_PRM_1_21.raw	SGDSEVYQLGDVSQK	83036256
sp|Q04837|SSBP_HUMAN	E20181212gaohh_PCZA_PRM_1_21.raw	QATTIIADNIIFLSDQTK	15494388
sp|Q04837|SSBP_HUMAN	E20181212gaohh_PCZA_PRM_1_21.raw	QATTIIADNIIFLSDQTK	30006600
sp|O14773|TPP1_HUMAN	E20181212gaohh_PCZA_PRM_1_21.raw	LFGGNFAHQASVAR	16999918
sp|O14773|TPP1_HUMAN	E20181212gaohh_PCZA_PRM_1_21.raw	LFGGNFAHQASVAR	60405688
sp|O14773|TPP1_HUMAN	E20181212gaohh_PCZA_PRM_1_21.raw	PSYQEEAVTK	3205342
sp|O14773|TPP1_HUMAN	E20181212gaohh_PCZA_PRM_1_21.raw	AYPDVAALSDGYWVVSNR	13485384
sp|O14773|TPP1_HUMAN	E20181212gaohh_PCZA_PRM_1_21.raw	AYPDVAALSDGYWVVSNR	12463024
sp|Q8NBJ4|GOLM1_HUMAN	E20181212gaohh_PCZA_PRM_1_21.raw	IQSSHNFQLESVNK	5131093
sp|Q8NBJ4|GOLM1_HUMAN	E20181212gaohh_PCZA_PRM_1_21.raw	IQSSHNFQLESVNK	20424196
sp|Q8NBJ4|GOLM1_HUMAN	E20181212gaohh_PCZA_PRM_1_21.raw	FSYDLSQCINQMK	3616250
sp|Q8NBJ4|GOLM1_HUMAN	E20181212gaohh_PCZA_PRM_1_21.raw	EETNEIQVVNEEPQR	18312440
sp|Q8NBJ4|GOLM1_HUMAN	E20181212gaohh_PCZA_PRM_1_21.raw	NIDVFNVEDQK	32151306
sp|P54819|KAD2_HUMAN	E20181212gaohh_PCZA_PRM_1_21.raw	AVLLGPPGAGK	322221632
sp|P54819|KAD2_HUMAN	E20181212gaohh_PCZA_PRM_1_21.raw	QAEMLDDLMEK	68804400
sp|P54819|KAD2_HUMAN	E20181212gaohh_PCZA_PRM_1_21.raw	LQAYHTQTTPLIEYYR	4566167
sp|P54819|KAD2_HUMAN	E20181212gaohh_PCZA_PRM_1_21.raw	LQAYHTQTTPLIEYYR	46543636
sp|P22626|ROA2_HUMAN	E20181212gaohh_PCZA_PRM_1_21.raw	LFIGGLSFETTEESLR	143825120
sp|P22626|ROA2_HUMAN	E20181212gaohh_PCZA_PRM_1_21.raw	LFIGGLSFETTEESLR	743886
sp|P22626|ROA2_HUMAN	E20181212gaohh_PCZA_PRM_1_21.raw	GFGFVTFDDHDPVDK	82813320
sp|P22626|ROA2_HUMAN	E20181212gaohh_PCZA_PRM_1_21.raw	GFGFVTFDDHDPVDK	149365040
sp|P22626|ROA2_HUMAN	E20181212gaohh_PCZA_PRM_1_21.raw	YHTINGHNAEVR	82587
sp|P40926|MDHM_HUMAN	E20181212gaohh_PCZA_PRM_1_21.raw	LTLYDIAHTPGVAADLSHIETK	61673252
sp|P40926|MDHM_HUMAN	E20181212gaohh_PCZA_PRM_1_21.raw	LTLYDIAHTPGVAADLSHIETK	273379968
sp|P40926|MDHM_HUMAN	E20181212gaohh_PCZA_PRM_1_21.raw	LTLYDIAHTPGVAADLSHIETK	188805536
sp|P40926|MDHM_HUMAN	E20181212gaohh_PCZA_PRM_1_21.raw	GYLGPEQLPDCLK	3276662
sp|P40926|MDHM_HUMAN	E20181212gaohh_PCZA_PRM_1_21.raw	AGAGSATLSMAYAGAR	626166336
sp|P40926|MDHM_HUMAN	E20181212gaohh_PCZA_PRM_1_21.raw	AGAGSATLSMAYAGAR	1862657
sp|P49327|FAS_HUMAN	E20181212gaohh_PCZA_PRM_1_21.raw	VGDPQELNGITR	67589352
sp|P49327|FAS_HUMAN	E20181212gaohh_PCZA_PRM_1_21.raw	LQVVDQPLPVR	91133560
sp|P49327|FAS_HUMAN	E20181212gaohh_PCZA_PRM_1_21.raw	LQVVDQPLPVR	268671
sp|P49327|FAS_HUMAN	E20181212gaohh_PCZA_PRM_1_21.raw	TGTVSLEVR	121199240
sp|P49327|FAS_HUMAN	E20181212gaohh_PCZA_PRM_1_21.raw	FCFTPHTEEGCLSER	375737
sp|P49327|FAS_HUMAN	E20181212gaohh_PCZA_PRM_1_21.raw	FCFTPHTEEGCLSER	1057719
sp|P49327|FAS_HUMAN	E20181212gaohh_PCZA_PRM_1_21.raw	AALQEELQLCK	21409864
sp|P49327|FAS_HUMAN	E20181212gaohh_PCZA_PRM_1_21.raw	GLVQALQTK	91917488
sp|P49327|FAS_HUMAN	E20181212gaohh_PCZA_PRM_1_21.raw	GNAGQSNYGFANSAMER	7436912
sp|P49327|FAS_HUMAN	E20181212gaohh_PCZA_PRM_1_21.raw	GNAGQSNYGFANSAMER	1836983
sp|P49327|FAS_HUMAN	E20181212gaohh_PCZA_PRM_1_21.raw	EDGLAQQQTQLNLR	56034408
sp|P49327|FAS_HUMAN	E20181212gaohh_PCZA_PRM_1_21.raw	AAPLDSIHSLAAYYIDCIR	27453
sp|P49327|FAS_HUMAN	E20181212gaohh_PCZA_PRM_1_21.raw	AAPLDSIHSLAAYYIDCIR	4713293
sp|P50479|PDLI4_HUMAN	E20181212gaohh_PCZA_PRM_1_21.raw	DFSAPLTISR	8263797
sp|P50479|PDLI4_HUMAN	E20181212gaohh_PCZA_PRM_1_21.raw	VDLGSEVYR	1889279
sp|P50479|PDLI4_HUMAN	E20181212gaohh_PCZA_PRM_1_21.raw	YLQGMLEAGEGGDWPGPGGPR	2864390
sp|P50479|PDLI4_HUMAN	E20181212gaohh_PCZA_PRM_1_21.raw	YLQGMLEAGEGGDWPGPGGPR	4206808
sp|P50479|PDLI4_HUMAN	E20181212gaohh_PCZA_PRM_1_21.raw	LGAPLSGLQGLPECTR	2693210
sp|iRT9	E20181212gaohh_PCZA_PRM_1_21.raw	GTFIIDPGGVIR	277613280
sp|iRT6	E20181212gaohh_PCZA_PRM_1_21.raw	TPVITGAPYEYR	492063200
sp|iRT8	E20181212gaohh_PCZA_PRM_1_21.raw	ADVTPADFSEWSK	318312320
sp|iRT7	E20181212gaohh_PCZA_PRM_1_21.raw	DGLDAASYYAPVR	729789696
sp|iRT7	E20181212gaohh_PCZA_PRM_1_21.raw	DGLDAASYYAPVR	11352860
sp|iRT2	E20181212gaohh_PCZA_PRM_1_21.raw	GAGSSEPVTGLDAK	298171552
sp|iRT5	E20181212gaohh_PCZA_PRM_1_21.raw	TPVISGGPYEYR	479681792
sp|iRT10	E20181212gaohh_PCZA_PRM_1_21.raw	GTFIIDPAAVIR	697839104
sp|iRT4	E20181212gaohh_PCZA_PRM_1_21.raw	YILAGVENSK	283752640
sp|iRT3	E20181212gaohh_PCZA_PRM_1_21.raw	VEATFGVDESNAK	74712720
sp|iRT1	E20181212gaohh_PCZA_PRM_1_21.raw	LGGNEQVTR	7746390
sp|iRT11	E20181212gaohh_PCZA_PRM_1_21.raw	LFLQFGAQGSPFLK	3998763
Biognosys standards	E20181212gaohh_PCZA_PRM_1_22.raw	LGGNEQVTR	46007984
Biognosys standards	E20181212gaohh_PCZA_PRM_1_22.raw	GAGSSEPVTGLDAK	474084608
Biognosys standards	E20181212gaohh_PCZA_PRM_1_22.raw	VEATFGVDESNAK	99291864
Biognosys standards	E20181212gaohh_PCZA_PRM_1_22.raw	YILAGVENSK	261274208
Biognosys standards	E20181212gaohh_PCZA_PRM_1_22.raw	TPVISGGPYEYR	486409696
Biognosys standards	E20181212gaohh_PCZA_PRM_1_22.raw	TPVITGAPYEYR	642945728
Biognosys standards	E20181212gaohh_PCZA_PRM_1_22.raw	DGLDAASYYAPVR	637977856
Biognosys standards	E20181212gaohh_PCZA_PRM_1_22.raw	ADVTPADFSEWSK	240093568
Biognosys standards	E20181212gaohh_PCZA_PRM_1_22.raw	GTFIIDPGGVIR	276095328
Biognosys standards	E20181212gaohh_PCZA_PRM_1_22.raw	GTFIIDPAAVIR	647583552
Biognosys standards	E20181212gaohh_PCZA_PRM_1_22.raw	LFLQFGAQGSPFLK	32305876
sp|P13647|K2C5_HUMAN	E20181212gaohh_PCZA_PRM_1_22.raw	VSLAGACGVGGYGSR	8376717
sp|P13647|K2C5_HUMAN	E20181212gaohh_PCZA_PRM_1_22.raw	ISISTSGGSFR	34072632
sp|P98175|RBM10_HUMAN	E20181212gaohh_PCZA_PRM_1_22.raw	ASNIVMLR	15636715
sp|P98175|RBM10_HUMAN	E20181212gaohh_PCZA_PRM_1_22.raw	GFAFVEFSHLQDATR	8959812
sp|P98175|RBM10_HUMAN	E20181212gaohh_PCZA_PRM_1_22.raw	GFAFVEFSHLQDATR	11325679
sp|P01033|TIMP1_HUMAN	E20181212gaohh_PCZA_PRM_1_22.raw	GFQALGDAADIR	3897264
sp|P01033|TIMP1_HUMAN	E20181212gaohh_PCZA_PRM_1_22.raw	FVYTPAMESVCGYFHR	309142
sp|P01033|TIMP1_HUMAN	E20181212gaohh_PCZA_PRM_1_22.raw	EPGLCTWQSLR	383770
sp|Q9NRN5|OLFL3_HUMAN	E20181212gaohh_PCZA_PRM_1_22.raw	YDMVTDCGYTISQVR	625000
sp|Q9NRN5|OLFL3_HUMAN	E20181212gaohh_PCZA_PRM_1_22.raw	IQCSFDASGTLTPER	1555326
sp|P07585|PGS2_HUMAN	E20181212gaohh_PCZA_PRM_1_22.raw	VVQCSDLGLDK	14977432
sp|P07585|PGS2_HUMAN	E20181212gaohh_PCZA_PRM_1_22.raw	NLHALILVNNK	19028314
sp|P07585|PGS2_HUMAN	E20181212gaohh_PCZA_PRM_1_22.raw	NLHALILVNNK	41689440
sp|P07585|PGS2_HUMAN	E20181212gaohh_PCZA_PRM_1_22.raw	VSPGAFTPLVK	124116728
sp|P07585|PGS2_HUMAN	E20181212gaohh_PCZA_PRM_1_22.raw	SSGIENGAFQGMK	33799892
sp|P17661|DESM_HUMAN	E20181212gaohh_PCZA_PRM_1_22.raw	TFGGAPGFPLGSPLSSPVFPR	523012096
sp|P17661|DESM_HUMAN	E20181212gaohh_PCZA_PRM_1_22.raw	TFGGAPGFPLGSPLSSPVFPR	304754016
sp|P17661|DESM_HUMAN	E20181212gaohh_PCZA_PRM_1_22.raw	TFGGAPGFPLGSPLSSPVFPR	36649
sp|P17661|DESM_HUMAN	E20181212gaohh_PCZA_PRM_1_22.raw	TSGGAGGLGSLR	3835721
sp|P17661|DESM_HUMAN	E20181212gaohh_PCZA_PRM_1_22.raw	FASEASGYQDNIAR	582768704
sp|P17661|DESM_HUMAN	E20181212gaohh_PCZA_PRM_1_22.raw	FASEASGYQDNIAR	685401
sp|P17661|DESM_HUMAN	E20181212gaohh_PCZA_PRM_1_22.raw	INLPIQTYSALNFR	616561728
sp|P17661|DESM_HUMAN	E20181212gaohh_PCZA_PRM_1_22.raw	INLPIQTYSALNFR	82810672
sp|Q9BTV4|TMM43_HUMAN	E20181212gaohh_PCZA_PRM_1_22.raw	LLSDPNYGVHLPAVK	10105556
sp|Q9BTV4|TMM43_HUMAN	E20181212gaohh_PCZA_PRM_1_22.raw	LEDPHVDIIR	37175888
sp|Q9BTV4|TMM43_HUMAN	E20181212gaohh_PCZA_PRM_1_22.raw	SGDTLLLLHHGDFSAEEVFHR	1799349
sp|P15309|PPAP_HUMAN	E20181212gaohh_PCZA_PRM_1_22.raw	SPIDTFPTDPIK	192762112
sp|P15309|PPAP_HUMAN	E20181212gaohh_PCZA_PRM_1_22.raw	FQELESETLK	306165728
sp|P15309|PPAP_HUMAN	E20181212gaohh_PCZA_PRM_1_22.raw	LSGLHGQDLFGIWSK	66342348
sp|P15309|PPAP_HUMAN	E20181212gaohh_PCZA_PRM_1_22.raw	LSGLHGQDLFGIWSK	192452656
sp|P41240|CSK_HUMAN	E20181212gaohh_PCZA_PRM_1_22.raw	LLYPPETGLFLVR	32454352
sp|P41240|CSK_HUMAN	E20181212gaohh_PCZA_PRM_1_22.raw	VMEGTVAAQDEFYR	12334857
sp|P41240|CSK_HUMAN	E20181212gaohh_PCZA_PRM_1_22.raw	HSNLVQLLGVIVEEK	10471396
sp|Q9ULL0|K1210_HUMAN	E20181212gaohh_PCZA_PRM_1_22.raw	NVPFSHLSLEK	1495305
sp|Q9ULL0|K1210_HUMAN	E20181212gaohh_PCZA_PRM_1_22.raw	FEELYQLSAHPESTTVEEDISK	7954302
sp|Q9ULL0|K1210_HUMAN	E20181212gaohh_PCZA_PRM_1_22.raw	FMAQQIFSESSALK	1537593
sp|Q9ULL0|K1210_HUMAN	E20181212gaohh_PCZA_PRM_1_22.raw	HLPSSSPFQQQVHSSSVNAAAR	3123884
sp|P06748|NPM_HUMAN	E20181212gaohh_PCZA_PRM_1_22.raw	DELHIVEAEAMNYEGSPIK	95408464
sp|P06748|NPM_HUMAN	E20181212gaohh_PCZA_PRM_1_22.raw	DELHIVEAEAMNYEGSPIK	269388288
sp|P06748|NPM_HUMAN	E20181212gaohh_PCZA_PRM_1_22.raw	MSVQPTVSLGGFEITPPVVLR	283165472
sp|P06748|NPM_HUMAN	E20181212gaohh_PCZA_PRM_1_22.raw	MSVQPTVSLGGFEITPPVVLR	311592800
sp|P06748|NPM_HUMAN	E20181212gaohh_PCZA_PRM_1_22.raw	MSVQPTVSLGGFEITPPVVLR	353724
sp|P06748|NPM_HUMAN	E20181212gaohh_PCZA_PRM_1_22.raw	MTDQEAIQDLWQWR	436631008
sp|P06748|NPM_HUMAN	E20181212gaohh_PCZA_PRM_1_22.raw	MTDQEAIQDLWQWR	69303504
sp|Q9BUD6|SPON2_HUMAN	E20181212gaohh_PCZA_PRM_1_22.raw	WSQTAFPK	12485726
sp|Q9BUD6|SPON2_HUMAN	E20181212gaohh_PCZA_PRM_1_22.raw	HSLVSFVVR	82316360
sp|Q9BUD6|SPON2_HUMAN	E20181212gaohh_PCZA_PRM_1_22.raw	VQPANNGSPCPELEEEAECVPDNCV	135188
sp|Q15063|POSTN_HUMAN	E20181212gaohh_PCZA_PRM_1_22.raw	AAAITSDILEALGR	778650752
sp|Q15063|POSTN_HUMAN	E20181212gaohh_PCZA_PRM_1_22.raw	AAAITSDILEALGR	850832
sp|Q15063|POSTN_HUMAN	E20181212gaohh_PCZA_PRM_1_22.raw	FSTFLSLLEAADLK	68356968
sp|O95994|AGR2_HUMAN	E20181212gaohh_PCZA_PRM_1_22.raw	GWGDQLIWTQTYEEALYK	2271991
sp|O95994|AGR2_HUMAN	E20181212gaohh_PCZA_PRM_1_22.raw	LAEQFVLLNLVYETTDK	1802379
sp|O95994|AGR2_HUMAN	E20181212gaohh_PCZA_PRM_1_22.raw	LAEQFVLLNLVYETTDK	3075892
sp|O95994|AGR2_HUMAN	E20181212gaohh_PCZA_PRM_1_22.raw	HLSPDGQYVPR	9353051
sp|O95994|AGR2_HUMAN	E20181212gaohh_PCZA_PRM_1_22.raw	HLSPDGQYVPR	3917773
sp|O95994|AGR2_HUMAN	E20181212gaohh_PCZA_PRM_1_22.raw	LYAYEPADTALLLDNMK	5515888
sp|O95994|AGR2_HUMAN	E20181212gaohh_PCZA_PRM_1_22.raw	LYAYEPADTALLLDNMK	1881415
sp|Q04837|SSBP_HUMAN	E20181212gaohh_PCZA_PRM_1_22.raw	NPVTIFSLATNEMWR	220599296
sp|Q04837|SSBP_HUMAN	E20181212gaohh_PCZA_PRM_1_22.raw	NPVTIFSLATNEMWR	35194892
sp|Q04837|SSBP_HUMAN	E20181212gaohh_PCZA_PRM_1_22.raw	SGDSEVYQLGDVSQK	153474608
sp|Q04837|SSBP_HUMAN	E20181212gaohh_PCZA_PRM_1_22.raw	QATTIIADNIIFLSDQTK	23666020
sp|Q04837|SSBP_HUMAN	E20181212gaohh_PCZA_PRM_1_22.raw	QATTIIADNIIFLSDQTK	37428676
sp|O14773|TPP1_HUMAN	E20181212gaohh_PCZA_PRM_1_22.raw	LFGGNFAHQASVAR	69141720
sp|O14773|TPP1_HUMAN	E20181212gaohh_PCZA_PRM_1_22.raw	LFGGNFAHQASVAR	159420576
sp|O14773|TPP1_HUMAN	E20181212gaohh_PCZA_PRM_1_22.raw	PSYQEEAVTK	1286067
sp|O14773|TPP1_HUMAN	E20181212gaohh_PCZA_PRM_1_22.raw	AYPDVAALSDGYWVVSNR	93290472
sp|O14773|TPP1_HUMAN	E20181212gaohh_PCZA_PRM_1_22.raw	AYPDVAALSDGYWVVSNR	84180464
sp|Q8NBJ4|GOLM1_HUMAN	E20181212gaohh_PCZA_PRM_1_22.raw	IQSSHNFQLESVNK	4649369
sp|Q8NBJ4|GOLM1_HUMAN	E20181212gaohh_PCZA_PRM_1_22.raw	IQSSHNFQLESVNK	23310176
sp|Q8NBJ4|GOLM1_HUMAN	E20181212gaohh_PCZA_PRM_1_22.raw	FSYDLSQCINQMK	10014748
sp|Q8NBJ4|GOLM1_HUMAN	E20181212gaohh_PCZA_PRM_1_22.raw	EETNEIQVVNEEPQR	21618336
sp|Q8NBJ4|GOLM1_HUMAN	E20181212gaohh_PCZA_PRM_1_22.raw	NIDVFNVEDQK	25058666
sp|P54819|KAD2_HUMAN	E20181212gaohh_PCZA_PRM_1_22.raw	AVLLGPPGAGK	540644032
sp|P54819|KAD2_HUMAN	E20181212gaohh_PCZA_PRM_1_22.raw	QAEMLDDLMEK	42701084
sp|P54819|KAD2_HUMAN	E20181212gaohh_PCZA_PRM_1_22.raw	LQAYHTQTTPLIEYYR	33589384
sp|P54819|KAD2_HUMAN	E20181212gaohh_PCZA_PRM_1_22.raw	LQAYHTQTTPLIEYYR	166155184
sp|P22626|ROA2_HUMAN	E20181212gaohh_PCZA_PRM_1_22.raw	LFIGGLSFETTEESLR	692847232
sp|P22626|ROA2_HUMAN	E20181212gaohh_PCZA_PRM_1_22.raw	LFIGGLSFETTEESLR	5190894
sp|P22626|ROA2_HUMAN	E20181212gaohh_PCZA_PRM_1_22.raw	GFGFVTFDDHDPVDK	186322512
sp|P22626|ROA2_HUMAN	E20181212gaohh_PCZA_PRM_1_22.raw	GFGFVTFDDHDPVDK	249893888
sp|P22626|ROA2_HUMAN	E20181212gaohh_PCZA_PRM_1_22.raw	YHTINGHNAEVR	217442
sp|P40926|MDHM_HUMAN	E20181212gaohh_PCZA_PRM_1_22.raw	LTLYDIAHTPGVAADLSHIETK	47660212
sp|P40926|MDHM_HUMAN	E20181212gaohh_PCZA_PRM_1_22.raw	LTLYDIAHTPGVAADLSHIETK	299205888
sp|P40926|MDHM_HUMAN	E20181212gaohh_PCZA_PRM_1_22.raw	LTLYDIAHTPGVAADLSHIETK	223643488
sp|P40926|MDHM_HUMAN	E20181212gaohh_PCZA_PRM_1_22.raw	GYLGPEQLPDCLK	148049248
sp|P40926|MDHM_HUMAN	E20181212gaohh_PCZA_PRM_1_22.raw	AGAGSATLSMAYAGAR	922870272
sp|P40926|MDHM_HUMAN	E20181212gaohh_PCZA_PRM_1_22.raw	AGAGSATLSMAYAGAR	6198275
sp|P49327|FAS_HUMAN	E20181212gaohh_PCZA_PRM_1_22.raw	VGDPQELNGITR	309708736
sp|P49327|FAS_HUMAN	E20181212gaohh_PCZA_PRM_1_22.raw	LQVVDQPLPVR	1205947904
sp|P49327|FAS_HUMAN	E20181212gaohh_PCZA_PRM_1_22.raw	LQVVDQPLPVR	7456101
sp|P49327|FAS_HUMAN	E20181212gaohh_PCZA_PRM_1_22.raw	TGTVSLEVR	777026176
sp|P49327|FAS_HUMAN	E20181212gaohh_PCZA_PRM_1_22.raw	FCFTPHTEEGCLSER	7383431
sp|P49327|FAS_HUMAN	E20181212gaohh_PCZA_PRM_1_22.raw	FCFTPHTEEGCLSER	21032864
sp|P49327|FAS_HUMAN	E20181212gaohh_PCZA_PRM_1_22.raw	AALQEELQLCK	60768060
sp|P49327|FAS_HUMAN	E20181212gaohh_PCZA_PRM_1_22.raw	GLVQALQTK	412711168
sp|P49327|FAS_HUMAN	E20181212gaohh_PCZA_PRM_1_22.raw	GNAGQSNYGFANSAMER	261512816
sp|P49327|FAS_HUMAN	E20181212gaohh_PCZA_PRM_1_22.raw	GNAGQSNYGFANSAMER	8453157
sp|P49327|FAS_HUMAN	E20181212gaohh_PCZA_PRM_1_22.raw	EDGLAQQQTQLNLR	399544224
sp|P49327|FAS_HUMAN	E20181212gaohh_PCZA_PRM_1_22.raw	AAPLDSIHSLAAYYIDCIR	14866840
sp|P49327|FAS_HUMAN	E20181212gaohh_PCZA_PRM_1_22.raw	AAPLDSIHSLAAYYIDCIR	88525392
sp|P50479|PDLI4_HUMAN	E20181212gaohh_PCZA_PRM_1_22.raw	DFSAPLTISR	30235624
sp|P50479|PDLI4_HUMAN	E20181212gaohh_PCZA_PRM_1_22.raw	VDLGSEVYR	28795200
sp|P50479|PDLI4_HUMAN	E20181212gaohh_PCZA_PRM_1_22.raw	YLQGMLEAGEGGDWPGPGGPR	7502176
sp|P50479|PDLI4_HUMAN	E20181212gaohh_PCZA_PRM_1_22.raw	YLQGMLEAGEGGDWPGPGGPR	4417751
sp|P50479|PDLI4_HUMAN	E20181212gaohh_PCZA_PRM_1_22.raw	LGAPLSGLQGLPECTR	6020462
sp|iRT9	E20181212gaohh_PCZA_PRM_1_22.raw	GTFIIDPGGVIR	274351264
sp|iRT6	E20181212gaohh_PCZA_PRM_1_22.raw	TPVITGAPYEYR	718909696
sp|iRT8	E20181212gaohh_PCZA_PRM_1_22.raw	ADVTPADFSEWSK	226311744
sp|iRT7	E20181212gaohh_PCZA_PRM_1_22.raw	DGLDAASYYAPVR	556223424
sp|iRT7	E20181212gaohh_PCZA_PRM_1_22.raw	DGLDAASYYAPVR	1285211
sp|iRT2	E20181212gaohh_PCZA_PRM_1_22.raw	GAGSSEPVTGLDAK	468274016
sp|iRT5	E20181212gaohh_PCZA_PRM_1_22.raw	TPVISGGPYEYR	556262464
sp|iRT10	E20181212gaohh_PCZA_PRM_1_22.raw	GTFIIDPAAVIR	681591360
sp|iRT4	E20181212gaohh_PCZA_PRM_1_22.raw	YILAGVENSK	268098688
sp|iRT3	E20181212gaohh_PCZA_PRM_1_22.raw	VEATFGVDESNAK	103184664
sp|iRT1	E20181212gaohh_PCZA_PRM_1_22.raw	LGGNEQVTR	13412935
sp|iRT11	E20181212gaohh_PCZA_PRM_1_22.raw	LFLQFGAQGSPFLK	30471406
Biognosys standards	E20181212gaohh_PCZA_PRM_1_3.raw	LGGNEQVTR	102285160
Biognosys standards	E20181212gaohh_PCZA_PRM_1_3.raw	GAGSSEPVTGLDAK	1072991424
Biognosys standards	E20181212gaohh_PCZA_PRM_1_3.raw	VEATFGVDESNAK	291520672
Biognosys standards	E20181212gaohh_PCZA_PRM_1_3.raw	YILAGVENSK	528056288
Biognosys standards	E20181212gaohh_PCZA_PRM_1_3.raw	TPVISGGPYEYR	933148864
Biognosys standards	E20181212gaohh_PCZA_PRM_1_3.raw	TPVITGAPYEYR	1158747520
Biognosys standards	E20181212gaohh_PCZA_PRM_1_3.raw	DGLDAASYYAPVR	1989525760
Biognosys standards	E20181212gaohh_PCZA_PRM_1_3.raw	ADVTPADFSEWSK	896024640
Biognosys standards	E20181212gaohh_PCZA_PRM_1_3.raw	GTFIIDPGGVIR	594569216
Biognosys standards	E20181212gaohh_PCZA_PRM_1_3.raw	GTFIIDPAAVIR	1254294912
Biognosys standards	E20181212gaohh_PCZA_PRM_1_3.raw	LFLQFGAQGSPFLK	163777584
sp|P13647|K2C5_HUMAN	E20181212gaohh_PCZA_PRM_1_3.raw	VSLAGACGVGGYGSR	12852242
sp|P13647|K2C5_HUMAN	E20181212gaohh_PCZA_PRM_1_3.raw	ISISTSGGSFR	81823992
sp|P98175|RBM10_HUMAN	E20181212gaohh_PCZA_PRM_1_3.raw	ASNIVMLR	164101
sp|P98175|RBM10_HUMAN	E20181212gaohh_PCZA_PRM_1_3.raw	GFAFVEFSHLQDATR	938693
sp|P98175|RBM10_HUMAN	E20181212gaohh_PCZA_PRM_1_3.raw	GFAFVEFSHLQDATR	708262
sp|P01033|TIMP1_HUMAN	E20181212gaohh_PCZA_PRM_1_3.raw	GFQALGDAADIR	9584150
sp|P01033|TIMP1_HUMAN	E20181212gaohh_PCZA_PRM_1_3.raw	FVYTPAMESVCGYFHR	529042
sp|P01033|TIMP1_HUMAN	E20181212gaohh_PCZA_PRM_1_3.raw	EPGLCTWQSLR	2170655
sp|Q9NRN5|OLFL3_HUMAN	E20181212gaohh_PCZA_PRM_1_3.raw	YDMVTDCGYTISQVR	4899175
sp|Q9NRN5|OLFL3_HUMAN	E20181212gaohh_PCZA_PRM_1_3.raw	IQCSFDASGTLTPER	4841241
sp|P07585|PGS2_HUMAN	E20181212gaohh_PCZA_PRM_1_3.raw	VVQCSDLGLDK	86790960
sp|P07585|PGS2_HUMAN	E20181212gaohh_PCZA_PRM_1_3.raw	NLHALILVNNK	112152920
sp|P07585|PGS2_HUMAN	E20181212gaohh_PCZA_PRM_1_3.raw	NLHALILVNNK	203303440
sp|P07585|PGS2_HUMAN	E20181212gaohh_PCZA_PRM_1_3.raw	VSPGAFTPLVK	535242048
sp|P07585|PGS2_HUMAN	E20181212gaohh_PCZA_PRM_1_3.raw	SSGIENGAFQGMK	259944800
sp|P17661|DESM_HUMAN	E20181212gaohh_PCZA_PRM_1_3.raw	TFGGAPGFPLGSPLSSPVFPR	3569873664
sp|P17661|DESM_HUMAN	E20181212gaohh_PCZA_PRM_1_3.raw	TFGGAPGFPLGSPLSSPVFPR	1978515712
sp|P17661|DESM_HUMAN	E20181212gaohh_PCZA_PRM_1_3.raw	TFGGAPGFPLGSPLSSPVFPR	1694249
sp|P17661|DESM_HUMAN	E20181212gaohh_PCZA_PRM_1_3.raw	TSGGAGGLGSLR	1447307008
sp|P17661|DESM_HUMAN	E20181212gaohh_PCZA_PRM_1_3.raw	FASEASGYQDNIAR	2710344192
sp|P17661|DESM_HUMAN	E20181212gaohh_PCZA_PRM_1_3.raw	FASEASGYQDNIAR	2015913
sp|P17661|DESM_HUMAN	E20181212gaohh_PCZA_PRM_1_3.raw	INLPIQTYSALNFR	2841813248
sp|P17661|DESM_HUMAN	E20181212gaohh_PCZA_PRM_1_3.raw	INLPIQTYSALNFR	337523328
sp|Q9BTV4|TMM43_HUMAN	E20181212gaohh_PCZA_PRM_1_3.raw	LLSDPNYGVHLPAVK	8228454
sp|Q9BTV4|TMM43_HUMAN	E20181212gaohh_PCZA_PRM_1_3.raw	LEDPHVDIIR	21735046
sp|Q9BTV4|TMM43_HUMAN	E20181212gaohh_PCZA_PRM_1_3.raw	SGDTLLLLHHGDFSAEEVFHR	776101
sp|P15309|PPAP_HUMAN	E20181212gaohh_PCZA_PRM_1_3.raw	SPIDTFPTDPIK	14009876
sp|P15309|PPAP_HUMAN	E20181212gaohh_PCZA_PRM_1_3.raw	FQELESETLK	22313422
sp|P15309|PPAP_HUMAN	E20181212gaohh_PCZA_PRM_1_3.raw	LSGLHGQDLFGIWSK	12341563
sp|P15309|PPAP_HUMAN	E20181212gaohh_PCZA_PRM_1_3.raw	LSGLHGQDLFGIWSK	34575520
sp|P41240|CSK_HUMAN	E20181212gaohh_PCZA_PRM_1_3.raw	LLYPPETGLFLVR	7030348
sp|P41240|CSK_HUMAN	E20181212gaohh_PCZA_PRM_1_3.raw	VMEGTVAAQDEFYR	3236193
sp|P41240|CSK_HUMAN	E20181212gaohh_PCZA_PRM_1_3.raw	HSNLVQLLGVIVEEK	1542201
sp|Q9ULL0|K1210_HUMAN	E20181212gaohh_PCZA_PRM_1_3.raw	NVPFSHLSLEK	525949
sp|Q9ULL0|K1210_HUMAN	E20181212gaohh_PCZA_PRM_1_3.raw	FEELYQLSAHPESTTVEEDISK	815668
sp|Q9ULL0|K1210_HUMAN	E20181212gaohh_PCZA_PRM_1_3.raw	FMAQQIFSESSALK	1733523
sp|Q9ULL0|K1210_HUMAN	E20181212gaohh_PCZA_PRM_1_3.raw	HLPSSSPFQQQVHSSSVNAAAR	598269
sp|P06748|NPM_HUMAN	E20181212gaohh_PCZA_PRM_1_3.raw	DELHIVEAEAMNYEGSPIK	6394970
sp|P06748|NPM_HUMAN	E20181212gaohh_PCZA_PRM_1_3.raw	DELHIVEAEAMNYEGSPIK	20626424
sp|P06748|NPM_HUMAN	E20181212gaohh_PCZA_PRM_1_3.raw	MSVQPTVSLGGFEITPPVVLR	14442200
sp|P06748|NPM_HUMAN	E20181212gaohh_PCZA_PRM_1_3.raw	MSVQPTVSLGGFEITPPVVLR	25353610
sp|P06748|NPM_HUMAN	E20181212gaohh_PCZA_PRM_1_3.raw	MSVQPTVSLGGFEITPPVVLR	0
sp|P06748|NPM_HUMAN	E20181212gaohh_PCZA_PRM_1_3.raw	MTDQEAIQDLWQWR	22896450
sp|P06748|NPM_HUMAN	E20181212gaohh_PCZA_PRM_1_3.raw	MTDQEAIQDLWQWR	3466636
sp|Q9BUD6|SPON2_HUMAN	E20181212gaohh_PCZA_PRM_1_3.raw	WSQTAFPK	700977
sp|Q9BUD6|SPON2_HUMAN	E20181212gaohh_PCZA_PRM_1_3.raw	HSLVSFVVR	1803722
sp|Q9BUD6|SPON2_HUMAN	E20181212gaohh_PCZA_PRM_1_3.raw	VQPANNGSPCPELEEEAECVPDNCV	1190969
sp|Q15063|POSTN_HUMAN	E20181212gaohh_PCZA_PRM_1_3.raw	AAAITSDILEALGR	163185280
sp|Q15063|POSTN_HUMAN	E20181212gaohh_PCZA_PRM_1_3.raw	AAAITSDILEALGR	125983
sp|Q15063|POSTN_HUMAN	E20181212gaohh_PCZA_PRM_1_3.raw	FSTFLSLLEAADLK	21471786
sp|O95994|AGR2_HUMAN	E20181212gaohh_PCZA_PRM_1_3.raw	GWGDQLIWTQTYEEALYK	97085
sp|O95994|AGR2_HUMAN	E20181212gaohh_PCZA_PRM_1_3.raw	LAEQFVLLNLVYETTDK	450541
sp|O95994|AGR2_HUMAN	E20181212gaohh_PCZA_PRM_1_3.raw	LAEQFVLLNLVYETTDK	1172827
sp|O95994|AGR2_HUMAN	E20181212gaohh_PCZA_PRM_1_3.raw	HLSPDGQYVPR	3738571
sp|O95994|AGR2_HUMAN	E20181212gaohh_PCZA_PRM_1_3.raw	HLSPDGQYVPR	1413948
sp|O95994|AGR2_HUMAN	E20181212gaohh_PCZA_PRM_1_3.raw	LYAYEPADTALLLDNMK	1590171
sp|O95994|AGR2_HUMAN	E20181212gaohh_PCZA_PRM_1_3.raw	LYAYEPADTALLLDNMK	510550
sp|Q04837|SSBP_HUMAN	E20181212gaohh_PCZA_PRM_1_3.raw	NPVTIFSLATNEMWR	12338083
sp|Q04837|SSBP_HUMAN	E20181212gaohh_PCZA_PRM_1_3.raw	NPVTIFSLATNEMWR	1562040
sp|Q04837|SSBP_HUMAN	E20181212gaohh_PCZA_PRM_1_3.raw	SGDSEVYQLGDVSQK	8500431
sp|Q04837|SSBP_HUMAN	E20181212gaohh_PCZA_PRM_1_3.raw	QATTIIADNIIFLSDQTK	933221
sp|Q04837|SSBP_HUMAN	E20181212gaohh_PCZA_PRM_1_3.raw	QATTIIADNIIFLSDQTK	1922939
sp|O14773|TPP1_HUMAN	E20181212gaohh_PCZA_PRM_1_3.raw	LFGGNFAHQASVAR	3923796
sp|O14773|TPP1_HUMAN	E20181212gaohh_PCZA_PRM_1_3.raw	LFGGNFAHQASVAR	8784718
sp|O14773|TPP1_HUMAN	E20181212gaohh_PCZA_PRM_1_3.raw	PSYQEEAVTK	1691128
sp|O14773|TPP1_HUMAN	E20181212gaohh_PCZA_PRM_1_3.raw	AYPDVAALSDGYWVVSNR	4092490
sp|O14773|TPP1_HUMAN	E20181212gaohh_PCZA_PRM_1_3.raw	AYPDVAALSDGYWVVSNR	4379671
sp|Q8NBJ4|GOLM1_HUMAN	E20181212gaohh_PCZA_PRM_1_3.raw	IQSSHNFQLESVNK	1254832
sp|Q8NBJ4|GOLM1_HUMAN	E20181212gaohh_PCZA_PRM_1_3.raw	IQSSHNFQLESVNK	2010949
sp|Q8NBJ4|GOLM1_HUMAN	E20181212gaohh_PCZA_PRM_1_3.raw	FSYDLSQCINQMK	2942349
sp|Q8NBJ4|GOLM1_HUMAN	E20181212gaohh_PCZA_PRM_1_3.raw	EETNEIQVVNEEPQR	1758250
sp|Q8NBJ4|GOLM1_HUMAN	E20181212gaohh_PCZA_PRM_1_3.raw	NIDVFNVEDQK	619036
sp|P54819|KAD2_HUMAN	E20181212gaohh_PCZA_PRM_1_3.raw	AVLLGPPGAGK	29180538
sp|P54819|KAD2_HUMAN	E20181212gaohh_PCZA_PRM_1_3.raw	QAEMLDDLMEK	6111420
sp|P54819|KAD2_HUMAN	E20181212gaohh_PCZA_PRM_1_3.raw	LQAYHTQTTPLIEYYR	1199289
sp|P54819|KAD2_HUMAN	E20181212gaohh_PCZA_PRM_1_3.raw	LQAYHTQTTPLIEYYR	7421225
sp|P22626|ROA2_HUMAN	E20181212gaohh_PCZA_PRM_1_3.raw	LFIGGLSFETTEESLR	62722596
sp|P22626|ROA2_HUMAN	E20181212gaohh_PCZA_PRM_1_3.raw	LFIGGLSFETTEESLR	97347
sp|P22626|ROA2_HUMAN	E20181212gaohh_PCZA_PRM_1_3.raw	GFGFVTFDDHDPVDK	24154736
sp|P22626|ROA2_HUMAN	E20181212gaohh_PCZA_PRM_1_3.raw	GFGFVTFDDHDPVDK	36215832
sp|P22626|ROA2_HUMAN	E20181212gaohh_PCZA_PRM_1_3.raw	YHTINGHNAEVR	152969
sp|P40926|MDHM_HUMAN	E20181212gaohh_PCZA_PRM_1_3.raw	LTLYDIAHTPGVAADLSHIETK	2366988
sp|P40926|MDHM_HUMAN	E20181212gaohh_PCZA_PRM_1_3.raw	LTLYDIAHTPGVAADLSHIETK	25093646
sp|P40926|MDHM_HUMAN	E20181212gaohh_PCZA_PRM_1_3.raw	LTLYDIAHTPGVAADLSHIETK	18278594
sp|P40926|MDHM_HUMAN	E20181212gaohh_PCZA_PRM_1_3.raw	GYLGPEQLPDCLK	16246514
sp|P40926|MDHM_HUMAN	E20181212gaohh_PCZA_PRM_1_3.raw	AGAGSATLSMAYAGAR	48122060
sp|P40926|MDHM_HUMAN	E20181212gaohh_PCZA_PRM_1_3.raw	AGAGSATLSMAYAGAR	468702
sp|P49327|FAS_HUMAN	E20181212gaohh_PCZA_PRM_1_3.raw	VGDPQELNGITR	11632502
sp|P49327|FAS_HUMAN	E20181212gaohh_PCZA_PRM_1_3.raw	LQVVDQPLPVR	4633085
sp|P49327|FAS_HUMAN	E20181212gaohh_PCZA_PRM_1_3.raw	LQVVDQPLPVR	1287217
sp|P49327|FAS_HUMAN	E20181212gaohh_PCZA_PRM_1_3.raw	TGTVSLEVR	3142151
sp|P49327|FAS_HUMAN	E20181212gaohh_PCZA_PRM_1_3.raw	FCFTPHTEEGCLSER	309291
sp|P49327|FAS_HUMAN	E20181212gaohh_PCZA_PRM_1_3.raw	FCFTPHTEEGCLSER	1564931
sp|P49327|FAS_HUMAN	E20181212gaohh_PCZA_PRM_1_3.raw	AALQEELQLCK	25991468
sp|P49327|FAS_HUMAN	E20181212gaohh_PCZA_PRM_1_3.raw	GLVQALQTK	2592962
sp|P49327|FAS_HUMAN	E20181212gaohh_PCZA_PRM_1_3.raw	GNAGQSNYGFANSAMER	4531046
sp|P49327|FAS_HUMAN	E20181212gaohh_PCZA_PRM_1_3.raw	GNAGQSNYGFANSAMER	516657
sp|P49327|FAS_HUMAN	E20181212gaohh_PCZA_PRM_1_3.raw	EDGLAQQQTQLNLR	1109791
sp|P49327|FAS_HUMAN	E20181212gaohh_PCZA_PRM_1_3.raw	AAPLDSIHSLAAYYIDCIR	29637
sp|P49327|FAS_HUMAN	E20181212gaohh_PCZA_PRM_1_3.raw	AAPLDSIHSLAAYYIDCIR	1796481
sp|P50479|PDLI4_HUMAN	E20181212gaohh_PCZA_PRM_1_3.raw	DFSAPLTISR	49735508
sp|P50479|PDLI4_HUMAN	E20181212gaohh_PCZA_PRM_1_3.raw	VDLGSEVYR	28062610
sp|P50479|PDLI4_HUMAN	E20181212gaohh_PCZA_PRM_1_3.raw	YLQGMLEAGEGGDWPGPGGPR	10508356
sp|P50479|PDLI4_HUMAN	E20181212gaohh_PCZA_PRM_1_3.raw	YLQGMLEAGEGGDWPGPGGPR	7500012
sp|P50479|PDLI4_HUMAN	E20181212gaohh_PCZA_PRM_1_3.raw	LGAPLSGLQGLPECTR	7268256
sp|iRT9	E20181212gaohh_PCZA_PRM_1_3.raw	GTFIIDPGGVIR	589539072
sp|iRT6	E20181212gaohh_PCZA_PRM_1_3.raw	TPVITGAPYEYR	1287265664
sp|iRT8	E20181212gaohh_PCZA_PRM_1_3.raw	ADVTPADFSEWSK	838652864
sp|iRT7	E20181212gaohh_PCZA_PRM_1_3.raw	DGLDAASYYAPVR	1731189632
sp|iRT7	E20181212gaohh_PCZA_PRM_1_3.raw	DGLDAASYYAPVR	3393748
sp|iRT2	E20181212gaohh_PCZA_PRM_1_3.raw	GAGSSEPVTGLDAK	1042746624
sp|iRT5	E20181212gaohh_PCZA_PRM_1_3.raw	TPVISGGPYEYR	1067722432
sp|iRT10	E20181212gaohh_PCZA_PRM_1_3.raw	GTFIIDPAAVIR	1317587072
sp|iRT4	E20181212gaohh_PCZA_PRM_1_3.raw	YILAGVENSK	533839264
sp|iRT3	E20181212gaohh_PCZA_PRM_1_3.raw	VEATFGVDESNAK	294148096
sp|iRT1	E20181212gaohh_PCZA_PRM_1_3.raw	LGGNEQVTR	22349930
sp|iRT11	E20181212gaohh_PCZA_PRM_1_3.raw	LFLQFGAQGSPFLK	154372032
Biognosys standards	E20181212gaohh_PCZA_PRM_1_4.raw	LGGNEQVTR	99344144
Biognosys standards	E20181212gaohh_PCZA_PRM_1_4.raw	GAGSSEPVTGLDAK	1153044224
Biognosys standards	E20181212gaohh_PCZA_PRM_1_4.raw	VEATFGVDESNAK	211665648
Biognosys standards	E20181212gaohh_PCZA_PRM_1_4.raw	YILAGVENSK	699051328
Biognosys standards	E20181212gaohh_PCZA_PRM_1_4.raw	TPVISGGPYEYR	1117531136
Biognosys standards	E20181212gaohh_PCZA_PRM_1_4.raw	TPVITGAPYEYR	1265470720
Biognosys standards	E20181212gaohh_PCZA_PRM_1_4.raw	DGLDAASYYAPVR	1942933120
Biognosys standards	E20181212gaohh_PCZA_PRM_1_4.raw	ADVTPADFSEWSK	742198656
Biognosys standards	E20181212gaohh_PCZA_PRM_1_4.raw	GTFIIDPGGVIR	593894848
Biognosys standards	E20181212gaohh_PCZA_PRM_1_4.raw	GTFIIDPAAVIR	1251886720
Biognosys standards	E20181212gaohh_PCZA_PRM_1_4.raw	LFLQFGAQGSPFLK	131367584
sp|P13647|K2C5_HUMAN	E20181212gaohh_PCZA_PRM_1_4.raw	VSLAGACGVGGYGSR	16028766
sp|P13647|K2C5_HUMAN	E20181212gaohh_PCZA_PRM_1_4.raw	ISISTSGGSFR	194187088
sp|P98175|RBM10_HUMAN	E20181212gaohh_PCZA_PRM_1_4.raw	ASNIVMLR	6389230
sp|P98175|RBM10_HUMAN	E20181212gaohh_PCZA_PRM_1_4.raw	GFAFVEFSHLQDATR	2313254
sp|P98175|RBM10_HUMAN	E20181212gaohh_PCZA_PRM_1_4.raw	GFAFVEFSHLQDATR	3156630
sp|P01033|TIMP1_HUMAN	E20181212gaohh_PCZA_PRM_1_4.raw	GFQALGDAADIR	57606672
sp|P01033|TIMP1_HUMAN	E20181212gaohh_PCZA_PRM_1_4.raw	FVYTPAMESVCGYFHR	12153681
sp|P01033|TIMP1_HUMAN	E20181212gaohh_PCZA_PRM_1_4.raw	EPGLCTWQSLR	3146534
sp|Q9NRN5|OLFL3_HUMAN	E20181212gaohh_PCZA_PRM_1_4.raw	YDMVTDCGYTISQVR	4738108
sp|Q9NRN5|OLFL3_HUMAN	E20181212gaohh_PCZA_PRM_1_4.raw	IQCSFDASGTLTPER	8672239
sp|P07585|PGS2_HUMAN	E20181212gaohh_PCZA_PRM_1_4.raw	VVQCSDLGLDK	22015140
sp|P07585|PGS2_HUMAN	E20181212gaohh_PCZA_PRM_1_4.raw	NLHALILVNNK	237319712
sp|P07585|PGS2_HUMAN	E20181212gaohh_PCZA_PRM_1_4.raw	NLHALILVNNK	405712736
sp|P07585|PGS2_HUMAN	E20181212gaohh_PCZA_PRM_1_4.raw	VSPGAFTPLVK	1335520896
sp|P07585|PGS2_HUMAN	E20181212gaohh_PCZA_PRM_1_4.raw	SSGIENGAFQGMK	796282880
sp|P17661|DESM_HUMAN	E20181212gaohh_PCZA_PRM_1_4.raw	TFGGAPGFPLGSPLSSPVFPR	4486998016
sp|P17661|DESM_HUMAN	E20181212gaohh_PCZA_PRM_1_4.raw	TFGGAPGFPLGSPLSSPVFPR	2402787072
sp|P17661|DESM_HUMAN	E20181212gaohh_PCZA_PRM_1_4.raw	TFGGAPGFPLGSPLSSPVFPR	2335846
sp|P17661|DESM_HUMAN	E20181212gaohh_PCZA_PRM_1_4.raw	TSGGAGGLGSLR	367447808
sp|P17661|DESM_HUMAN	E20181212gaohh_PCZA_PRM_1_4.raw	FASEASGYQDNIAR	1613544960
sp|P17661|DESM_HUMAN	E20181212gaohh_PCZA_PRM_1_4.raw	FASEASGYQDNIAR	2019098
sp|P17661|DESM_HUMAN	E20181212gaohh_PCZA_PRM_1_4.raw	INLPIQTYSALNFR	2940142592
sp|P17661|DESM_HUMAN	E20181212gaohh_PCZA_PRM_1_4.raw	INLPIQTYSALNFR	403624864
sp|Q9BTV4|TMM43_HUMAN	E20181212gaohh_PCZA_PRM_1_4.raw	LLSDPNYGVHLPAVK	21523326
sp|Q9BTV4|TMM43_HUMAN	E20181212gaohh_PCZA_PRM_1_4.raw	LEDPHVDIIR	40524380
sp|Q9BTV4|TMM43_HUMAN	E20181212gaohh_PCZA_PRM_1_4.raw	SGDTLLLLHHGDFSAEEVFHR	1379461
sp|P15309|PPAP_HUMAN	E20181212gaohh_PCZA_PRM_1_4.raw	SPIDTFPTDPIK	114387504
sp|P15309|PPAP_HUMAN	E20181212gaohh_PCZA_PRM_1_4.raw	FQELESETLK	185183728
sp|P15309|PPAP_HUMAN	E20181212gaohh_PCZA_PRM_1_4.raw	LSGLHGQDLFGIWSK	83361936
sp|P15309|PPAP_HUMAN	E20181212gaohh_PCZA_PRM_1_4.raw	LSGLHGQDLFGIWSK	205296192
sp|P41240|CSK_HUMAN	E20181212gaohh_PCZA_PRM_1_4.raw	LLYPPETGLFLVR	20169254
sp|P41240|CSK_HUMAN	E20181212gaohh_PCZA_PRM_1_4.raw	VMEGTVAAQDEFYR	8126496
sp|P41240|CSK_HUMAN	E20181212gaohh_PCZA_PRM_1_4.raw	HSNLVQLLGVIVEEK	3353184
sp|Q9ULL0|K1210_HUMAN	E20181212gaohh_PCZA_PRM_1_4.raw	NVPFSHLSLEK	3343847
sp|Q9ULL0|K1210_HUMAN	E20181212gaohh_PCZA_PRM_1_4.raw	FEELYQLSAHPESTTVEEDISK	2917419
sp|Q9ULL0|K1210_HUMAN	E20181212gaohh_PCZA_PRM_1_4.raw	FMAQQIFSESSALK	10084886
sp|Q9ULL0|K1210_HUMAN	E20181212gaohh_PCZA_PRM_1_4.raw	HLPSSSPFQQQVHSSSVNAAAR	934072
sp|P06748|NPM_HUMAN	E20181212gaohh_PCZA_PRM_1_4.raw	DELHIVEAEAMNYEGSPIK	11471058
sp|P06748|NPM_HUMAN	E20181212gaohh_PCZA_PRM_1_4.raw	DELHIVEAEAMNYEGSPIK	35807604
sp|P06748|NPM_HUMAN	E20181212gaohh_PCZA_PRM_1_4.raw	MSVQPTVSLGGFEITPPVVLR	64988840
sp|P06748|NPM_HUMAN	E20181212gaohh_PCZA_PRM_1_4.raw	MSVQPTVSLGGFEITPPVVLR	96346792
sp|P06748|NPM_HUMAN	E20181212gaohh_PCZA_PRM_1_4.raw	MSVQPTVSLGGFEITPPVVLR	12824
sp|P06748|NPM_HUMAN	E20181212gaohh_PCZA_PRM_1_4.raw	MTDQEAIQDLWQWR	52771312
sp|P06748|NPM_HUMAN	E20181212gaohh_PCZA_PRM_1_4.raw	MTDQEAIQDLWQWR	7507387
sp|Q9BUD6|SPON2_HUMAN	E20181212gaohh_PCZA_PRM_1_4.raw	WSQTAFPK	1545385
sp|Q9BUD6|SPON2_HUMAN	E20181212gaohh_PCZA_PRM_1_4.raw	HSLVSFVVR	1322730
sp|Q9BUD6|SPON2_HUMAN	E20181212gaohh_PCZA_PRM_1_4.raw	VQPANNGSPCPELEEEAECVPDNCV	737321
sp|Q15063|POSTN_HUMAN	E20181212gaohh_PCZA_PRM_1_4.raw	AAAITSDILEALGR	70665720
sp|Q15063|POSTN_HUMAN	E20181212gaohh_PCZA_PRM_1_4.raw	AAAITSDILEALGR	75997
sp|Q15063|POSTN_HUMAN	E20181212gaohh_PCZA_PRM_1_4.raw	FSTFLSLLEAADLK	12672156
sp|O95994|AGR2_HUMAN	E20181212gaohh_PCZA_PRM_1_4.raw	GWGDQLIWTQTYEEALYK	2689212
sp|O95994|AGR2_HUMAN	E20181212gaohh_PCZA_PRM_1_4.raw	LAEQFVLLNLVYETTDK	2019587
sp|O95994|AGR2_HUMAN	E20181212gaohh_PCZA_PRM_1_4.raw	LAEQFVLLNLVYETTDK	4200671
sp|O95994|AGR2_HUMAN	E20181212gaohh_PCZA_PRM_1_4.raw	HLSPDGQYVPR	9474431
sp|O95994|AGR2_HUMAN	E20181212gaohh_PCZA_PRM_1_4.raw	HLSPDGQYVPR	3616646
sp|O95994|AGR2_HUMAN	E20181212gaohh_PCZA_PRM_1_4.raw	LYAYEPADTALLLDNMK	5643303
sp|O95994|AGR2_HUMAN	E20181212gaohh_PCZA_PRM_1_4.raw	LYAYEPADTALLLDNMK	2004537
sp|Q04837|SSBP_HUMAN	E20181212gaohh_PCZA_PRM_1_4.raw	NPVTIFSLATNEMWR	26541926
sp|Q04837|SSBP_HUMAN	E20181212gaohh_PCZA_PRM_1_4.raw	NPVTIFSLATNEMWR	3516570
sp|Q04837|SSBP_HUMAN	E20181212gaohh_PCZA_PRM_1_4.raw	SGDSEVYQLGDVSQK	22527460
sp|Q04837|SSBP_HUMAN	E20181212gaohh_PCZA_PRM_1_4.raw	QATTIIADNIIFLSDQTK	7074531
sp|Q04837|SSBP_HUMAN	E20181212gaohh_PCZA_PRM_1_4.raw	QATTIIADNIIFLSDQTK	11702882
sp|O14773|TPP1_HUMAN	E20181212gaohh_PCZA_PRM_1_4.raw	LFGGNFAHQASVAR	7210809
sp|O14773|TPP1_HUMAN	E20181212gaohh_PCZA_PRM_1_4.raw	LFGGNFAHQASVAR	17845754
sp|O14773|TPP1_HUMAN	E20181212gaohh_PCZA_PRM_1_4.raw	PSYQEEAVTK	640421
sp|O14773|TPP1_HUMAN	E20181212gaohh_PCZA_PRM_1_4.raw	AYPDVAALSDGYWVVSNR	3226554
sp|O14773|TPP1_HUMAN	E20181212gaohh_PCZA_PRM_1_4.raw	AYPDVAALSDGYWVVSNR	3306286
sp|Q8NBJ4|GOLM1_HUMAN	E20181212gaohh_PCZA_PRM_1_4.raw	IQSSHNFQLESVNK	933388
sp|Q8NBJ4|GOLM1_HUMAN	E20181212gaohh_PCZA_PRM_1_4.raw	IQSSHNFQLESVNK	3210064
sp|Q8NBJ4|GOLM1_HUMAN	E20181212gaohh_PCZA_PRM_1_4.raw	FSYDLSQCINQMK	7331269
sp|Q8NBJ4|GOLM1_HUMAN	E20181212gaohh_PCZA_PRM_1_4.raw	EETNEIQVVNEEPQR	4074530
sp|Q8NBJ4|GOLM1_HUMAN	E20181212gaohh_PCZA_PRM_1_4.raw	NIDVFNVEDQK	4250841
sp|P54819|KAD2_HUMAN	E20181212gaohh_PCZA_PRM_1_4.raw	AVLLGPPGAGK	57369748
sp|P54819|KAD2_HUMAN	E20181212gaohh_PCZA_PRM_1_4.raw	QAEMLDDLMEK	10946257
sp|P54819|KAD2_HUMAN	E20181212gaohh_PCZA_PRM_1_4.raw	LQAYHTQTTPLIEYYR	2306828
sp|P54819|KAD2_HUMAN	E20181212gaohh_PCZA_PRM_1_4.raw	LQAYHTQTTPLIEYYR	19770618
sp|P22626|ROA2_HUMAN	E20181212gaohh_PCZA_PRM_1_4.raw	LFIGGLSFETTEESLR	77222480
sp|P22626|ROA2_HUMAN	E20181212gaohh_PCZA_PRM_1_4.raw	LFIGGLSFETTEESLR	187788
sp|P22626|ROA2_HUMAN	E20181212gaohh_PCZA_PRM_1_4.raw	GFGFVTFDDHDPVDK	117971840
sp|P22626|ROA2_HUMAN	E20181212gaohh_PCZA_PRM_1_4.raw	GFGFVTFDDHDPVDK	163279040
sp|P22626|ROA2_HUMAN	E20181212gaohh_PCZA_PRM_1_4.raw	YHTINGHNAEVR	326698
sp|P40926|MDHM_HUMAN	E20181212gaohh_PCZA_PRM_1_4.raw	LTLYDIAHTPGVAADLSHIETK	5575193
sp|P40926|MDHM_HUMAN	E20181212gaohh_PCZA_PRM_1_4.raw	LTLYDIAHTPGVAADLSHIETK	48895128
sp|P40926|MDHM_HUMAN	E20181212gaohh_PCZA_PRM_1_4.raw	LTLYDIAHTPGVAADLSHIETK	30780196
sp|P40926|MDHM_HUMAN	E20181212gaohh_PCZA_PRM_1_4.raw	GYLGPEQLPDCLK	5472963
sp|P40926|MDHM_HUMAN	E20181212gaohh_PCZA_PRM_1_4.raw	AGAGSATLSMAYAGAR	85233408
sp|P40926|MDHM_HUMAN	E20181212gaohh_PCZA_PRM_1_4.raw	AGAGSATLSMAYAGAR	479830
sp|P49327|FAS_HUMAN	E20181212gaohh_PCZA_PRM_1_4.raw	VGDPQELNGITR	9133887
sp|P49327|FAS_HUMAN	E20181212gaohh_PCZA_PRM_1_4.raw	LQVVDQPLPVR	14212968
sp|P49327|FAS_HUMAN	E20181212gaohh_PCZA_PRM_1_4.raw	LQVVDQPLPVR	46728
sp|P49327|FAS_HUMAN	E20181212gaohh_PCZA_PRM_1_4.raw	TGTVSLEVR	12726943
sp|P49327|FAS_HUMAN	E20181212gaohh_PCZA_PRM_1_4.raw	FCFTPHTEEGCLSER	471367
sp|P49327|FAS_HUMAN	E20181212gaohh_PCZA_PRM_1_4.raw	FCFTPHTEEGCLSER	1422448
sp|P49327|FAS_HUMAN	E20181212gaohh_PCZA_PRM_1_4.raw	AALQEELQLCK	52791724
sp|P49327|FAS_HUMAN	E20181212gaohh_PCZA_PRM_1_4.raw	GLVQALQTK	6621514
sp|P49327|FAS_HUMAN	E20181212gaohh_PCZA_PRM_1_4.raw	GNAGQSNYGFANSAMER	2607696
sp|P49327|FAS_HUMAN	E20181212gaohh_PCZA_PRM_1_4.raw	GNAGQSNYGFANSAMER	8712742
sp|P49327|FAS_HUMAN	E20181212gaohh_PCZA_PRM_1_4.raw	EDGLAQQQTQLNLR	3027155
sp|P49327|FAS_HUMAN	E20181212gaohh_PCZA_PRM_1_4.raw	AAPLDSIHSLAAYYIDCIR	152402
sp|P49327|FAS_HUMAN	E20181212gaohh_PCZA_PRM_1_4.raw	AAPLDSIHSLAAYYIDCIR	3953778
sp|P50479|PDLI4_HUMAN	E20181212gaohh_PCZA_PRM_1_4.raw	DFSAPLTISR	47134500
[truncated: 7,184 more rows]
