# Supplementary material for: DPHL: A DIA Pan-human Protein Mass Spectrometry Library for Robust Biomarker Discovery
Source: Genomics Proteomics Bioinformatics. 2020 Aug 12;18(2):104–19. doi: 10.1016/j.gpb.2019.11.008 (PMC7646093; doi:10.1016/j.gpb.2019.11.008)
Supplement: Supplementary File S7 — TraML format of brain CiRT. [file mmc24.zip › mmc24.TraML]

<?xml version="1.0" encoding="UTF-8"?>
<TraML version="1.0.0" xmlns="http://psi.hupo.org/ms/traml" xmlns:xsi="http://www.w3.org/2001/XMLSchema-instance" xsi:schemaLocation="http://psi.hupo.org/ms/traml TraML1.0.0.xsd">
  <cvList>
    <cv id="MS" fullName="Proteomics Standards Initiative Mass Spectrometry Ontology" version="unknown" URI="http://psidev.cvs.sourceforge.net/*checkout*/psidev/psi/psi-ms/mzML/controlledVocabulary/psi-ms.obo"/>
    <cv id="UO" fullName="Unit Ontology" version="unknown" URI="http://obo.cvs.sourceforge.net/obo/obo/ontology/phenotype/unit.obo"/>
  </cvList>
  <ProteinList>
    <Protein id="1/sp|P08865|RSSA_HUMAN">
      <cvParam cvRef="MS" accession="MS:1000885" name="protein accession" value="1/sp|P08865|RSSA_HUMAN"/>
      <Sequence></Sequence>
    </Protein>
    <Protein id="1/sp|P36957|ODO2_HUMAN">
      <cvParam cvRef="MS" accession="MS:1000885" name="protein accession" value="1/sp|P36957|ODO2_HUMAN"/>
      <Sequence></Sequence>
    </Protein>
    <Protein id="1/sp|P06733|ENOA_HUMAN">
      <cvParam cvRef="MS" accession="MS:1000885" name="protein accession" value="1/sp|P06733|ENOA_HUMAN"/>
      <Sequence></Sequence>
    </Protein>
    <Protein id="1/sp|P08670|VIME_HUMAN">
      <cvParam cvRef="MS" accession="MS:1000885" name="protein accession" value="1/sp|P08670|VIME_HUMAN"/>
      <Sequence></Sequence>
    </Protein>
    <Protein id="1/sp|P12277|KCRB_HUMAN">
      <cvParam cvRef="MS" accession="MS:1000885" name="protein accession" value="1/sp|P12277|KCRB_HUMAN"/>
      <Sequence></Sequence>
    </Protein>
    <Protein id="1/sp|P09543|CN37_HUMAN">
      <cvParam cvRef="MS" accession="MS:1000885" name="protein accession" value="1/sp|P09543|CN37_HUMAN"/>
      <Sequence></Sequence>
    </Protein>
    <Protein id="1/sp|P00558|PGK1_HUMAN">
      <cvParam cvRef="MS" accession="MS:1000885" name="protein accession" value="1/sp|P00558|PGK1_HUMAN"/>
      <Sequence></Sequence>
    </Protein>
    <Protein id="1/sp|P14136|GFAP_HUMAN">
      <cvParam cvRef="MS" accession="MS:1000885" name="protein accession" value="1/sp|P14136|GFAP_HUMAN"/>
      <Sequence></Sequence>
    </Protein>
  </ProteinList>
  <CompoundList>
    <Peptide id="862_ADHQPLTEASYVNLPTIALCNTDSPLR_3" sequence="ADHQPLTEASYVNLPTIALCNTDSPLR">
      <cvParam cvRef="MS" accession="MS:1000041" name="charge state" value="3"/>
      <cvParam cvRef="MS" accession="MS:1000893" name="peptide group label" value="862_ADHQPLTEASYVNLPTIALCNTDSPLR_3"/>
      <userParam name="full_peptide_name" type="xsd:string" value="ADHQPLTEASYVNLPTIALCNTDSPLR"/>
      <userParam name="LabelType" type="xsd:string" value="NA"/>
      <ProteinRef ref="1/sp|P08865|RSSA_HUMAN"/>
      <RetentionTimeList>
        <RetentionTime>
          <cvParam cvRef="MS" accession="MS:1000896" name="normalized retention time" value="97.2"/>
          <cvParam cvRef="MS" accession="MS:1002005" name="iRT retention time normalization standard"/>
        </RetentionTime>
      </RetentionTimeList>
    </Peptide>
    <Peptide id="2650_AKPAEAPAAAAPK_2" sequence="AKPAEAPAAAAPK">
      <cvParam cvRef="MS" accession="MS:1000041" name="charge state" value="2"/>
      <cvParam cvRef="MS" accession="MS:1000893" name="peptide group label" value="2650_AKPAEAPAAAAPK_2"/>
      <userParam name="full_peptide_name" type="xsd:string" value="AKPAEAPAAAAPK"/>
      <userParam name="LabelType" type="xsd:string" value="NA"/>
      <ProteinRef ref="1/sp|P36957|ODO2_HUMAN"/>
      <RetentionTimeList>
        <RetentionTime>
          <cvParam cvRef="MS" accession="MS:1000896" name="normalized retention time" value="-35.98275"/>
          <cvParam cvRef="MS" accession="MS:1002005" name="iRT retention time normalization standard"/>
        </RetentionTime>
      </RetentionTimeList>
    </Peptide>
    <Peptide id="25233_IGAEVYHNLK_2" sequence="IGAEVYHNLK">
      <cvParam cvRef="MS" accession="MS:1000041" name="charge state" value="2"/>
      <cvParam cvRef="MS" accession="MS:1000893" name="peptide group label" value="25233_IGAEVYHNLK_2"/>
      <userParam name="full_peptide_name" type="xsd:string" value="IGAEVYHNLK"/>
      <userParam name="LabelType" type="xsd:string" value="NA"/>
      <ProteinRef ref="1/sp|P06733|ENOA_HUMAN"/>
      <RetentionTimeList>
        <RetentionTime>
          <cvParam cvRef="MS" accession="MS:1000896" name="normalized retention time" value="0.4"/>
          <cvParam cvRef="MS" accession="MS:1002005" name="iRT retention time normalization standard"/>
        </RetentionTime>
      </RetentionTimeList>
    </Peptide>
    <Peptide id="27435_ISLPLPNFSSLNLR_2" sequence="ISLPLPNFSSLNLR">
      <cvParam cvRef="MS" accession="MS:1000041" name="charge state" value="2"/>
      <cvParam cvRef="MS" accession="MS:1000893" name="peptide group label" value="27435_ISLPLPNFSSLNLR_2"/>
      <userParam name="full_peptide_name" type="xsd:string" value="ISLPLPNFSSLNLR"/>
      <userParam name="LabelType" type="xsd:string" value="NA"/>
      <ProteinRef ref="1/sp|P08670|VIME_HUMAN"/>
      <RetentionTimeList>
        <RetentionTime>
          <cvParam cvRef="MS" accession="MS:1000896" name="normalized retention time" value="108.9"/>
          <cvParam cvRef="MS" accession="MS:1002005" name="iRT retention time normalization standard"/>
        </RetentionTime>
      </RetentionTimeList>
    </Peptide>
    <Peptide id="34434_LLQDSVDFSLADAINTEFK_3" sequence="LLQDSVDFSLADAINTEFK">
      <cvParam cvRef="MS" accession="MS:1000041" name="charge state" value="3"/>
      <cvParam cvRef="MS" accession="MS:1000893" name="peptide group label" value="34434_LLQDSVDFSLADAINTEFK_3"/>
      <userParam name="full_peptide_name" type="xsd:string" value="LLQDSVDFSLADAINTEFK"/>
      <userParam name="LabelType" type="xsd:string" value="NA"/>
      <ProteinRef ref="1/sp|P08670|VIME_HUMAN"/>
      <RetentionTimeList>
        <RetentionTime>
          <cvParam cvRef="MS" accession="MS:1000896" name="normalized retention time" value="117.6"/>
          <cvParam cvRef="MS" accession="MS:1002005" name="iRT retention time normalization standard"/>
        </RetentionTime>
      </RetentionTimeList>
    </Peptide>
    <Peptide id="59344_VLTPELYAELR_2" sequence="VLTPELYAELR">
      <cvParam cvRef="MS" accession="MS:1000041" name="charge state" value="2"/>
      <cvParam cvRef="MS" accession="MS:1000893" name="peptide group label" value="59344_VLTPELYAELR_2"/>
      <userParam name="full_peptide_name" type="xsd:string" value="VLTPELYAELR"/>
      <userParam name="LabelType" type="xsd:string" value="NA"/>
      <ProteinRef ref="1/sp|P12277|KCRB_HUMAN"/>
      <RetentionTimeList>
        <RetentionTime>
          <cvParam cvRef="MS" accession="MS:1000896" name="normalized retention time" value="63.4"/>
          <cvParam cvRef="MS" accession="MS:1002005" name="iRT retention time normalization standard"/>
        </RetentionTime>
      </RetentionTimeList>
    </Peptide>
    <Peptide id="138448_DKPELQFPFLQDEDTVATLLECK_3" sequence="DKPELQFPFLQDEDTVATLLECK">
      <cvParam cvRef="MS" accession="MS:1000041" name="charge state" value="3"/>
      <cvParam cvRef="MS" accession="MS:1000893" name="peptide group label" value="138448_DKPELQFPFLQDEDTVATLLECK_3"/>
      <userParam name="full_peptide_name" type="xsd:string" value="DKPELQFPFLQDEDTVATLLECK"/>
      <userParam name="LabelType" type="xsd:string" value="NA"/>
      <ProteinRef ref="1/sp|P09543|CN37_HUMAN"/>
      <RetentionTimeList>
        <RetentionTime>
          <cvParam cvRef="MS" accession="MS:1000896" name="normalized retention time" value="133.5"/>
          <cvParam cvRef="MS" accession="MS:1002005" name="iRT retention time normalization standard"/>
        </RetentionTime>
      </RetentionTimeList>
    </Peptide>
    <Peptide id="144204_FHVEEEGKGKDASGNK_2" sequence="FHVEEEGKGKDASGNK">
      <cvParam cvRef="MS" accession="MS:1000041" name="charge state" value="2"/>
      <cvParam cvRef="MS" accession="MS:1000893" name="peptide group label" value="144204_FHVEEEGKGKDASGNK_2"/>
      <userParam name="full_peptide_name" type="xsd:string" value="FHVEEEGKGKDASGNK"/>
      <userParam name="LabelType" type="xsd:string" value="NA"/>
      <ProteinRef ref="1/sp|P00558|PGK1_HUMAN"/>
      <RetentionTimeList>
        <RetentionTime>
          <cvParam cvRef="MS" accession="MS:1000896" name="normalized retention time" value="-39.61291"/>
          <cvParam cvRef="MS" accession="MS:1002005" name="iRT retention time normalization standard"/>
        </RetentionTime>
      </RetentionTimeList>
    </Peptide>
    <Peptide id="400670_ALAAELNQLR_2" sequence="ALAAELNQLR">
      <cvParam cvRef="MS" accession="MS:1000041" name="charge state" value="2"/>
      <cvParam cvRef="MS" accession="MS:1000893" name="peptide group label" value="400670_ALAAELNQLR_2"/>
      <userParam name="full_peptide_name" type="xsd:string" value="ALAAELNQLR"/>
      <userParam name="LabelType" type="xsd:string" value="NA"/>
      <ProteinRef ref="1/sp|P14136|GFAP_HUMAN"/>
      <RetentionTimeList>
        <RetentionTime>
          <cvParam cvRef="MS" accession="MS:1000896" name="normalized retention time" value="36.9"/>
          <cvParam cvRef="MS" accession="MS:1002005" name="iRT retention time normalization standard"/>
        </RetentionTime>
      </RetentionTimeList>
    </Peptide>
    <Peptide id="402230_EAASYQEALAR_2" sequence="EAASYQEALAR">
      <cvParam cvRef="MS" accession="MS:1000041" name="charge state" value="2"/>
      <cvParam cvRef="MS" accession="MS:1000893" name="peptide group label" value="402230_EAASYQEALAR_2"/>
      <userParam name="full_peptide_name" type="xsd:string" value="EAASYQEALAR"/>
      <userParam name="LabelType" type="xsd:string" value="NA"/>
      <ProteinRef ref="1/sp|P14136|GFAP_HUMAN"/>
      <RetentionTimeList>
        <RetentionTime>
          <cvParam cvRef="MS" accession="MS:1000896" name="normalized retention time" value="6.3"/>
          <cvParam cvRef="MS" accession="MS:1002005" name="iRT retention time normalization standard"/>
        </RetentionTime>
      </RetentionTimeList>
    </Peptide>
    <Peptide id="415401_FADLTDAAAR_2" sequence="FADLTDAAAR">
      <cvParam cvRef="MS" accession="MS:1000041" name="charge state" value="2"/>
      <cvParam cvRef="MS" accession="MS:1000893" name="peptide group label" value="415401_FADLTDAAAR_2"/>
      <userParam name="full_peptide_name" type="xsd:string" value="FADLTDAAAR"/>
      <userParam name="LabelType" type="xsd:string" value="NA"/>
      <ProteinRef ref="1/sp|P14136|GFAP_HUMAN"/>
      <RetentionTimeList>
        <RetentionTime>
          <cvParam cvRef="MS" accession="MS:1000896" name="normalized retention time" value="16.3"/>
          <cvParam cvRef="MS" accession="MS:1002005" name="iRT retention time normalization standard"/>
        </RetentionTime>
      </RetentionTimeList>
    </Peptide>
    <Peptide id="415945_HLQEYQDLLNVK_2" sequence="HLQEYQDLLNVK">
      <cvParam cvRef="MS" accession="MS:1000041" name="charge state" value="2"/>
      <cvParam cvRef="MS" accession="MS:1000893" name="peptide group label" value="415945_HLQEYQDLLNVK_2"/>
      <userParam name="full_peptide_name" type="xsd:string" value="HLQEYQDLLNVK"/>
      <userParam name="LabelType" type="xsd:string" value="NA"/>
      <ProteinRef ref="1/sp|P14136|GFAP_HUMAN"/>
      <RetentionTimeList>
        <RetentionTime>
          <cvParam cvRef="MS" accession="MS:1000896" name="normalized retention time" value="43.6"/>
          <cvParam cvRef="MS" accession="MS:1002005" name="iRT retention time normalization standard"/>
        </RetentionTime>
      </RetentionTimeList>
    </Peptide>
    <Peptide id="416311_KLLEGEENR_2" sequence="KLLEGEENR">
      <cvParam cvRef="MS" accession="MS:1000041" name="charge state" value="2"/>
      <cvParam cvRef="MS" accession="MS:1000893" name="peptide group label" value="416311_KLLEGEENR_2"/>
      <userParam name="full_peptide_name" type="xsd:string" value="KLLEGEENR"/>
      <userParam name="LabelType" type="xsd:string" value="NA"/>
      <ProteinRef ref="1/sp|P14136|GFAP_HUMAN"/>
      <RetentionTimeList>
        <RetentionTime>
          <cvParam cvRef="MS" accession="MS:1000896" name="normalized retention time" value="-22.47219"/>
          <cvParam cvRef="MS" accession="MS:1002005" name="iRT retention time normalization standard"/>
        </RetentionTime>
      </RetentionTimeList>
    </Peptide>
    <Peptide id="416446_LDQLTANSAR_2" sequence="LDQLTANSAR">
      <cvParam cvRef="MS" accession="MS:1000041" name="charge state" value="2"/>
      <cvParam cvRef="MS" accession="MS:1000893" name="peptide group label" value="416446_LDQLTANSAR_2"/>
      <userParam name="full_peptide_name" type="xsd:string" value="LDQLTANSAR"/>
      <userParam name="LabelType" type="xsd:string" value="NA"/>
      <ProteinRef ref="1/sp|P14136|GFAP_HUMAN"/>
      <RetentionTimeList>
        <RetentionTime>
          <cvParam cvRef="MS" accession="MS:1000896" name="normalized retention time" value="-10.80616"/>
          <cvParam cvRef="MS" accession="MS:1002005" name="iRT retention time normalization standard"/>
        </RetentionTime>
      </RetentionTimeList>
    </Peptide>
    <Peptide id="416488_LEVERDNLAQDLATVR_3" sequence="LEVERDNLAQDLATVR">
      <cvParam cvRef="MS" accession="MS:1000041" name="charge state" value="3"/>
      <cvParam cvRef="MS" accession="MS:1000893" name="peptide group label" value="416488_LEVERDNLAQDLATVR_3"/>
      <userParam name="full_peptide_name" type="xsd:string" value="LEVERDNLAQDLATVR"/>
      <userParam name="LabelType" type="xsd:string" value="NA"/>
      <ProteinRef ref="1/sp|P14136|GFAP_HUMAN"/>
      <RetentionTimeList>
        <RetentionTime>
          <cvParam cvRef="MS" accession="MS:1000896" name="normalized retention time" value="52.4"/>
          <cvParam cvRef="MS" accession="MS:1002005" name="iRT retention time normalization standard"/>
        </RetentionTime>
      </RetentionTimeList>
    </Peptide>
    <Peptide id="416590_LLEGEENRITIPVQTFSNLQIR_3" sequence="LLEGEENRITIPVQTFSNLQIR">
      <cvParam cvRef="MS" accession="MS:1000041" name="charge state" value="3"/>
      <cvParam cvRef="MS" accession="MS:1000893" name="peptide group label" value="416590_LLEGEENRITIPVQTFSNLQIR_3"/>
      <userParam name="full_peptide_name" type="xsd:string" value="LLEGEENRITIPVQTFSNLQIR"/>
      <userParam name="LabelType" type="xsd:string" value="NA"/>
      <ProteinRef ref="1/sp|P14136|GFAP_HUMAN"/>
      <RetentionTimeList>
        <RetentionTime>
          <cvParam cvRef="MS" accession="MS:1000896" name="normalized retention time" value="88.4"/>
          <cvParam cvRef="MS" accession="MS:1002005" name="iRT retention time normalization standard"/>
        </RetentionTime>
      </RetentionTimeList>
    </Peptide>
    <Peptide id="416737_LRLDQLTANSAR_3" sequence="LRLDQLTANSAR">
      <cvParam cvRef="MS" accession="MS:1000041" name="charge state" value="3"/>
      <cvParam cvRef="MS" accession="MS:1000893" name="peptide group label" value="416737_LRLDQLTANSAR_3"/>
      <userParam name="full_peptide_name" type="xsd:string" value="LRLDQLTANSAR"/>
      <userParam name="LabelType" type="xsd:string" value="NA"/>
      <ProteinRef ref="1/sp|P14136|GFAP_HUMAN"/>
      <RetentionTimeList>
        <RetentionTime>
          <cvParam cvRef="MS" accession="MS:1000896" name="normalized retention time" value="26"/>
          <cvParam cvRef="MS" accession="MS:1002005" name="iRT retention time normalization standard"/>
        </RetentionTime>
      </RetentionTimeList>
    </Peptide>
    <Peptide id="424762_LLEGEENR_2" sequence="LLEGEENR">
      <cvParam cvRef="MS" accession="MS:1000041" name="charge state" value="2"/>
      <cvParam cvRef="MS" accession="MS:1000893" name="peptide group label" value="424762_LLEGEENR_2"/>
      <userParam name="full_peptide_name" type="xsd:string" value="LLEGEENR"/>
      <userParam name="LabelType" type="xsd:string" value="NA"/>
      <ProteinRef ref="1/sp|P14136|GFAP_HUMAN"/>
      <RetentionTimeList>
        <RetentionTime>
          <cvParam cvRef="MS" accession="MS:1000896" name="normalized retention time" value="-18.27898"/>
          <cvParam cvRef="MS" accession="MS:1002005" name="iRT retention time normalization standard"/>
        </RetentionTime>
      </RetentionTimeList>
    </Peptide>
    <Peptide id="441292_QLQSLTCDLESLR_3" sequence="QLQSLTCDLESLR">
      <cvParam cvRef="MS" accession="MS:1000041" name="charge state" value="3"/>
      <cvParam cvRef="MS" accession="MS:1000893" name="peptide group label" value="441292_QLQSLTCDLESLR_3"/>
      <userParam name="full_peptide_name" type="xsd:string" value="QLQSLTCDLESLR"/>
      <userParam name="LabelType" type="xsd:string" value="NA"/>
      <ProteinRef ref="1/sp|P14136|GFAP_HUMAN"/>
      <RetentionTimeList>
        <RetentionTime>
          <cvParam cvRef="MS" accession="MS:1000896" name="normalized retention time" value="72.5"/>
          <cvParam cvRef="MS" accession="MS:1002005" name="iRT retention time normalization standard"/>
        </RetentionTime>
      </RetentionTimeList>
    </Peptide>
    <Peptide id="441295_QLQSLTCDLESLRGTNESLER_3" sequence="QLQSLTCDLESLRGTNESLER">
      <cvParam cvRef="MS" accession="MS:1000041" name="charge state" value="3"/>
      <cvParam cvRef="MS" accession="MS:1000893" name="peptide group label" value="441295_QLQSLTCDLESLRGTNESLER_3"/>
      <userParam name="full_peptide_name" type="xsd:string" value="QLQSLTCDLESLRGTNESLER"/>
      <userParam name="LabelType" type="xsd:string" value="NA"/>
      <ProteinRef ref="1/sp|P14136|GFAP_HUMAN"/>
      <RetentionTimeList>
        <RetentionTime>
          <cvParam cvRef="MS" accession="MS:1000896" name="normalized retention time" value="81.7"/>
          <cvParam cvRef="MS" accession="MS:1002005" name="iRT retention time normalization standard"/>
        </RetentionTime>
      </RetentionTimeList>
    </Peptide>
  </CompoundList>
  <TransitionList>
    <Transition id="7254_y8_1_ADHQPLTEASYVNLPTIALCNTDSPLR_3" peptideRef="862_ADHQPLTEASYVNLPTIALCNTDSPLR_3">
      <Precursor>
        <cvParam cvRef="MS" accession="MS:1000827" name="isolation window target m/z" value="980.490433565334" unitCvRef="MS" unitAccession="MS:1000040" unitName="m/z"/>
      </Precursor>
      <Product>
        <cvParam cvRef="MS" accession="MS:1000827" name="isolation window target m/z" value="905.41454191"/>
        <InterpretationList>
          <Interpretation>
            <cvParam cvRef="MS" accession="MS:1001240" name="non-identified ion"/>
          </Interpretation>
        </InterpretationList>
      </Product>
      <cvParam cvRef="MS" accession="MS:1001226" name="product ion intensity" value="3484.1"/>
      <cvParam cvRef="MS" accession="MS:1002007" name="target SRM transition"/>
      <userParam name="annotation" type="xsd:string" value="y8/0.001"/>
    </Transition>
    <Transition id="7256_y9_1_ADHQPLTEASYVNLPTIALCNTDSPLR_3" peptideRef="862_ADHQPLTEASYVNLPTIALCNTDSPLR_3">
      <Precursor>
        <cvParam cvRef="MS" accession="MS:1000827" name="isolation window target m/z" value="980.490433565334" unitCvRef="MS" unitAccession="MS:1000040" unitName="m/z"/>
      </Precursor>
      <Product>
        <cvParam cvRef="MS" accession="MS:1000827" name="isolation window target m/z" value="1018.498605892"/>
        <InterpretationList>
          <Interpretation>
            <cvParam cvRef="MS" accession="MS:1001240" name="non-identified ion"/>
          </Interpretation>
        </InterpretationList>
      </Product>
      <cvParam cvRef="MS" accession="MS:1001226" name="product ion intensity" value="3391.4"/>
      <cvParam cvRef="MS" accession="MS:1002007" name="target SRM transition"/>
      <userParam name="annotation" type="xsd:string" value="y9/0.004"/>
    </Transition>
    <Transition id="7258_y10_1_ADHQPLTEASYVNLPTIALCNTDSPLR_3" peptideRef="862_ADHQPLTEASYVNLPTIALCNTDSPLR_3">
      <Precursor>
        <cvParam cvRef="MS" accession="MS:1000827" name="isolation window target m/z" value="980.490433565334" unitCvRef="MS" unitAccession="MS:1000040" unitName="m/z"/>
      </Precursor>
      <Product>
        <cvParam cvRef="MS" accession="MS:1000827" name="isolation window target m/z" value="1089.535719682"/>
        <InterpretationList>
          <Interpretation>
            <cvParam cvRef="MS" accession="MS:1001240" name="non-identified ion"/>
          </Interpretation>
        </InterpretationList>
      </Product>
      <cvParam cvRef="MS" accession="MS:1001226" name="product ion intensity" value="3285.7"/>
      <cvParam cvRef="MS" accession="MS:1002007" name="target SRM transition"/>
      <userParam name="annotation" type="xsd:string" value="y10/0.012"/>
    </Transition>
    <Transition id="7248_y4_1_ADHQPLTEASYVNLPTIALCNTDSPLR_3" peptideRef="862_ADHQPLTEASYVNLPTIALCNTDSPLR_3">
      <Precursor>
        <cvParam cvRef="MS" accession="MS:1000827" name="isolation window target m/z" value="980.490433565334" unitCvRef="MS" unitAccession="MS:1000040" unitName="m/z"/>
      </Precursor>
      <Product>
        <cvParam cvRef="MS" accession="MS:1000827" name="isolation window target m/z" value="472.287808474"/>
        <InterpretationList>
          <Interpretation>
            <cvParam cvRef="MS" accession="MS:1001240" name="non-identified ion"/>
          </Interpretation>
        </InterpretationList>
      </Product>
      <cvParam cvRef="MS" accession="MS:1001226" name="product ion intensity" value="2914.4"/>
      <cvParam cvRef="MS" accession="MS:1002007" name="target SRM transition"/>
      <userParam name="annotation" type="xsd:string" value="y4/0.001"/>
    </Transition>
    <Transition id="7247_b4_1_ADHQPLTEASYVNLPTIALCNTDSPLR_3" peptideRef="862_ADHQPLTEASYVNLPTIALCNTDSPLR_3">
      <Precursor>
        <cvParam cvRef="MS" accession="MS:1000827" name="isolation window target m/z" value="980.490433565334" unitCvRef="MS" unitAccession="MS:1000040" unitName="m/z"/>
      </Precursor>
      <Product>
        <cvParam cvRef="MS" accession="MS:1000827" name="isolation window target m/z" value="452.18882271"/>
        <InterpretationList>
          <Interpretation>
            <cvParam cvRef="MS" accession="MS:1001240" name="non-identified ion"/>
          </Interpretation>
        </InterpretationList>
      </Product>
      <cvParam cvRef="MS" accession="MS:1001226" name="product ion intensity" value="2064.8"/>
      <cvParam cvRef="MS" accession="MS:1002007" name="target SRM transition"/>
      <userParam name="annotation" type="xsd:string" value="b4/0.000"/>
    </Transition>
    <Transition id="7251_b14_2_ADHQPLTEASYVNLPTIALCNTDSPLR_3" peptideRef="862_ADHQPLTEASYVNLPTIALCNTDSPLR_3">
      <Precursor>
        <cvParam cvRef="MS" accession="MS:1000827" name="isolation window target m/z" value="980.490433565334" unitCvRef="MS" unitAccession="MS:1000040" unitName="m/z"/>
      </Precursor>
      <Product>
        <cvParam cvRef="MS" accession="MS:1000827" name="isolation window target m/z" value="770.375537352"/>
        <InterpretationList>
          <Interpretation>
            <cvParam cvRef="MS" accession="MS:1001240" name="non-identified ion"/>
          </Interpretation>
        </InterpretationList>
      </Product>
      <cvParam cvRef="MS" accession="MS:1001226" name="product ion intensity" value="1541.5"/>
      <cvParam cvRef="MS" accession="MS:1002007" name="target SRM transition"/>
      <userParam name="annotation" type="xsd:string" value="b14^2/0.003,b22-44^3/-0.013"/>
    </Transition>
    <Transition id="22283_b5_1_AKPAEAPAAAAPK_2" peptideRef="2650_AKPAEAPAAAAPK_2">
      <Precursor>
        <cvParam cvRef="MS" accession="MS:1000827" name="isolation window target m/z" value="596.837862459" unitCvRef="MS" unitAccession="MS:1000040" unitName="m/z"/>
      </Precursor>
      <Product>
        <cvParam cvRef="MS" accession="MS:1000827" name="isolation window target m/z" value="497.271824052"/>
        <InterpretationList>
          <Interpretation>
            <cvParam cvRef="MS" accession="MS:1001240" name="non-identified ion"/>
          </Interpretation>
        </InterpretationList>
      </Product>
      <cvParam cvRef="MS" accession="MS:1001226" name="product ion intensity" value="8919.2"/>
      <cvParam cvRef="MS" accession="MS:1002007" name="target SRM transition"/>
      <userParam name="annotation" type="xsd:string" value="b5/0.002,y11^2/0.002"/>
    </Transition>
    <Transition id="22289_y11_1_AKPAEAPAAAAPK_2" peptideRef="2650_AKPAEAPAAAAPK_2">
      <Precursor>
        <cvParam cvRef="MS" accession="MS:1000827" name="isolation window target m/z" value="596.837862459" unitCvRef="MS" unitAccession="MS:1000040" unitName="m/z"/>
      </Precursor>
      <Product>
        <cvParam cvRef="MS" accession="MS:1000827" name="isolation window target m/z" value="993.536371604"/>
        <InterpretationList>
          <Interpretation>
            <cvParam cvRef="MS" accession="MS:1001240" name="non-identified ion"/>
          </Interpretation>
        </InterpretationList>
      </Product>
      <cvParam cvRef="MS" accession="MS:1001226" name="product ion intensity" value="4863.9"/>
      <cvParam cvRef="MS" accession="MS:1002007" name="target SRM transition"/>
      <userParam name="annotation" type="xsd:string" value="y11/0.003"/>
    </Transition>
    <Transition id="22285_y7_1_AKPAEAPAAAAPK_2" peptideRef="2650_AKPAEAPAAAAPK_2">
      <Precursor>
        <cvParam cvRef="MS" accession="MS:1000827" name="isolation window target m/z" value="596.837862459" unitCvRef="MS" unitAccession="MS:1000040" unitName="m/z"/>
      </Precursor>
      <Product>
        <cvParam cvRef="MS" accession="MS:1000827" name="isolation window target m/z" value="625.366787076"/>
        <InterpretationList>
          <Interpretation>
            <cvParam cvRef="MS" accession="MS:1001240" name="non-identified ion"/>
          </Interpretation>
        </InterpretationList>
      </Product>
      <cvParam cvRef="MS" accession="MS:1001226" name="product ion intensity" value="2513.7"/>
      <cvParam cvRef="MS" accession="MS:1002007" name="target SRM transition"/>
      <userParam name="annotation" type="xsd:string" value="y7/0.002"/>
    </Transition>
    <Transition id="22287_y9_1_AKPAEAPAAAAPK_2" peptideRef="2650_AKPAEAPAAAAPK_2">
      <Precursor>
        <cvParam cvRef="MS" accession="MS:1000827" name="isolation window target m/z" value="596.837862459" unitCvRef="MS" unitAccession="MS:1000040" unitName="m/z"/>
      </Precursor>
      <Product>
        <cvParam cvRef="MS" accession="MS:1000827" name="isolation window target m/z" value="825.44649396"/>
        <InterpretationList>
          <Interpretation>
            <cvParam cvRef="MS" accession="MS:1001240" name="non-identified ion"/>
          </Interpretation>
        </InterpretationList>
      </Product>
      <cvParam cvRef="MS" accession="MS:1001226" name="product ion intensity" value="1851"/>
      <cvParam cvRef="MS" accession="MS:1002007" name="target SRM transition"/>
      <userParam name="annotation" type="xsd:string" value="y9/0.003"/>
    </Transition>
    <Transition id="22288_y10_1_AKPAEAPAAAAPK_2" peptideRef="2650_AKPAEAPAAAAPK_2">
      <Precursor>
        <cvParam cvRef="MS" accession="MS:1000827" name="isolation window target m/z" value="596.837862459" unitCvRef="MS" unitAccession="MS:1000040" unitName="m/z"/>
      </Precursor>
      <Product>
        <cvParam cvRef="MS" accession="MS:1000827" name="isolation window target m/z" value="896.48360775"/>
        <InterpretationList>
          <Interpretation>
            <cvParam cvRef="MS" accession="MS:1001240" name="non-identified ion"/>
          </Interpretation>
        </InterpretationList>
      </Product>
      <cvParam cvRef="MS" accession="MS:1001226" name="product ion intensity" value="1451.9"/>
      <cvParam cvRef="MS" accession="MS:1002007" name="target SRM transition"/>
      <userParam name="annotation" type="xsd:string" value="y10/0.003"/>
    </Transition>
    <Transition id="22286_y8_1_AKPAEAPAAAAPK_2" peptideRef="2650_AKPAEAPAAAAPK_2">
      <Precursor>
        <cvParam cvRef="MS" accession="MS:1000827" name="isolation window target m/z" value="596.837862459" unitCvRef="MS" unitAccession="MS:1000040" unitName="m/z"/>
      </Precursor>
      <Product>
        <cvParam cvRef="MS" accession="MS:1000827" name="isolation window target m/z" value="696.403900866"/>
        <InterpretationList>
          <Interpretation>
            <cvParam cvRef="MS" accession="MS:1001240" name="non-identified ion"/>
          </Interpretation>
        </InterpretationList>
      </Product>
      <cvParam cvRef="MS" accession="MS:1001226" name="product ion intensity" value="1213.6"/>
      <cvParam cvRef="MS" accession="MS:1002007" name="target SRM transition"/>
      <userParam name="annotation" type="xsd:string" value="y8/0.003"/>
    </Transition>
    <Transition id="210051_y5_1_IGAEVYHNLK_2" peptideRef="25233_IGAEVYHNLK_2">
      <Precursor>
        <cvParam cvRef="MS" accession="MS:1000827" name="isolation window target m/z" value="572.311480532" unitCvRef="MS" unitAccession="MS:1000040" unitName="m/z"/>
      </Precursor>
      <Product>
        <cvParam cvRef="MS" accession="MS:1000827" name="isolation window target m/z" value="674.362036054"/>
        <InterpretationList>
          <Interpretation>
            <cvParam cvRef="MS" accession="MS:1001240" name="non-identified ion"/>
          </Interpretation>
        </InterpretationList>
      </Product>
      <cvParam cvRef="MS" accession="MS:1001226" name="product ion intensity" value="6222.3"/>
      <cvParam cvRef="MS" accession="MS:1002007" name="target SRM transition"/>
      <userParam name="annotation" type="xsd:string" value="y5/0.006"/>
    </Transition>
    <Transition id="210050_y9_2_IGAEVYHNLK_2" peptideRef="25233_IGAEVYHNLK_2">
      <Precursor>
        <cvParam cvRef="MS" accession="MS:1000827" name="isolation window target m/z" value="572.311480532" unitCvRef="MS" unitAccession="MS:1000040" unitName="m/z"/>
      </Precursor>
      <Product>
        <cvParam cvRef="MS" accession="MS:1000827" name="isolation window target m/z" value="515.769448541"/>
        <InterpretationList>
          <Interpretation>
            <cvParam cvRef="MS" accession="MS:1001240" name="non-identified ion"/>
          </Interpretation>
        </InterpretationList>
      </Product>
      <cvParam cvRef="MS" accession="MS:1001226" name="product ion intensity" value="6213.9"/>
      <cvParam cvRef="MS" accession="MS:1002007" name="target SRM transition"/>
      <userParam name="annotation" type="xsd:string" value="y9^2/0.005"/>
    </Transition>
    <Transition id="210057_y9_1_IGAEVYHNLK_2" peptideRef="25233_IGAEVYHNLK_2">
      <Precursor>
        <cvParam cvRef="MS" accession="MS:1000827" name="isolation window target m/z" value="572.311480532" unitCvRef="MS" unitAccession="MS:1000040" unitName="m/z"/>
      </Precursor>
      <Product>
        <cvParam cvRef="MS" accession="MS:1000827" name="isolation window target m/z" value="1030.531620582"/>
        <InterpretationList>
          <Interpretation>
            <cvParam cvRef="MS" accession="MS:1001240" name="non-identified ion"/>
          </Interpretation>
        </InterpretationList>
      </Product>
      <cvParam cvRef="MS" accession="MS:1001226" name="product ion intensity" value="5740.5"/>
      <cvParam cvRef="MS" accession="MS:1002007" name="target SRM transition"/>
      <userParam name="annotation" type="xsd:string" value="y9/0.008"/>
    </Transition>
    <Transition id="210053_y6_1_IGAEVYHNLK_2" peptideRef="25233_IGAEVYHNLK_2">
      <Precursor>
        <cvParam cvRef="MS" accession="MS:1000827" name="isolation window target m/z" value="572.311480532" unitCvRef="MS" unitAccession="MS:1000040" unitName="m/z"/>
      </Precursor>
      <Product>
        <cvParam cvRef="MS" accession="MS:1000827" name="isolation window target m/z" value="773.430449972"/>
        <InterpretationList>
          <Interpretation>
            <cvParam cvRef="MS" accession="MS:1001240" name="non-identified ion"/>
          </Interpretation>
        </InterpretationList>
      </Product>
      <cvParam cvRef="MS" accession="MS:1001226" name="product ion intensity" value="4351.3"/>
      <cvParam cvRef="MS" accession="MS:1002007" name="target SRM transition"/>
      <userParam name="annotation" type="xsd:string" value="y6/0.007"/>
    </Transition>
    <Transition id="210054_y7_1_IGAEVYHNLK_2" peptideRef="25233_IGAEVYHNLK_2">
      <Precursor>
        <cvParam cvRef="MS" accession="MS:1000827" name="isolation window target m/z" value="572.311480532" unitCvRef="MS" unitAccession="MS:1000040" unitName="m/z"/>
      </Precursor>
      <Product>
        <cvParam cvRef="MS" accession="MS:1000827" name="isolation window target m/z" value="902.473043066"/>
        <InterpretationList>
          <Interpretation>
            <cvParam cvRef="MS" accession="MS:1001240" name="non-identified ion"/>
          </Interpretation>
        </InterpretationList>
      </Product>
      <cvParam cvRef="MS" accession="MS:1001226" name="product ion intensity" value="3221"/>
      <cvParam cvRef="MS" accession="MS:1002007" name="target SRM transition"/>
      <userParam name="annotation" type="xsd:string" value="y7/0.006"/>
    </Transition>
    <Transition id="210049_y4_1_IGAEVYHNLK_2" peptideRef="25233_IGAEVYHNLK_2">
      <Precursor>
        <cvParam cvRef="MS" accession="MS:1000827" name="isolation window target m/z" value="572.311480532" unitCvRef="MS" unitAccession="MS:1000040" unitName="m/z"/>
      </Precursor>
      <Product>
        <cvParam cvRef="MS" accession="MS:1000827" name="isolation window target m/z" value="511.298707516"/>
        <InterpretationList>
          <Interpretation>
            <cvParam cvRef="MS" accession="MS:1001240" name="non-identified ion"/>
          </Interpretation>
        </InterpretationList>
      </Product>
      <cvParam cvRef="MS" accession="MS:1001226" name="product ion intensity" value="3157.6"/>
      <cvParam cvRef="MS" accession="MS:1002007" name="target SRM transition"/>
      <userParam name="annotation" type="xsd:string" value="y4/0.004"/>
    </Transition>
    <Transition id="228783_y9_1_ISLPLPNFSSLNLR_2" peptideRef="27435_ISLPLPNFSSLNLR_2">
      <Precursor>
        <cvParam cvRef="MS" accession="MS:1000827" name="isolation window target m/z" value="785.951215199" unitCvRef="MS" unitAccession="MS:1000040" unitName="m/z"/>
      </Precursor>
      <Product>
        <cvParam cvRef="MS" accession="MS:1000827" name="isolation window target m/z" value="1047.558169688"/>
        <InterpretationList>
          <Interpretation>
            <cvParam cvRef="MS" accession="MS:1001240" name="non-identified ion"/>
          </Interpretation>
        </InterpretationList>
      </Product>
      <cvParam cvRef="MS" accession="MS:1001226" name="product ion intensity" value="10000"/>
      <cvParam cvRef="MS" accession="MS:1002007" name="target SRM transition"/>
      <userParam name="annotation" type="xsd:string" value="y9/0.001"/>
    </Transition>
    <Transition id="228778_y9_2_ISLPLPNFSSLNLR_2" peptideRef="27435_ISLPLPNFSSLNLR_2">
      <Precursor>
        <cvParam cvRef="MS" accession="MS:1000827" name="isolation window target m/z" value="785.951215199" unitCvRef="MS" unitAccession="MS:1000040" unitName="m/z"/>
      </Precursor>
      <Product>
        <cvParam cvRef="MS" accession="MS:1000827" name="isolation window target m/z" value="524.282723094"/>
        <InterpretationList>
          <Interpretation>
            <cvParam cvRef="MS" accession="MS:1001240" name="non-identified ion"/>
          </Interpretation>
        </InterpretationList>
      </Product>
      <cvParam cvRef="MS" accession="MS:1001226" name="product ion intensity" value="2050.7"/>
      <cvParam cvRef="MS" accession="MS:1002007" name="target SRM transition"/>
      <userParam name="annotation" type="xsd:string" value="y9^2/0.001"/>
    </Transition>
    <Transition id="228781_y7_1_ISLPLPNFSSLNLR_2" peptideRef="27435_ISLPLPNFSSLNLR_2">
      <Precursor>
        <cvParam cvRef="MS" accession="MS:1000827" name="isolation window target m/z" value="785.951215199" unitCvRef="MS" unitAccession="MS:1000040" unitName="m/z"/>
      </Precursor>
      <Product>
        <cvParam cvRef="MS" accession="MS:1000827" name="isolation window target m/z" value="836.462478382"/>
        <InterpretationList>
          <Interpretation>
            <cvParam cvRef="MS" accession="MS:1001240" name="non-identified ion"/>
          </Interpretation>
        </InterpretationList>
      </Product>
      <cvParam cvRef="MS" accession="MS:1001226" name="product ion intensity" value="1418.1"/>
      <cvParam cvRef="MS" accession="MS:1002007" name="target SRM transition"/>
      <userParam name="annotation" type="xsd:string" value="y7/0.001"/>
    </Transition>
    <Transition id="228780_y6_1_ISLPLPNFSSLNLR_2" peptideRef="27435_ISLPLPNFSSLNLR_2">
      <Precursor>
        <cvParam cvRef="MS" accession="MS:1000827" name="isolation window target m/z" value="785.951215199" unitCvRef="MS" unitAccession="MS:1000040" unitName="m/z"/>
      </Precursor>
      <Product>
        <cvParam cvRef="MS" accession="MS:1000827" name="isolation window target m/z" value="689.394064464"/>
        <InterpretationList>
          <Interpretation>
            <cvParam cvRef="MS" accession="MS:1001240" name="non-identified ion"/>
          </Interpretation>
        </InterpretationList>
      </Product>
      <cvParam cvRef="MS" accession="MS:1001226" name="product ion intensity" value="1284.6"/>
      <cvParam cvRef="MS" accession="MS:1002007" name="target SRM transition"/>
      <userParam name="annotation" type="xsd:string" value="y6/0.001"/>
    </Transition>
    <Transition id="228782_y8_1_ISLPLPNFSSLNLR_2" peptideRef="27435_ISLPLPNFSSLNLR_2">
      <Precursor>
        <cvParam cvRef="MS" accession="MS:1000827" name="isolation window target m/z" value="785.951215199" unitCvRef="MS" unitAccession="MS:1000040" unitName="m/z"/>
      </Precursor>
      <Product>
        <cvParam cvRef="MS" accession="MS:1000827" name="isolation window target m/z" value="950.505405834"/>
        <InterpretationList>
          <Interpretation>
            <cvParam cvRef="MS" accession="MS:1001240" name="non-identified ion"/>
          </Interpretation>
        </InterpretationList>
      </Product>
      <cvParam cvRef="MS" accession="MS:1001226" name="product ion intensity" value="935.5"/>
      <cvParam cvRef="MS" accession="MS:1002007" name="target SRM transition"/>
      <userParam name="annotation" type="xsd:string" value="y8/0.002"/>
    </Transition>
    <Transition id="228784_y10_1_ISLPLPNFSSLNLR_2" peptideRef="27435_ISLPLPNFSSLNLR_2">
      <Precursor>
        <cvParam cvRef="MS" accession="MS:1000827" name="isolation window target m/z" value="785.951215199" unitCvRef="MS" unitAccession="MS:1000040" unitName="m/z"/>
      </Precursor>
      <Product>
        <cvParam cvRef="MS" accession="MS:1000827" name="isolation window target m/z" value="1160.64223367"/>
        <InterpretationList>
          <Interpretation>
            <cvParam cvRef="MS" accession="MS:1001240" name="non-identified ion"/>
          </Interpretation>
        </InterpretationList>
      </Product>
      <cvParam cvRef="MS" accession="MS:1001226" name="product ion intensity" value="842.7"/>
      <cvParam cvRef="MS" accession="MS:1002007" name="target SRM transition"/>
      <userParam name="annotation" type="xsd:string" value="y10/0.001"/>
    </Transition>
    <Transition id="291495_y8_1_LLQDSVDFSLADAINTEFK_3" peptideRef="34434_LLQDSVDFSLADAINTEFK_3">
      <Precursor>
        <cvParam cvRef="MS" accession="MS:1000827" name="isolation window target m/z" value="709.359914972" unitCvRef="MS" unitAccession="MS:1000040" unitName="m/z"/>
      </Precursor>
      <Product>
        <cvParam cvRef="MS" accession="MS:1000827" name="isolation window target m/z" value="937.462537948"/>
        <InterpretationList>
          <Interpretation>
            <cvParam cvRef="MS" accession="MS:1001240" name="non-identified ion"/>
          </Interpretation>
        </InterpretationList>
      </Product>
      <cvParam cvRef="MS" accession="MS:1001226" name="product ion intensity" value="7243.4"/>
      <cvParam cvRef="MS" accession="MS:1002007" name="target SRM transition"/>
      <userParam name="annotation" type="xsd:string" value="y8/0.001"/>
    </Transition>
    <Transition id="291497_y9_1_LLQDSVDFSLADAINTEFK_3" peptideRef="34434_LLQDSVDFSLADAINTEFK_3">
      <Precursor>
        <cvParam cvRef="MS" accession="MS:1000827" name="isolation window target m/z" value="709.359914972" unitCvRef="MS" unitAccession="MS:1000040" unitName="m/z"/>
      </Precursor>
      <Product>
        <cvParam cvRef="MS" accession="MS:1000827" name="isolation window target m/z" value="1008.499651738"/>
        <InterpretationList>
          <Interpretation>
            <cvParam cvRef="MS" accession="MS:1001240" name="non-identified ion"/>
          </Interpretation>
        </InterpretationList>
      </Product>
      <cvParam cvRef="MS" accession="MS:1001226" name="product ion intensity" value="6022"/>
      <cvParam cvRef="MS" accession="MS:1002007" name="target SRM transition"/>
      <userParam name="annotation" type="xsd:string" value="y9/0.001"/>
    </Transition>
    <Transition id="291490_y5_1_LLQDSVDFSLADAINTEFK_3" peptideRef="34434_LLQDSVDFSLADAINTEFK_3">
      <Precursor>
        <cvParam cvRef="MS" accession="MS:1000827" name="isolation window target m/z" value="709.359914972" unitCvRef="MS" unitAccession="MS:1000040" unitName="m/z"/>
      </Precursor>
      <Product>
        <cvParam cvRef="MS" accession="MS:1000827" name="isolation window target m/z" value="638.314417146"/>
        <InterpretationList>
          <Interpretation>
            <cvParam cvRef="MS" accession="MS:1001240" name="non-identified ion"/>
          </Interpretation>
        </InterpretationList>
      </Product>
      <cvParam cvRef="MS" accession="MS:1001226" name="product ion intensity" value="5145"/>
      <cvParam cvRef="MS" accession="MS:1002007" name="target SRM transition"/>
      <userParam name="annotation" type="xsd:string" value="y5/-0.002"/>
    </Transition>
    <Transition id="291492_y6_1_LLQDSVDFSLADAINTEFK_3" peptideRef="34434_LLQDSVDFSLADAINTEFK_3">
      <Precursor>
        <cvParam cvRef="MS" accession="MS:1000827" name="isolation window target m/z" value="709.359914972" unitCvRef="MS" unitAccession="MS:1000040" unitName="m/z"/>
      </Precursor>
      <Product>
        <cvParam cvRef="MS" accession="MS:1000827" name="isolation window target m/z" value="751.398481128"/>
        <InterpretationList>
          <Interpretation>
            <cvParam cvRef="MS" accession="MS:1001240" name="non-identified ion"/>
          </Interpretation>
        </InterpretationList>
      </Product>
      <cvParam cvRef="MS" accession="MS:1001226" name="product ion intensity" value="4361.9"/>
      <cvParam cvRef="MS" accession="MS:1002007" name="target SRM transition"/>
      <userParam name="annotation" type="xsd:string" value="y6/0.000"/>
    </Transition>
    <Transition id="291494_y7_1_LLQDSVDFSLADAINTEFK_3" peptideRef="34434_LLQDSVDFSLADAINTEFK_3">
      <Precursor>
        <cvParam cvRef="MS" accession="MS:1000827" name="isolation window target m/z" value="709.359914972" unitCvRef="MS" unitAccession="MS:1000040" unitName="m/z"/>
      </Precursor>
      <Product>
        <cvParam cvRef="MS" accession="MS:1000827" name="isolation window target m/z" value="822.435594918"/>
        <InterpretationList>
          <Interpretation>
            <cvParam cvRef="MS" accession="MS:1001240" name="non-identified ion"/>
          </Interpretation>
        </InterpretationList>
      </Product>
      <cvParam cvRef="MS" accession="MS:1001226" name="product ion intensity" value="3936.2"/>
      <cvParam cvRef="MS" accession="MS:1002007" name="target SRM transition"/>
      <userParam name="annotation" type="xsd:string" value="y7/0.001"/>
    </Transition>
    <Transition id="291493_b7_1_LLQDSVDFSLADAINTEFK_3" peptideRef="34434_LLQDSVDFSLADAINTEFK_3">
      <Precursor>
        <cvParam cvRef="MS" accession="MS:1000827" name="isolation window target m/z" value="709.359914972" unitCvRef="MS" unitAccession="MS:1000040" unitName="m/z"/>
      </Precursor>
      <Product>
        <cvParam cvRef="MS" accession="MS:1000827" name="isolation window target m/z" value="771.388310368"/>
        <InterpretationList>
          <Interpretation>
            <cvParam cvRef="MS" accession="MS:1001240" name="non-identified ion"/>
          </Interpretation>
        </InterpretationList>
      </Product>
      <cvParam cvRef="MS" accession="MS:1001226" name="product ion intensity" value="2944.8"/>
      <cvParam cvRef="MS" accession="MS:1002007" name="target SRM transition"/>
      <userParam name="annotation" type="xsd:string" value="b7/0.000"/>
    </Transition>
    <Transition id="502493_y8_1_VLTPELYAELR_2" peptideRef="59344_VLTPELYAELR_2">
      <Precursor>
        <cvParam cvRef="MS" accession="MS:1000827" name="isolation window target m/z" value="652.366452718" unitCvRef="MS" unitAccession="MS:1000040" unitName="m/z"/>
      </Precursor>
      <Product>
        <cvParam cvRef="MS" accession="MS:1000827" name="isolation window target m/z" value="990.525472562"/>
        <InterpretationList>
          <Interpretation>
            <cvParam cvRef="MS" accession="MS:1001240" name="non-identified ion"/>
          </Interpretation>
        </InterpretationList>
      </Product>
      <cvParam cvRef="MS" accession="MS:1001226" name="product ion intensity" value="10000"/>
      <cvParam cvRef="MS" accession="MS:1002007" name="target SRM transition"/>
      <userParam name="annotation" type="xsd:string" value="y8/0.003"/>
    </Transition>
    <Transition id="502491_y6_1_VLTPELYAELR_2" peptideRef="59344_VLTPELYAELR_2">
      <Precursor>
        <cvParam cvRef="MS" accession="MS:1000827" name="isolation window target m/z" value="652.366452718" unitCvRef="MS" unitAccession="MS:1000040" unitName="m/z"/>
      </Precursor>
      <Product>
        <cvParam cvRef="MS" accession="MS:1000827" name="isolation window target m/z" value="764.430115614"/>
        <InterpretationList>
          <Interpretation>
            <cvParam cvRef="MS" accession="MS:1001240" name="non-identified ion"/>
          </Interpretation>
        </InterpretationList>
      </Product>
      <cvParam cvRef="MS" accession="MS:1001226" name="product ion intensity" value="4073"/>
      <cvParam cvRef="MS" accession="MS:1002007" name="target SRM transition"/>
      <userParam name="annotation" type="xsd:string" value="y6/0.002"/>
    </Transition>
    <Transition id="502488_y8_2_VLTPELYAELR_2" peptideRef="59344_VLTPELYAELR_2">
      <Precursor>
        <cvParam cvRef="MS" accession="MS:1000827" name="isolation window target m/z" value="652.366452718" unitCvRef="MS" unitAccession="MS:1000040" unitName="m/z"/>
      </Precursor>
      <Product>
        <cvParam cvRef="MS" accession="MS:1000827" name="isolation window target m/z" value="495.766374531"/>
        <InterpretationList>
          <Interpretation>
            <cvParam cvRef="MS" accession="MS:1001240" name="non-identified ion"/>
          </Interpretation>
        </InterpretationList>
      </Product>
      <cvParam cvRef="MS" accession="MS:1001226" name="product ion intensity" value="4058.2"/>
      <cvParam cvRef="MS" accession="MS:1002007" name="target SRM transition"/>
      <userParam name="annotation" type="xsd:string" value="y8^2/0.001"/>
    </Transition>
    <Transition id="502494_y9_1_VLTPELYAELR_2" peptideRef="59344_VLTPELYAELR_2">
      <Precursor>
        <cvParam cvRef="MS" accession="MS:1000827" name="isolation window target m/z" value="652.366452718" unitCvRef="MS" unitAccession="MS:1000040" unitName="m/z"/>
      </Precursor>
      <Product>
        <cvParam cvRef="MS" accession="MS:1000827" name="isolation window target m/z" value="1091.573151036"/>
        <InterpretationList>
          <Interpretation>
            <cvParam cvRef="MS" accession="MS:1001240" name="non-identified ion"/>
          </Interpretation>
        </InterpretationList>
      </Product>
      <cvParam cvRef="MS" accession="MS:1001226" name="product ion intensity" value="3554.4"/>
      <cvParam cvRef="MS" accession="MS:1002007" name="target SRM transition"/>
      <userParam name="annotation" type="xsd:string" value="y9/0.003"/>
    </Transition>
    <Transition id="502492_y7_1_VLTPELYAELR_2" peptideRef="59344_VLTPELYAELR_2">
      <Precursor>
        <cvParam cvRef="MS" accession="MS:1000827" name="isolation window target m/z" value="652.366452718" unitCvRef="MS" unitAccession="MS:1000040" unitName="m/z"/>
      </Precursor>
      <Product>
        <cvParam cvRef="MS" accession="MS:1000827" name="isolation window target m/z" value="893.472708708"/>
        <InterpretationList>
          <Interpretation>
            <cvParam cvRef="MS" accession="MS:1001240" name="non-identified ion"/>
          </Interpretation>
        </InterpretationList>
      </Product>
      <cvParam cvRef="MS" accession="MS:1001226" name="product ion intensity" value="2445.7"/>
      <cvParam cvRef="MS" accession="MS:1002007" name="target SRM transition"/>
      <userParam name="annotation" type="xsd:string" value="y7/0.003"/>
    </Transition>
    <Transition id="502487_y4_1_VLTPELYAELR_2" peptideRef="59344_VLTPELYAELR_2">
      <Precursor>
        <cvParam cvRef="MS" accession="MS:1000827" name="isolation window target m/z" value="652.366452718" unitCvRef="MS" unitAccession="MS:1000040" unitName="m/z"/>
      </Precursor>
      <Product>
        <cvParam cvRef="MS" accession="MS:1000827" name="isolation window target m/z" value="488.282723094"/>
        <InterpretationList>
          <Interpretation>
            <cvParam cvRef="MS" accession="MS:1001240" name="non-identified ion"/>
          </Interpretation>
        </InterpretationList>
      </Product>
      <cvParam cvRef="MS" accession="MS:1001226" name="product ion intensity" value="1753"/>
      <cvParam cvRef="MS" accession="MS:1002007" name="target SRM transition"/>
      <userParam name="annotation" type="xsd:string" value="y4/0.001"/>
    </Transition>
    <Transition id="1160289_y7_1_DKPELQFPFLQDEDTVATLLECK_3" peptideRef="138448_DKPELQFPFLQDEDTVATLLECK_3">
      <Precursor>
        <cvParam cvRef="MS" accession="MS:1000827" name="isolation window target m/z" value="893.778921414667" unitCvRef="MS" unitAccession="MS:1000040" unitName="m/z"/>
      </Precursor>
      <Product>
        <cvParam cvRef="MS" accession="MS:1000827" name="isolation window target m/z" value="777.41750201"/>
        <InterpretationList>
          <Interpretation>
            <cvParam cvRef="MS" accession="MS:1001240" name="non-identified ion"/>
          </Interpretation>
        </InterpretationList>
      </Product>
      <cvParam cvRef="MS" accession="MS:1001226" name="product ion intensity" value="3170.4"/>
      <cvParam cvRef="MS" accession="MS:1002007" name="target SRM transition"/>
      <userParam name="annotation" type="xsd:string" value="y7/0.001"/>
    </Transition>
    <Transition id="1160290_b7_1_DKPELQFPFLQDEDTVATLLECK_3" peptideRef="138448_DKPELQFPFLQDEDTVATLLECK_3">
      <Precursor>
        <cvParam cvRef="MS" accession="MS:1000827" name="isolation window target m/z" value="893.778921414667" unitCvRef="MS" unitAccession="MS:1000040" unitName="m/z"/>
      </Precursor>
      <Product>
        <cvParam cvRef="MS" accession="MS:1000827" name="isolation window target m/z" value="858.435594918"/>
        <InterpretationList>
          <Interpretation>
            <cvParam cvRef="MS" accession="MS:1001240" name="non-identified ion"/>
          </Interpretation>
        </InterpretationList>
      </Product>
      <cvParam cvRef="MS" accession="MS:1001226" name="product ion intensity" value="2049.3"/>
      <cvParam cvRef="MS" accession="MS:1002007" name="target SRM transition"/>
      <userParam name="annotation" type="xsd:string" value="b7/0.001"/>
    </Transition>
    <Transition id="1160294_b9_1_DKPELQFPFLQDEDTVATLLECK_3" peptideRef="138448_DKPELQFPFLQDEDTVATLLECK_3">
      <Precursor>
        <cvParam cvRef="MS" accession="MS:1000827" name="isolation window target m/z" value="893.778921414667" unitCvRef="MS" unitAccession="MS:1000040" unitName="m/z"/>
      </Precursor>
      <Product>
        <cvParam cvRef="MS" accession="MS:1000827" name="isolation window target m/z" value="1102.55677269"/>
        <InterpretationList>
          <Interpretation>
            <cvParam cvRef="MS" accession="MS:1001240" name="non-identified ion"/>
          </Interpretation>
        </InterpretationList>
      </Product>
      <cvParam cvRef="MS" accession="MS:1001226" name="product ion intensity" value="1773.7"/>
      <cvParam cvRef="MS" accession="MS:1002007" name="target SRM transition"/>
      <userParam name="annotation" type="xsd:string" value="b9/0.001"/>
    </Transition>
    <Transition id="1160291_y8_1_DKPELQFPFLQDEDTVATLLECK_3" peptideRef="138448_DKPELQFPFLQDEDTVATLLECK_3">
      <Precursor>
        <cvParam cvRef="MS" accession="MS:1000827" name="isolation window target m/z" value="893.778921414667" unitCvRef="MS" unitAccession="MS:1000040" unitName="m/z"/>
      </Precursor>
      <Product>
        <cvParam cvRef="MS" accession="MS:1000827" name="isolation window target m/z" value="876.485915928"/>
        <InterpretationList>
          <Interpretation>
            <cvParam cvRef="MS" accession="MS:1001240" name="non-identified ion"/>
          </Interpretation>
        </InterpretationList>
      </Product>
      <cvParam cvRef="MS" accession="MS:1001226" name="product ion intensity" value="1550.3"/>
      <cvParam cvRef="MS" accession="MS:1002007" name="target SRM transition"/>
      <userParam name="annotation" type="xsd:string" value="y8/0.001"/>
    </Transition>
    <Transition id="1160293_y10_1_DKPELQFPFLQDEDTVATLLECK_3" peptideRef="138448_DKPELQFPFLQDEDTVATLLECK_3">
      <Precursor>
        <cvParam cvRef="MS" accession="MS:1000827" name="isolation window target m/z" value="893.778921414667" unitCvRef="MS" unitAccession="MS:1000040" unitName="m/z"/>
      </Precursor>
      <Product>
        <cvParam cvRef="MS" accession="MS:1000827" name="isolation window target m/z" value="1092.560537432"/>
        <InterpretationList>
          <Interpretation>
            <cvParam cvRef="MS" accession="MS:1001240" name="non-identified ion"/>
          </Interpretation>
        </InterpretationList>
      </Product>
      <cvParam cvRef="MS" accession="MS:1001226" name="product ion intensity" value="1425.7"/>
      <cvParam cvRef="MS" accession="MS:1002007" name="target SRM transition"/>
      <userParam name="annotation" type="xsd:string" value="y10/-0.001"/>
    </Transition>
    <Transition id="1160284_y4_1_DKPELQFPFLQDEDTVATLLECK_3" peptideRef="138448_DKPELQFPFLQDEDTVATLLECK_3">
      <Precursor>
        <cvParam cvRef="MS" accession="MS:1000827" name="isolation window target m/z" value="893.778921414667" unitCvRef="MS" unitAccession="MS:1000040" unitName="m/z"/>
      </Precursor>
      <Product>
        <cvParam cvRef="MS" accession="MS:1000827" name="isolation window target m/z" value="492.248645764"/>
        <InterpretationList>
          <Interpretation>
            <cvParam cvRef="MS" accession="MS:1001240" name="non-identified ion"/>
          </Interpretation>
        </InterpretationList>
      </Product>
      <cvParam cvRef="MS" accession="MS:1001226" name="product ion intensity" value="1338.5"/>
      <cvParam cvRef="MS" accession="MS:1002007" name="target SRM transition"/>
      <userParam name="annotation" type="xsd:string" value="y4/0.002"/>
    </Transition>
    <Transition id="1217811_y5_1_FHVEEEGKGKDASGNK_2" peptideRef="144204_FHVEEEGKGKDASGNK_2">
      <Precursor>
        <cvParam cvRef="MS" accession="MS:1000827" name="isolation window target m/z" value="866.418464804" unitCvRef="MS" unitAccession="MS:1000040" unitName="m/z"/>
      </Precursor>
      <Product>
        <cvParam cvRef="MS" accession="MS:1000827" name="isolation window target m/z" value="476.246337586"/>
        <InterpretationList>
          <Interpretation>
            <cvParam cvRef="MS" accession="MS:1001240" name="non-identified ion"/>
          </Interpretation>
        </InterpretationList>
      </Product>
      <cvParam cvRef="MS" accession="MS:1001226" name="product ion intensity" value="482.7"/>
      <cvParam cvRef="MS" accession="MS:1002007" name="target SRM transition"/>
      <userParam name="annotation" type="xsd:string" value="y5/0.002"/>
    </Transition>
    <Transition id="1217819_b15_2_FHVEEEGKGKDASGNK_2" peptideRef="144204_FHVEEEGKGKDASGNK_2">
      <Precursor>
        <cvParam cvRef="MS" accession="MS:1000827" name="isolation window target m/z" value="866.418464804" unitCvRef="MS" unitAccession="MS:1000040" unitName="m/z"/>
      </Precursor>
      <Product>
        <cvParam cvRef="MS" accession="MS:1000827" name="isolation window target m/z" value="793.36570095"/>
        <InterpretationList>
          <Interpretation>
            <cvParam cvRef="MS" accession="MS:1001240" name="non-identified ion"/>
          </Interpretation>
        </InterpretationList>
      </Product>
      <cvParam cvRef="MS" accession="MS:1001226" name="product ion intensity" value="397.4"/>
      <cvParam cvRef="MS" accession="MS:1002007" name="target SRM transition"/>
      <userParam name="annotation" type="xsd:string" value="b15^2/0.012"/>
    </Transition>
    <Transition id="1217813_y6_1_FHVEEEGKGKDASGNK_2" peptideRef="144204_FHVEEEGKGKDASGNK_2">
      <Precursor>
        <cvParam cvRef="MS" accession="MS:1000827" name="isolation window target m/z" value="866.418464804" unitCvRef="MS" unitAccession="MS:1000040" unitName="m/z"/>
      </Precursor>
      <Product>
        <cvParam cvRef="MS" accession="MS:1000827" name="isolation window target m/z" value="591.273280616"/>
        <InterpretationList>
          <Interpretation>
            <cvParam cvRef="MS" accession="MS:1001240" name="non-identified ion"/>
          </Interpretation>
        </InterpretationList>
      </Product>
      <cvParam cvRef="MS" accession="MS:1001226" name="product ion intensity" value="379.1"/>
      <cvParam cvRef="MS" accession="MS:1002007" name="target SRM transition"/>
      <userParam name="annotation" type="xsd:string" value="y6/0.003"/>
    </Transition>
    <Transition id="1217815_y14_2_FHVEEEGKGKDASGNK_2" peptideRef="144204_FHVEEEGKGKDASGNK_2">
      <Precursor>
        <cvParam cvRef="MS" accession="MS:1000827" name="isolation window target m/z" value="866.418464804" unitCvRef="MS" unitAccession="MS:1000040" unitName="m/z"/>
      </Precursor>
      <Product>
        <cvParam cvRef="MS" accession="MS:1000827" name="isolation window target m/z" value="724.354801908"/>
        <InterpretationList>
          <Interpretation>
            <cvParam cvRef="MS" accession="MS:1001240" name="non-identified ion"/>
          </Interpretation>
        </InterpretationList>
      </Product>
      <cvParam cvRef="MS" accession="MS:1001226" name="product ion intensity" value="328.8"/>
      <cvParam cvRef="MS" accession="MS:1002007" name="target SRM transition"/>
      <userParam name="annotation" type="xsd:string" value="y14^2/0.001"/>
    </Transition>
    <Transition id="1217817_y8_1_FHVEEEGKGKDASGNK_2" peptideRef="144204_FHVEEEGKGKDASGNK_2">
      <Precursor>
        <cvParam cvRef="MS" accession="MS:1000827" name="isolation window target m/z" value="866.418464804" unitCvRef="MS" unitAccession="MS:1000040" unitName="m/z"/>
      </Precursor>
      <Product>
        <cvParam cvRef="MS" accession="MS:1000827" name="isolation window target m/z" value="776.389707366"/>
        <InterpretationList>
          <Interpretation>
            <cvParam cvRef="MS" accession="MS:1001240" name="non-identified ion"/>
          </Interpretation>
        </InterpretationList>
      </Product>
      <cvParam cvRef="MS" accession="MS:1001226" name="product ion intensity" value="296.6"/>
      <cvParam cvRef="MS" accession="MS:1002007" name="target SRM transition"/>
      <userParam name="annotation" type="xsd:string" value="y8/0.000"/>
    </Transition>
    <Transition id="1217818_y15_2_FHVEEEGKGKDASGNK_2" peptideRef="144204_FHVEEEGKGKDASGNK_2">
      <Precursor>
        <cvParam cvRef="MS" accession="MS:1000827" name="isolation window target m/z" value="866.418464804" unitCvRef="MS" unitAccession="MS:1000040" unitName="m/z"/>
      </Precursor>
      <Product>
        <cvParam cvRef="MS" accession="MS:1000827" name="isolation window target m/z" value="792.884257845"/>
        <InterpretationList>
          <Interpretation>
            <cvParam cvRef="MS" accession="MS:1001240" name="non-identified ion"/>
          </Interpretation>
        </InterpretationList>
      </Product>
      <cvParam cvRef="MS" accession="MS:1001226" name="product ion intensity" value="272"/>
      <cvParam cvRef="MS" accession="MS:1002007" name="target SRM transition"/>
      <userParam name="annotation" type="xsd:string" value="y15^2/-0.001"/>
    </Transition>
    <Transition id="3647155_y8_1_ALAAELNQLR_2" peptideRef="400670_ALAAELNQLR_2">
      <Precursor>
        <cvParam cvRef="MS" accession="MS:1000827" name="isolation window target m/z" value="549.816930053" unitCvRef="MS" unitAccession="MS:1000040" unitName="m/z"/>
      </Precursor>
      <Product>
        <cvParam cvRef="MS" accession="MS:1000827" name="isolation window target m/z" value="914.505405834"/>
        <InterpretationList>
          <Interpretation>
            <cvParam cvRef="MS" accession="MS:1001240" name="non-identified ion"/>
          </Interpretation>
        </InterpretationList>
      </Product>
      <cvParam cvRef="MS" accession="MS:1001226" name="product ion intensity" value="7380.2"/>
      <cvParam cvRef="MS" accession="MS:1002007" name="target SRM transition"/>
      <userParam name="annotation" type="xsd:string" value="y8/0.003"/>
    </Transition>
    <Transition id="3647154_y7_1_ALAAELNQLR_2" peptideRef="400670_ALAAELNQLR_2">
      <Precursor>
        <cvParam cvRef="MS" accession="MS:1000827" name="isolation window target m/z" value="549.816930053" unitCvRef="MS" unitAccession="MS:1000040" unitName="m/z"/>
      </Precursor>
      <Product>
        <cvParam cvRef="MS" accession="MS:1000827" name="isolation window target m/z" value="843.468292044"/>
        <InterpretationList>
          <Interpretation>
            <cvParam cvRef="MS" accession="MS:1001240" name="non-identified ion"/>
          </Interpretation>
        </InterpretationList>
      </Product>
      <cvParam cvRef="MS" accession="MS:1001226" name="product ion intensity" value="4988.7"/>
      <cvParam cvRef="MS" accession="MS:1002007" name="target SRM transition"/>
      <userParam name="annotation" type="xsd:string" value="y7/0.002"/>
    </Transition>
    <Transition id="3647153_y6_1_ALAAELNQLR_2" peptideRef="400670_ALAAELNQLR_2">
      <Precursor>
        <cvParam cvRef="MS" accession="MS:1000827" name="isolation window target m/z" value="549.816930053" unitCvRef="MS" unitAccession="MS:1000040" unitName="m/z"/>
      </Precursor>
      <Product>
        <cvParam cvRef="MS" accession="MS:1000827" name="isolation window target m/z" value="772.431178254"/>
        <InterpretationList>
          <Interpretation>
            <cvParam cvRef="MS" accession="MS:1001240" name="non-identified ion"/>
          </Interpretation>
        </InterpretationList>
      </Product>
      <cvParam cvRef="MS" accession="MS:1001226" name="product ion intensity" value="4151"/>
      <cvParam cvRef="MS" accession="MS:1002007" name="target SRM transition"/>
      <userParam name="annotation" type="xsd:string" value="y6/0.003"/>
    </Transition>
    <Transition id="3647152_y5_1_ALAAELNQLR_2" peptideRef="400670_ALAAELNQLR_2">
      <Precursor>
        <cvParam cvRef="MS" accession="MS:1000827" name="isolation window target m/z" value="549.816930053" unitCvRef="MS" unitAccession="MS:1000040" unitName="m/z"/>
      </Precursor>
      <Product>
        <cvParam cvRef="MS" accession="MS:1000827" name="isolation window target m/z" value="643.38858516"/>
        <InterpretationList>
          <Interpretation>
            <cvParam cvRef="MS" accession="MS:1001240" name="non-identified ion"/>
          </Interpretation>
        </InterpretationList>
      </Product>
      <cvParam cvRef="MS" accession="MS:1001226" name="product ion intensity" value="3708.1"/>
      <cvParam cvRef="MS" accession="MS:1002007" name="target SRM transition"/>
      <userParam name="annotation" type="xsd:string" value="y5/0.003"/>
    </Transition>
    <Transition id="3647151_y4_1_ALAAELNQLR_2" peptideRef="400670_ALAAELNQLR_2">
      <Precursor>
        <cvParam cvRef="MS" accession="MS:1000827" name="isolation window target m/z" value="549.816930053" unitCvRef="MS" unitAccession="MS:1000040" unitName="m/z"/>
      </Precursor>
      <Product>
        <cvParam cvRef="MS" accession="MS:1000827" name="isolation window target m/z" value="530.304521178"/>
        <InterpretationList>
          <Interpretation>
            <cvParam cvRef="MS" accession="MS:1001240" name="non-identified ion"/>
          </Interpretation>
        </InterpretationList>
      </Product>
      <cvParam cvRef="MS" accession="MS:1001226" name="product ion intensity" value="2655.8"/>
      <cvParam cvRef="MS" accession="MS:1002007" name="target SRM transition"/>
      <userParam name="annotation" type="xsd:string" value="y4/0.002"/>
    </Transition>
    <Transition id="3647147_y3_1_ALAAELNQLR_2" peptideRef="400670_ALAAELNQLR_2">
      <Precursor>
        <cvParam cvRef="MS" accession="MS:1000827" name="isolation window target m/z" value="549.816930053" unitCvRef="MS" unitAccession="MS:1000040" unitName="m/z"/>
      </Precursor>
      <Product>
        <cvParam cvRef="MS" accession="MS:1000827" name="isolation window target m/z" value="416.261593726"/>
        <InterpretationList>
          <Interpretation>
            <cvParam cvRef="MS" accession="MS:1001240" name="non-identified ion"/>
          </Interpretation>
        </InterpretationList>
      </Product>
      <cvParam cvRef="MS" accession="MS:1001226" name="product ion intensity" value="566.2"/>
      <cvParam cvRef="MS" accession="MS:1002007" name="target SRM transition"/>
      <userParam name="annotation" type="xsd:string" value="y3/0.001"/>
    </Transition>
    <Transition id="3659691_y6_1_EAASYQEALAR_2" peptideRef="402230_EAASYQEALAR_2">
      <Precursor>
        <cvParam cvRef="MS" accession="MS:1000827" name="isolation window target m/z" value="604.798934261" unitCvRef="MS" unitAccession="MS:1000040" unitName="m/z"/>
      </Precursor>
      <Product>
        <cvParam cvRef="MS" accession="MS:1000827" name="isolation window target m/z" value="687.3784144"/>
        <InterpretationList>
          <Interpretation>
            <cvParam cvRef="MS" accession="MS:1001240" name="non-identified ion"/>
          </Interpretation>
        </InterpretationList>
      </Product>
      <cvParam cvRef="MS" accession="MS:1001226" name="product ion intensity" value="10000"/>
      <cvParam cvRef="MS" accession="MS:1002007" name="target SRM transition"/>
      <userParam name="annotation" type="xsd:string" value="y6/0.002"/>
    </Transition>
    <Transition id="3659690_y5_1_EAASYQEALAR_2" peptideRef="402230_EAASYQEALAR_2">
      <Precursor>
        <cvParam cvRef="MS" accession="MS:1000827" name="isolation window target m/z" value="604.798934261" unitCvRef="MS" unitAccession="MS:1000040" unitName="m/z"/>
      </Precursor>
      <Product>
        <cvParam cvRef="MS" accession="MS:1000827" name="isolation window target m/z" value="559.319836884"/>
        <InterpretationList>
          <Interpretation>
            <cvParam cvRef="MS" accession="MS:1001240" name="non-identified ion"/>
          </Interpretation>
        </InterpretationList>
      </Product>
      <cvParam cvRef="MS" accession="MS:1001226" name="product ion intensity" value="7035.9"/>
      <cvParam cvRef="MS" accession="MS:1002007" name="target SRM transition"/>
      <userParam name="annotation" type="xsd:string" value="y5/0.002"/>
    </Transition>
    <Transition id="3659693_y8_1_EAASYQEALAR_2" peptideRef="402230_EAASYQEALAR_2">
      <Precursor>
        <cvParam cvRef="MS" accession="MS:1000827" name="isolation window target m/z" value="604.798934261" unitCvRef="MS" unitAccession="MS:1000040" unitName="m/z"/>
      </Precursor>
      <Product>
        <cvParam cvRef="MS" accession="MS:1000827" name="isolation window target m/z" value="937.473771348"/>
        <InterpretationList>
          <Interpretation>
            <cvParam cvRef="MS" accession="MS:1001240" name="non-identified ion"/>
          </Interpretation>
        </InterpretationList>
      </Product>
      <cvParam cvRef="MS" accession="MS:1001226" name="product ion intensity" value="6793.7"/>
      <cvParam cvRef="MS" accession="MS:1002007" name="target SRM transition"/>
      <userParam name="annotation" type="xsd:string" value="y8/0.003"/>
    </Transition>
    <Transition id="3659692_y7_1_EAASYQEALAR_2" peptideRef="402230_EAASYQEALAR_2">
      <Precursor>
        <cvParam cvRef="MS" accession="MS:1000827" name="isolation window target m/z" value="604.798934261" unitCvRef="MS" unitAccession="MS:1000040" unitName="m/z"/>
      </Precursor>
      <Product>
        <cvParam cvRef="MS" accession="MS:1000827" name="isolation window target m/z" value="850.441742938"/>
        <InterpretationList>
          <Interpretation>
            <cvParam cvRef="MS" accession="MS:1001240" name="non-identified ion"/>
          </Interpretation>
        </InterpretationList>
      </Product>
      <cvParam cvRef="MS" accession="MS:1001226" name="product ion intensity" value="6367.6"/>
      <cvParam cvRef="MS" accession="MS:1002007" name="target SRM transition"/>
      <userParam name="annotation" type="xsd:string" value="y7/0.002"/>
    </Transition>
    <Transition id="3659694_y9_1_EAASYQEALAR_2" peptideRef="402230_EAASYQEALAR_2">
      <Precursor>
        <cvParam cvRef="MS" accession="MS:1000827" name="isolation window target m/z" value="604.798934261" unitCvRef="MS" unitAccession="MS:1000040" unitName="m/z"/>
      </Precursor>
      <Product>
        <cvParam cvRef="MS" accession="MS:1000827" name="isolation window target m/z" value="1008.510885138"/>
        <InterpretationList>
          <Interpretation>
            <cvParam cvRef="MS" accession="MS:1001240" name="non-identified ion"/>
          </Interpretation>
        </InterpretationList>
      </Product>
      <cvParam cvRef="MS" accession="MS:1001226" name="product ion intensity" value="4590"/>
      <cvParam cvRef="MS" accession="MS:1002007" name="target SRM transition"/>
      <userParam name="annotation" type="xsd:string" value="y9/0.003"/>
    </Transition>
    <Transition id="3659689_y4_1_EAASYQEALAR_2" peptideRef="402230_EAASYQEALAR_2">
      <Precursor>
        <cvParam cvRef="MS" accession="MS:1000827" name="isolation window target m/z" value="604.798934261" unitCvRef="MS" unitAccession="MS:1000040" unitName="m/z"/>
      </Precursor>
      <Product>
        <cvParam cvRef="MS" accession="MS:1000827" name="isolation window target m/z" value="430.27724379"/>
        <InterpretationList>
          <Interpretation>
            <cvParam cvRef="MS" accession="MS:1001240" name="non-identified ion"/>
          </Interpretation>
        </InterpretationList>
      </Product>
      <cvParam cvRef="MS" accession="MS:1001226" name="product ion intensity" value="4325.8"/>
      <cvParam cvRef="MS" accession="MS:1002007" name="target SRM transition"/>
      <userParam name="annotation" type="xsd:string" value="y4/0.002"/>
    </Transition>
    <Transition id="3768702_y8_1_FADLTDAAAR_2" peptideRef="415401_FADLTDAAAR_2">
      <Precursor>
        <cvParam cvRef="MS" accession="MS:1000827" name="isolation window target m/z" value="525.764363161" unitCvRef="MS" unitAccession="MS:1000040" unitName="m/z"/>
      </Precursor>
      <Product>
        <cvParam cvRef="MS" accession="MS:1000827" name="isolation window target m/z" value="832.415922114"/>
        <InterpretationList>
          <Interpretation>
            <cvParam cvRef="MS" accession="MS:1001240" name="non-identified ion"/>
          </Interpretation>
        </InterpretationList>
      </Product>
      <cvParam cvRef="MS" accession="MS:1001226" name="product ion intensity" value="4557.9"/>
      <cvParam cvRef="MS" accession="MS:1002007" name="target SRM transition"/>
      <userParam name="annotation" type="xsd:string" value="y8/0.002,b9-44/-0.002"/>
    </Transition>
    <Transition id="3768700_y6_1_FADLTDAAAR_2" peptideRef="415401_FADLTDAAAR_2">
      <Precursor>
        <cvParam cvRef="MS" accession="MS:1000827" name="isolation window target m/z" value="525.764363161" unitCvRef="MS" unitAccession="MS:1000040" unitName="m/z"/>
      </Precursor>
      <Product>
        <cvParam cvRef="MS" accession="MS:1000827" name="isolation window target m/z" value="604.304915102"/>
        <InterpretationList>
          <Interpretation>
            <cvParam cvRef="MS" accession="MS:1001240" name="non-identified ion"/>
          </Interpretation>
        </InterpretationList>
      </Product>
      <cvParam cvRef="MS" accession="MS:1001226" name="product ion intensity" value="3810.9"/>
      <cvParam cvRef="MS" accession="MS:1002007" name="target SRM transition"/>
      <userParam name="annotation" type="xsd:string" value="y6/0.002"/>
    </Transition>
    <Transition id="3768698_y5_1_FADLTDAAAR_2" peptideRef="415401_FADLTDAAAR_2">
      <Precursor>
        <cvParam cvRef="MS" accession="MS:1000827" name="isolation window target m/z" value="525.764363161" unitCvRef="MS" unitAccession="MS:1000040" unitName="m/z"/>
      </Precursor>
      <Product>
        <cvParam cvRef="MS" accession="MS:1000827" name="isolation window target m/z" value="503.257236628"/>
        <InterpretationList>
          <Interpretation>
            <cvParam cvRef="MS" accession="MS:1001240" name="non-identified ion"/>
          </Interpretation>
        </InterpretationList>
      </Product>
      <cvParam cvRef="MS" accession="MS:1001226" name="product ion intensity" value="1703.1"/>
      <cvParam cvRef="MS" accession="MS:1002007" name="target SRM transition"/>
      <userParam name="annotation" type="xsd:string" value="y5/0.001"/>
    </Transition>
    <Transition id="3768701_y7_1_FADLTDAAAR_2" peptideRef="415401_FADLTDAAAR_2">
      <Precursor>
        <cvParam cvRef="MS" accession="MS:1000827" name="isolation window target m/z" value="525.764363161" unitCvRef="MS" unitAccession="MS:1000040" unitName="m/z"/>
      </Precursor>
      <Product>
        <cvParam cvRef="MS" accession="MS:1000827" name="isolation window target m/z" value="717.388979084"/>
        <InterpretationList>
          <Interpretation>
            <cvParam cvRef="MS" accession="MS:1001240" name="non-identified ion"/>
          </Interpretation>
        </InterpretationList>
      </Product>
      <cvParam cvRef="MS" accession="MS:1001226" name="product ion intensity" value="1672.2"/>
      <cvParam cvRef="MS" accession="MS:1002007" name="target SRM transition"/>
      <userParam name="annotation" type="xsd:string" value="y7/0.002"/>
    </Transition>
    <Transition id="3768703_y9_1_FADLTDAAAR_2" peptideRef="415401_FADLTDAAAR_2">
      <Precursor>
        <cvParam cvRef="MS" accession="MS:1000827" name="isolation window target m/z" value="525.764363161" unitCvRef="MS" unitAccession="MS:1000040" unitName="m/z"/>
      </Precursor>
      <Product>
        <cvParam cvRef="MS" accession="MS:1000827" name="isolation window target m/z" value="903.453035904"/>
        <InterpretationList>
          <Interpretation>
            <cvParam cvRef="MS" accession="MS:1001240" name="non-identified ion"/>
          </Interpretation>
        </InterpretationList>
      </Product>
      <cvParam cvRef="MS" accession="MS:1001226" name="product ion intensity" value="1415.8"/>
      <cvParam cvRef="MS" accession="MS:1002007" name="target SRM transition"/>
      <userParam name="annotation" type="xsd:string" value="y9/0.003"/>
    </Transition>
    <Transition id="3768697_b4_1_FADLTDAAAR_2" peptideRef="415401_FADLTDAAAR_2">
      <Precursor>
        <cvParam cvRef="MS" accession="MS:1000827" name="isolation window target m/z" value="525.764363161" unitCvRef="MS" unitAccession="MS:1000040" unitName="m/z"/>
      </Precursor>
      <Product>
        <cvParam cvRef="MS" accession="MS:1000827" name="isolation window target m/z" value="447.22381122"/>
        <InterpretationList>
          <Interpretation>
            <cvParam cvRef="MS" accession="MS:1001240" name="non-identified ion"/>
          </Interpretation>
        </InterpretationList>
      </Product>
      <cvParam cvRef="MS" accession="MS:1001226" name="product ion intensity" value="126.9"/>
      <cvParam cvRef="MS" accession="MS:1002007" name="target SRM transition"/>
      <userParam name="annotation" type="xsd:string" value="b4/0.002"/>
    </Transition>
    <Transition id="3773996_b7_1_HLQEYQDLLNVK_2" peptideRef="415945_HLQEYQDLLNVK_2">
      <Precursor>
        <cvParam cvRef="MS" accession="MS:1000827" name="isolation window target m/z" value="750.396272796" unitCvRef="MS" unitAccession="MS:1000040" unitName="m/z"/>
      </Precursor>
      <Product>
        <cvParam cvRef="MS" accession="MS:1000827" name="isolation window target m/z" value="914.40027205"/>
        <InterpretationList>
          <Interpretation>
            <cvParam cvRef="MS" accession="MS:1001240" name="non-identified ion"/>
          </Interpretation>
        </InterpretationList>
      </Product>
      <cvParam cvRef="MS" accession="MS:1001226" name="product ion intensity" value="1801.9"/>
      <cvParam cvRef="MS" accession="MS:1002007" name="target SRM transition"/>
      <userParam name="annotation" type="xsd:string" value="b7/0.003"/>
    </Transition>
    <Transition id="3773998_b8_1_HLQEYQDLLNVK_2" peptideRef="415945_HLQEYQDLLNVK_2">
      <Precursor>
        <cvParam cvRef="MS" accession="MS:1000827" name="isolation window target m/z" value="750.396272796" unitCvRef="MS" unitAccession="MS:1000040" unitName="m/z"/>
      </Precursor>
      <Product>
        <cvParam cvRef="MS" accession="MS:1000827" name="isolation window target m/z" value="1027.484336032"/>
        <InterpretationList>
          <Interpretation>
            <cvParam cvRef="MS" accession="MS:1001240" name="non-identified ion"/>
          </Interpretation>
        </InterpretationList>
      </Product>
      <cvParam cvRef="MS" accession="MS:1001226" name="product ion intensity" value="1344.4"/>
      <cvParam cvRef="MS" accession="MS:1002007" name="target SRM transition"/>
      <userParam name="annotation" type="xsd:string" value="b8/0.005"/>
    </Transition>
    <Transition id="3773999_y9_1_HLQEYQDLLNVK_2" peptideRef="415945_HLQEYQDLLNVK_2">
      <Precursor>
        <cvParam cvRef="MS" accession="MS:1000827" name="isolation window target m/z" value="750.396272796" unitCvRef="MS" unitAccession="MS:1000040" unitName="m/z"/>
      </Precursor>
      <Product>
        <cvParam cvRef="MS" accession="MS:1000827" name="isolation window target m/z" value="1121.58371572"/>
        <InterpretationList>
          <Interpretation>
            <cvParam cvRef="MS" accession="MS:1001240" name="non-identified ion"/>
          </Interpretation>
        </InterpretationList>
      </Product>
      <cvParam cvRef="MS" accession="MS:1001226" name="product ion intensity" value="1243.1"/>
      <cvParam cvRef="MS" accession="MS:1002007" name="target SRM transition"/>
      <userParam name="annotation" type="xsd:string" value="y9/0.003"/>
    </Transition>
    <Transition id="3773994_y5_1_HLQEYQDLLNVK_2" peptideRef="415945_HLQEYQDLLNVK_2">
      <Precursor>
        <cvParam cvRef="MS" accession="MS:1000827" name="isolation window target m/z" value="750.396272796" unitCvRef="MS" unitAccession="MS:1000040" unitName="m/z"/>
      </Precursor>
      <Product>
        <cvParam cvRef="MS" accession="MS:1000827" name="isolation window target m/z" value="586.392273542"/>
        <InterpretationList>
          <Interpretation>
            <cvParam cvRef="MS" accession="MS:1001240" name="non-identified ion"/>
          </Interpretation>
        </InterpretationList>
      </Product>
      <cvParam cvRef="MS" accession="MS:1001226" name="product ion intensity" value="1041.1"/>
      <cvParam cvRef="MS" accession="MS:1002007" name="target SRM transition"/>
      <userParam name="annotation" type="xsd:string" value="y5/0.003"/>
    </Transition>
    <Transition id="3773997_y8_1_HLQEYQDLLNVK_2" peptideRef="415945_HLQEYQDLLNVK_2">
      <Precursor>
        <cvParam cvRef="MS" accession="MS:1000827" name="isolation window target m/z" value="750.396272796" unitCvRef="MS" unitAccession="MS:1000040" unitName="m/z"/>
      </Precursor>
      <Product>
        <cvParam cvRef="MS" accession="MS:1000827" name="isolation window target m/z" value="992.541122626"/>
        <InterpretationList>
          <Interpretation>
            <cvParam cvRef="MS" accession="MS:1001240" name="non-identified ion"/>
          </Interpretation>
        </InterpretationList>
      </Product>
      <cvParam cvRef="MS" accession="MS:1001226" name="product ion intensity" value="872.4"/>
      <cvParam cvRef="MS" accession="MS:1002007" name="target SRM transition"/>
      <userParam name="annotation" type="xsd:string" value="y8/0.004"/>
    </Transition>
    <Transition id="3774000_b9_1_HLQEYQDLLNVK_2" peptideRef="415945_HLQEYQDLLNVK_2">
      <Precursor>
        <cvParam cvRef="MS" accession="MS:1000827" name="isolation window target m/z" value="750.396272796" unitCvRef="MS" unitAccession="MS:1000040" unitName="m/z"/>
      </Precursor>
      <Product>
        <cvParam cvRef="MS" accession="MS:1000827" name="isolation window target m/z" value="1140.568400014"/>
        <InterpretationList>
          <Interpretation>
            <cvParam cvRef="MS" accession="MS:1001240" name="non-identified ion"/>
          </Interpretation>
        </InterpretationList>
      </Product>
      <cvParam cvRef="MS" accession="MS:1001226" name="product ion intensity" value="858.6"/>
      <cvParam cvRef="MS" accession="MS:1002007" name="target SRM transition"/>
      <userParam name="annotation" type="xsd:string" value="b9/0.004"/>
    </Transition>
    <Transition id="3777739_y7_1_KLLEGEENR_2" peptideRef="416311_KLLEGEENR_2">
      <Precursor>
        <cvParam cvRef="MS" accession="MS:1000827" name="isolation window target m/z" value="544.290745088" unitCvRef="MS" unitAccession="MS:1000040" unitName="m/z"/>
      </Precursor>
      <Product>
        <cvParam cvRef="MS" accession="MS:1000827" name="isolation window target m/z" value="846.39518667"/>
        <InterpretationList>
          <Interpretation>
            <cvParam cvRef="MS" accession="MS:1001240" name="non-identified ion"/>
          </Interpretation>
        </InterpretationList>
      </Product>
      <cvParam cvRef="MS" accession="MS:1001226" name="product ion intensity" value="6865.9"/>
      <cvParam cvRef="MS" accession="MS:1002007" name="target SRM transition"/>
      <userParam name="annotation" type="xsd:string" value="y7/0.003"/>
    </Transition>
    <Transition id="3777737_y6_1_KLLEGEENR_2" peptideRef="416311_KLLEGEENR_2">
      <Precursor>
        <cvParam cvRef="MS" accession="MS:1000827" name="isolation window target m/z" value="544.290745088" unitCvRef="MS" unitAccession="MS:1000040" unitName="m/z"/>
      </Precursor>
      <Product>
        <cvParam cvRef="MS" accession="MS:1000827" name="isolation window target m/z" value="733.311122688"/>
        <InterpretationList>
          <Interpretation>
            <cvParam cvRef="MS" accession="MS:1001240" name="non-identified ion"/>
          </Interpretation>
        </InterpretationList>
      </Product>
      <cvParam cvRef="MS" accession="MS:1001226" name="product ion intensity" value="3636.9"/>
      <cvParam cvRef="MS" accession="MS:1002007" name="target SRM transition"/>
      <userParam name="annotation" type="xsd:string" value="y6/0.002"/>
    </Transition>
    <Transition id="3777736_y5_1_KLLEGEENR_2" peptideRef="416311_KLLEGEENR_2">
      <Precursor>
        <cvParam cvRef="MS" accession="MS:1000827" name="isolation window target m/z" value="544.290745088" unitCvRef="MS" unitAccession="MS:1000040" unitName="m/z"/>
      </Precursor>
      <Product>
        <cvParam cvRef="MS" accession="MS:1000827" name="isolation window target m/z" value="604.268529594"/>
        <InterpretationList>
          <Interpretation>
            <cvParam cvRef="MS" accession="MS:1001240" name="non-identified ion"/>
          </Interpretation>
        </InterpretationList>
      </Product>
      <cvParam cvRef="MS" accession="MS:1001226" name="product ion intensity" value="3207.2"/>
      <cvParam cvRef="MS" accession="MS:1002007" name="target SRM transition"/>
      <userParam name="annotation" type="xsd:string" value="y5/0.002"/>
    </Transition>
    <Transition id="3777740_y8_1_KLLEGEENR_2" peptideRef="416311_KLLEGEENR_2">
      <Precursor>
        <cvParam cvRef="MS" accession="MS:1000827" name="isolation window target m/z" value="544.290745088" unitCvRef="MS" unitAccession="MS:1000040" unitName="m/z"/>
      </Precursor>
      <Product>
        <cvParam cvRef="MS" accession="MS:1000827" name="isolation window target m/z" value="959.479250652"/>
        <InterpretationList>
          <Interpretation>
            <cvParam cvRef="MS" accession="MS:1001240" name="non-identified ion"/>
          </Interpretation>
        </InterpretationList>
      </Product>
      <cvParam cvRef="MS" accession="MS:1001226" name="product ion intensity" value="2910.1"/>
      <cvParam cvRef="MS" accession="MS:1002007" name="target SRM transition"/>
      <userParam name="annotation" type="xsd:string" value="y8/0.003"/>
    </Transition>
    <Transition id="3777732_y3_1_KLLEGEENR_2" peptideRef="416311_KLLEGEENR_2">
      <Precursor>
        <cvParam cvRef="MS" accession="MS:1000827" name="isolation window target m/z" value="544.290745088" unitCvRef="MS" unitAccession="MS:1000040" unitName="m/z"/>
      </Precursor>
      <Product>
        <cvParam cvRef="MS" accession="MS:1000827" name="isolation window target m/z" value="418.204472774"/>
        <InterpretationList>
          <Interpretation>
            <cvParam cvRef="MS" accession="MS:1001240" name="non-identified ion"/>
          </Interpretation>
        </InterpretationList>
      </Product>
      <cvParam cvRef="MS" accession="MS:1001226" name="product ion intensity" value="460.5"/>
      <cvParam cvRef="MS" accession="MS:1002007" name="target SRM transition"/>
      <userParam name="annotation" type="xsd:string" value="y3/0.001"/>
    </Transition>
    <Transition id="3777734_b4_1_KLLEGEENR_2" peptideRef="416311_KLLEGEENR_2">
      <Precursor>
        <cvParam cvRef="MS" accession="MS:1000827" name="isolation window target m/z" value="544.290745088" unitCvRef="MS" unitAccession="MS:1000040" unitName="m/z"/>
      </Precursor>
      <Product>
        <cvParam cvRef="MS" accession="MS:1000827" name="isolation window target m/z" value="484.312960582"/>
        <InterpretationList>
          <Interpretation>
            <cvParam cvRef="MS" accession="MS:1001240" name="non-identified ion"/>
          </Interpretation>
        </InterpretationList>
      </Product>
      <cvParam cvRef="MS" accession="MS:1001226" name="product ion intensity" value="326.3"/>
      <cvParam cvRef="MS" accession="MS:1002007" name="target SRM transition"/>
      <userParam name="annotation" type="xsd:string" value="b4/-0.001"/>
    </Transition>
    <Transition id="3779054_y6_1_LDQLTANSAR_2" peptideRef="416446_LDQLTANSAR_2">
      <Precursor>
        <cvParam cvRef="MS" accession="MS:1000827" name="isolation window target m/z" value="544.788369577" unitCvRef="MS" unitAccession="MS:1000040" unitName="m/z"/>
      </Precursor>
      <Product>
        <cvParam cvRef="MS" accession="MS:1000827" name="isolation window target m/z" value="619.315814144"/>
        <InterpretationList>
          <Interpretation>
            <cvParam cvRef="MS" accession="MS:1001240" name="non-identified ion"/>
          </Interpretation>
        </InterpretationList>
      </Product>
      <cvParam cvRef="MS" accession="MS:1001226" name="product ion intensity" value="10000"/>
      <cvParam cvRef="MS" accession="MS:1002007" name="target SRM transition"/>
      <userParam name="annotation" type="xsd:string" value="y6/0.002"/>
    </Transition>
    <Transition id="3779055_y7_1_LDQLTANSAR_2" peptideRef="416446_LDQLTANSAR_2">
      <Precursor>
        <cvParam cvRef="MS" accession="MS:1000827" name="isolation window target m/z" value="544.788369577" unitCvRef="MS" unitAccession="MS:1000040" unitName="m/z"/>
      </Precursor>
      <Product>
        <cvParam cvRef="MS" accession="MS:1000827" name="isolation window target m/z" value="732.399878126"/>
        <InterpretationList>
          <Interpretation>
            <cvParam cvRef="MS" accession="MS:1001240" name="non-identified ion"/>
          </Interpretation>
        </InterpretationList>
      </Product>
      <cvParam cvRef="MS" accession="MS:1001226" name="product ion intensity" value="5223.1"/>
      <cvParam cvRef="MS" accession="MS:1002007" name="target SRM transition"/>
      <userParam name="annotation" type="xsd:string" value="y7/0.003"/>
    </Transition>
    <Transition id="3779053_y5_1_LDQLTANSAR_2" peptideRef="416446_LDQLTANSAR_2">
      <Precursor>
        <cvParam cvRef="MS" accession="MS:1000827" name="isolation window target m/z" value="544.788369577" unitCvRef="MS" unitAccession="MS:1000040" unitName="m/z"/>
      </Precursor>
      <Product>
        <cvParam cvRef="MS" accession="MS:1000827" name="isolation window target m/z" value="518.26813567"/>
        <InterpretationList>
          <Interpretation>
            <cvParam cvRef="MS" accession="MS:1001240" name="non-identified ion"/>
          </Interpretation>
        </InterpretationList>
      </Product>
      <cvParam cvRef="MS" accession="MS:1001226" name="product ion intensity" value="3947.5"/>
      <cvParam cvRef="MS" accession="MS:1002007" name="target SRM transition"/>
      <userParam name="annotation" type="xsd:string" value="y5/0.001"/>
    </Transition>
    <Transition id="3779057_y8_1_LDQLTANSAR_2" peptideRef="416446_LDQLTANSAR_2">
      <Precursor>
        <cvParam cvRef="MS" accession="MS:1000827" name="isolation window target m/z" value="544.788369577" unitCvRef="MS" unitAccession="MS:1000040" unitName="m/z"/>
      </Precursor>
      <Product>
        <cvParam cvRef="MS" accession="MS:1000827" name="isolation window target m/z" value="860.458455642"/>
        <InterpretationList>
          <Interpretation>
            <cvParam cvRef="MS" accession="MS:1001240" name="non-identified ion"/>
          </Interpretation>
        </InterpretationList>
      </Product>
      <cvParam cvRef="MS" accession="MS:1001226" name="product ion intensity" value="1943.1"/>
      <cvParam cvRef="MS" accession="MS:1002007" name="target SRM transition"/>
      <userParam name="annotation" type="xsd:string" value="y8/0.002"/>
    </Transition>
    <Transition id="3779051_y4_1_LDQLTANSAR_2" peptideRef="416446_LDQLTANSAR_2">
      <Precursor>
        <cvParam cvRef="MS" accession="MS:1000827" name="isolation window target m/z" value="544.788369577" unitCvRef="MS" unitAccession="MS:1000040" unitName="m/z"/>
      </Precursor>
      <Product>
        <cvParam cvRef="MS" accession="MS:1000827" name="isolation window target m/z" value="447.23102188"/>
        <InterpretationList>
          <Interpretation>
            <cvParam cvRef="MS" accession="MS:1001240" name="non-identified ion"/>
          </Interpretation>
        </InterpretationList>
      </Product>
      <cvParam cvRef="MS" accession="MS:1001226" name="product ion intensity" value="1893.2"/>
      <cvParam cvRef="MS" accession="MS:1002007" name="target SRM transition"/>
      <userParam name="annotation" type="xsd:string" value="y4/0.001"/>
    </Transition>
    <Transition id="3779058_y9_1_LDQLTANSAR_2" peptideRef="416446_LDQLTANSAR_2">
      <Precursor>
        <cvParam cvRef="MS" accession="MS:1000827" name="isolation window target m/z" value="544.788369577" unitCvRef="MS" unitAccession="MS:1000040" unitName="m/z"/>
      </Precursor>
      <Product>
        <cvParam cvRef="MS" accession="MS:1000827" name="isolation window target m/z" value="975.485398672"/>
        <InterpretationList>
          <Interpretation>
            <cvParam cvRef="MS" accession="MS:1001240" name="non-identified ion"/>
          </Interpretation>
        </InterpretationList>
      </Product>
      <cvParam cvRef="MS" accession="MS:1001226" name="product ion intensity" value="1654.8"/>
      <cvParam cvRef="MS" accession="MS:1002007" name="target SRM transition"/>
      <userParam name="annotation" type="xsd:string" value="y9/0.003"/>
    </Transition>
    <Transition id="3779495_y14_2_LEVERDNLAQDLATVR_3" peptideRef="416488_LEVERDNLAQDLATVR_3">
      <Precursor>
        <cvParam cvRef="MS" accession="MS:1000827" name="isolation window target m/z" value="614.662039774667" unitCvRef="MS" unitAccession="MS:1000040" unitName="m/z"/>
      </Precursor>
      <Product>
        <cvParam cvRef="MS" accession="MS:1000827" name="isolation window target m/z" value="800.426092874"/>
        <InterpretationList>
          <Interpretation>
            <cvParam cvRef="MS" accession="MS:1001240" name="non-identified ion"/>
          </Interpretation>
        </InterpretationList>
      </Product>
      <cvParam cvRef="MS" accession="MS:1001226" name="product ion intensity" value="10000"/>
      <cvParam cvRef="MS" accession="MS:1002007" name="target SRM transition"/>
      <userParam name="annotation" type="xsd:string" value="y14^2/0.003"/>
    </Transition>
    <Transition id="3779496_y7_1_LEVERDNLAQDLATVR_3" peptideRef="416488_LEVERDNLAQDLATVR_3">
      <Precursor>
        <cvParam cvRef="MS" accession="MS:1000827" name="isolation window target m/z" value="614.662039774667" unitCvRef="MS" unitAccession="MS:1000040" unitName="m/z"/>
      </Precursor>
      <Product>
        <cvParam cvRef="MS" accession="MS:1000827" name="isolation window target m/z" value="802.441742938"/>
        <InterpretationList>
          <Interpretation>
            <cvParam cvRef="MS" accession="MS:1001240" name="non-identified ion"/>
          </Interpretation>
        </InterpretationList>
      </Product>
      <cvParam cvRef="MS" accession="MS:1001226" name="product ion intensity" value="8914.7"/>
      <cvParam cvRef="MS" accession="MS:1002007" name="target SRM transition"/>
      <userParam name="annotation" type="xsd:string" value="y7/0.003"/>
    </Transition>
    <Transition id="3779491_y6_1_LEVERDNLAQDLATVR_3" peptideRef="416488_LEVERDNLAQDLATVR_3">
      <Precursor>
        <cvParam cvRef="MS" accession="MS:1000827" name="isolation window target m/z" value="614.662039774667" unitCvRef="MS" unitAccession="MS:1000040" unitName="m/z"/>
      </Precursor>
      <Product>
        <cvParam cvRef="MS" accession="MS:1000827" name="isolation window target m/z" value="674.383165422"/>
        <InterpretationList>
          <Interpretation>
            <cvParam cvRef="MS" accession="MS:1001240" name="non-identified ion"/>
          </Interpretation>
        </InterpretationList>
      </Product>
      <cvParam cvRef="MS" accession="MS:1001226" name="product ion intensity" value="8080.1"/>
      <cvParam cvRef="MS" accession="MS:1002007" name="target SRM transition"/>
      <userParam name="annotation" type="xsd:string" value="y6/0.003"/>
    </Transition>
    <Transition id="3779487_y4_1_LEVERDNLAQDLATVR_3" peptideRef="416488_LEVERDNLAQDLATVR_3">
      <Precursor>
        <cvParam cvRef="MS" accession="MS:1000827" name="isolation window target m/z" value="614.662039774667" unitCvRef="MS" unitAccession="MS:1000040" unitName="m/z"/>
      </Precursor>
      <Product>
        <cvParam cvRef="MS" accession="MS:1000827" name="isolation window target m/z" value="446.27215841"/>
        <InterpretationList>
          <Interpretation>
            <cvParam cvRef="MS" accession="MS:1001240" name="non-identified ion"/>
          </Interpretation>
        </InterpretationList>
      </Product>
      <cvParam cvRef="MS" accession="MS:1001226" name="product ion intensity" value="6462.2"/>
      <cvParam cvRef="MS" accession="MS:1002007" name="target SRM transition"/>
      <userParam name="annotation" type="xsd:string" value="y4/0.002"/>
    </Transition>
    <Transition id="3779497_b7_1_LEVERDNLAQDLATVR_3" peptideRef="416488_LEVERDNLAQDLATVR_3">
      <Precursor>
        <cvParam cvRef="MS" accession="MS:1000827" name="isolation window target m/z" value="614.662039774667" unitCvRef="MS" unitAccession="MS:1000040" unitName="m/z"/>
      </Precursor>
      <Product>
        <cvParam cvRef="MS" accession="MS:1000827" name="isolation window target m/z" value="856.415922114"/>
        <InterpretationList>
          <Interpretation>
            <cvParam cvRef="MS" accession="MS:1001240" name="non-identified ion"/>
          </Interpretation>
        </InterpretationList>
      </Product>
      <cvParam cvRef="MS" accession="MS:1001226" name="product ion intensity" value="6207.3"/>
      <cvParam cvRef="MS" accession="MS:1002007" name="target SRM transition"/>
      <userParam name="annotation" type="xsd:string" value="b7/0.010,y15-17^2/-0.009,m2:8/0.010"/>
    </Transition>
    <Transition id="3779490_y5_1_LEVERDNLAQDLATVR_3" peptideRef="416488_LEVERDNLAQDLATVR_3">
      <Precursor>
        <cvParam cvRef="MS" accession="MS:1000827" name="isolation window target m/z" value="614.662039774667" unitCvRef="MS" unitAccession="MS:1000040" unitName="m/z"/>
      </Precursor>
      <Product>
        <cvParam cvRef="MS" accession="MS:1000827" name="isolation window target m/z" value="559.356222392"/>
        <InterpretationList>
          <Interpretation>
            <cvParam cvRef="MS" accession="MS:1001240" name="non-identified ion"/>
          </Interpretation>
        </InterpretationList>
      </Product>
      <cvParam cvRef="MS" accession="MS:1001226" name="product ion intensity" value="5671.7"/>
      <cvParam cvRef="MS" accession="MS:1002007" name="target SRM transition"/>
      <userParam name="annotation" type="xsd:string" value="y5/0.002"/>
    </Transition>
    <Transition id="3780478_y8_1_LLEGEENRITIPVQTFSNLQIR_3" peptideRef="416590_LLEGEENRITIPVQTFSNLQIR_3">
      <Precursor>
        <cvParam cvRef="MS" accession="MS:1000827" name="isolation window target m/z" value="857.469410052" unitCvRef="MS" unitAccession="MS:1000040" unitName="m/z"/>
      </Precursor>
      <Product>
        <cvParam cvRef="MS" accession="MS:1000827" name="isolation window target m/z" value="978.536705962"/>
        <InterpretationList>
          <Interpretation>
            <cvParam cvRef="MS" accession="MS:1001240" name="non-identified ion"/>
          </Interpretation>
        </InterpretationList>
      </Product>
      <cvParam cvRef="MS" accession="MS:1001226" name="product ion intensity" value="6910.9"/>
      <cvParam cvRef="MS" accession="MS:1002007" name="target SRM transition"/>
      <userParam name="annotation" type="xsd:string" value="y8/0.003"/>
    </Transition>
    <Transition id="3780479_y9_1_LLEGEENRITIPVQTFSNLQIR_3" peptideRef="416590_LLEGEENRITIPVQTFSNLQIR_3">
      <Precursor>
        <cvParam cvRef="MS" accession="MS:1000827" name="isolation window target m/z" value="857.469410052" unitCvRef="MS" unitAccession="MS:1000040" unitName="m/z"/>
      </Precursor>
      <Product>
        <cvParam cvRef="MS" accession="MS:1000827" name="isolation window target m/z" value="1106.595283478"/>
        <InterpretationList>
          <Interpretation>
            <cvParam cvRef="MS" accession="MS:1001240" name="non-identified ion"/>
          </Interpretation>
        </InterpretationList>
      </Product>
      <cvParam cvRef="MS" accession="MS:1001226" name="product ion intensity" value="5736.2"/>
      <cvParam cvRef="MS" accession="MS:1002007" name="target SRM transition"/>
      <userParam name="annotation" type="xsd:string" value="y9/0.004"/>
    </Transition>
    <Transition id="3780475_y6_1_LLEGEENRITIPVQTFSNLQIR_3" peptideRef="416590_LLEGEENRITIPVQTFSNLQIR_3">
      <Precursor>
        <cvParam cvRef="MS" accession="MS:1000827" name="isolation window target m/z" value="857.469410052" unitCvRef="MS" unitAccession="MS:1000040" unitName="m/z"/>
      </Precursor>
      <Product>
        <cvParam cvRef="MS" accession="MS:1000827" name="isolation window target m/z" value="730.42061357"/>
        <InterpretationList>
          <Interpretation>
            <cvParam cvRef="MS" accession="MS:1001240" name="non-identified ion"/>
          </Interpretation>
        </InterpretationList>
      </Product>
      <cvParam cvRef="MS" accession="MS:1001226" name="product ion intensity" value="5415.3"/>
      <cvParam cvRef="MS" accession="MS:1002007" name="target SRM transition"/>
      <userParam name="annotation" type="xsd:string" value="y6/0.003"/>
    </Transition>
    <Transition id="3780474_y11_2_LLEGEENRITIPVQTFSNLQIR_3" peptideRef="416590_LLEGEENRITIPVQTFSNLQIR_3">
      <Precursor>
        <cvParam cvRef="MS" accession="MS:1000827" name="isolation window target m/z" value="857.469410052" unitCvRef="MS" unitAccession="MS:1000040" unitName="m/z"/>
      </Precursor>
      <Product>
        <cvParam cvRef="MS" accession="MS:1000827" name="isolation window target m/z" value="651.861868875"/>
        <InterpretationList>
          <Interpretation>
            <cvParam cvRef="MS" accession="MS:1001240" name="non-identified ion"/>
          </Interpretation>
        </InterpretationList>
      </Product>
      <cvParam cvRef="MS" accession="MS:1001226" name="product ion intensity" value="5405.8"/>
      <cvParam cvRef="MS" accession="MS:1002007" name="target SRM transition"/>
      <userParam name="annotation" type="xsd:string" value="y11^2/0.002"/>
    </Transition>
    <Transition id="3780482_y20_2_LLEGEENRITIPVQTFSNLQIR_3" peptideRef="416590_LLEGEENRITIPVQTFSNLQIR_3">
      <Precursor>
        <cvParam cvRef="MS" accession="MS:1000827" name="isolation window target m/z" value="857.469410052" unitCvRef="MS" unitAccession="MS:1000040" unitName="m/z"/>
      </Precursor>
      <Product>
        <cvParam cvRef="MS" accession="MS:1000827" name="isolation window target m/z" value="1172.616412846"/>
        <InterpretationList>
          <Interpretation>
            <cvParam cvRef="MS" accession="MS:1001240" name="non-identified ion"/>
          </Interpretation>
        </InterpretationList>
      </Product>
      <cvParam cvRef="MS" accession="MS:1001226" name="product ion intensity" value="3285.1"/>
      <cvParam cvRef="MS" accession="MS:1002007" name="target SRM transition"/>
      <userParam name="annotation" type="xsd:string" value="y20^2/0.001"/>
    </Transition>
    <Transition id="3780481_b10_1_LLEGEENRITIPVQTFSNLQIR_3" peptideRef="416590_LLEGEENRITIPVQTFSNLQIR_3">
      <Precursor>
        <cvParam cvRef="MS" accession="MS:1000827" name="isolation window target m/z" value="857.469410052" unitCvRef="MS" unitAccession="MS:1000040" unitName="m/z"/>
      </Precursor>
      <Product>
        <cvParam cvRef="MS" accession="MS:1000827" name="isolation window target m/z" value="1155.600428424"/>
        <InterpretationList>
          <Interpretation>
            <cvParam cvRef="MS" accession="MS:1001240" name="non-identified ion"/>
          </Interpretation>
        </InterpretationList>
      </Product>
      <cvParam cvRef="MS" accession="MS:1001226" name="product ion intensity" value="3041.4"/>
      <cvParam cvRef="MS" accession="MS:1002007" name="target SRM transition"/>
      <userParam name="annotation" type="xsd:string" value="b10/0.001,m2:11/0.001"/>
    </Transition>
    <Transition id="3781862_b5_1_LRLDQLTANSAR_3" peptideRef="416737_LRLDQLTANSAR_3">
      <Precursor>
        <cvParam cvRef="MS" accession="MS:1000827" name="isolation window target m/z" value="453.256396893333" unitCvRef="MS" unitAccession="MS:1000040" unitName="m/z"/>
      </Precursor>
      <Product>
        <cvParam cvRef="MS" accession="MS:1000827" name="isolation window target m/z" value="626.362036054"/>
        <InterpretationList>
          <Interpretation>
            <cvParam cvRef="MS" accession="MS:1001240" name="non-identified ion"/>
          </Interpretation>
        </InterpretationList>
      </Product>
      <cvParam cvRef="MS" accession="MS:1001226" name="product ion intensity" value="10000"/>
      <cvParam cvRef="MS" accession="MS:1002007" name="target SRM transition"/>
      <userParam name="annotation" type="xsd:string" value="b5/0.002,m2:6/0.002"/>
    </Transition>
    <Transition id="3781860_y5_1_LRLDQLTANSAR_3" peptideRef="416737_LRLDQLTANSAR_3">
      <Precursor>
        <cvParam cvRef="MS" accession="MS:1000827" name="isolation window target m/z" value="453.256396893333" unitCvRef="MS" unitAccession="MS:1000040" unitName="m/z"/>
      </Precursor>
      <Product>
        <cvParam cvRef="MS" accession="MS:1000827" name="isolation window target m/z" value="518.26813567"/>
        <InterpretationList>
          <Interpretation>
            <cvParam cvRef="MS" accession="MS:1001240" name="non-identified ion"/>
          </Interpretation>
        </InterpretationList>
      </Product>
      <cvParam cvRef="MS" accession="MS:1001226" name="product ion intensity" value="8548.3"/>
      <cvParam cvRef="MS" accession="MS:1002007" name="target SRM transition"/>
      <userParam name="annotation" type="xsd:string" value="y5/0.002"/>
    </Transition>
    <Transition id="3781861_y6_1_LRLDQLTANSAR_3" peptideRef="416737_LRLDQLTANSAR_3">
      <Precursor>
        <cvParam cvRef="MS" accession="MS:1000827" name="isolation window target m/z" value="453.256396893333" unitCvRef="MS" unitAccession="MS:1000040" unitName="m/z"/>
      </Precursor>
      <Product>
        <cvParam cvRef="MS" accession="MS:1000827" name="isolation window target m/z" value="619.315814144"/>
        <InterpretationList>
          <Interpretation>
            <cvParam cvRef="MS" accession="MS:1001240" name="non-identified ion"/>
          </Interpretation>
        </InterpretationList>
      </Product>
      <cvParam cvRef="MS" accession="MS:1001226" name="product ion intensity" value="8268.2"/>
      <cvParam cvRef="MS" accession="MS:1002007" name="target SRM transition"/>
      <userParam name="annotation" type="xsd:string" value="y6/0.002"/>
    </Transition>
    <Transition id="3781858_b4_1_LRLDQLTANSAR_3" peptideRef="416737_LRLDQLTANSAR_3">
      <Precursor>
        <cvParam cvRef="MS" accession="MS:1000827" name="isolation window target m/z" value="453.256396893333" unitCvRef="MS" unitAccession="MS:1000040" unitName="m/z"/>
      </Precursor>
      <Product>
        <cvParam cvRef="MS" accession="MS:1000827" name="isolation window target m/z" value="498.303458538"/>
        <InterpretationList>
          <Interpretation>
            <cvParam cvRef="MS" accession="MS:1001240" name="non-identified ion"/>
          </Interpretation>
        </InterpretationList>
      </Product>
      <cvParam cvRef="MS" accession="MS:1001226" name="product ion intensity" value="4913.7"/>
      <cvParam cvRef="MS" accession="MS:1002007" name="target SRM transition"/>
      <userParam name="annotation" type="xsd:string" value="b4/0.002"/>
    </Transition>
    <Transition id="3781864_b6_1_LRLDQLTANSAR_3" peptideRef="416737_LRLDQLTANSAR_3">
      <Precursor>
        <cvParam cvRef="MS" accession="MS:1000827" name="isolation window target m/z" value="453.256396893333" unitCvRef="MS" unitAccession="MS:1000040" unitName="m/z"/>
      </Precursor>
      <Product>
        <cvParam cvRef="MS" accession="MS:1000827" name="isolation window target m/z" value="739.446100036"/>
        <InterpretationList>
          <Interpretation>
            <cvParam cvRef="MS" accession="MS:1001240" name="non-identified ion"/>
          </Interpretation>
        </InterpretationList>
      </Product>
      <cvParam cvRef="MS" accession="MS:1001226" name="product ion intensity" value="2688.5"/>
      <cvParam cvRef="MS" accession="MS:1002007" name="target SRM transition"/>
      <userParam name="annotation" type="xsd:string" value="b6/0.003"/>
    </Transition>
    <Transition id="3781856_b7_2_LRLDQLTANSAR_3" peptideRef="416737_LRLDQLTANSAR_3">
      <Precursor>
        <cvParam cvRef="MS" accession="MS:1000827" name="isolation window target m/z" value="453.256396893333" unitCvRef="MS" unitAccession="MS:1000040" unitName="m/z"/>
      </Precursor>
      <Product>
        <cvParam cvRef="MS" accession="MS:1000827" name="isolation window target m/z" value="420.750527505"/>
        <InterpretationList>
          <Interpretation>
            <cvParam cvRef="MS" accession="MS:1001240" name="non-identified ion"/>
          </Interpretation>
        </InterpretationList>
      </Product>
      <cvParam cvRef="MS" accession="MS:1001226" name="product ion intensity" value="1252.3"/>
      <cvParam cvRef="MS" accession="MS:1002007" name="target SRM transition"/>
      <userParam name="annotation" type="xsd:string" value="b7^2/0.002"/>
    </Transition>
    <Transition id="3859941_y6_1_LLEGEENR_2" peptideRef="424762_LLEGEENR_2">
      <Precursor>
        <cvParam cvRef="MS" accession="MS:1000827" name="isolation window target m/z" value="480.243263576" unitCvRef="MS" unitAccession="MS:1000040" unitName="m/z"/>
      </Precursor>
      <Product>
        <cvParam cvRef="MS" accession="MS:1000827" name="isolation window target m/z" value="733.311122688"/>
        <InterpretationList>
          <Interpretation>
            <cvParam cvRef="MS" accession="MS:1001240" name="non-identified ion"/>
          </Interpretation>
        </InterpretationList>
      </Product>
      <cvParam cvRef="MS" accession="MS:1001226" name="product ion intensity" value="10000"/>
      <cvParam cvRef="MS" accession="MS:1002007" name="target SRM transition"/>
      <userParam name="annotation" type="xsd:string" value="y6/0.002"/>
    </Transition>
    <Transition id="3859940_y5_1_LLEGEENR_2" peptideRef="424762_LLEGEENR_2">
      <Precursor>
        <cvParam cvRef="MS" accession="MS:1000827" name="isolation window target m/z" value="480.243263576" unitCvRef="MS" unitAccession="MS:1000040" unitName="m/z"/>
      </Precursor>
      <Product>
        <cvParam cvRef="MS" accession="MS:1000827" name="isolation window target m/z" value="604.268529594"/>
        <InterpretationList>
          <Interpretation>
            <cvParam cvRef="MS" accession="MS:1001240" name="non-identified ion"/>
          </Interpretation>
        </InterpretationList>
      </Product>
      <cvParam cvRef="MS" accession="MS:1001226" name="product ion intensity" value="4394.4"/>
      <cvParam cvRef="MS" accession="MS:1002007" name="target SRM transition"/>
      <userParam name="annotation" type="xsd:string" value="y5/0.002"/>
    </Transition>
    <Transition id="3859942_y7_1_LLEGEENR_2" peptideRef="424762_LLEGEENR_2">
      <Precursor>
        <cvParam cvRef="MS" accession="MS:1000827" name="isolation window target m/z" value="480.243263576" unitCvRef="MS" unitAccession="MS:1000040" unitName="m/z"/>
      </Precursor>
      <Product>
        <cvParam cvRef="MS" accession="MS:1000827" name="isolation window target m/z" value="846.39518667"/>
        <InterpretationList>
          <Interpretation>
            <cvParam cvRef="MS" accession="MS:1001240" name="non-identified ion"/>
          </Interpretation>
        </InterpretationList>
      </Product>
      <cvParam cvRef="MS" accession="MS:1001226" name="product ion intensity" value="1884.4"/>
      <cvParam cvRef="MS" accession="MS:1002007" name="target SRM transition"/>
      <userParam name="annotation" type="xsd:string" value="y7/0.003"/>
    </Transition>
    <Transition id="3859937_y3_1_LLEGEENR_2" peptideRef="424762_LLEGEENR_2">
      <Precursor>
        <cvParam cvRef="MS" accession="MS:1000827" name="isolation window target m/z" value="480.243263576" unitCvRef="MS" unitAccession="MS:1000040" unitName="m/z"/>
      </Precursor>
      <Product>
        <cvParam cvRef="MS" accession="MS:1000827" name="isolation window target m/z" value="418.204472774"/>
        <InterpretationList>
          <Interpretation>
            <cvParam cvRef="MS" accession="MS:1001240" name="non-identified ion"/>
          </Interpretation>
        </InterpretationList>
      </Product>
      <cvParam cvRef="MS" accession="MS:1001226" name="product ion intensity" value="769.5"/>
      <cvParam cvRef="MS" accession="MS:1002007" name="target SRM transition"/>
      <userParam name="annotation" type="xsd:string" value="y3/0.001"/>
    </Transition>
    <Transition id="3859939_y4_1_LLEGEENR_2" peptideRef="424762_LLEGEENR_2">
      <Precursor>
        <cvParam cvRef="MS" accession="MS:1000827" name="isolation window target m/z" value="480.243263576" unitCvRef="MS" unitAccession="MS:1000040" unitName="m/z"/>
      </Precursor>
      <Product>
        <cvParam cvRef="MS" accession="MS:1000827" name="isolation window target m/z" value="547.247065868"/>
        <InterpretationList>
          <Interpretation>
            <cvParam cvRef="MS" accession="MS:1001240" name="non-identified ion"/>
          </Interpretation>
        </InterpretationList>
      </Product>
      <cvParam cvRef="MS" accession="MS:1001226" name="product ion intensity" value="331.1"/>
      <cvParam cvRef="MS" accession="MS:1002007" name="target SRM transition"/>
      <userParam name="annotation" type="xsd:string" value="y4/0.002"/>
    </Transition>
    <Transition id="3859938_y7_2_LLEGEENR_2" peptideRef="424762_LLEGEENR_2">
      <Precursor>
        <cvParam cvRef="MS" accession="MS:1000827" name="isolation window target m/z" value="480.243263576" unitCvRef="MS" unitAccession="MS:1000040" unitName="m/z"/>
      </Precursor>
      <Product>
        <cvParam cvRef="MS" accession="MS:1000827" name="isolation window target m/z" value="423.701231585"/>
        <InterpretationList>
          <Interpretation>
            <cvParam cvRef="MS" accession="MS:1001240" name="non-identified ion"/>
          </Interpretation>
        </InterpretationList>
      </Product>
      <cvParam cvRef="MS" accession="MS:1001226" name="product ion intensity" value="250.3"/>
      <cvParam cvRef="MS" accession="MS:1002007" name="target SRM transition"/>
      <userParam name="annotation" type="xsd:string" value="y7^2/0.001"/>
    </Transition>
    <Transition id="4021112_y6_1_QLQSLTCDLESLR_3" peptideRef="441292_QLQSLTCDLESLR_3">
      <Precursor>
        <cvParam cvRef="MS" accession="MS:1000827" name="isolation window target m/z" value="502.592457362" unitCvRef="MS" unitAccession="MS:1000040" unitName="m/z"/>
      </Precursor>
      <Product>
        <cvParam cvRef="MS" accession="MS:1000827" name="isolation window target m/z" value="732.388644726"/>
        <InterpretationList>
          <Interpretation>
            <cvParam cvRef="MS" accession="MS:1001240" name="non-identified ion"/>
          </Interpretation>
        </InterpretationList>
      </Product>
      <cvParam cvRef="MS" accession="MS:1001226" name="product ion intensity" value="5259.9"/>
      <cvParam cvRef="MS" accession="MS:1002007" name="target SRM transition"/>
      <userParam name="annotation" type="xsd:string" value="y6/-0.001"/>
    </Transition>
    <Transition id="4021110_y5_1_QLQSLTCDLESLR_3" peptideRef="441292_QLQSLTCDLESLR_3">
      <Precursor>
        <cvParam cvRef="MS" accession="MS:1000827" name="isolation window target m/z" value="502.592457362" unitCvRef="MS" unitAccession="MS:1000040" unitName="m/z"/>
      </Precursor>
      <Product>
        <cvParam cvRef="MS" accession="MS:1000827" name="isolation window target m/z" value="617.361701696"/>
        <InterpretationList>
          <Interpretation>
            <cvParam cvRef="MS" accession="MS:1001240" name="non-identified ion"/>
          </Interpretation>
        </InterpretationList>
      </Product>
      <cvParam cvRef="MS" accession="MS:1001226" name="product ion intensity" value="4860.9"/>
      <cvParam cvRef="MS" accession="MS:1002007" name="target SRM transition"/>
      <userParam name="annotation" type="xsd:string" value="y5/0.002"/>
    </Transition>
    <Transition id="4021107_b4_1_QLQSLTCDLESLR_3" peptideRef="441292_QLQSLTCDLESLR_3">
      <Precursor>
        <cvParam cvRef="MS" accession="MS:1000827" name="isolation window target m/z" value="502.592457362" unitCvRef="MS" unitAccession="MS:1000040" unitName="m/z"/>
      </Precursor>
      <Product>
        <cvParam cvRef="MS" accession="MS:1000827" name="isolation window target m/z" value="457.240523924"/>
        <InterpretationList>
          <Interpretation>
            <cvParam cvRef="MS" accession="MS:1001240" name="non-identified ion"/>
          </Interpretation>
        </InterpretationList>
      </Product>
      <cvParam cvRef="MS" accession="MS:1001226" name="product ion intensity" value="1678.1"/>
      <cvParam cvRef="MS" accession="MS:1002007" name="target SRM transition"/>
      <userParam name="annotation" type="xsd:string" value="b4/0.002"/>
    </Transition>
    <Transition id="4021106_y11_3_QLQSLTCDLESLR_3" peptideRef="441292_QLQSLTCDLESLR_3">
      <Precursor>
        <cvParam cvRef="MS" accession="MS:1000827" name="isolation window target m/z" value="502.592457362" unitCvRef="MS" unitAccession="MS:1000040" unitName="m/z"/>
      </Precursor>
      <Product>
        <cvParam cvRef="MS" accession="MS:1000827" name="isolation window target m/z" value="422.211576862667"/>
        <InterpretationList>
          <Interpretation>
            <cvParam cvRef="MS" accession="MS:1001240" name="non-identified ion"/>
          </Interpretation>
        </InterpretationList>
      </Product>
      <cvParam cvRef="MS" accession="MS:1001226" name="product ion intensity" value="1395.2"/>
      <cvParam cvRef="MS" accession="MS:1002007" name="target SRM transition"/>
      <userParam name="annotation" type="xsd:string" value="y11^3/-0.006,b4-35/0.002,b8-46^2/0.000"/>
    </Transition>
    <Transition id="4021109_b5_1_QLQSLTCDLESLR_3" peptideRef="441292_QLQSLTCDLESLR_3">
      <Precursor>
        <cvParam cvRef="MS" accession="MS:1000827" name="isolation window target m/z" value="502.592457362" unitCvRef="MS" unitAccession="MS:1000040" unitName="m/z"/>
      </Precursor>
      <Product>
        <cvParam cvRef="MS" accession="MS:1000827" name="isolation window target m/z" value="570.324587906"/>
        <InterpretationList>
          <Interpretation>
            <cvParam cvRef="MS" accession="MS:1001240" name="non-identified ion"/>
          </Interpretation>
        </InterpretationList>
      </Product>
      <cvParam cvRef="MS" accession="MS:1001226" name="product ion intensity" value="942.4"/>
      <cvParam cvRef="MS" accession="MS:1002007" name="target SRM transition"/>
      <userParam name="annotation" type="xsd:string" value="b5/0.003"/>
    </Transition>
    <Transition id="4021111_b6_1_QLQSLTCDLESLR_3" peptideRef="441292_QLQSLTCDLESLR_3">
      <Precursor>
        <cvParam cvRef="MS" accession="MS:1000827" name="isolation window target m/z" value="502.592457362" unitCvRef="MS" unitAccession="MS:1000040" unitName="m/z"/>
      </Precursor>
      <Product>
        <cvParam cvRef="MS" accession="MS:1000827" name="isolation window target m/z" value="671.37226638"/>
        <InterpretationList>
          <Interpretation>
            <cvParam cvRef="MS" accession="MS:1001240" name="non-identified ion"/>
          </Interpretation>
        </InterpretationList>
      </Product>
      <cvParam cvRef="MS" accession="MS:1001226" name="product ion intensity" value="526.9"/>
      <cvParam cvRef="MS" accession="MS:1002007" name="target SRM transition"/>
      <userParam name="annotation" type="xsd:string" value="b6/0.003"/>
    </Transition>
    <Transition id="4021152_y14_2_QLQSLTCDLESLRGTNESLER_3" peptideRef="441295_QLQSLTCDLESLRGTNESLER_3">
      <Precursor>
        <cvParam cvRef="MS" accession="MS:1000827" name="isolation window target m/z" value="798.063943787333" unitCvRef="MS" unitAccession="MS:1000040" unitName="m/z"/>
      </Precursor>
      <Product>
        <cvParam cvRef="MS" accession="MS:1000827" name="isolation window target m/z" value="809.905190251"/>
        <InterpretationList>
          <Interpretation>
            <cvParam cvRef="MS" accession="MS:1001240" name="non-identified ion"/>
          </Interpretation>
        </InterpretationList>
      </Product>
      <cvParam cvRef="MS" accession="MS:1001226" name="product ion intensity" value="10000"/>
      <cvParam cvRef="MS" accession="MS:1002007" name="target SRM transition"/>
      <userParam name="annotation" type="xsd:string" value="y14^2/0.001"/>
    </Transition>
    <Transition id="4021151_y13_2_QLQSLTCDLESLRGTNESLER_3" peptideRef="441295_QLQSLTCDLESLRGTNESLER_3">
      <Precursor>
        <cvParam cvRef="MS" accession="MS:1000827" name="isolation window target m/z" value="798.063943787333" unitCvRef="MS" unitAccession="MS:1000040" unitName="m/z"/>
      </Precursor>
      <Product>
        <cvParam cvRef="MS" accession="MS:1000827" name="isolation window target m/z" value="752.391718736"/>
        <InterpretationList>
          <Interpretation>
            <cvParam cvRef="MS" accession="MS:1001240" name="non-identified ion"/>
          </Interpretation>
        </InterpretationList>
      </Product>
      <cvParam cvRef="MS" accession="MS:1001226" name="product ion intensity" value="3932"/>
      <cvParam cvRef="MS" accession="MS:1002007" name="target SRM transition"/>
      <userParam name="annotation" type="xsd:string" value="y13^2/0.003"/>
    </Transition>
    <Transition id="4021148_y11_2_QLQSLTCDLESLRGTNESLER_3" peptideRef="441295_QLQSLTCDLESLRGTNESLER_3">
      <Precursor>
        <cvParam cvRef="MS" accession="MS:1000827" name="isolation window target m/z" value="798.063943787333" unitCvRef="MS" unitAccession="MS:1000040" unitName="m/z"/>
      </Precursor>
      <Product>
        <cvParam cvRef="MS" accession="MS:1000827" name="isolation window target m/z" value="631.328390198"/>
        <InterpretationList>
          <Interpretation>
            <cvParam cvRef="MS" accession="MS:1001240" name="non-identified ion"/>
          </Interpretation>
        </InterpretationList>
      </Product>
      <cvParam cvRef="MS" accession="MS:1001226" name="product ion intensity" value="3203.6"/>
      <cvParam cvRef="MS" accession="MS:1002007" name="target SRM transition"/>
      <userParam name="annotation" type="xsd:string" value="y11^2/0.003,y17-44^3/0.009"/>
    </Transition>
    <Transition id="4021149_y12_2_QLQSLTCDLESLRGTNESLER_3" peptideRef="441295_QLQSLTCDLESLRGTNESLER_3">
      <Precursor>
        <cvParam cvRef="MS" accession="MS:1000827" name="isolation window target m/z" value="798.063943787333" unitCvRef="MS" unitAccession="MS:1000040" unitName="m/z"/>
      </Precursor>
      <Product>
        <cvParam cvRef="MS" accession="MS:1000827" name="isolation window target m/z" value="695.849686745"/>
        <InterpretationList>
          <Interpretation>
            <cvParam cvRef="MS" accession="MS:1001240" name="non-identified ion"/>
          </Interpretation>
        </InterpretationList>
      </Product>
      <cvParam cvRef="MS" accession="MS:1001226" name="product ion intensity" value="1489.3"/>
      <cvParam cvRef="MS" accession="MS:1002007" name="target SRM transition"/>
      <userParam name="annotation" type="xsd:string" value="y12^2/0.003"/>
    </Transition>
    <Transition id="4021153_y8_1_QLQSLTCDLESLRGTNESLER_3" peptideRef="441295_QLQSLTCDLESLRGTNESLER_3">
      <Precursor>
        <cvParam cvRef="MS" accession="MS:1000827" name="isolation window target m/z" value="798.063943787333" unitCvRef="MS" unitAccession="MS:1000040" unitName="m/z"/>
      </Precursor>
      <Product>
        <cvParam cvRef="MS" accession="MS:1000827" name="isolation window target m/z" value="905.43230046"/>
        <InterpretationList>
          <Interpretation>
            <cvParam cvRef="MS" accession="MS:1001240" name="non-identified ion"/>
          </Interpretation>
        </InterpretationList>
      </Product>
      <cvParam cvRef="MS" accession="MS:1001226" name="product ion intensity" value="1103.8"/>
      <cvParam cvRef="MS" accession="MS:1002007" name="target SRM transition"/>
      <userParam name="annotation" type="xsd:string" value="y8/0.008"/>
    </Transition>
    <Transition id="4021145_y4_1_QLQSLTCDLESLRGTNESLER_3" peptideRef="441295_QLQSLTCDLESLRGTNESLER_3">
      <Precursor>
        <cvParam cvRef="MS" accession="MS:1000827" name="isolation window target m/z" value="798.063943787333" unitCvRef="MS" unitAccession="MS:1000040" unitName="m/z"/>
      </Precursor>
      <Product>
        <cvParam cvRef="MS" accession="MS:1000827" name="isolation window target m/z" value="504.277637714"/>
        <InterpretationList>
          <Interpretation>
            <cvParam cvRef="MS" accession="MS:1001240" name="non-identified ion"/>
          </Interpretation>
        </InterpretationList>
      </Product>
      <cvParam cvRef="MS" accession="MS:1001226" name="product ion intensity" value="1063.4"/>
      <cvParam cvRef="MS" accession="MS:1002007" name="target SRM transition"/>
      <userParam name="annotation" type="xsd:string" value="y4/0.003"/>
    </Transition>
  </TransitionList>
</TraML>
