# Supplementary material for: DPHL: A DIA Pan-human Protein Mass Spectrometry Library for Robust Biomarker Discovery
Source: Genomics Proteomics Bioinformatics. 2020 Aug 12;18(2):104–19. doi: 10.1016/j.gpb.2019.11.008 (PMC7646093; doi:10.1016/j.gpb.2019.11.008)
Supplement: Supplementary File S8 — TraML format of liver CiRT. [file mmc25.zip › mmc25.TraML]

<?xml version="1.0" encoding="UTF-8"?>
<TraML version="1.0.0" xmlns="http://psi.hupo.org/ms/traml" xmlns:xsi="http://www.w3.org/2001/XMLSchema-instance" xsi:schemaLocation="http://psi.hupo.org/ms/traml TraML1.0.0.xsd">
  <cvList>
    <cv id="MS" fullName="Proteomics Standards Initiative Mass Spectrometry Ontology" version="unknown" URI="http://psidev.cvs.sourceforge.net/*checkout*/psidev/psi/psi-ms/mzML/controlledVocabulary/psi-ms.obo"/>
    <cv id="UO" fullName="Unit Ontology" version="unknown" URI="http://obo.cvs.sourceforge.net/obo/obo/ontology/phenotype/unit.obo"/>
  </cvList>
  <ProteinList>
    <Protein id="1/sp|P07148|FABPL_HUMAN">
      <cvParam cvRef="MS" accession="MS:1000885" name="protein accession" value="1/sp|P07148|FABPL_HUMAN"/>
      <Sequence></Sequence>
    </Protein>
    <Protein id="1/sp|P69905|HBA_HUMAN">
      <cvParam cvRef="MS" accession="MS:1000885" name="protein accession" value="1/sp|P69905|HBA_HUMAN"/>
      <Sequence></Sequence>
    </Protein>
    <Protein id="1/sp|P31327|CPSM_HUMAN">
      <cvParam cvRef="MS" accession="MS:1000885" name="protein accession" value="1/sp|P31327|CPSM_HUMAN"/>
      <Sequence></Sequence>
    </Protein>
    <Protein id="1/sp|Q7Z4W1|DCXR_HUMAN">
      <cvParam cvRef="MS" accession="MS:1000885" name="protein accession" value="1/sp|Q7Z4W1|DCXR_HUMAN"/>
      <Sequence></Sequence>
    </Protein>
    <Protein id="1/sp|P00325|ADH1B_HUMAN">
      <cvParam cvRef="MS" accession="MS:1000885" name="protein accession" value="1/sp|P00325|ADH1B_HUMAN"/>
      <Sequence></Sequence>
    </Protein>
    <Protein id="1/sp|P05062|ALDOB_HUMAN">
      <cvParam cvRef="MS" accession="MS:1000885" name="protein accession" value="1/sp|P05062|ALDOB_HUMAN"/>
      <Sequence></Sequence>
    </Protein>
    <Protein id="1/sp|P68871|HBB_HUMAN">
      <cvParam cvRef="MS" accession="MS:1000885" name="protein accession" value="1/sp|P68871|HBB_HUMAN"/>
      <Sequence></Sequence>
    </Protein>
    <Protein id="1/sp|P07327|ADH1A_HUMAN">
      <cvParam cvRef="MS" accession="MS:1000885" name="protein accession" value="1/sp|P07327|ADH1A_HUMAN"/>
      <Sequence></Sequence>
    </Protein>
    <Protein id="1/sp|P06454|PTMA_HUMAN">
      <cvParam cvRef="MS" accession="MS:1000885" name="protein accession" value="1/sp|P06454|PTMA_HUMAN"/>
      <Sequence></Sequence>
    </Protein>
    <Protein id="1/sp|P01009|A1AT_HUMAN">
      <cvParam cvRef="MS" accession="MS:1000885" name="protein accession" value="1/sp|P01009|A1AT_HUMAN"/>
      <Sequence></Sequence>
    </Protein>
  </ProteinList>
  <CompoundList>
    <Peptide id="2982_AIGLPEELIQK_2" sequence="AIGLPEELIQK">
      <cvParam cvRef="MS" accession="MS:1000041" name="charge state" value="2"/>
      <cvParam cvRef="MS" accession="MS:1000893" name="peptide group label" value="2982_AIGLPEELIQK_2"/>
      <userParam name="full_peptide_name" type="xsd:string" value="AIGLPEELIQK"/>
      <userParam name="LabelType" type="xsd:string" value="NA"/>
      <ProteinRef ref="1/sp|P07148|FABPL_HUMAN"/>
      <RetentionTimeList>
        <RetentionTime>
          <cvParam cvRef="MS" accession="MS:1000896" name="normalized retention time" value="58.2"/>
          <cvParam cvRef="MS" accession="MS:1002005" name="iRT retention time normalization standard"/>
        </RetentionTime>
      </RetentionTimeList>
    </Peptide>
    <Peptide id="18273_FLASVSTVLTSK_2" sequence="FLASVSTVLTSK">
      <cvParam cvRef="MS" accession="MS:1000041" name="charge state" value="2"/>
      <cvParam cvRef="MS" accession="MS:1000893" name="peptide group label" value="18273_FLASVSTVLTSK_2"/>
      <userParam name="full_peptide_name" type="xsd:string" value="FLASVSTVLTSK"/>
      <userParam name="LabelType" type="xsd:string" value="NA"/>
      <ProteinRef ref="1/sp|P69905|HBA_HUMAN"/>
      <RetentionTimeList>
        <RetentionTime>
          <cvParam cvRef="MS" accession="MS:1000896" name="normalized retention time" value="61.3"/>
          <cvParam cvRef="MS" accession="MS:1002005" name="iRT retention time normalization standard"/>
        </RetentionTime>
      </RetentionTimeList>
    </Peptide>
    <Peptide id="23281_GQNQPVLNITNK_2" sequence="GQNQPVLNITNK">
      <cvParam cvRef="MS" accession="MS:1000041" name="charge state" value="2"/>
      <cvParam cvRef="MS" accession="MS:1000893" name="peptide group label" value="23281_GQNQPVLNITNK_2"/>
      <userParam name="full_peptide_name" type="xsd:string" value="GQNQPVLNITNK"/>
      <userParam name="LabelType" type="xsd:string" value="NA"/>
      <ProteinRef ref="1/sp|P31327|CPSM_HUMAN"/>
      <RetentionTimeList>
        <RetentionTime>
          <cvParam cvRef="MS" accession="MS:1000896" name="normalized retention time" value="10.9"/>
          <cvParam cvRef="MS" accession="MS:1002005" name="iRT retention time normalization standard"/>
        </RetentionTime>
      </RetentionTimeList>
    </Peptide>
    <Peptide id="24103_GTVQALHATGAR_2" sequence="GTVQALHATGAR">
      <cvParam cvRef="MS" accession="MS:1000041" name="charge state" value="2"/>
      <cvParam cvRef="MS" accession="MS:1000893" name="peptide group label" value="24103_GTVQALHATGAR_2"/>
      <userParam name="full_peptide_name" type="xsd:string" value="GTVQALHATGAR"/>
      <userParam name="LabelType" type="xsd:string" value="NA"/>
      <ProteinRef ref="1/sp|Q7Z4W1|DCXR_HUMAN"/>
      <RetentionTimeList>
        <RetentionTime>
          <cvParam cvRef="MS" accession="MS:1000896" name="normalized retention time" value="-23.22506"/>
          <cvParam cvRef="MS" accession="MS:1002005" name="iRT retention time normalization standard"/>
        </RetentionTime>
      </RetentionTimeList>
    </Peptide>
    <Peptide id="26862_IALGIPLPEIK_2" sequence="IALGIPLPEIK">
      <cvParam cvRef="MS" accession="MS:1000041" name="charge state" value="2"/>
      <cvParam cvRef="MS" accession="MS:1000893" name="peptide group label" value="26862_IALGIPLPEIK_2"/>
      <userParam name="full_peptide_name" type="xsd:string" value="IALGIPLPEIK"/>
      <userParam name="LabelType" type="xsd:string" value="NA"/>
      <ProteinRef ref="1/sp|P31327|CPSM_HUMAN"/>
      <RetentionTimeList>
        <RetentionTime>
          <cvParam cvRef="MS" accession="MS:1000896" name="normalized retention time" value="83.8"/>
          <cvParam cvRef="MS" accession="MS:1002005" name="iRT retention time normalization standard"/>
        </RetentionTime>
      </RetentionTimeList>
    </Peptide>
    <Peptide id="26914_IAPSFAVESIEDALK_2" sequence="IAPSFAVESIEDALK">
      <cvParam cvRef="MS" accession="MS:1000041" name="charge state" value="2"/>
      <cvParam cvRef="MS" accession="MS:1000893" name="peptide group label" value="26914_IAPSFAVESIEDALK_2"/>
      <userParam name="full_peptide_name" type="xsd:string" value="IAPSFAVESIEDALK"/>
      <userParam name="LabelType" type="xsd:string" value="NA"/>
      <ProteinRef ref="1/sp|P31327|CPSM_HUMAN"/>
      <RetentionTimeList>
        <RetentionTime>
          <cvParam cvRef="MS" accession="MS:1000896" name="normalized retention time" value="103.1"/>
          <cvParam cvRef="MS" accession="MS:1002005" name="iRT retention time normalization standard"/>
        </RetentionTime>
      </RetentionTimeList>
    </Peptide>
    <Peptide id="27421_IEFEGQPVDFVDPNK_2" sequence="IEFEGQPVDFVDPNK">
      <cvParam cvRef="MS" accession="MS:1000041" name="charge state" value="2"/>
      <cvParam cvRef="MS" accession="MS:1000893" name="peptide group label" value="27421_IEFEGQPVDFVDPNK_2"/>
      <userParam name="full_peptide_name" type="xsd:string" value="IEFEGQPVDFVDPNK"/>
      <userParam name="LabelType" type="xsd:string" value="NA"/>
      <ProteinRef ref="1/sp|P31327|CPSM_HUMAN"/>
      <RetentionTimeList>
        <RetentionTime>
          <cvParam cvRef="MS" accession="MS:1000896" name="normalized retention time" value="68.9"/>
          <cvParam cvRef="MS" accession="MS:1002005" name="iRT retention time normalization standard"/>
        </RetentionTime>
      </RetentionTimeList>
    </Peptide>
    <Peptide id="28669_ILESDRKEPLFGISTGNLITGLAAGAK_3" sequence="ILESDRKEPLFGISTGNLITGLAAGAK">
      <cvParam cvRef="MS" accession="MS:1000041" name="charge state" value="3"/>
      <cvParam cvRef="MS" accession="MS:1000893" name="peptide group label" value="28669_ILESDRKEPLFGISTGNLITGLAAGAK_3"/>
      <userParam name="full_peptide_name" type="xsd:string" value="ILESDRKEPLFGISTGNLITGLAAGAK"/>
      <userParam name="LabelType" type="xsd:string" value="NA"/>
      <ProteinRef ref="1/sp|P31327|CPSM_HUMAN"/>
      <RetentionTimeList>
        <RetentionTime>
          <cvParam cvRef="MS" accession="MS:1000896" name="normalized retention time" value="86.8"/>
          <cvParam cvRef="MS" accession="MS:1002005" name="iRT retention time normalization standard"/>
        </RetentionTime>
      </RetentionTimeList>
    </Peptide>
    <Peptide id="32672_KPFSIEDVEVAPPK_2" sequence="KPFSIEDVEVAPPK">
      <cvParam cvRef="MS" accession="MS:1000041" name="charge state" value="2"/>
      <cvParam cvRef="MS" accession="MS:1000893" name="peptide group label" value="32672_KPFSIEDVEVAPPK_2"/>
      <userParam name="full_peptide_name" type="xsd:string" value="KPFSIEDVEVAPPK"/>
      <userParam name="LabelType" type="xsd:string" value="NA"/>
      <ProteinRef ref="1/sp|P00325|ADH1B_HUMAN"/>
      <RetentionTimeList>
        <RetentionTime>
          <cvParam cvRef="MS" accession="MS:1000896" name="normalized retention time" value="46.4"/>
          <cvParam cvRef="MS" accession="MS:1002005" name="iRT retention time normalization standard"/>
        </RetentionTime>
      </RetentionTimeList>
    </Peptide>
    <Peptide id="34464_LDQGGAPLAGTNK_2" sequence="LDQGGAPLAGTNK">
      <cvParam cvRef="MS" accession="MS:1000041" name="charge state" value="2"/>
      <cvParam cvRef="MS" accession="MS:1000893" name="peptide group label" value="34464_LDQGGAPLAGTNK_2"/>
      <userParam name="full_peptide_name" type="xsd:string" value="LDQGGAPLAGTNK"/>
      <userParam name="LabelType" type="xsd:string" value="NA"/>
      <ProteinRef ref="1/sp|P05062|ALDOB_HUMAN"/>
      <RetentionTimeList>
        <RetentionTime>
          <cvParam cvRef="MS" accession="MS:1000896" name="normalized retention time" value="-8.77019"/>
          <cvParam cvRef="MS" accession="MS:1002005" name="iRT retention time normalization standard"/>
        </RetentionTime>
      </RetentionTimeList>
    </Peptide>
    <Peptide id="36828_LLGNVLVCVLAHHFGK_2" sequence="LLGNVLVCVLAHHFGK">
      <cvParam cvRef="MS" accession="MS:1000041" name="charge state" value="2"/>
      <cvParam cvRef="MS" accession="MS:1000893" name="peptide group label" value="36828_LLGNVLVCVLAHHFGK_2"/>
      <userParam name="full_peptide_name" type="xsd:string" value="LLGNVLVCVLAHHFGK"/>
      <userParam name="LabelType" type="xsd:string" value="NA"/>
      <ProteinRef ref="1/sp|P68871|HBB_HUMAN"/>
      <RetentionTimeList>
        <RetentionTime>
          <cvParam cvRef="MS" accession="MS:1000896" name="normalized retention time" value="98.7"/>
          <cvParam cvRef="MS" accession="MS:1002005" name="iRT retention time normalization standard"/>
        </RetentionTime>
      </RetentionTimeList>
    </Peptide>
    <Peptide id="42360_MRDILNMEK_2" sequence="MRDILNMEK">
      <cvParam cvRef="MS" accession="MS:1000041" name="charge state" value="2"/>
      <cvParam cvRef="MS" accession="MS:1000893" name="peptide group label" value="42360_MRDILNMEK_2"/>
      <userParam name="full_peptide_name" type="xsd:string" value="MRDILNMEK"/>
      <userParam name="LabelType" type="xsd:string" value="NA"/>
      <ProteinRef ref="1/sp|P31327|CPSM_HUMAN"/>
      <RetentionTimeList>
        <RetentionTime>
          <cvParam cvRef="MS" accession="MS:1000896" name="normalized retention time" value="17.4"/>
          <cvParam cvRef="MS" accession="MS:1002005" name="iRT retention time normalization standard"/>
        </RetentionTime>
      </RetentionTimeList>
    </Peptide>
    <Peptide id="43541_NDVSNPQGTLQDGTSR_2" sequence="NDVSNPQGTLQDGTSR">
      <cvParam cvRef="MS" accession="MS:1000041" name="charge state" value="2"/>
      <cvParam cvRef="MS" accession="MS:1000893" name="peptide group label" value="43541_NDVSNPQGTLQDGTSR_2"/>
      <userParam name="full_peptide_name" type="xsd:string" value="NDVSNPQGTLQDGTSR"/>
      <userParam name="LabelType" type="xsd:string" value="NA"/>
      <ProteinRef ref="1/sp|P07327|ADH1A_HUMAN"/>
      <RetentionTimeList>
        <RetentionTime>
          <cvParam cvRef="MS" accession="MS:1000896" name="normalized retention time" value="1.6"/>
          <cvParam cvRef="MS" accession="MS:1002005" name="iRT retention time normalization standard"/>
        </RetentionTime>
      </RetentionTimeList>
    </Peptide>
    <Peptide id="47556_QADTVYFLPITPQFVTEVIK_3" sequence="QADTVYFLPITPQFVTEVIK">
      <cvParam cvRef="MS" accession="MS:1000041" name="charge state" value="3"/>
      <cvParam cvRef="MS" accession="MS:1000893" name="peptide group label" value="47556_QADTVYFLPITPQFVTEVIK_3"/>
      <userParam name="full_peptide_name" type="xsd:string" value="QADTVYFLPITPQFVTEVIK"/>
      <userParam name="LabelType" type="xsd:string" value="NA"/>
      <ProteinRef ref="1/sp|P31327|CPSM_HUMAN"/>
      <RetentionTimeList>
        <RetentionTime>
          <cvParam cvRef="MS" accession="MS:1000896" name="normalized retention time" value="124.4"/>
          <cvParam cvRef="MS" accession="MS:1002005" name="iRT retention time normalization standard"/>
        </RetentionTime>
      </RetentionTimeList>
    </Peptide>
    <Peptide id="50348_RAAEDDEDDDVDTKK_2" sequence="RAAEDDEDDDVDTKK">
      <cvParam cvRef="MS" accession="MS:1000041" name="charge state" value="2"/>
      <cvParam cvRef="MS" accession="MS:1000893" name="peptide group label" value="50348_RAAEDDEDDDVDTKK_2"/>
      <userParam name="full_peptide_name" type="xsd:string" value="RAAEDDEDDDVDTKK"/>
      <userParam name="LabelType" type="xsd:string" value="NA"/>
      <ProteinRef ref="1/sp|P06454|PTMA_HUMAN"/>
      <RetentionTimeList>
        <RetentionTime>
          <cvParam cvRef="MS" accession="MS:1000896" name="normalized retention time" value="-37.67509"/>
          <cvParam cvRef="MS" accession="MS:1002005" name="iRT retention time normalization standard"/>
        </RetentionTime>
      </RetentionTimeList>
    </Peptide>
    <Peptide id="55179_SIFSAVLDELK_2" sequence="SIFSAVLDELK">
      <cvParam cvRef="MS" accession="MS:1000041" name="charge state" value="2"/>
      <cvParam cvRef="MS" accession="MS:1000893" name="peptide group label" value="55179_SIFSAVLDELK_2"/>
      <userParam name="full_peptide_name" type="xsd:string" value="SIFSAVLDELK"/>
      <userParam name="LabelType" type="xsd:string" value="NA"/>
      <ProteinRef ref="1/sp|P31327|CPSM_HUMAN"/>
      <RetentionTimeList>
        <RetentionTime>
          <cvParam cvRef="MS" accession="MS:1000896" name="normalized retention time" value="116.4"/>
          <cvParam cvRef="MS" accession="MS:1002005" name="iRT retention time normalization standard"/>
        </RetentionTime>
      </RetentionTimeList>
    </Peptide>
    <Peptide id="59736_TDTSHHDQDHPTFNK_2" sequence="TDTSHHDQDHPTFNK">
      <cvParam cvRef="MS" accession="MS:1000041" name="charge state" value="2"/>
      <cvParam cvRef="MS" accession="MS:1000893" name="peptide group label" value="59736_TDTSHHDQDHPTFNK_2"/>
      <userParam name="full_peptide_name" type="xsd:string" value="TDTSHHDQDHPTFNK"/>
      <userParam name="LabelType" type="xsd:string" value="NA"/>
      <ProteinRef ref="1/sp|P01009|A1AT_HUMAN"/>
      <RetentionTimeList>
        <RetentionTime>
          <cvParam cvRef="MS" accession="MS:1000896" name="normalized retention time" value="-32.09714"/>
          <cvParam cvRef="MS" accession="MS:1002005" name="iRT retention time normalization standard"/>
        </RetentionTime>
      </RetentionTimeList>
    </Peptide>
    <Peptide id="65446_VGAHAGEYGAEALER_2" sequence="VGAHAGEYGAEALER">
      <cvParam cvRef="MS" accession="MS:1000041" name="charge state" value="2"/>
      <cvParam cvRef="MS" accession="MS:1000893" name="peptide group label" value="65446_VGAHAGEYGAEALER_2"/>
      <userParam name="full_peptide_name" type="xsd:string" value="VGAHAGEYGAEALER"/>
      <userParam name="LabelType" type="xsd:string" value="NA"/>
      <ProteinRef ref="1/sp|P69905|HBA_HUMAN"/>
      <RetentionTimeList>
        <RetentionTime>
          <cvParam cvRef="MS" accession="MS:1000896" name="normalized retention time" value="39.8"/>
          <cvParam cvRef="MS" accession="MS:1002005" name="iRT retention time normalization standard"/>
        </RetentionTime>
      </RetentionTimeList>
    </Peptide>
    <Peptide id="67581_VNVDEVGGEALGR_2" sequence="VNVDEVGGEALGR">
      <cvParam cvRef="MS" accession="MS:1000041" name="charge state" value="2"/>
      <cvParam cvRef="MS" accession="MS:1000893" name="peptide group label" value="67581_VNVDEVGGEALGR_2"/>
      <userParam name="full_peptide_name" type="xsd:string" value="VNVDEVGGEALGR"/>
      <userParam name="LabelType" type="xsd:string" value="NA"/>
      <ProteinRef ref="1/sp|P68871|HBB_HUMAN"/>
      <RetentionTimeList>
        <RetentionTime>
          <cvParam cvRef="MS" accession="MS:1000896" name="normalized retention time" value="28.9"/>
          <cvParam cvRef="MS" accession="MS:1002005" name="iRT retention time normalization standard"/>
        </RetentionTime>
      </RetentionTimeList>
    </Peptide>
    <Peptide id="68421_VSQEHPVVLTK_2" sequence="VSQEHPVVLTK">
      <cvParam cvRef="MS" accession="MS:1000041" name="charge state" value="2"/>
      <cvParam cvRef="MS" accession="MS:1000893" name="peptide group label" value="68421_VSQEHPVVLTK_2"/>
      <userParam name="full_peptide_name" type="xsd:string" value="VSQEHPVVLTK"/>
      <userParam name="LabelType" type="xsd:string" value="NA"/>
      <ProteinRef ref="1/sp|P31327|CPSM_HUMAN"/>
      <RetentionTimeList>
        <RetentionTime>
          <cvParam cvRef="MS" accession="MS:1000896" name="normalized retention time" value="-15.42123"/>
          <cvParam cvRef="MS" accession="MS:1002005" name="iRT retention time normalization standard"/>
        </RetentionTime>
      </RetentionTimeList>
    </Peptide>
  </CompoundList>
  <TransitionList>
    <Transition id="30148_y7_1_AIGLPEELIQK_2" peptideRef="2982_AIGLPEELIQK_2">
      <Precursor>
        <cvParam cvRef="MS" accession="MS:1000827" name="isolation window target m/z" value="605.855720855" unitCvRef="MS" unitAccession="MS:1000040" unitName="m/z"/>
      </Precursor>
      <Product>
        <cvParam cvRef="MS" accession="MS:1000827" name="isolation window target m/z" value="856.47745973"/>
        <InterpretationList>
          <Interpretation>
            <cvParam cvRef="MS" accession="MS:1001240" name="non-identified ion"/>
          </Interpretation>
        </InterpretationList>
      </Product>
      <cvParam cvRef="MS" accession="MS:1001226" name="product ion intensity" value="5948.5"/>
      <cvParam cvRef="MS" accession="MS:1002007" name="target SRM transition"/>
      <userParam name="annotation" type="xsd:string" value="y7/-0.002"/>
    </Transition>
    <Transition id="30143_y7_2_AIGLPEELIQK_2" peptideRef="2982_AIGLPEELIQK_2">
      <Precursor>
        <cvParam cvRef="MS" accession="MS:1000827" name="isolation window target m/z" value="605.855720855" unitCvRef="MS" unitAccession="MS:1000040" unitName="m/z"/>
      </Precursor>
      <Product>
        <cvParam cvRef="MS" accession="MS:1000827" name="isolation window target m/z" value="428.742368115"/>
        <InterpretationList>
          <Interpretation>
            <cvParam cvRef="MS" accession="MS:1001240" name="non-identified ion"/>
          </Interpretation>
        </InterpretationList>
      </Product>
      <cvParam cvRef="MS" accession="MS:1001226" name="product ion intensity" value="1462.4"/>
      <cvParam cvRef="MS" accession="MS:1002007" name="target SRM transition"/>
      <userParam name="annotation" type="xsd:string" value="y7^2/-0.001"/>
    </Transition>
    <Transition id="30149_y9_1_AIGLPEELIQK_2" peptideRef="2982_AIGLPEELIQK_2">
      <Precursor>
        <cvParam cvRef="MS" accession="MS:1000827" name="isolation window target m/z" value="605.855720855" unitCvRef="MS" unitAccession="MS:1000040" unitName="m/z"/>
      </Precursor>
      <Product>
        <cvParam cvRef="MS" accession="MS:1000827" name="isolation window target m/z" value="1026.582987438"/>
        <InterpretationList>
          <Interpretation>
            <cvParam cvRef="MS" accession="MS:1001240" name="non-identified ion"/>
          </Interpretation>
        </InterpretationList>
      </Product>
      <cvParam cvRef="MS" accession="MS:1001226" name="product ion intensity" value="1430.3"/>
      <cvParam cvRef="MS" accession="MS:1002007" name="target SRM transition"/>
      <userParam name="annotation" type="xsd:string" value="y9/-0.002"/>
    </Transition>
    <Transition id="30146_b7_1_AIGLPEELIQK_2" peptideRef="2982_AIGLPEELIQK_2">
      <Precursor>
        <cvParam cvRef="MS" accession="MS:1000827" name="isolation window target m/z" value="605.855720855" unitCvRef="MS" unitAccession="MS:1000040" unitName="m/z"/>
      </Precursor>
      <Product>
        <cvParam cvRef="MS" accession="MS:1000827" name="isolation window target m/z" value="710.371932022"/>
        <InterpretationList>
          <Interpretation>
            <cvParam cvRef="MS" accession="MS:1001240" name="non-identified ion"/>
          </Interpretation>
        </InterpretationList>
      </Product>
      <cvParam cvRef="MS" accession="MS:1001226" name="product ion intensity" value="667"/>
      <cvParam cvRef="MS" accession="MS:1002007" name="target SRM transition"/>
      <userParam name="annotation" type="xsd:string" value="b7/-0.002,m5:10/-0.002"/>
    </Transition>
    <Transition id="30145_y5_1_AIGLPEELIQK_2" peptideRef="2982_AIGLPEELIQK_2">
      <Precursor>
        <cvParam cvRef="MS" accession="MS:1000827" name="isolation window target m/z" value="605.855720855" unitCvRef="MS" unitAccession="MS:1000040" unitName="m/z"/>
      </Precursor>
      <Product>
        <cvParam cvRef="MS" accession="MS:1000827" name="isolation window target m/z" value="630.382102782"/>
        <InterpretationList>
          <Interpretation>
            <cvParam cvRef="MS" accession="MS:1001240" name="non-identified ion"/>
          </Interpretation>
        </InterpretationList>
      </Product>
      <cvParam cvRef="MS" accession="MS:1001226" name="product ion intensity" value="629.3"/>
      <cvParam cvRef="MS" accession="MS:1002007" name="target SRM transition"/>
      <userParam name="annotation" type="xsd:string" value="y5/-0.002"/>
    </Transition>
    <Transition id="30144_y4_1_AIGLPEELIQK_2" peptideRef="2982_AIGLPEELIQK_2">
      <Precursor>
        <cvParam cvRef="MS" accession="MS:1000827" name="isolation window target m/z" value="605.855720855" unitCvRef="MS" unitAccession="MS:1000040" unitName="m/z"/>
      </Precursor>
      <Product>
        <cvParam cvRef="MS" accession="MS:1000827" name="isolation window target m/z" value="501.339509688"/>
        <InterpretationList>
          <Interpretation>
            <cvParam cvRef="MS" accession="MS:1001240" name="non-identified ion"/>
          </Interpretation>
        </InterpretationList>
      </Product>
      <cvParam cvRef="MS" accession="MS:1001226" name="product ion intensity" value="625.9"/>
      <cvParam cvRef="MS" accession="MS:1002007" name="target SRM transition"/>
      <userParam name="annotation" type="xsd:string" value="y4/-0.001"/>
    </Transition>
    <Transition id="184036_y10_1_FLASVSTVLTSK_2" peptideRef="18273_FLASVSTVLTSK_2">
      <Precursor>
        <cvParam cvRef="MS" accession="MS:1000827" name="isolation window target m/z" value="626.861003197" unitCvRef="MS" unitAccession="MS:1000040" unitName="m/z"/>
      </Precursor>
      <Product>
        <cvParam cvRef="MS" accession="MS:1000827" name="isolation window target m/z" value="992.562251994"/>
        <InterpretationList>
          <Interpretation>
            <cvParam cvRef="MS" accession="MS:1001240" name="non-identified ion"/>
          </Interpretation>
        </InterpretationList>
      </Product>
      <cvParam cvRef="MS" accession="MS:1001226" name="product ion intensity" value="3391.5"/>
      <cvParam cvRef="MS" accession="MS:1002007" name="target SRM transition"/>
      <userParam name="annotation" type="xsd:string" value="y10/-0.002"/>
    </Transition>
    <Transition id="184033_y7_1_FLASVSTVLTSK_2" peptideRef="18273_FLASVSTVLTSK_2">
      <Precursor>
        <cvParam cvRef="MS" accession="MS:1000827" name="isolation window target m/z" value="626.861003197" unitCvRef="MS" unitAccession="MS:1000040" unitName="m/z"/>
      </Precursor>
      <Product>
        <cvParam cvRef="MS" accession="MS:1000827" name="isolation window target m/z" value="735.424695876"/>
        <InterpretationList>
          <Interpretation>
            <cvParam cvRef="MS" accession="MS:1001240" name="non-identified ion"/>
          </Interpretation>
        </InterpretationList>
      </Product>
      <cvParam cvRef="MS" accession="MS:1001226" name="product ion intensity" value="2074.7"/>
      <cvParam cvRef="MS" accession="MS:1002007" name="target SRM transition"/>
      <userParam name="annotation" type="xsd:string" value="y7/-0.002"/>
    </Transition>
    <Transition id="184035_y9_1_FLASVSTVLTSK_2" peptideRef="18273_FLASVSTVLTSK_2">
      <Precursor>
        <cvParam cvRef="MS" accession="MS:1000827" name="isolation window target m/z" value="626.861003197" unitCvRef="MS" unitAccession="MS:1000040" unitName="m/z"/>
      </Precursor>
      <Product>
        <cvParam cvRef="MS" accession="MS:1000827" name="isolation window target m/z" value="921.525138204"/>
        <InterpretationList>
          <Interpretation>
            <cvParam cvRef="MS" accession="MS:1001240" name="non-identified ion"/>
          </Interpretation>
        </InterpretationList>
      </Product>
      <cvParam cvRef="MS" accession="MS:1001226" name="product ion intensity" value="1537.1"/>
      <cvParam cvRef="MS" accession="MS:1002007" name="target SRM transition"/>
      <userParam name="annotation" type="xsd:string" value="y9/-0.002"/>
    </Transition>
    <Transition id="184030_y4_1_FLASVSTVLTSK_2" peptideRef="18273_FLASVSTVLTSK_2">
      <Precursor>
        <cvParam cvRef="MS" accession="MS:1000827" name="isolation window target m/z" value="626.861003197" unitCvRef="MS" unitAccession="MS:1000040" unitName="m/z"/>
      </Precursor>
      <Product>
        <cvParam cvRef="MS" accession="MS:1000827" name="isolation window target m/z" value="448.276575074"/>
        <InterpretationList>
          <Interpretation>
            <cvParam cvRef="MS" accession="MS:1001240" name="non-identified ion"/>
          </Interpretation>
        </InterpretationList>
      </Product>
      <cvParam cvRef="MS" accession="MS:1001226" name="product ion intensity" value="1263.8"/>
      <cvParam cvRef="MS" accession="MS:1002007" name="target SRM transition"/>
      <userParam name="annotation" type="xsd:string" value="y4/-0.001"/>
    </Transition>
    <Transition id="184034_y8_1_FLASVSTVLTSK_2" peptideRef="18273_FLASVSTVLTSK_2">
      <Precursor>
        <cvParam cvRef="MS" accession="MS:1000827" name="isolation window target m/z" value="626.861003197" unitCvRef="MS" unitAccession="MS:1000040" unitName="m/z"/>
      </Precursor>
      <Product>
        <cvParam cvRef="MS" accession="MS:1000827" name="isolation window target m/z" value="834.493109794"/>
        <InterpretationList>
          <Interpretation>
            <cvParam cvRef="MS" accession="MS:1001240" name="non-identified ion"/>
          </Interpretation>
        </InterpretationList>
      </Product>
      <cvParam cvRef="MS" accession="MS:1001226" name="product ion intensity" value="721.3"/>
      <cvParam cvRef="MS" accession="MS:1002007" name="target SRM transition"/>
      <userParam name="annotation" type="xsd:string" value="y8/-0.002"/>
    </Transition>
    <Transition id="184032_y6_1_FLASVSTVLTSK_2" peptideRef="18273_FLASVSTVLTSK_2">
      <Precursor>
        <cvParam cvRef="MS" accession="MS:1000827" name="isolation window target m/z" value="626.861003197" unitCvRef="MS" unitAccession="MS:1000040" unitName="m/z"/>
      </Precursor>
      <Product>
        <cvParam cvRef="MS" accession="MS:1000827" name="isolation window target m/z" value="648.392667466"/>
        <InterpretationList>
          <Interpretation>
            <cvParam cvRef="MS" accession="MS:1001240" name="non-identified ion"/>
          </Interpretation>
        </InterpretationList>
      </Product>
      <cvParam cvRef="MS" accession="MS:1001226" name="product ion intensity" value="488.3"/>
      <cvParam cvRef="MS" accession="MS:1002007" name="target SRM transition"/>
      <userParam name="annotation" type="xsd:string" value="y6/-0.001"/>
    </Transition>
    <Transition id="235482_y8_1_GQNQPVLNITNK_2" peptideRef="23281_GQNQPVLNITNK_2">
      <Precursor>
        <cvParam cvRef="MS" accession="MS:1000827" name="isolation window target m/z" value="663.362233016" unitCvRef="MS" unitAccession="MS:1000040" unitName="m/z"/>
      </Precursor>
      <Product>
        <cvParam cvRef="MS" accession="MS:1000827" name="isolation window target m/z" value="898.535643322"/>
        <InterpretationList>
          <Interpretation>
            <cvParam cvRef="MS" accession="MS:1001240" name="non-identified ion"/>
          </Interpretation>
        </InterpretationList>
      </Product>
      <cvParam cvRef="MS" accession="MS:1001226" name="product ion intensity" value="10000"/>
      <cvParam cvRef="MS" accession="MS:1002007" name="target SRM transition"/>
      <userParam name="annotation" type="xsd:string" value="y8/-0.002"/>
    </Transition>
    <Transition id="235480_y6_1_GQNQPVLNITNK_2" peptideRef="23281_GQNQPVLNITNK_2">
      <Precursor>
        <cvParam cvRef="MS" accession="MS:1000827" name="isolation window target m/z" value="663.362233016" unitCvRef="MS" unitAccession="MS:1000040" unitName="m/z"/>
      </Precursor>
      <Product>
        <cvParam cvRef="MS" accession="MS:1000827" name="isolation window target m/z" value="702.41446555"/>
        <InterpretationList>
          <Interpretation>
            <cvParam cvRef="MS" accession="MS:1001240" name="non-identified ion"/>
          </Interpretation>
        </InterpretationList>
      </Product>
      <cvParam cvRef="MS" accession="MS:1001226" name="product ion intensity" value="3183.7"/>
      <cvParam cvRef="MS" accession="MS:1002007" name="target SRM transition"/>
      <userParam name="annotation" type="xsd:string" value="y6/-0.002"/>
    </Transition>
    <Transition id="235479_y5_1_GQNQPVLNITNK_2" peptideRef="23281_GQNQPVLNITNK_2">
      <Precursor>
        <cvParam cvRef="MS" accession="MS:1000827" name="isolation window target m/z" value="663.362233016" unitCvRef="MS" unitAccession="MS:1000040" unitName="m/z"/>
      </Precursor>
      <Product>
        <cvParam cvRef="MS" accession="MS:1000827" name="isolation window target m/z" value="589.330401568"/>
        <InterpretationList>
          <Interpretation>
            <cvParam cvRef="MS" accession="MS:1001240" name="non-identified ion"/>
          </Interpretation>
        </InterpretationList>
      </Product>
      <cvParam cvRef="MS" accession="MS:1001226" name="product ion intensity" value="2958.6"/>
      <cvParam cvRef="MS" accession="MS:1002007" name="target SRM transition"/>
      <userParam name="annotation" type="xsd:string" value="y5/-0.001"/>
    </Transition>
    <Transition id="235478_y4_1_GQNQPVLNITNK_2" peptideRef="23281_GQNQPVLNITNK_2">
      <Precursor>
        <cvParam cvRef="MS" accession="MS:1000827" name="isolation window target m/z" value="663.362233016" unitCvRef="MS" unitAccession="MS:1000040" unitName="m/z"/>
      </Precursor>
      <Product>
        <cvParam cvRef="MS" accession="MS:1000827" name="isolation window target m/z" value="475.287474116"/>
        <InterpretationList>
          <Interpretation>
            <cvParam cvRef="MS" accession="MS:1001240" name="non-identified ion"/>
          </Interpretation>
        </InterpretationList>
      </Product>
      <cvParam cvRef="MS" accession="MS:1001226" name="product ion intensity" value="1669.5"/>
      <cvParam cvRef="MS" accession="MS:1002007" name="target SRM transition"/>
      <userParam name="annotation" type="xsd:string" value="y4/-0.006"/>
    </Transition>
    <Transition id="235481_y7_1_GQNQPVLNITNK_2" peptideRef="23281_GQNQPVLNITNK_2">
      <Precursor>
        <cvParam cvRef="MS" accession="MS:1000827" name="isolation window target m/z" value="663.362233016" unitCvRef="MS" unitAccession="MS:1000040" unitName="m/z"/>
      </Precursor>
      <Product>
        <cvParam cvRef="MS" accession="MS:1000827" name="isolation window target m/z" value="801.482879468"/>
        <InterpretationList>
          <Interpretation>
            <cvParam cvRef="MS" accession="MS:1001240" name="non-identified ion"/>
          </Interpretation>
        </InterpretationList>
      </Product>
      <cvParam cvRef="MS" accession="MS:1001226" name="product ion intensity" value="1409.2"/>
      <cvParam cvRef="MS" accession="MS:1002007" name="target SRM transition"/>
      <userParam name="annotation" type="xsd:string" value="y7/-0.002"/>
    </Transition>
    <Transition id="235476_b4_1_GQNQPVLNITNK_2" peptideRef="23281_GQNQPVLNITNK_2">
      <Precursor>
        <cvParam cvRef="MS" accession="MS:1000827" name="isolation window target m/z" value="663.362233016" unitCvRef="MS" unitAccession="MS:1000040" unitName="m/z"/>
      </Precursor>
      <Product>
        <cvParam cvRef="MS" accession="MS:1000827" name="isolation window target m/z" value="428.18882271"/>
        <InterpretationList>
          <Interpretation>
            <cvParam cvRef="MS" accession="MS:1001240" name="non-identified ion"/>
          </Interpretation>
        </InterpretationList>
      </Product>
      <cvParam cvRef="MS" accession="MS:1001226" name="product ion intensity" value="1231.4"/>
      <cvParam cvRef="MS" accession="MS:1002007" name="target SRM transition"/>
      <userParam name="annotation" type="xsd:string" value="b4/-0.001"/>
    </Transition>
    <Transition id="244348_y6_1_GTVQALHATGAR_2" peptideRef="24103_GTVQALHATGAR_2">
      <Precursor>
        <cvParam cvRef="MS" accession="MS:1000827" name="isolation window target m/z" value="591.322910894" unitCvRef="MS" unitAccession="MS:1000040" unitName="m/z"/>
      </Precursor>
      <Product>
        <cvParam cvRef="MS" accession="MS:1000827" name="isolation window target m/z" value="612.321233882"/>
        <InterpretationList>
          <Interpretation>
            <cvParam cvRef="MS" accession="MS:1001240" name="non-identified ion"/>
          </Interpretation>
        </InterpretationList>
      </Product>
      <cvParam cvRef="MS" accession="MS:1001226" name="product ion intensity" value="10000"/>
      <cvParam cvRef="MS" accession="MS:1002007" name="target SRM transition"/>
      <userParam name="annotation" type="xsd:string" value="y6/-0.001"/>
    </Transition>
    <Transition id="244352_y8_1_GTVQALHATGAR_2" peptideRef="24103_GTVQALHATGAR_2">
      <Precursor>
        <cvParam cvRef="MS" accession="MS:1000827" name="isolation window target m/z" value="591.322910894" unitCvRef="MS" unitAccession="MS:1000040" unitName="m/z"/>
      </Precursor>
      <Product>
        <cvParam cvRef="MS" accession="MS:1000827" name="isolation window target m/z" value="796.442411654"/>
        <InterpretationList>
          <Interpretation>
            <cvParam cvRef="MS" accession="MS:1001240" name="non-identified ion"/>
          </Interpretation>
        </InterpretationList>
      </Product>
      <cvParam cvRef="MS" accession="MS:1001226" name="product ion intensity" value="6867.1"/>
      <cvParam cvRef="MS" accession="MS:1002007" name="target SRM transition"/>
      <userParam name="annotation" type="xsd:string" value="y8/-0.001"/>
    </Transition>
    <Transition id="244350_y7_1_GTVQALHATGAR_2" peptideRef="24103_GTVQALHATGAR_2">
      <Precursor>
        <cvParam cvRef="MS" accession="MS:1000827" name="isolation window target m/z" value="591.322910894" unitCvRef="MS" unitAccession="MS:1000040" unitName="m/z"/>
      </Precursor>
      <Product>
        <cvParam cvRef="MS" accession="MS:1000827" name="isolation window target m/z" value="725.405297864"/>
        <InterpretationList>
          <Interpretation>
            <cvParam cvRef="MS" accession="MS:1001240" name="non-identified ion"/>
          </Interpretation>
        </InterpretationList>
      </Product>
      <cvParam cvRef="MS" accession="MS:1001226" name="product ion intensity" value="5779.1"/>
      <cvParam cvRef="MS" accession="MS:1002007" name="target SRM transition"/>
      <userParam name="annotation" type="xsd:string" value="y7/-0.001"/>
    </Transition>
    <Transition id="244344_y5_1_GTVQALHATGAR_2" peptideRef="24103_GTVQALHATGAR_2">
      <Precursor>
        <cvParam cvRef="MS" accession="MS:1000827" name="isolation window target m/z" value="591.322910894" unitCvRef="MS" unitAccession="MS:1000040" unitName="m/z"/>
      </Precursor>
      <Product>
        <cvParam cvRef="MS" accession="MS:1000827" name="isolation window target m/z" value="475.262322008"/>
        <InterpretationList>
          <Interpretation>
            <cvParam cvRef="MS" accession="MS:1001240" name="non-identified ion"/>
          </Interpretation>
        </InterpretationList>
      </Product>
      <cvParam cvRef="MS" accession="MS:1001226" name="product ion intensity" value="5622.1"/>
      <cvParam cvRef="MS" accession="MS:1002007" name="target SRM transition"/>
      <userParam name="annotation" type="xsd:string" value="y5/-0.001"/>
    </Transition>
    <Transition id="244353_y9_1_GTVQALHATGAR_2" peptideRef="24103_GTVQALHATGAR_2">
      <Precursor>
        <cvParam cvRef="MS" accession="MS:1000827" name="isolation window target m/z" value="591.322910894" unitCvRef="MS" unitAccession="MS:1000040" unitName="m/z"/>
      </Precursor>
      <Product>
        <cvParam cvRef="MS" accession="MS:1000827" name="isolation window target m/z" value="924.50098917"/>
        <InterpretationList>
          <Interpretation>
            <cvParam cvRef="MS" accession="MS:1001240" name="non-identified ion"/>
          </Interpretation>
        </InterpretationList>
      </Product>
      <cvParam cvRef="MS" accession="MS:1001226" name="product ion intensity" value="3922.9"/>
      <cvParam cvRef="MS" accession="MS:1002007" name="target SRM transition"/>
      <userParam name="annotation" type="xsd:string" value="y9/-0.001"/>
    </Transition>
    <Transition id="244341_y4_1_GTVQALHATGAR_2" peptideRef="24103_GTVQALHATGAR_2">
      <Precursor>
        <cvParam cvRef="MS" accession="MS:1000827" name="isolation window target m/z" value="591.322910894" unitCvRef="MS" unitAccession="MS:1000040" unitName="m/z"/>
      </Precursor>
      <Product>
        <cvParam cvRef="MS" accession="MS:1000827" name="isolation window target m/z" value="404.225208218"/>
        <InterpretationList>
          <Interpretation>
            <cvParam cvRef="MS" accession="MS:1001240" name="non-identified ion"/>
          </Interpretation>
        </InterpretationList>
      </Product>
      <cvParam cvRef="MS" accession="MS:1001226" name="product ion intensity" value="2314.9"/>
      <cvParam cvRef="MS" accession="MS:1002007" name="target SRM transition"/>
      <userParam name="annotation" type="xsd:string" value="y4/-0.001"/>
    </Transition>
    <Transition id="275747_y6_1_IALGIPLPEIK_2" peptideRef="26862_IALGIPLPEIK_2">
      <Precursor>
        <cvParam cvRef="MS" accession="MS:1000827" name="isolation window target m/z" value="582.373549468" unitCvRef="MS" unitAccession="MS:1000040" unitName="m/z"/>
      </Precursor>
      <Product>
        <cvParam cvRef="MS" accession="MS:1000827" name="isolation window target m/z" value="696.429052974"/>
        <InterpretationList>
          <Interpretation>
            <cvParam cvRef="MS" accession="MS:1001240" name="non-identified ion"/>
          </Interpretation>
        </InterpretationList>
      </Product>
      <cvParam cvRef="MS" accession="MS:1001226" name="product ion intensity" value="10000"/>
      <cvParam cvRef="MS" accession="MS:1002007" name="target SRM transition"/>
      <userParam name="annotation" type="xsd:string" value="y6/-0.002"/>
    </Transition>
    <Transition id="275745_y4_1_IALGIPLPEIK_2" peptideRef="26862_IALGIPLPEIK_2">
      <Precursor>
        <cvParam cvRef="MS" accession="MS:1000827" name="isolation window target m/z" value="582.373549468" unitCvRef="MS" unitAccession="MS:1000040" unitName="m/z"/>
      </Precursor>
      <Product>
        <cvParam cvRef="MS" accession="MS:1000827" name="isolation window target m/z" value="486.292225138"/>
        <InterpretationList>
          <Interpretation>
            <cvParam cvRef="MS" accession="MS:1001240" name="non-identified ion"/>
          </Interpretation>
        </InterpretationList>
      </Product>
      <cvParam cvRef="MS" accession="MS:1001226" name="product ion intensity" value="9510.6"/>
      <cvParam cvRef="MS" accession="MS:1002007" name="target SRM transition"/>
      <userParam name="annotation" type="xsd:string" value="y4/-0.001"/>
    </Transition>
    <Transition id="275749_y8_1_IALGIPLPEIK_2" peptideRef="26862_IALGIPLPEIK_2">
      <Precursor>
        <cvParam cvRef="MS" accession="MS:1000827" name="isolation window target m/z" value="582.373549468" unitCvRef="MS" unitAccession="MS:1000040" unitName="m/z"/>
      </Precursor>
      <Product>
        <cvParam cvRef="MS" accession="MS:1000827" name="isolation window target m/z" value="866.534580682"/>
        <InterpretationList>
          <Interpretation>
            <cvParam cvRef="MS" accession="MS:1001240" name="non-identified ion"/>
          </Interpretation>
        </InterpretationList>
      </Product>
      <cvParam cvRef="MS" accession="MS:1001226" name="product ion intensity" value="2001.5"/>
      <cvParam cvRef="MS" accession="MS:1002007" name="target SRM transition"/>
      <userParam name="annotation" type="xsd:string" value="y8/-0.002"/>
    </Transition>
    <Transition id="275750_y9_1_IALGIPLPEIK_2" peptideRef="26862_IALGIPLPEIK_2">
      <Precursor>
        <cvParam cvRef="MS" accession="MS:1000827" name="isolation window target m/z" value="582.373549468" unitCvRef="MS" unitAccession="MS:1000040" unitName="m/z"/>
      </Precursor>
      <Product>
        <cvParam cvRef="MS" accession="MS:1000827" name="isolation window target m/z" value="979.618644664"/>
        <InterpretationList>
          <Interpretation>
            <cvParam cvRef="MS" accession="MS:1001240" name="non-identified ion"/>
          </Interpretation>
        </InterpretationList>
      </Product>
      <cvParam cvRef="MS" accession="MS:1001226" name="product ion intensity" value="1351.7"/>
      <cvParam cvRef="MS" accession="MS:1002007" name="target SRM transition"/>
      <userParam name="annotation" type="xsd:string" value="y9/-0.002"/>
    </Transition>
    <Transition id="275751_y10_1_IALGIPLPEIK_2" peptideRef="26862_IALGIPLPEIK_2">
      <Precursor>
        <cvParam cvRef="MS" accession="MS:1000827" name="isolation window target m/z" value="582.373549468" unitCvRef="MS" unitAccession="MS:1000040" unitName="m/z"/>
      </Precursor>
      <Product>
        <cvParam cvRef="MS" accession="MS:1000827" name="isolation window target m/z" value="1050.655758454"/>
        <InterpretationList>
          <Interpretation>
            <cvParam cvRef="MS" accession="MS:1001240" name="non-identified ion"/>
          </Interpretation>
        </InterpretationList>
      </Product>
      <cvParam cvRef="MS" accession="MS:1001226" name="product ion intensity" value="623.2"/>
      <cvParam cvRef="MS" accession="MS:1002007" name="target SRM transition"/>
      <userParam name="annotation" type="xsd:string" value="y10/-0.002"/>
    </Transition>
    <Transition id="275748_y7_1_IALGIPLPEIK_2" peptideRef="26862_IALGIPLPEIK_2">
      <Precursor>
        <cvParam cvRef="MS" accession="MS:1000827" name="isolation window target m/z" value="582.373549468" unitCvRef="MS" unitAccession="MS:1000040" unitName="m/z"/>
      </Precursor>
      <Product>
        <cvParam cvRef="MS" accession="MS:1000827" name="isolation window target m/z" value="809.513116956"/>
        <InterpretationList>
          <Interpretation>
            <cvParam cvRef="MS" accession="MS:1001240" name="non-identified ion"/>
          </Interpretation>
        </InterpretationList>
      </Product>
      <cvParam cvRef="MS" accession="MS:1001226" name="product ion intensity" value="549.8"/>
      <cvParam cvRef="MS" accession="MS:1002007" name="target SRM transition"/>
      <userParam name="annotation" type="xsd:string" value="y7/-0.002"/>
    </Transition>
    <Transition id="276240_y8_1_IAPSFAVESIEDALK_2" peptideRef="26914_IAPSFAVESIEDALK_2">
      <Precursor>
        <cvParam cvRef="MS" accession="MS:1000827" name="isolation window target m/z" value="795.424695876" unitCvRef="MS" unitAccession="MS:1000040" unitName="m/z"/>
      </Precursor>
      <Product>
        <cvParam cvRef="MS" accession="MS:1000827" name="isolation window target m/z" value="904.46220359"/>
        <InterpretationList>
          <Interpretation>
            <cvParam cvRef="MS" accession="MS:1001240" name="non-identified ion"/>
          </Interpretation>
        </InterpretationList>
      </Product>
      <cvParam cvRef="MS" accession="MS:1001226" name="product ion intensity" value="9312.6"/>
      <cvParam cvRef="MS" accession="MS:1002007" name="target SRM transition"/>
      <userParam name="annotation" type="xsd:string" value="y8/-0.003"/>
    </Transition>
    <Transition id="276241_y9_1_IAPSFAVESIEDALK_2" peptideRef="26914_IAPSFAVESIEDALK_2">
      <Precursor>
        <cvParam cvRef="MS" accession="MS:1000827" name="isolation window target m/z" value="795.424695876" unitCvRef="MS" unitAccession="MS:1000040" unitName="m/z"/>
      </Precursor>
      <Product>
        <cvParam cvRef="MS" accession="MS:1000827" name="isolation window target m/z" value="1003.530617508"/>
        <InterpretationList>
          <Interpretation>
            <cvParam cvRef="MS" accession="MS:1001240" name="non-identified ion"/>
          </Interpretation>
        </InterpretationList>
      </Product>
      <cvParam cvRef="MS" accession="MS:1001226" name="product ion intensity" value="7579.6"/>
      <cvParam cvRef="MS" accession="MS:1002007" name="target SRM transition"/>
      <userParam name="annotation" type="xsd:string" value="y9/-0.002"/>
    </Transition>
    <Transition id="276242_y10_1_IAPSFAVESIEDALK_2" peptideRef="26914_IAPSFAVESIEDALK_2">
      <Precursor>
        <cvParam cvRef="MS" accession="MS:1000827" name="isolation window target m/z" value="795.424695876" unitCvRef="MS" unitAccession="MS:1000040" unitName="m/z"/>
      </Precursor>
      <Product>
        <cvParam cvRef="MS" accession="MS:1000827" name="isolation window target m/z" value="1074.567731298"/>
        <InterpretationList>
          <Interpretation>
            <cvParam cvRef="MS" accession="MS:1001240" name="non-identified ion"/>
          </Interpretation>
        </InterpretationList>
      </Product>
      <cvParam cvRef="MS" accession="MS:1001226" name="product ion intensity" value="6679.8"/>
      <cvParam cvRef="MS" accession="MS:1002007" name="target SRM transition"/>
      <userParam name="annotation" type="xsd:string" value="y10/-0.002"/>
    </Transition>
    <Transition id="276239_y7_1_IAPSFAVESIEDALK_2" peptideRef="26914_IAPSFAVESIEDALK_2">
      <Precursor>
        <cvParam cvRef="MS" accession="MS:1000827" name="isolation window target m/z" value="795.424695876" unitCvRef="MS" unitAccession="MS:1000040" unitName="m/z"/>
      </Precursor>
      <Product>
        <cvParam cvRef="MS" accession="MS:1000827" name="isolation window target m/z" value="775.419610496"/>
        <InterpretationList>
          <Interpretation>
            <cvParam cvRef="MS" accession="MS:1001240" name="non-identified ion"/>
          </Interpretation>
        </InterpretationList>
      </Product>
      <cvParam cvRef="MS" accession="MS:1001226" name="product ion intensity" value="5555.5"/>
      <cvParam cvRef="MS" accession="MS:1002007" name="target SRM transition"/>
      <userParam name="annotation" type="xsd:string" value="y7/-0.001"/>
    </Transition>
    <Transition id="276238_y13_2_IAPSFAVESIEDALK_2" peptideRef="26914_IAPSFAVESIEDALK_2">
      <Precursor>
        <cvParam cvRef="MS" accession="MS:1000827" name="isolation window target m/z" value="795.424695876" unitCvRef="MS" unitAccession="MS:1000040" unitName="m/z"/>
      </Precursor>
      <Product>
        <cvParam cvRef="MS" accession="MS:1000827" name="isolation window target m/z" value="703.36410699"/>
        <InterpretationList>
          <Interpretation>
            <cvParam cvRef="MS" accession="MS:1001240" name="non-identified ion"/>
          </Interpretation>
        </InterpretationList>
      </Product>
      <cvParam cvRef="MS" accession="MS:1001226" name="product ion intensity" value="4776.1"/>
      <cvParam cvRef="MS" accession="MS:1002007" name="target SRM transition"/>
      <userParam name="annotation" type="xsd:string" value="y13^2/0.000"/>
    </Transition>
    <Transition id="276234_y9_2_IAPSFAVESIEDALK_2" peptideRef="26914_IAPSFAVESIEDALK_2">
      <Precursor>
        <cvParam cvRef="MS" accession="MS:1000827" name="isolation window target m/z" value="795.424695876" unitCvRef="MS" unitAccession="MS:1000040" unitName="m/z"/>
      </Precursor>
      <Product>
        <cvParam cvRef="MS" accession="MS:1000827" name="isolation window target m/z" value="502.268947004"/>
        <InterpretationList>
          <Interpretation>
            <cvParam cvRef="MS" accession="MS:1001240" name="non-identified ion"/>
          </Interpretation>
        </InterpretationList>
      </Product>
      <cvParam cvRef="MS" accession="MS:1001226" name="product ion intensity" value="3166.8"/>
      <cvParam cvRef="MS" accession="MS:1002007" name="target SRM transition"/>
      <userParam name="annotation" type="xsd:string" value="y9^2/-0.004,m3:7/-0.001"/>
    </Transition>
    <Transition id="281489_y9_1_IEFEGQPVDFVDPNK_2" peptideRef="27421_IEFEGQPVDFVDPNK_2">
      <Precursor>
        <cvParam cvRef="MS" accession="MS:1000827" name="isolation window target m/z" value="867.422684506" unitCvRef="MS" unitAccession="MS:1000040" unitName="m/z"/>
      </Precursor>
      <Product>
        <cvParam cvRef="MS" accession="MS:1000827" name="isolation window target m/z" value="1030.520387182"/>
        <InterpretationList>
          <Interpretation>
            <cvParam cvRef="MS" accession="MS:1001240" name="non-identified ion"/>
          </Interpretation>
        </InterpretationList>
      </Product>
      <cvParam cvRef="MS" accession="MS:1001226" name="product ion intensity" value="7984.2"/>
      <cvParam cvRef="MS" accession="MS:1002007" name="target SRM transition"/>
      <userParam name="annotation" type="xsd:string" value="y9/-0.002"/>
    </Transition>
    <Transition id="281482_y4_1_IEFEGQPVDFVDPNK_2" peptideRef="27421_IEFEGQPVDFVDPNK_2">
      <Precursor>
        <cvParam cvRef="MS" accession="MS:1000827" name="isolation window target m/z" value="867.422684506" unitCvRef="MS" unitAccession="MS:1000040" unitName="m/z"/>
      </Precursor>
      <Product>
        <cvParam cvRef="MS" accession="MS:1000827" name="isolation window target m/z" value="473.235438544"/>
        <InterpretationList>
          <Interpretation>
            <cvParam cvRef="MS" accession="MS:1001240" name="non-identified ion"/>
          </Interpretation>
        </InterpretationList>
      </Product>
      <cvParam cvRef="MS" accession="MS:1001226" name="product ion intensity" value="2988.7"/>
      <cvParam cvRef="MS" accession="MS:1002007" name="target SRM transition"/>
      <userParam name="annotation" type="xsd:string" value="y4/-0.001,b4-46/-0.005"/>
    </Transition>
    <Transition id="281486_y6_1_IEFEGQPVDFVDPNK_2" peptideRef="27421_IEFEGQPVDFVDPNK_2">
      <Precursor>
        <cvParam cvRef="MS" accession="MS:1000827" name="isolation window target m/z" value="867.422684506" unitCvRef="MS" unitAccession="MS:1000040" unitName="m/z"/>
      </Precursor>
      <Product>
        <cvParam cvRef="MS" accession="MS:1000827" name="isolation window target m/z" value="719.37226638"/>
        <InterpretationList>
          <Interpretation>
            <cvParam cvRef="MS" accession="MS:1001240" name="non-identified ion"/>
          </Interpretation>
        </InterpretationList>
      </Product>
      <cvParam cvRef="MS" accession="MS:1001226" name="product ion intensity" value="1559.6"/>
      <cvParam cvRef="MS" accession="MS:1002007" name="target SRM transition"/>
      <userParam name="annotation" type="xsd:string" value="y6/-0.001"/>
    </Transition>
    <Transition id="281487_y7_1_IEFEGQPVDFVDPNK_2" peptideRef="27421_IEFEGQPVDFVDPNK_2">
      <Precursor>
        <cvParam cvRef="MS" accession="MS:1000827" name="isolation window target m/z" value="867.422684506" unitCvRef="MS" unitAccession="MS:1000040" unitName="m/z"/>
      </Precursor>
      <Product>
        <cvParam cvRef="MS" accession="MS:1000827" name="isolation window target m/z" value="834.39920941"/>
        <InterpretationList>
          <Interpretation>
            <cvParam cvRef="MS" accession="MS:1001240" name="non-identified ion"/>
          </Interpretation>
        </InterpretationList>
      </Product>
      <cvParam cvRef="MS" accession="MS:1001226" name="product ion intensity" value="1352.9"/>
      <cvParam cvRef="MS" accession="MS:1002007" name="target SRM transition"/>
      <userParam name="annotation" type="xsd:string" value="y7/-0.002"/>
    </Transition>
    <Transition id="281484_y5_1_IEFEGQPVDFVDPNK_2" peptideRef="27421_IEFEGQPVDFVDPNK_2">
      <Precursor>
        <cvParam cvRef="MS" accession="MS:1000827" name="isolation window target m/z" value="867.422684506" unitCvRef="MS" unitAccession="MS:1000040" unitName="m/z"/>
      </Precursor>
      <Product>
        <cvParam cvRef="MS" accession="MS:1000827" name="isolation window target m/z" value="572.303852462"/>
        <InterpretationList>
          <Interpretation>
            <cvParam cvRef="MS" accession="MS:1001240" name="non-identified ion"/>
          </Interpretation>
        </InterpretationList>
      </Product>
      <cvParam cvRef="MS" accession="MS:1001226" name="product ion intensity" value="791.3"/>
      <cvParam cvRef="MS" accession="MS:1002007" name="target SRM transition"/>
      <userParam name="annotation" type="xsd:string" value="y5/-0.002"/>
    </Transition>
    <Transition id="281483_b4_1_IEFEGQPVDFVDPNK_2" peptideRef="27421_IEFEGQPVDFVDPNK_2">
      <Precursor>
        <cvParam cvRef="MS" accession="MS:1000827" name="isolation window target m/z" value="867.422684506" unitCvRef="MS" unitAccession="MS:1000040" unitName="m/z"/>
      </Precursor>
      <Product>
        <cvParam cvRef="MS" accession="MS:1000827" name="isolation window target m/z" value="519.244940588"/>
        <InterpretationList>
          <Interpretation>
            <cvParam cvRef="MS" accession="MS:1001240" name="non-identified ion"/>
          </Interpretation>
        </InterpretationList>
      </Product>
      <cvParam cvRef="MS" accession="MS:1001226" name="product ion intensity" value="755.8"/>
      <cvParam cvRef="MS" accession="MS:1002007" name="target SRM transition"/>
      <userParam name="annotation" type="xsd:string" value="b4/-0.001"/>
    </Transition>
    <Transition id="294543_y8_1_ILESDRKEPLFGISTGNLITGLAAGAK_3" peptideRef="28669_ILESDRKEPLFGISTGNLITGLAAGAK_3">
      <Precursor>
        <cvParam cvRef="MS" accession="MS:1000827" name="isolation window target m/z" value="924.514907878" unitCvRef="MS" unitAccession="MS:1000040" unitName="m/z"/>
      </Precursor>
      <Product>
        <cvParam cvRef="MS" accession="MS:1000827" name="isolation window target m/z" value="688.398815486"/>
        <InterpretationList>
          <Interpretation>
            <cvParam cvRef="MS" accession="MS:1001240" name="non-identified ion"/>
          </Interpretation>
        </InterpretationList>
      </Product>
      <cvParam cvRef="MS" accession="MS:1001226" name="product ion intensity" value="3209.7"/>
      <cvParam cvRef="MS" accession="MS:1002007" name="target SRM transition"/>
      <userParam name="annotation" type="xsd:string" value="y8/-0.001"/>
    </Transition>
    <Transition id="294545_y9_1_ILESDRKEPLFGISTGNLITGLAAGAK_3" peptideRef="28669_ILESDRKEPLFGISTGNLITGLAAGAK_3">
      <Precursor>
        <cvParam cvRef="MS" accession="MS:1000827" name="isolation window target m/z" value="924.514907878" unitCvRef="MS" unitAccession="MS:1000040" unitName="m/z"/>
      </Precursor>
      <Product>
        <cvParam cvRef="MS" accession="MS:1000827" name="isolation window target m/z" value="801.482879468"/>
        <InterpretationList>
          <Interpretation>
            <cvParam cvRef="MS" accession="MS:1001240" name="non-identified ion"/>
          </Interpretation>
        </InterpretationList>
      </Product>
      <cvParam cvRef="MS" accession="MS:1001226" name="product ion intensity" value="2910.1"/>
      <cvParam cvRef="MS" accession="MS:1002007" name="target SRM transition"/>
      <userParam name="annotation" type="xsd:string" value="y9/-0.001"/>
    </Transition>
    <Transition id="294541_y5_1_ILESDRKEPLFGISTGNLITGLAAGAK_3" peptideRef="28669_ILESDRKEPLFGISTGNLITGLAAGAK_3">
      <Precursor>
        <cvParam cvRef="MS" accession="MS:1000827" name="isolation window target m/z" value="924.514907878" unitCvRef="MS" unitAccession="MS:1000040" unitName="m/z"/>
      </Precursor>
      <Product>
        <cvParam cvRef="MS" accession="MS:1000827" name="isolation window target m/z" value="417.245609304"/>
        <InterpretationList>
          <Interpretation>
            <cvParam cvRef="MS" accession="MS:1001240" name="non-identified ion"/>
          </Interpretation>
        </InterpretationList>
      </Product>
      <cvParam cvRef="MS" accession="MS:1001226" name="product ion intensity" value="2310.5"/>
      <cvParam cvRef="MS" accession="MS:1002007" name="target SRM transition"/>
      <userParam name="annotation" type="xsd:string" value="y5/-0.001"/>
    </Transition>
    <Transition id="294546_b7_1_ILESDRKEPLFGISTGNLITGLAAGAK_3" peptideRef="28669_ILESDRKEPLFGISTGNLITGLAAGAK_3">
      <Precursor>
        <cvParam cvRef="MS" accession="MS:1000827" name="isolation window target m/z" value="924.514907878" unitCvRef="MS" unitAccession="MS:1000040" unitName="m/z"/>
      </Precursor>
      <Product>
        <cvParam cvRef="MS" accession="MS:1000827" name="isolation window target m/z" value="842.473043066"/>
        <InterpretationList>
          <Interpretation>
            <cvParam cvRef="MS" accession="MS:1001240" name="non-identified ion"/>
          </Interpretation>
        </InterpretationList>
      </Product>
      <cvParam cvRef="MS" accession="MS:1001226" name="product ion intensity" value="2234.6"/>
      <cvParam cvRef="MS" accession="MS:1002007" name="target SRM transition"/>
      <userParam name="annotation" type="xsd:string" value="b7/-0.001"/>
    </Transition>
    <Transition id="294549_y12_1_ILESDRKEPLFGISTGNLITGLAAGAK_3" peptideRef="28669_ILESDRKEPLFGISTGNLITGLAAGAK_3">
      <Precursor>
        <cvParam cvRef="MS" accession="MS:1000827" name="isolation window target m/z" value="924.514907878" unitCvRef="MS" unitAccession="MS:1000040" unitName="m/z"/>
      </Precursor>
      <Product>
        <cvParam cvRef="MS" accession="MS:1000827" name="isolation window target m/z" value="1085.631334628"/>
        <InterpretationList>
          <Interpretation>
            <cvParam cvRef="MS" accession="MS:1001240" name="non-identified ion"/>
          </Interpretation>
        </InterpretationList>
      </Product>
      <cvParam cvRef="MS" accession="MS:1001226" name="product ion intensity" value="1936"/>
      <cvParam cvRef="MS" accession="MS:1002007" name="target SRM transition"/>
      <userParam name="annotation" type="xsd:string" value="y12/0.001,y22-44^2/-0.007"/>
    </Transition>
    <Transition id="294542_y7_1_ILESDRKEPLFGISTGNLITGLAAGAK_3" peptideRef="28669_ILESDRKEPLFGISTGNLITGLAAGAK_3">
      <Precursor>
        <cvParam cvRef="MS" accession="MS:1000827" name="isolation window target m/z" value="924.514907878" unitCvRef="MS" unitAccession="MS:1000040" unitName="m/z"/>
      </Precursor>
      <Product>
        <cvParam cvRef="MS" accession="MS:1000827" name="isolation window target m/z" value="587.351137012"/>
        <InterpretationList>
          <Interpretation>
            <cvParam cvRef="MS" accession="MS:1001240" name="non-identified ion"/>
          </Interpretation>
        </InterpretationList>
      </Product>
      <cvParam cvRef="MS" accession="MS:1001226" name="product ion intensity" value="1851.2"/>
      <cvParam cvRef="MS" accession="MS:1002007" name="target SRM transition"/>
      <userParam name="annotation" type="xsd:string" value="y7/-0.000"/>
    </Transition>
    <Transition id="338964_y4_1_KPFSIEDVEVAPPK_2" peptideRef="32672_KPFSIEDVEVAPPK_2">
      <Precursor>
        <cvParam cvRef="MS" accession="MS:1000827" name="isolation window target m/z" value="778.421956224" unitCvRef="MS" unitAccession="MS:1000040" unitName="m/z"/>
      </Precursor>
      <Product>
        <cvParam cvRef="MS" accession="MS:1000827" name="isolation window target m/z" value="412.255445706"/>
        <InterpretationList>
          <Interpretation>
            <cvParam cvRef="MS" accession="MS:1001240" name="non-identified ion"/>
          </Interpretation>
        </InterpretationList>
      </Product>
      <cvParam cvRef="MS" accession="MS:1001226" name="product ion intensity" value="1154.4"/>
      <cvParam cvRef="MS" accession="MS:1002007" name="target SRM transition"/>
      <userParam name="annotation" type="xsd:string" value="y4/-0.006"/>
    </Transition>
    <Transition id="338973_b9_1_KPFSIEDVEVAPPK_2" peptideRef="32672_KPFSIEDVEVAPPK_2">
      <Precursor>
        <cvParam cvRef="MS" accession="MS:1000827" name="isolation window target m/z" value="778.421956224" unitCvRef="MS" unitAccession="MS:1000040" unitName="m/z"/>
      </Precursor>
      <Product>
        <cvParam cvRef="MS" accession="MS:1000827" name="isolation window target m/z" value="1045.520052824"/>
        <InterpretationList>
          <Interpretation>
            <cvParam cvRef="MS" accession="MS:1001240" name="non-identified ion"/>
          </Interpretation>
        </InterpretationList>
      </Product>
      <cvParam cvRef="MS" accession="MS:1001226" name="product ion intensity" value="526.6"/>
      <cvParam cvRef="MS" accession="MS:1002007" name="target SRM transition"/>
      <userParam name="annotation" type="xsd:string" value="b9/-0.005"/>
    </Transition>
    <Transition id="338971_b7_1_KPFSIEDVEVAPPK_2" peptideRef="32672_KPFSIEDVEVAPPK_2">
      <Precursor>
        <cvParam cvRef="MS" accession="MS:1000827" name="isolation window target m/z" value="778.421956224" unitCvRef="MS" unitAccession="MS:1000040" unitName="m/z"/>
      </Precursor>
      <Product>
        <cvParam cvRef="MS" accession="MS:1000827" name="isolation window target m/z" value="817.409045812"/>
        <InterpretationList>
          <Interpretation>
            <cvParam cvRef="MS" accession="MS:1001240" name="non-identified ion"/>
          </Interpretation>
        </InterpretationList>
      </Product>
      <cvParam cvRef="MS" accession="MS:1001226" name="product ion intensity" value="345.8"/>
      <cvParam cvRef="MS" accession="MS:1002007" name="target SRM transition"/>
      <userParam name="annotation" type="xsd:string" value="b7/-0.000"/>
    </Transition>
    <Transition id="338967_b5_1_KPFSIEDVEVAPPK_2" peptideRef="32672_KPFSIEDVEVAPPK_2">
      <Precursor>
        <cvParam cvRef="MS" accession="MS:1000827" name="isolation window target m/z" value="778.421956224" unitCvRef="MS" unitAccession="MS:1000040" unitName="m/z"/>
      </Precursor>
      <Product>
        <cvParam cvRef="MS" accession="MS:1000827" name="isolation window target m/z" value="573.339509688"/>
        <InterpretationList>
          <Interpretation>
            <cvParam cvRef="MS" accession="MS:1001240" name="non-identified ion"/>
          </Interpretation>
        </InterpretationList>
      </Product>
      <cvParam cvRef="MS" accession="MS:1001226" name="product ion intensity" value="332.3"/>
      <cvParam cvRef="MS" accession="MS:1002007" name="target SRM transition"/>
      <userParam name="annotation" type="xsd:string" value="b5/-0.001"/>
    </Transition>
    <Transition id="338972_b8_1_KPFSIEDVEVAPPK_2" peptideRef="32672_KPFSIEDVEVAPPK_2">
      <Precursor>
        <cvParam cvRef="MS" accession="MS:1000827" name="isolation window target m/z" value="778.421956224" unitCvRef="MS" unitAccession="MS:1000040" unitName="m/z"/>
      </Precursor>
      <Product>
        <cvParam cvRef="MS" accession="MS:1000827" name="isolation window target m/z" value="916.47745973"/>
        <InterpretationList>
          <Interpretation>
            <cvParam cvRef="MS" accession="MS:1001240" name="non-identified ion"/>
          </Interpretation>
        </InterpretationList>
      </Product>
      <cvParam cvRef="MS" accession="MS:1001226" name="product ion intensity" value="332"/>
      <cvParam cvRef="MS" accession="MS:1002007" name="target SRM transition"/>
      <userParam name="annotation" type="xsd:string" value="b8/-0.005"/>
    </Transition>
    <Transition id="338966_y5_1_KPFSIEDVEVAPPK_2" peptideRef="32672_KPFSIEDVEVAPPK_2">
      <Precursor>
        <cvParam cvRef="MS" accession="MS:1000827" name="isolation window target m/z" value="778.421956224" unitCvRef="MS" unitAccession="MS:1000040" unitName="m/z"/>
      </Precursor>
      <Product>
        <cvParam cvRef="MS" accession="MS:1000827" name="isolation window target m/z" value="511.323859624"/>
        <InterpretationList>
          <Interpretation>
            <cvParam cvRef="MS" accession="MS:1001240" name="non-identified ion"/>
          </Interpretation>
        </InterpretationList>
      </Product>
      <cvParam cvRef="MS" accession="MS:1001226" name="product ion intensity" value="293.1"/>
      <cvParam cvRef="MS" accession="MS:1002007" name="target SRM transition"/>
      <userParam name="annotation" type="xsd:string" value="y5/-0.006"/>
    </Transition>
    <Transition id="358817_y7_1_LDQGGAPLAGTNK_2" peptideRef="34464_LDQGGAPLAGTNK_2">
      <Precursor>
        <cvParam cvRef="MS" accession="MS:1000827" name="isolation window target m/z" value="621.327858878" unitCvRef="MS" unitAccession="MS:1000040" unitName="m/z"/>
      </Precursor>
      <Product>
        <cvParam cvRef="MS" accession="MS:1000827" name="isolation window target m/z" value="700.398815486"/>
        <InterpretationList>
          <Interpretation>
            <cvParam cvRef="MS" accession="MS:1001240" name="non-identified ion"/>
          </Interpretation>
        </InterpretationList>
      </Product>
      <cvParam cvRef="MS" accession="MS:1001226" name="product ion intensity" value="10000"/>
      <cvParam cvRef="MS" accession="MS:1002007" name="target SRM transition"/>
      <userParam name="annotation" type="xsd:string" value="y7/-0.001"/>
    </Transition>
    <Transition id="358820_y10_1_LDQGGAPLAGTNK_2" peptideRef="34464_LDQGGAPLAGTNK_2">
      <Precursor>
        <cvParam cvRef="MS" accession="MS:1000827" name="isolation window target m/z" value="621.327858878" unitCvRef="MS" unitAccession="MS:1000040" unitName="m/z"/>
      </Precursor>
      <Product>
        <cvParam cvRef="MS" accession="MS:1000827" name="isolation window target m/z" value="885.478856728"/>
        <InterpretationList>
          <Interpretation>
            <cvParam cvRef="MS" accession="MS:1001240" name="non-identified ion"/>
          </Interpretation>
        </InterpretationList>
      </Product>
      <cvParam cvRef="MS" accession="MS:1001226" name="product ion intensity" value="5509"/>
      <cvParam cvRef="MS" accession="MS:1002007" name="target SRM transition"/>
      <userParam name="annotation" type="xsd:string" value="y10/-0.002"/>
    </Transition>
    <Transition id="358814_y5_1_LDQGGAPLAGTNK_2" peptideRef="34464_LDQGGAPLAGTNK_2">
      <Precursor>
        <cvParam cvRef="MS" accession="MS:1000827" name="isolation window target m/z" value="621.327858878" unitCvRef="MS" unitAccession="MS:1000040" unitName="m/z"/>
      </Precursor>
      <Product>
        <cvParam cvRef="MS" accession="MS:1000827" name="isolation window target m/z" value="490.26198765"/>
        <InterpretationList>
          <Interpretation>
            <cvParam cvRef="MS" accession="MS:1001240" name="non-identified ion"/>
          </Interpretation>
        </InterpretationList>
      </Product>
      <cvParam cvRef="MS" accession="MS:1001226" name="product ion intensity" value="3640.2"/>
      <cvParam cvRef="MS" accession="MS:1002007" name="target SRM transition"/>
      <userParam name="annotation" type="xsd:string" value="y5/-0.001"/>
    </Transition>
    <Transition id="358813_y4_1_LDQGGAPLAGTNK_2" peptideRef="34464_LDQGGAPLAGTNK_2">
      <Precursor>
        <cvParam cvRef="MS" accession="MS:1000827" name="isolation window target m/z" value="621.327858878" unitCvRef="MS" unitAccession="MS:1000040" unitName="m/z"/>
      </Precursor>
      <Product>
        <cvParam cvRef="MS" accession="MS:1000827" name="isolation window target m/z" value="419.22487386"/>
        <InterpretationList>
          <Interpretation>
            <cvParam cvRef="MS" accession="MS:1001240" name="non-identified ion"/>
          </Interpretation>
        </InterpretationList>
      </Product>
      <cvParam cvRef="MS" accession="MS:1001226" name="product ion intensity" value="3100.3"/>
      <cvParam cvRef="MS" accession="MS:1002007" name="target SRM transition"/>
      <userParam name="annotation" type="xsd:string" value="y4/-0.002"/>
    </Transition>
    <Transition id="358819_y9_1_LDQGGAPLAGTNK_2" peptideRef="34464_LDQGGAPLAGTNK_2">
      <Precursor>
        <cvParam cvRef="MS" accession="MS:1000827" name="isolation window target m/z" value="621.327858878" unitCvRef="MS" unitAccession="MS:1000040" unitName="m/z"/>
      </Precursor>
      <Product>
        <cvParam cvRef="MS" accession="MS:1000827" name="isolation window target m/z" value="828.457393002"/>
        <InterpretationList>
          <Interpretation>
            <cvParam cvRef="MS" accession="MS:1001240" name="non-identified ion"/>
          </Interpretation>
        </InterpretationList>
      </Product>
      <cvParam cvRef="MS" accession="MS:1001226" name="product ion intensity" value="1938.3"/>
      <cvParam cvRef="MS" accession="MS:1002007" name="target SRM transition"/>
      <userParam name="annotation" type="xsd:string" value="y9/-0.002"/>
    </Transition>
    <Transition id="358818_y8_1_LDQGGAPLAGTNK_2" peptideRef="34464_LDQGGAPLAGTNK_2">
      <Precursor>
        <cvParam cvRef="MS" accession="MS:1000827" name="isolation window target m/z" value="621.327858878" unitCvRef="MS" unitAccession="MS:1000040" unitName="m/z"/>
      </Precursor>
      <Product>
        <cvParam cvRef="MS" accession="MS:1000827" name="isolation window target m/z" value="771.435929276"/>
        <InterpretationList>
          <Interpretation>
            <cvParam cvRef="MS" accession="MS:1001240" name="non-identified ion"/>
          </Interpretation>
        </InterpretationList>
      </Product>
      <cvParam cvRef="MS" accession="MS:1001226" name="product ion intensity" value="1022.6"/>
      <cvParam cvRef="MS" accession="MS:1002007" name="target SRM transition"/>
      <userParam name="annotation" type="xsd:string" value="y8/-0.003"/>
    </Transition>
    <Transition id="382806_b5_1_LLGNVLVCVLAHHFGK_2" peptideRef="36828_LLGNVLVCVLAHHFGK_2">
      <Precursor>
        <cvParam cvRef="MS" accession="MS:1000827" name="isolation window target m/z" value="860.489984615" unitCvRef="MS" unitAccession="MS:1000040" unitName="m/z"/>
      </Precursor>
      <Product>
        <cvParam cvRef="MS" accession="MS:1000827" name="isolation window target m/z" value="497.30820956"/>
        <InterpretationList>
          <Interpretation>
            <cvParam cvRef="MS" accession="MS:1001240" name="non-identified ion"/>
          </Interpretation>
        </InterpretationList>
      </Product>
      <cvParam cvRef="MS" accession="MS:1001226" name="product ion intensity" value="4176.9"/>
      <cvParam cvRef="MS" accession="MS:1002007" name="target SRM transition"/>
      <userParam name="annotation" type="xsd:string" value="b5/-0.000,m2:6/-0.000"/>
    </Transition>
    <Transition id="382805_y4_1_LLGNVLVCVLAHHFGK_2" peptideRef="36828_LLGNVLVCVLAHHFGK_2">
      <Precursor>
        <cvParam cvRef="MS" accession="MS:1000827" name="isolation window target m/z" value="860.489984615" unitCvRef="MS" unitAccession="MS:1000040" unitName="m/z"/>
      </Precursor>
      <Product>
        <cvParam cvRef="MS" accession="MS:1000827" name="isolation window target m/z" value="488.261593726"/>
        <InterpretationList>
          <Interpretation>
            <cvParam cvRef="MS" accession="MS:1001240" name="non-identified ion"/>
          </Interpretation>
        </InterpretationList>
      </Product>
      <cvParam cvRef="MS" accession="MS:1001226" name="product ion intensity" value="3502.7"/>
      <cvParam cvRef="MS" accession="MS:1002007" name="target SRM transition"/>
      <userParam name="annotation" type="xsd:string" value="y4/-0.001"/>
    </Transition>
    <Transition id="382808_y5_1_LLGNVLVCVLAHHFGK_2" peptideRef="36828_LLGNVLVCVLAHHFGK_2">
      <Precursor>
        <cvParam cvRef="MS" accession="MS:1000827" name="isolation window target m/z" value="860.489984615" unitCvRef="MS" unitAccession="MS:1000040" unitName="m/z"/>
      </Precursor>
      <Product>
        <cvParam cvRef="MS" accession="MS:1000827" name="isolation window target m/z" value="625.3205056"/>
        <InterpretationList>
          <Interpretation>
            <cvParam cvRef="MS" accession="MS:1001240" name="non-identified ion"/>
          </Interpretation>
        </InterpretationList>
      </Product>
      <cvParam cvRef="MS" accession="MS:1001226" name="product ion intensity" value="2729.1"/>
      <cvParam cvRef="MS" accession="MS:1002007" name="target SRM transition"/>
      <userParam name="annotation" type="xsd:string" value="y5/-0.001"/>
    </Transition>
    <Transition id="382809_y6_1_LLGNVLVCVLAHHFGK_2" peptideRef="36828_LLGNVLVCVLAHHFGK_2">
      <Precursor>
        <cvParam cvRef="MS" accession="MS:1000827" name="isolation window target m/z" value="860.489984615" unitCvRef="MS" unitAccession="MS:1000040" unitName="m/z"/>
      </Precursor>
      <Product>
        <cvParam cvRef="MS" accession="MS:1000827" name="isolation window target m/z" value="696.35761939"/>
        <InterpretationList>
          <Interpretation>
            <cvParam cvRef="MS" accession="MS:1001240" name="non-identified ion"/>
          </Interpretation>
        </InterpretationList>
      </Product>
      <cvParam cvRef="MS" accession="MS:1001226" name="product ion intensity" value="2660.3"/>
      <cvParam cvRef="MS" accession="MS:1002007" name="target SRM transition"/>
      <userParam name="annotation" type="xsd:string" value="y6/-0.001"/>
    </Transition>
    <Transition id="382810_y7_1_LLGNVLVCVLAHHFGK_2" peptideRef="36828_LLGNVLVCVLAHHFGK_2">
      <Precursor>
        <cvParam cvRef="MS" accession="MS:1000827" name="isolation window target m/z" value="860.489984615" unitCvRef="MS" unitAccession="MS:1000040" unitName="m/z"/>
      </Precursor>
      <Product>
        <cvParam cvRef="MS" accession="MS:1000827" name="isolation window target m/z" value="809.441683372"/>
        <InterpretationList>
          <Interpretation>
            <cvParam cvRef="MS" accession="MS:1001240" name="non-identified ion"/>
          </Interpretation>
        </InterpretationList>
      </Product>
      <cvParam cvRef="MS" accession="MS:1001226" name="product ion intensity" value="2375.9"/>
      <cvParam cvRef="MS" accession="MS:1002007" name="target SRM transition"/>
      <userParam name="annotation" type="xsd:string" value="y7/0.001"/>
    </Transition>
    <Transition id="382807_b6_1_LLGNVLVCVLAHHFGK_2" peptideRef="36828_LLGNVLVCVLAHHFGK_2">
      <Precursor>
        <cvParam cvRef="MS" accession="MS:1000827" name="isolation window target m/z" value="860.489984615" unitCvRef="MS" unitAccession="MS:1000040" unitName="m/z"/>
      </Precursor>
      <Product>
        <cvParam cvRef="MS" accession="MS:1000827" name="isolation window target m/z" value="610.392273542"/>
        <InterpretationList>
          <Interpretation>
            <cvParam cvRef="MS" accession="MS:1001240" name="non-identified ion"/>
          </Interpretation>
        </InterpretationList>
      </Product>
      <cvParam cvRef="MS" accession="MS:1001226" name="product ion intensity" value="1360"/>
      <cvParam cvRef="MS" accession="MS:1002007" name="target SRM transition"/>
      <userParam name="annotation" type="xsd:string" value="b6/-0.000"/>
    </Transition>
    <Transition id="439418_b6_1_MRDILNMEK_2" peptideRef="42360_MRDILNMEK_2">
      <Precursor>
        <cvParam cvRef="MS" accession="MS:1000827" name="isolation window target m/z" value="575.291376254" unitCvRef="MS" unitAccession="MS:1000040" unitName="m/z"/>
      </Precursor>
      <Product>
        <cvParam cvRef="MS" accession="MS:1000827" name="isolation window target m/z" value="743.386870598"/>
        <InterpretationList>
          <Interpretation>
            <cvParam cvRef="MS" accession="MS:1001240" name="non-identified ion"/>
          </Interpretation>
        </InterpretationList>
      </Product>
      <cvParam cvRef="MS" accession="MS:1001226" name="product ion intensity" value="8886.1"/>
      <cvParam cvRef="MS" accession="MS:1002007" name="target SRM transition"/>
      <userParam name="annotation" type="xsd:string" value="b6/-0.002,m2:7/-0.002"/>
    </Transition>
    <Transition id="439421_b8_1_MRDILNMEK_2" peptideRef="42360_MRDILNMEK_2">
      <Precursor>
        <cvParam cvRef="MS" accession="MS:1000827" name="isolation window target m/z" value="575.291376254" unitCvRef="MS" unitAccession="MS:1000040" unitName="m/z"/>
      </Precursor>
      <Product>
        <cvParam cvRef="MS" accession="MS:1000827" name="isolation window target m/z" value="1003.4699483"/>
        <InterpretationList>
          <Interpretation>
            <cvParam cvRef="MS" accession="MS:1001240" name="non-identified ion"/>
          </Interpretation>
        </InterpretationList>
      </Product>
      <cvParam cvRef="MS" accession="MS:1001226" name="product ion intensity" value="3828.4"/>
      <cvParam cvRef="MS" accession="MS:1002007" name="target SRM transition"/>
      <userParam name="annotation" type="xsd:string" value="b8/-0.002"/>
    </Transition>
    <Transition id="439420_b7_1_MRDILNMEK_2" peptideRef="42360_MRDILNMEK_2">
      <Precursor>
        <cvParam cvRef="MS" accession="MS:1000827" name="isolation window target m/z" value="575.291376254" unitCvRef="MS" unitAccession="MS:1000040" unitName="m/z"/>
      </Precursor>
      <Product>
        <cvParam cvRef="MS" accession="MS:1000827" name="isolation window target m/z" value="874.427355206"/>
        <InterpretationList>
          <Interpretation>
            <cvParam cvRef="MS" accession="MS:1001240" name="non-identified ion"/>
          </Interpretation>
        </InterpretationList>
      </Product>
      <cvParam cvRef="MS" accession="MS:1001226" name="product ion intensity" value="3696.3"/>
      <cvParam cvRef="MS" accession="MS:1002007" name="target SRM transition"/>
      <userParam name="annotation" type="xsd:string" value="b7/-0.002"/>
    </Transition>
    <Transition id="439416_b5_1_MRDILNMEK_2" peptideRef="42360_MRDILNMEK_2">
      <Precursor>
        <cvParam cvRef="MS" accession="MS:1000827" name="isolation window target m/z" value="575.291376254" unitCvRef="MS" unitAccession="MS:1000040" unitName="m/z"/>
      </Precursor>
      <Product>
        <cvParam cvRef="MS" accession="MS:1000827" name="isolation window target m/z" value="629.343943146"/>
        <InterpretationList>
          <Interpretation>
            <cvParam cvRef="MS" accession="MS:1001240" name="non-identified ion"/>
          </Interpretation>
        </InterpretationList>
      </Product>
      <cvParam cvRef="MS" accession="MS:1001226" name="product ion intensity" value="3225.1"/>
      <cvParam cvRef="MS" accession="MS:1002007" name="target SRM transition"/>
      <userParam name="annotation" type="xsd:string" value="b5/-0.001"/>
    </Transition>
    <Transition id="439414_b4_1_MRDILNMEK_2" peptideRef="42360_MRDILNMEK_2">
      <Precursor>
        <cvParam cvRef="MS" accession="MS:1000827" name="isolation window target m/z" value="575.291376254" unitCvRef="MS" unitAccession="MS:1000040" unitName="m/z"/>
      </Precursor>
      <Product>
        <cvParam cvRef="MS" accession="MS:1000827" name="isolation window target m/z" value="516.259879164"/>
        <InterpretationList>
          <Interpretation>
            <cvParam cvRef="MS" accession="MS:1001240" name="non-identified ion"/>
          </Interpretation>
        </InterpretationList>
      </Product>
      <cvParam cvRef="MS" accession="MS:1001226" name="product ion intensity" value="1735.8"/>
      <cvParam cvRef="MS" accession="MS:1002007" name="target SRM transition"/>
      <userParam name="annotation" type="xsd:string" value="b4/-0.001"/>
    </Transition>
    <Transition id="439411_b3_1_MRDILNMEK_2" peptideRef="42360_MRDILNMEK_2">
      <Precursor>
        <cvParam cvRef="MS" accession="MS:1000827" name="isolation window target m/z" value="575.291376254" unitCvRef="MS" unitAccession="MS:1000040" unitName="m/z"/>
      </Precursor>
      <Product>
        <cvParam cvRef="MS" accession="MS:1000827" name="isolation window target m/z" value="403.175815182"/>
        <InterpretationList>
          <Interpretation>
            <cvParam cvRef="MS" accession="MS:1001240" name="non-identified ion"/>
          </Interpretation>
        </InterpretationList>
      </Product>
      <cvParam cvRef="MS" accession="MS:1001226" name="product ion intensity" value="1727.1"/>
      <cvParam cvRef="MS" accession="MS:1002007" name="target SRM transition"/>
      <userParam name="annotation" type="xsd:string" value="b3/-0.001"/>
    </Transition>
    <Transition id="451097_y11_1_NDVSNPQGTLQDGTSR_2" peptideRef="43541_NDVSNPQGTLQDGTSR_2">
      <Precursor>
        <cvParam cvRef="MS" accession="MS:1000827" name="isolation window target m/z" value="844.895353849" unitCvRef="MS" unitAccession="MS:1000040" unitName="m/z"/>
      </Precursor>
      <Product>
        <cvParam cvRef="MS" accession="MS:1000827" name="isolation window target m/z" value="1159.570190936"/>
        <InterpretationList>
          <Interpretation>
            <cvParam cvRef="MS" accession="MS:1001240" name="non-identified ion"/>
          </Interpretation>
        </InterpretationList>
      </Product>
      <cvParam cvRef="MS" accession="MS:1001226" name="product ion intensity" value="10000"/>
      <cvParam cvRef="MS" accession="MS:1002007" name="target SRM transition"/>
      <userParam name="annotation" type="xsd:string" value="y11/-0.002"/>
    </Transition>
    <Transition id="451087_y4_1_NDVSNPQGTLQDGTSR_2" peptideRef="43541_NDVSNPQGTLQDGTSR_2">
      <Precursor>
        <cvParam cvRef="MS" accession="MS:1000827" name="isolation window target m/z" value="844.895353849" unitCvRef="MS" unitAccession="MS:1000040" unitName="m/z"/>
      </Precursor>
      <Product>
        <cvParam cvRef="MS" accession="MS:1000827" name="isolation window target m/z" value="420.220122838"/>
        <InterpretationList>
          <Interpretation>
            <cvParam cvRef="MS" accession="MS:1001240" name="non-identified ion"/>
          </Interpretation>
        </InterpretationList>
      </Product>
      <cvParam cvRef="MS" accession="MS:1001226" name="product ion intensity" value="5650"/>
      <cvParam cvRef="MS" accession="MS:1002007" name="target SRM transition"/>
      <userParam name="annotation" type="xsd:string" value="y4/-0.001"/>
    </Transition>
    <Transition id="451095_y9_1_NDVSNPQGTLQDGTSR_2" peptideRef="43541_NDVSNPQGTLQDGTSR_2">
      <Precursor>
        <cvParam cvRef="MS" accession="MS:1000827" name="isolation window target m/z" value="844.895353849" unitCvRef="MS" unitAccession="MS:1000040" unitName="m/z"/>
      </Precursor>
      <Product>
        <cvParam cvRef="MS" accession="MS:1000827" name="isolation window target m/z" value="934.458849566"/>
        <InterpretationList>
          <Interpretation>
            <cvParam cvRef="MS" accession="MS:1001240" name="non-identified ion"/>
          </Interpretation>
        </InterpretationList>
      </Product>
      <cvParam cvRef="MS" accession="MS:1001226" name="product ion intensity" value="4646.1"/>
      <cvParam cvRef="MS" accession="MS:1002007" name="target SRM transition"/>
      <userParam name="annotation" type="xsd:string" value="y9/-0.002"/>
    </Transition>
    <Transition id="451090_y11_2_NDVSNPQGTLQDGTSR_2" peptideRef="43541_NDVSNPQGTLQDGTSR_2">
      <Precursor>
        <cvParam cvRef="MS" accession="MS:1000827" name="isolation window target m/z" value="844.895353849" unitCvRef="MS" unitAccession="MS:1000040" unitName="m/z"/>
      </Precursor>
      <Product>
        <cvParam cvRef="MS" accession="MS:1000827" name="isolation window target m/z" value="580.288733718"/>
        <InterpretationList>
          <Interpretation>
            <cvParam cvRef="MS" accession="MS:1001240" name="non-identified ion"/>
          </Interpretation>
        </InterpretationList>
      </Product>
      <cvParam cvRef="MS" accession="MS:1001226" name="product ion intensity" value="3755.1"/>
      <cvParam cvRef="MS" accession="MS:1002007" name="target SRM transition"/>
      <userParam name="annotation" type="xsd:string" value="y11^2/-0.001"/>
    </Transition>
    <Transition id="451089_y5_1_NDVSNPQGTLQDGTSR_2" peptideRef="43541_NDVSNPQGTLQDGTSR_2">
      <Precursor>
        <cvParam cvRef="MS" accession="MS:1000827" name="isolation window target m/z" value="844.895353849" unitCvRef="MS" unitAccession="MS:1000040" unitName="m/z"/>
      </Precursor>
      <Product>
        <cvParam cvRef="MS" accession="MS:1000827" name="isolation window target m/z" value="535.247065868"/>
        <InterpretationList>
          <Interpretation>
            <cvParam cvRef="MS" accession="MS:1001240" name="non-identified ion"/>
          </Interpretation>
        </InterpretationList>
      </Product>
      <cvParam cvRef="MS" accession="MS:1001226" name="product ion intensity" value="2225.3"/>
      <cvParam cvRef="MS" accession="MS:1002007" name="target SRM transition"/>
      <userParam name="annotation" type="xsd:string" value="y5/-0.001"/>
    </Transition>
    <Transition id="451092_y6_1_NDVSNPQGTLQDGTSR_2" peptideRef="43541_NDVSNPQGTLQDGTSR_2">
      <Precursor>
        <cvParam cvRef="MS" accession="MS:1000827" name="isolation window target m/z" value="844.895353849" unitCvRef="MS" unitAccession="MS:1000040" unitName="m/z"/>
      </Precursor>
      <Product>
        <cvParam cvRef="MS" accession="MS:1000827" name="isolation window target m/z" value="663.305643384"/>
        <InterpretationList>
          <Interpretation>
            <cvParam cvRef="MS" accession="MS:1001240" name="non-identified ion"/>
          </Interpretation>
        </InterpretationList>
      </Product>
      <cvParam cvRef="MS" accession="MS:1001226" name="product ion intensity" value="2137.6"/>
      <cvParam cvRef="MS" accession="MS:1002007" name="target SRM transition"/>
      <userParam name="annotation" type="xsd:string" value="y6/-0.001,y13-35^2/-0.003"/>
    </Transition>
    <Transition id="493262_y9_1_QADTVYFLPITPQFVTEVIK_3" peptideRef="47556_QADTVYFLPITPQFVTEVIK_3">
      <Precursor>
        <cvParam cvRef="MS" accession="MS:1000827" name="isolation window target m/z" value="770.419105119333" unitCvRef="MS" unitAccession="MS:1000040" unitName="m/z"/>
      </Precursor>
      <Product>
        <cvParam cvRef="MS" accession="MS:1000827" name="isolation window target m/z" value="1060.603722882"/>
        <InterpretationList>
          <Interpretation>
            <cvParam cvRef="MS" accession="MS:1001240" name="non-identified ion"/>
          </Interpretation>
        </InterpretationList>
      </Product>
      <cvParam cvRef="MS" accession="MS:1001226" name="product ion intensity" value="9452.7"/>
      <cvParam cvRef="MS" accession="MS:1002007" name="target SRM transition"/>
      <userParam name="annotation" type="xsd:string" value="y9/-0.001"/>
    </Transition>
    <Transition id="493252_y9_2_QADTVYFLPITPQFVTEVIK_3" peptideRef="47556_QADTVYFLPITPQFVTEVIK_3">
      <Precursor>
        <cvParam cvRef="MS" accession="MS:1000827" name="isolation window target m/z" value="770.419105119333" unitCvRef="MS" unitAccession="MS:1000040" unitName="m/z"/>
      </Precursor>
      <Product>
        <cvParam cvRef="MS" accession="MS:1000827" name="isolation window target m/z" value="530.805499691"/>
        <InterpretationList>
          <Interpretation>
            <cvParam cvRef="MS" accession="MS:1001240" name="non-identified ion"/>
          </Interpretation>
        </InterpretationList>
      </Product>
      <cvParam cvRef="MS" accession="MS:1001226" name="product ion intensity" value="4922.2"/>
      <cvParam cvRef="MS" accession="MS:1002007" name="target SRM transition"/>
      <userParam name="annotation" type="xsd:string" value="y9^2/-0.001"/>
    </Transition>
    <Transition id="493259_y7_1_QADTVYFLPITPQFVTEVIK_3" peptideRef="47556_QADTVYFLPITPQFVTEVIK_3">
      <Precursor>
        <cvParam cvRef="MS" accession="MS:1000827" name="isolation window target m/z" value="770.419105119333" unitCvRef="MS" unitAccession="MS:1000040" unitName="m/z"/>
      </Precursor>
      <Product>
        <cvParam cvRef="MS" accession="MS:1000827" name="isolation window target m/z" value="835.492381512"/>
        <InterpretationList>
          <Interpretation>
            <cvParam cvRef="MS" accession="MS:1001240" name="non-identified ion"/>
          </Interpretation>
        </InterpretationList>
      </Product>
      <cvParam cvRef="MS" accession="MS:1001226" name="product ion intensity" value="3944.2"/>
      <cvParam cvRef="MS" accession="MS:1002007" name="target SRM transition"/>
      <userParam name="annotation" type="xsd:string" value="y7/-0.002"/>
    </Transition>
    <Transition id="493263_y10_1_QADTVYFLPITPQFVTEVIK_3" peptideRef="47556_QADTVYFLPITPQFVTEVIK_3">
      <Precursor>
        <cvParam cvRef="MS" accession="MS:1000827" name="isolation window target m/z" value="770.419105119333" unitCvRef="MS" unitAccession="MS:1000040" unitName="m/z"/>
      </Precursor>
      <Product>
        <cvParam cvRef="MS" accession="MS:1000827" name="isolation window target m/z" value="1161.651401356"/>
        <InterpretationList>
          <Interpretation>
            <cvParam cvRef="MS" accession="MS:1001240" name="non-identified ion"/>
          </Interpretation>
        </InterpretationList>
      </Product>
      <cvParam cvRef="MS" accession="MS:1001226" name="product ion intensity" value="2958.6"/>
      <cvParam cvRef="MS" accession="MS:1002007" name="target SRM transition"/>
      <userParam name="annotation" type="xsd:string" value="y10/-0.002"/>
    </Transition>
    <Transition id="493254_y5_1_QADTVYFLPITPQFVTEVIK_3" peptideRef="47556_QADTVYFLPITPQFVTEVIK_3">
      <Precursor>
        <cvParam cvRef="MS" accession="MS:1000827" name="isolation window target m/z" value="770.419105119333" unitCvRef="MS" unitAccession="MS:1000040" unitName="m/z"/>
      </Precursor>
      <Product>
        <cvParam cvRef="MS" accession="MS:1000827" name="isolation window target m/z" value="589.355553676"/>
        <InterpretationList>
          <Interpretation>
            <cvParam cvRef="MS" accession="MS:1001240" name="non-identified ion"/>
          </Interpretation>
        </InterpretationList>
      </Product>
      <cvParam cvRef="MS" accession="MS:1001226" name="product ion intensity" value="2385.8"/>
      <cvParam cvRef="MS" accession="MS:1002007" name="target SRM transition"/>
      <userParam name="annotation" type="xsd:string" value="y5/-0.001"/>
    </Transition>
    <Transition id="493258_b7_1_QADTVYFLPITPQFVTEVIK_3" peptideRef="47556_QADTVYFLPITPQFVTEVIK_3">
      <Precursor>
        <cvParam cvRef="MS" accession="MS:1000827" name="isolation window target m/z" value="770.419105119333" unitCvRef="MS" unitAccession="MS:1000040" unitName="m/z"/>
      </Precursor>
      <Product>
        <cvParam cvRef="MS" accession="MS:1000827" name="isolation window target m/z" value="825.377745684"/>
        <InterpretationList>
          <Interpretation>
            <cvParam cvRef="MS" accession="MS:1001240" name="non-identified ion"/>
          </Interpretation>
        </InterpretationList>
      </Product>
      <cvParam cvRef="MS" accession="MS:1001226" name="product ion intensity" value="2107.3"/>
      <cvParam cvRef="MS" accession="MS:1002007" name="target SRM transition"/>
      <userParam name="annotation" type="xsd:string" value="b7/-0.002"/>
    </Transition>
    <Transition id="517070_b10_1_RAAEDDEDDDVDTKK_2" peptideRef="50348_RAAEDDEDDDVDTKK_2">
      <Precursor>
        <cvParam cvRef="MS" accession="MS:1000827" name="isolation window target m/z" value="861.376659558" unitCvRef="MS" unitAccession="MS:1000040" unitName="m/z"/>
      </Precursor>
      <Product>
        <cvParam cvRef="MS" accession="MS:1000827" name="isolation window target m/z" value="1132.402516462"/>
        <InterpretationList>
          <Interpretation>
            <cvParam cvRef="MS" accession="MS:1001240" name="non-identified ion"/>
          </Interpretation>
        </InterpretationList>
      </Product>
      <cvParam cvRef="MS" accession="MS:1001226" name="product ion intensity" value="1843.8"/>
      <cvParam cvRef="MS" accession="MS:1002007" name="target SRM transition"/>
      <userParam name="annotation" type="xsd:string" value="b10/-0.002"/>
    </Transition>
    <Transition id="517063_b6_1_RAAEDDEDDDVDTKK_2" peptideRef="50348_RAAEDDEDDDVDTKK_2">
      <Precursor>
        <cvParam cvRef="MS" accession="MS:1000827" name="isolation window target m/z" value="861.376659558" unitCvRef="MS" unitAccession="MS:1000040" unitName="m/z"/>
      </Precursor>
      <Product>
        <cvParam cvRef="MS" accession="MS:1000827" name="isolation window target m/z" value="658.279094278"/>
        <InterpretationList>
          <Interpretation>
            <cvParam cvRef="MS" accession="MS:1001240" name="non-identified ion"/>
          </Interpretation>
        </InterpretationList>
      </Product>
      <cvParam cvRef="MS" accession="MS:1001226" name="product ion intensity" value="1115.6"/>
      <cvParam cvRef="MS" accession="MS:1002007" name="target SRM transition"/>
      <userParam name="annotation" type="xsd:string" value="b6/-0.001"/>
    </Transition>
    <Transition id="517061_b5_1_RAAEDDEDDDVDTKK_2" peptideRef="50348_RAAEDDEDDDVDTKK_2">
      <Precursor>
        <cvParam cvRef="MS" accession="MS:1000827" name="isolation window target m/z" value="861.376659558" unitCvRef="MS" unitAccession="MS:1000040" unitName="m/z"/>
      </Precursor>
      <Product>
        <cvParam cvRef="MS" accession="MS:1000827" name="isolation window target m/z" value="543.252151248"/>
        <InterpretationList>
          <Interpretation>
            <cvParam cvRef="MS" accession="MS:1001240" name="non-identified ion"/>
          </Interpretation>
        </InterpretationList>
      </Product>
      <cvParam cvRef="MS" accession="MS:1001226" name="product ion intensity" value="1107.8"/>
      <cvParam cvRef="MS" accession="MS:1002007" name="target SRM transition"/>
      <userParam name="annotation" type="xsd:string" value="b5/-0.001"/>
    </Transition>
    <Transition id="517062_y5_1_RAAEDDEDDDVDTKK_2" peptideRef="50348_RAAEDDEDDDVDTKK_2">
      <Precursor>
        <cvParam cvRef="MS" accession="MS:1000827" name="isolation window target m/z" value="861.376659558" unitCvRef="MS" unitAccession="MS:1000040" unitName="m/z"/>
      </Precursor>
      <Product>
        <cvParam cvRef="MS" accession="MS:1000827" name="isolation window target m/z" value="590.350802654"/>
        <InterpretationList>
          <Interpretation>
            <cvParam cvRef="MS" accession="MS:1001240" name="non-identified ion"/>
          </Interpretation>
        </InterpretationList>
      </Product>
      <cvParam cvRef="MS" accession="MS:1001226" name="product ion intensity" value="990.9"/>
      <cvParam cvRef="MS" accession="MS:1002007" name="target SRM transition"/>
      <userParam name="annotation" type="xsd:string" value="y5/-0.001"/>
    </Transition>
    <Transition id="517068_b9_1_RAAEDDEDDDVDTKK_2" peptideRef="50348_RAAEDDEDDDVDTKK_2">
      <Precursor>
        <cvParam cvRef="MS" accession="MS:1000827" name="isolation window target m/z" value="861.376659558" unitCvRef="MS" unitAccession="MS:1000040" unitName="m/z"/>
      </Precursor>
      <Product>
        <cvParam cvRef="MS" accession="MS:1000827" name="isolation window target m/z" value="1017.375573432"/>
        <InterpretationList>
          <Interpretation>
            <cvParam cvRef="MS" accession="MS:1001240" name="non-identified ion"/>
          </Interpretation>
        </InterpretationList>
      </Product>
      <cvParam cvRef="MS" accession="MS:1001226" name="product ion intensity" value="705.6"/>
      <cvParam cvRef="MS" accession="MS:1002007" name="target SRM transition"/>
      <userParam name="annotation" type="xsd:string" value="b9/-0.002"/>
    </Transition>
    <Transition id="517060_y4_1_RAAEDDEDDDVDTKK_2" peptideRef="50348_RAAEDDEDDDVDTKK_2">
      <Precursor>
        <cvParam cvRef="MS" accession="MS:1000827" name="isolation window target m/z" value="861.376659558" unitCvRef="MS" unitAccession="MS:1000040" unitName="m/z"/>
      </Precursor>
      <Product>
        <cvParam cvRef="MS" accession="MS:1000827" name="isolation window target m/z" value="491.282388736"/>
        <InterpretationList>
          <Interpretation>
            <cvParam cvRef="MS" accession="MS:1001240" name="non-identified ion"/>
          </Interpretation>
        </InterpretationList>
      </Product>
      <cvParam cvRef="MS" accession="MS:1001226" name="product ion intensity" value="633.8"/>
      <cvParam cvRef="MS" accession="MS:1002007" name="target SRM transition"/>
      <userParam name="annotation" type="xsd:string" value="y4/-0.001"/>
    </Transition>
    <Transition id="572063_y9_1_SIFSAVLDELK_2" peptideRef="55179_SIFSAVLDELK_2">
      <Precursor>
        <cvParam cvRef="MS" accession="MS:1000827" name="isolation window target m/z" value="611.339903612" unitCvRef="MS" unitAccession="MS:1000040" unitName="m/z"/>
      </Precursor>
      <Product>
        <cvParam cvRef="MS" accession="MS:1000827" name="isolation window target m/z" value="1021.556438332"/>
        <InterpretationList>
          <Interpretation>
            <cvParam cvRef="MS" accession="MS:1001240" name="non-identified ion"/>
          </Interpretation>
        </InterpretationList>
      </Product>
      <cvParam cvRef="MS" accession="MS:1001226" name="product ion intensity" value="1773.1"/>
      <cvParam cvRef="MS" accession="MS:1002007" name="target SRM transition"/>
      <userParam name="annotation" type="xsd:string" value="y9/-0.002"/>
    </Transition>
    <Transition id="572062_y8_1_SIFSAVLDELK_2" peptideRef="55179_SIFSAVLDELK_2">
      <Precursor>
        <cvParam cvRef="MS" accession="MS:1000827" name="isolation window target m/z" value="611.339903612" unitCvRef="MS" unitAccession="MS:1000040" unitName="m/z"/>
      </Precursor>
      <Product>
        <cvParam cvRef="MS" accession="MS:1000827" name="isolation window target m/z" value="874.488024414"/>
        <InterpretationList>
          <Interpretation>
            <cvParam cvRef="MS" accession="MS:1001240" name="non-identified ion"/>
          </Interpretation>
        </InterpretationList>
      </Product>
      <cvParam cvRef="MS" accession="MS:1001226" name="product ion intensity" value="1534.5"/>
      <cvParam cvRef="MS" accession="MS:1002007" name="target SRM transition"/>
      <userParam name="annotation" type="xsd:string" value="y8/-0.002"/>
    </Transition>
    <Transition id="572061_y7_1_SIFSAVLDELK_2" peptideRef="55179_SIFSAVLDELK_2">
      <Precursor>
        <cvParam cvRef="MS" accession="MS:1000827" name="isolation window target m/z" value="611.339903612" unitCvRef="MS" unitAccession="MS:1000040" unitName="m/z"/>
      </Precursor>
      <Product>
        <cvParam cvRef="MS" accession="MS:1000827" name="isolation window target m/z" value="787.455996004"/>
        <InterpretationList>
          <Interpretation>
            <cvParam cvRef="MS" accession="MS:1001240" name="non-identified ion"/>
          </Interpretation>
        </InterpretationList>
      </Product>
      <cvParam cvRef="MS" accession="MS:1001226" name="product ion intensity" value="1096.5"/>
      <cvParam cvRef="MS" accession="MS:1002007" name="target SRM transition"/>
      <userParam name="annotation" type="xsd:string" value="y7/-0.002,b8-46/0.019"/>
    </Transition>
    <Transition id="572060_y6_1_SIFSAVLDELK_2" peptideRef="55179_SIFSAVLDELK_2">
      <Precursor>
        <cvParam cvRef="MS" accession="MS:1000827" name="isolation window target m/z" value="611.339903612" unitCvRef="MS" unitAccession="MS:1000040" unitName="m/z"/>
      </Precursor>
      <Product>
        <cvParam cvRef="MS" accession="MS:1000827" name="isolation window target m/z" value="716.418882214"/>
        <InterpretationList>
          <Interpretation>
            <cvParam cvRef="MS" accession="MS:1001240" name="non-identified ion"/>
          </Interpretation>
        </InterpretationList>
      </Product>
      <cvParam cvRef="MS" accession="MS:1001226" name="product ion intensity" value="926.2"/>
      <cvParam cvRef="MS" accession="MS:1002007" name="target SRM transition"/>
      <userParam name="annotation" type="xsd:string" value="y6/-0.001"/>
    </Transition>
    <Transition id="572058_y4_1_SIFSAVLDELK_2" peptideRef="55179_SIFSAVLDELK_2">
      <Precursor>
        <cvParam cvRef="MS" accession="MS:1000827" name="isolation window target m/z" value="611.339903612" unitCvRef="MS" unitAccession="MS:1000040" unitName="m/z"/>
      </Precursor>
      <Product>
        <cvParam cvRef="MS" accession="MS:1000827" name="isolation window target m/z" value="504.266404314"/>
        <InterpretationList>
          <Interpretation>
            <cvParam cvRef="MS" accession="MS:1001240" name="non-identified ion"/>
          </Interpretation>
        </InterpretationList>
      </Product>
      <cvParam cvRef="MS" accession="MS:1001226" name="product ion intensity" value="794.8"/>
      <cvParam cvRef="MS" accession="MS:1002007" name="target SRM transition"/>
      <userParam name="annotation" type="xsd:string" value="y4/-0.001"/>
    </Transition>
    <Transition id="572057_b8_2_SIFSAVLDELK_2" peptideRef="55179_SIFSAVLDELK_2">
      <Precursor>
        <cvParam cvRef="MS" accession="MS:1000827" name="isolation window target m/z" value="611.339903612" unitCvRef="MS" unitAccession="MS:1000040" unitName="m/z"/>
      </Precursor>
      <Product>
        <cvParam cvRef="MS" accession="MS:1000827" name="isolation window target m/z" value="417.22381122"/>
        <InterpretationList>
          <Interpretation>
            <cvParam cvRef="MS" accession="MS:1001240" name="non-identified ion"/>
          </Interpretation>
        </InterpretationList>
      </Product>
      <cvParam cvRef="MS" accession="MS:1001226" name="product ion intensity" value="127.8"/>
      <cvParam cvRef="MS" accession="MS:1002007" name="target SRM transition"/>
      <userParam name="annotation" type="xsd:string" value="b8^2/-0.012,b4-18/-0.001"/>
    </Transition>
    <Transition id="618915_y5_1_TDTSHHDQDHPTFNK_2" peptideRef="59736_TDTSHHDQDHPTFNK_2">
      <Precursor>
        <cvParam cvRef="MS" accession="MS:1000827" name="isolation window target m/z" value="890.387695996" unitCvRef="MS" unitAccession="MS:1000040" unitName="m/z"/>
      </Precursor>
      <Product>
        <cvParam cvRef="MS" accession="MS:1000827" name="isolation window target m/z" value="606.324587906"/>
        <InterpretationList>
          <Interpretation>
            <cvParam cvRef="MS" accession="MS:1001240" name="non-identified ion"/>
          </Interpretation>
        </InterpretationList>
      </Product>
      <cvParam cvRef="MS" accession="MS:1001226" name="product ion intensity" value="10000"/>
      <cvParam cvRef="MS" accession="MS:1002007" name="target SRM transition"/>
      <userParam name="annotation" type="xsd:string" value="y5/-0.001"/>
    </Transition>
    <Transition id="618929_b9_1_TDTSHHDQDHPTFNK_2" peptideRef="59736_TDTSHHDQDHPTFNK_2">
      <Precursor>
        <cvParam cvRef="MS" accession="MS:1000827" name="isolation window target m/z" value="890.387695996" unitCvRef="MS" unitAccession="MS:1000040" unitName="m/z"/>
      </Precursor>
      <Product>
        <cvParam cvRef="MS" accession="MS:1000827" name="isolation window target m/z" value="1037.391892212"/>
        <InterpretationList>
          <Interpretation>
            <cvParam cvRef="MS" accession="MS:1001240" name="non-identified ion"/>
          </Interpretation>
        </InterpretationList>
      </Product>
      <cvParam cvRef="MS" accession="MS:1001226" name="product ion intensity" value="4580.3"/>
      <cvParam cvRef="MS" accession="MS:1002007" name="target SRM transition"/>
      <userParam name="annotation" type="xsd:string" value="b9/-0.002"/>
    </Transition>
    <Transition id="618931_b10_1_TDTSHHDQDHPTFNK_2" peptideRef="59736_TDTSHHDQDHPTFNK_2">
      <Precursor>
        <cvParam cvRef="MS" accession="MS:1000827" name="isolation window target m/z" value="890.387695996" unitCvRef="MS" unitAccession="MS:1000040" unitName="m/z"/>
      </Precursor>
      <Product>
        <cvParam cvRef="MS" accession="MS:1000827" name="isolation window target m/z" value="1174.450804086"/>
        <InterpretationList>
          <Interpretation>
            <cvParam cvRef="MS" accession="MS:1001240" name="non-identified ion"/>
          </Interpretation>
        </InterpretationList>
      </Product>
      <cvParam cvRef="MS" accession="MS:1001226" name="product ion intensity" value="4253.5"/>
      <cvParam cvRef="MS" accession="MS:1002007" name="target SRM transition"/>
      <userParam name="annotation" type="xsd:string" value="b10/-0.003"/>
    </Transition>
    <Transition id="618921_y6_1_TDTSHHDQDHPTFNK_2" peptideRef="59736_TDTSHHDQDHPTFNK_2">
      <Precursor>
        <cvParam cvRef="MS" accession="MS:1000827" name="isolation window target m/z" value="890.387695996" unitCvRef="MS" unitAccession="MS:1000040" unitName="m/z"/>
      </Precursor>
      <Product>
        <cvParam cvRef="MS" accession="MS:1000827" name="isolation window target m/z" value="743.38349978"/>
        <InterpretationList>
          <Interpretation>
            <cvParam cvRef="MS" accession="MS:1001240" name="non-identified ion"/>
          </Interpretation>
        </InterpretationList>
      </Product>
      <cvParam cvRef="MS" accession="MS:1001226" name="product ion intensity" value="3196.8"/>
      <cvParam cvRef="MS" accession="MS:1002007" name="target SRM transition"/>
      <userParam name="annotation" type="xsd:string" value="y6/-0.002"/>
    </Transition>
    <Transition id="618911_y3_1_TDTSHHDQDHPTFNK_2" peptideRef="59736_TDTSHHDQDHPTFNK_2">
      <Precursor>
        <cvParam cvRef="MS" accession="MS:1000827" name="isolation window target m/z" value="890.387695996" unitCvRef="MS" unitAccession="MS:1000040" unitName="m/z"/>
      </Precursor>
      <Product>
        <cvParam cvRef="MS" accession="MS:1000827" name="isolation window target m/z" value="408.224145578"/>
        <InterpretationList>
          <Interpretation>
            <cvParam cvRef="MS" accession="MS:1001240" name="non-identified ion"/>
          </Interpretation>
        </InterpretationList>
      </Product>
      <cvParam cvRef="MS" accession="MS:1001226" name="product ion intensity" value="3072.3"/>
      <cvParam cvRef="MS" accession="MS:1002007" name="target SRM transition"/>
      <userParam name="annotation" type="xsd:string" value="y3/-0.001"/>
    </Transition>
    <Transition id="618913_b5_1_TDTSHHDQDHPTFNK_2" peptideRef="59736_TDTSHHDQDHPTFNK_2">
      <Precursor>
        <cvParam cvRef="MS" accession="MS:1000827" name="isolation window target m/z" value="890.387695996" unitCvRef="MS" unitAccession="MS:1000040" unitName="m/z"/>
      </Precursor>
      <Product>
        <cvParam cvRef="MS" accession="MS:1000827" name="isolation window target m/z" value="542.220516762"/>
        <InterpretationList>
          <Interpretation>
            <cvParam cvRef="MS" accession="MS:1001240" name="non-identified ion"/>
          </Interpretation>
        </InterpretationList>
      </Product>
      <cvParam cvRef="MS" accession="MS:1001226" name="product ion intensity" value="2726.4"/>
      <cvParam cvRef="MS" accession="MS:1002007" name="target SRM transition"/>
      <userParam name="annotation" type="xsd:string" value="b5/-0.001"/>
    </Transition>
    <Transition id="677865_y10_1_VGAHAGEYGAEALER_2" peptideRef="65446_VGAHAGEYGAEALER_2">
      <Precursor>
        <cvParam cvRef="MS" accession="MS:1000827" name="isolation window target m/z" value="765.37078633" unitCvRef="MS" unitAccession="MS:1000040" unitName="m/z"/>
      </Precursor>
      <Product>
        <cvParam cvRef="MS" accession="MS:1000827" name="isolation window target m/z" value="1094.511279062"/>
        <InterpretationList>
          <Interpretation>
            <cvParam cvRef="MS" accession="MS:1001240" name="non-identified ion"/>
          </Interpretation>
        </InterpretationList>
      </Product>
      <cvParam cvRef="MS" accession="MS:1001226" name="product ion intensity" value="6620"/>
      <cvParam cvRef="MS" accession="MS:1002007" name="target SRM transition"/>
      <userParam name="annotation" type="xsd:string" value="y10/-0.002"/>
    </Transition>
    <Transition id="677867_y11_1_VGAHAGEYGAEALER_2" peptideRef="65446_VGAHAGEYGAEALER_2">
      <Precursor>
        <cvParam cvRef="MS" accession="MS:1000827" name="isolation window target m/z" value="765.37078633" unitCvRef="MS" unitAccession="MS:1000040" unitName="m/z"/>
      </Precursor>
      <Product>
        <cvParam cvRef="MS" accession="MS:1000827" name="isolation window target m/z" value="1165.548392852"/>
        <InterpretationList>
          <Interpretation>
            <cvParam cvRef="MS" accession="MS:1001240" name="non-identified ion"/>
          </Interpretation>
        </InterpretationList>
      </Product>
      <cvParam cvRef="MS" accession="MS:1001226" name="product ion intensity" value="5399.6"/>
      <cvParam cvRef="MS" accession="MS:1002007" name="target SRM transition"/>
      <userParam name="annotation" type="xsd:string" value="y11/-0.002"/>
    </Transition>
    <Transition id="677854_y12_2_VGAHAGEYGAEALER_2" peptideRef="65446_VGAHAGEYGAEALER_2">
      <Precursor>
        <cvParam cvRef="MS" accession="MS:1000827" name="isolation window target m/z" value="765.37078633" unitCvRef="MS" unitAccession="MS:1000040" unitName="m/z"/>
      </Precursor>
      <Product>
        <cvParam cvRef="MS" accession="MS:1000827" name="isolation window target m/z" value="651.807290613"/>
        <InterpretationList>
          <Interpretation>
            <cvParam cvRef="MS" accession="MS:1001240" name="non-identified ion"/>
          </Interpretation>
        </InterpretationList>
      </Product>
      <cvParam cvRef="MS" accession="MS:1001226" name="product ion intensity" value="4043.5"/>
      <cvParam cvRef="MS" accession="MS:1002007" name="target SRM transition"/>
      <userParam name="annotation" type="xsd:string" value="y12^2/-0.001"/>
    </Transition>
    <Transition id="677849_b5_1_VGAHAGEYGAEALER_2" peptideRef="65446_VGAHAGEYGAEALER_2">
      <Precursor>
        <cvParam cvRef="MS" accession="MS:1000827" name="isolation window target m/z" value="765.37078633" unitCvRef="MS" unitAccession="MS:1000040" unitName="m/z"/>
      </Precursor>
      <Product>
        <cvParam cvRef="MS" accession="MS:1000827" name="isolation window target m/z" value="436.230293598"/>
        <InterpretationList>
          <Interpretation>
            <cvParam cvRef="MS" accession="MS:1001240" name="non-identified ion"/>
          </Interpretation>
        </InterpretationList>
      </Product>
      <cvParam cvRef="MS" accession="MS:1001226" name="product ion intensity" value="3989.9"/>
      <cvParam cvRef="MS" accession="MS:1002007" name="target SRM transition"/>
      <userParam name="annotation" type="xsd:string" value="b5/-0.001"/>
    </Transition>
    <Transition id="677861_y8_1_VGAHAGEYGAEALER_2" peptideRef="65446_VGAHAGEYGAEALER_2">
      <Precursor>
        <cvParam cvRef="MS" accession="MS:1000827" name="isolation window target m/z" value="765.37078633" unitCvRef="MS" unitAccession="MS:1000040" unitName="m/z"/>
      </Precursor>
      <Product>
        <cvParam cvRef="MS" accession="MS:1000827" name="isolation window target m/z" value="908.447222242"/>
        <InterpretationList>
          <Interpretation>
            <cvParam cvRef="MS" accession="MS:1001240" name="non-identified ion"/>
          </Interpretation>
        </InterpretationList>
      </Product>
      <cvParam cvRef="MS" accession="MS:1001226" name="product ion intensity" value="2402.8"/>
      <cvParam cvRef="MS" accession="MS:1002007" name="target SRM transition"/>
      <userParam name="annotation" type="xsd:string" value="y8/-0.002"/>
    </Transition>
    <Transition id="677858_y7_1_VGAHAGEYGAEALER_2" peptideRef="65446_VGAHAGEYGAEALER_2">
      <Precursor>
        <cvParam cvRef="MS" accession="MS:1000827" name="isolation window target m/z" value="765.37078633" unitCvRef="MS" unitAccession="MS:1000040" unitName="m/z"/>
      </Precursor>
      <Product>
        <cvParam cvRef="MS" accession="MS:1000827" name="isolation window target m/z" value="745.383893704"/>
        <InterpretationList>
          <Interpretation>
            <cvParam cvRef="MS" accession="MS:1001240" name="non-identified ion"/>
          </Interpretation>
        </InterpretationList>
      </Product>
      <cvParam cvRef="MS" accession="MS:1001226" name="product ion intensity" value="2053"/>
      <cvParam cvRef="MS" accession="MS:1002007" name="target SRM transition"/>
      <userParam name="annotation" type="xsd:string" value="y7/-0.001"/>
    </Transition>
    <Transition id="699445_y10_1_VNVDEVGGEALGR_2" peptideRef="67581_VNVDEVGGEALGR_2">
      <Precursor>
        <cvParam cvRef="MS" accession="MS:1000827" name="isolation window target m/z" value="657.836048051" unitCvRef="MS" unitAccession="MS:1000040" unitName="m/z"/>
      </Precursor>
      <Product>
        <cvParam cvRef="MS" accession="MS:1000827" name="isolation window target m/z" value="1002.485064314"/>
        <InterpretationList>
          <Interpretation>
            <cvParam cvRef="MS" accession="MS:1001240" name="non-identified ion"/>
          </Interpretation>
        </InterpretationList>
      </Product>
      <cvParam cvRef="MS" accession="MS:1001226" name="product ion intensity" value="4566.6"/>
      <cvParam cvRef="MS" accession="MS:1002007" name="target SRM transition"/>
      <userParam name="annotation" type="xsd:string" value="y10/-0.002"/>
    </Transition>
    <Transition id="699443_y8_1_VNVDEVGGEALGR_2" peptideRef="67581_VNVDEVGGEALGR_2">
      <Precursor>
        <cvParam cvRef="MS" accession="MS:1000827" name="isolation window target m/z" value="657.836048051" unitCvRef="MS" unitAccession="MS:1000040" unitName="m/z"/>
      </Precursor>
      <Product>
        <cvParam cvRef="MS" accession="MS:1000827" name="isolation window target m/z" value="758.41552819"/>
        <InterpretationList>
          <Interpretation>
            <cvParam cvRef="MS" accession="MS:1001240" name="non-identified ion"/>
          </Interpretation>
        </InterpretationList>
      </Product>
      <cvParam cvRef="MS" accession="MS:1001226" name="product ion intensity" value="4089.4"/>
      <cvParam cvRef="MS" accession="MS:1002007" name="target SRM transition"/>
      <userParam name="annotation" type="xsd:string" value="y8/-0.001"/>
    </Transition>
    <Transition id="699444_y9_1_VNVDEVGGEALGR_2" peptideRef="67581_VNVDEVGGEALGR_2">
      <Precursor>
        <cvParam cvRef="MS" accession="MS:1000827" name="isolation window target m/z" value="657.836048051" unitCvRef="MS" unitAccession="MS:1000040" unitName="m/z"/>
      </Precursor>
      <Product>
        <cvParam cvRef="MS" accession="MS:1000827" name="isolation window target m/z" value="887.458121284"/>
        <InterpretationList>
          <Interpretation>
            <cvParam cvRef="MS" accession="MS:1001240" name="non-identified ion"/>
          </Interpretation>
        </InterpretationList>
      </Product>
      <cvParam cvRef="MS" accession="MS:1001226" name="product ion intensity" value="2478.6"/>
      <cvParam cvRef="MS" accession="MS:1002007" name="target SRM transition"/>
      <userParam name="annotation" type="xsd:string" value="y9/-0.001"/>
    </Transition>
    <Transition id="699446_y11_1_VNVDEVGGEALGR_2" peptideRef="67581_VNVDEVGGEALGR_2">
      <Precursor>
        <cvParam cvRef="MS" accession="MS:1000827" name="isolation window target m/z" value="657.836048051" unitCvRef="MS" unitAccession="MS:1000040" unitName="m/z"/>
      </Precursor>
      <Product>
        <cvParam cvRef="MS" accession="MS:1000827" name="isolation window target m/z" value="1101.553478232"/>
        <InterpretationList>
          <Interpretation>
            <cvParam cvRef="MS" accession="MS:1001240" name="non-identified ion"/>
          </Interpretation>
        </InterpretationList>
      </Product>
      <cvParam cvRef="MS" accession="MS:1001226" name="product ion intensity" value="2336.5"/>
      <cvParam cvRef="MS" accession="MS:1002007" name="target SRM transition"/>
      <userParam name="annotation" type="xsd:string" value="y11/-0.002"/>
    </Transition>
    <Transition id="699441_y6_1_VNVDEVGGEALGR_2" peptideRef="67581_VNVDEVGGEALGR_2">
      <Precursor>
        <cvParam cvRef="MS" accession="MS:1000827" name="isolation window target m/z" value="657.836048051" unitCvRef="MS" unitAccession="MS:1000040" unitName="m/z"/>
      </Precursor>
      <Product>
        <cvParam cvRef="MS" accession="MS:1000827" name="isolation window target m/z" value="602.325650546"/>
        <InterpretationList>
          <Interpretation>
            <cvParam cvRef="MS" accession="MS:1001240" name="non-identified ion"/>
          </Interpretation>
        </InterpretationList>
      </Product>
      <cvParam cvRef="MS" accession="MS:1001226" name="product ion intensity" value="1448.3"/>
      <cvParam cvRef="MS" accession="MS:1002007" name="target SRM transition"/>
      <userParam name="annotation" type="xsd:string" value="y6/-0.002"/>
    </Transition>
    <Transition id="699437_y4_1_VNVDEVGGEALGR_2" peptideRef="67581_VNVDEVGGEALGR_2">
      <Precursor>
        <cvParam cvRef="MS" accession="MS:1000827" name="isolation window target m/z" value="657.836048051" unitCvRef="MS" unitAccession="MS:1000040" unitName="m/z"/>
      </Precursor>
      <Product>
        <cvParam cvRef="MS" accession="MS:1000827" name="isolation window target m/z" value="416.261593726"/>
        <InterpretationList>
          <Interpretation>
            <cvParam cvRef="MS" accession="MS:1001240" name="non-identified ion"/>
          </Interpretation>
        </InterpretationList>
      </Product>
      <cvParam cvRef="MS" accession="MS:1001226" name="product ion intensity" value="1352.5"/>
      <cvParam cvRef="MS" accession="MS:1002007" name="target SRM transition"/>
      <userParam name="annotation" type="xsd:string" value="y4/-0.001"/>
    </Transition>
    <Transition id="708290_y6_1_VSQEHPVVLTK_2" peptideRef="68421_VSQEHPVVLTK_2">
      <Precursor>
        <cvParam cvRef="MS" accession="MS:1000827" name="isolation window target m/z" value="618.850969833" unitCvRef="MS" unitAccession="MS:1000040" unitName="m/z"/>
      </Precursor>
      <Product>
        <cvParam cvRef="MS" accession="MS:1000827" name="isolation window target m/z" value="656.434138354"/>
        <InterpretationList>
          <Interpretation>
            <cvParam cvRef="MS" accession="MS:1001240" name="non-identified ion"/>
          </Interpretation>
        </InterpretationList>
      </Product>
      <cvParam cvRef="MS" accession="MS:1001226" name="product ion intensity" value="4250.1"/>
      <cvParam cvRef="MS" accession="MS:1002007" name="target SRM transition"/>
      <userParam name="annotation" type="xsd:string" value="y6/-0.002"/>
    </Transition>
    <Transition id="708289_b5_1_VSQEHPVVLTK_2" peptideRef="68421_VSQEHPVVLTK_2">
      <Precursor>
        <cvParam cvRef="MS" accession="MS:1000827" name="isolation window target m/z" value="618.850969833" unitCvRef="MS" unitAccession="MS:1000040" unitName="m/z"/>
      </Precursor>
      <Product>
        <cvParam cvRef="MS" accession="MS:1000827" name="isolation window target m/z" value="581.267801312"/>
        <InterpretationList>
          <Interpretation>
            <cvParam cvRef="MS" accession="MS:1001240" name="non-identified ion"/>
          </Interpretation>
        </InterpretationList>
      </Product>
      <cvParam cvRef="MS" accession="MS:1001226" name="product ion intensity" value="2351.6"/>
      <cvParam cvRef="MS" accession="MS:1002007" name="target SRM transition"/>
      <userParam name="annotation" type="xsd:string" value="b5/-0.001"/>
    </Transition>
    <Transition id="708288_y10_2_VSQEHPVVLTK_2" peptideRef="68421_VSQEHPVVLTK_2">
      <Precursor>
        <cvParam cvRef="MS" accession="MS:1000827" name="isolation window target m/z" value="618.850969833" unitCvRef="MS" unitAccession="MS:1000040" unitName="m/z"/>
      </Precursor>
      <Product>
        <cvParam cvRef="MS" accession="MS:1000827" name="isolation window target m/z" value="569.316762874"/>
        <InterpretationList>
          <Interpretation>
            <cvParam cvRef="MS" accession="MS:1001240" name="non-identified ion"/>
          </Interpretation>
        </InterpretationList>
      </Product>
      <cvParam cvRef="MS" accession="MS:1001226" name="product ion intensity" value="2238.2"/>
      <cvParam cvRef="MS" accession="MS:1002007" name="target SRM transition"/>
      <userParam name="annotation" type="xsd:string" value="y10^2/-0.005"/>
    </Transition>
    <Transition id="708294_b8_1_VSQEHPVVLTK_2" peptideRef="68421_VSQEHPVVLTK_2">
      <Precursor>
        <cvParam cvRef="MS" accession="MS:1000827" name="isolation window target m/z" value="618.850969833" unitCvRef="MS" unitAccession="MS:1000040" unitName="m/z"/>
      </Precursor>
      <Product>
        <cvParam cvRef="MS" accession="MS:1000827" name="isolation window target m/z" value="876.457393002"/>
        <InterpretationList>
          <Interpretation>
            <cvParam cvRef="MS" accession="MS:1001240" name="non-identified ion"/>
          </Interpretation>
        </InterpretationList>
      </Product>
      <cvParam cvRef="MS" accession="MS:1001226" name="product ion intensity" value="1693.5"/>
      <cvParam cvRef="MS" accession="MS:1002007" name="target SRM transition"/>
      <userParam name="annotation" type="xsd:string" value="b8/-0.002"/>
    </Transition>
    <Transition id="708293_y7_1_VSQEHPVVLTK_2" peptideRef="68421_VSQEHPVVLTK_2">
      <Precursor>
        <cvParam cvRef="MS" accession="MS:1000827" name="isolation window target m/z" value="618.850969833" unitCvRef="MS" unitAccession="MS:1000040" unitName="m/z"/>
      </Precursor>
      <Product>
        <cvParam cvRef="MS" accession="MS:1000827" name="isolation window target m/z" value="793.493050228"/>
        <InterpretationList>
          <Interpretation>
            <cvParam cvRef="MS" accession="MS:1001240" name="non-identified ion"/>
          </Interpretation>
        </InterpretationList>
      </Product>
      <cvParam cvRef="MS" accession="MS:1001226" name="product ion intensity" value="1547.5"/>
      <cvParam cvRef="MS" accession="MS:1002007" name="target SRM transition"/>
      <userParam name="annotation" type="xsd:string" value="y7/-0.002"/>
    </Transition>
    <Transition id="708292_b7_1_VSQEHPVVLTK_2" peptideRef="68421_VSQEHPVVLTK_2">
      <Precursor>
        <cvParam cvRef="MS" accession="MS:1000827" name="isolation window target m/z" value="618.850969833" unitCvRef="MS" unitAccession="MS:1000040" unitName="m/z"/>
      </Precursor>
      <Product>
        <cvParam cvRef="MS" accession="MS:1000827" name="isolation window target m/z" value="777.388979084"/>
        <InterpretationList>
          <Interpretation>
            <cvParam cvRef="MS" accession="MS:1001240" name="non-identified ion"/>
          </Interpretation>
        </InterpretationList>
      </Product>
      <cvParam cvRef="MS" accession="MS:1001226" name="product ion intensity" value="1259.5"/>
      <cvParam cvRef="MS" accession="MS:1002007" name="target SRM transition"/>
      <userParam name="annotation" type="xsd:string" value="b7/-0.002,m2:8/-0.002"/>
    </Transition>
  </TransitionList>
</TraML>
