# Supplementary material for: DPHL: A DIA Pan-human Protein Mass Spectrometry Library for Robust Biomarker Discovery
Source: Genomics Proteomics Bioinformatics. 2020 Aug 12;18(2):104–19. doi: 10.1016/j.gpb.2019.11.008 (PMC7646093; doi:10.1016/j.gpb.2019.11.008)
Supplement: Supplementary File S10 — TraML format of leukemia CiRT. [file mmc27.zip]

Archive with 1 entries (1 files):
- mmc27.TraML
