# Supplementary material for: DPHL: A DIA Pan-human Protein Mass Spectrometry Library for Robust Biomarker Discovery
Source: Genomics Proteomics Bioinformatics. 2020 Aug 12;18(2):104–19. doi: 10.1016/j.gpb.2019.11.008 (PMC7646093; doi:10.1016/j.gpb.2019.11.008)
Supplement: Supplementary File S11 — TraML format of lung CiRT. [file mmc28.zip › mmc28.TraML]

<?xml version="1.0" encoding="UTF-8"?>
<TraML version="1.0.0" xmlns="http://psi.hupo.org/ms/traml" xmlns:xsi="http://www.w3.org/2001/XMLSchema-instance" xsi:schemaLocation="http://psi.hupo.org/ms/traml TraML1.0.0.xsd">
  <cvList>
    <cv id="MS" fullName="Proteomics Standards Initiative Mass Spectrometry Ontology" version="unknown" URI="http://psidev.cvs.sourceforge.net/*checkout*/psidev/psi/psi-ms/mzML/controlledVocabulary/psi-ms.obo"/>
    <cv id="UO" fullName="Unit Ontology" version="unknown" URI="http://obo.cvs.sourceforge.net/obo/obo/ontology/phenotype/unit.obo"/>
  </cvList>
  <ProteinList>
    <Protein id="1/sp|P00558|PGK1_HUMAN">
      <cvParam cvRef="MS" accession="MS:1000885" name="protein accession" value="1/sp|P00558|PGK1_HUMAN"/>
      <Sequence></Sequence>
    </Protein>
    <Protein id="1/sp|P19971|TYPH_HUMAN">
      <cvParam cvRef="MS" accession="MS:1000885" name="protein accession" value="1/sp|P19971|TYPH_HUMAN"/>
      <Sequence></Sequence>
    </Protein>
    <Protein id="1/sp|P08670|VIME_HUMAN">
      <cvParam cvRef="MS" accession="MS:1000885" name="protein accession" value="1/sp|P08670|VIME_HUMAN"/>
      <Sequence></Sequence>
    </Protein>
    <Protein id="1/sp|P68871|HBB_HUMAN">
      <cvParam cvRef="MS" accession="MS:1000885" name="protein accession" value="1/sp|P68871|HBB_HUMAN"/>
      <Sequence></Sequence>
    </Protein>
    <Protein id="1/sp|P14618|KPYM_HUMAN">
      <cvParam cvRef="MS" accession="MS:1000885" name="protein accession" value="1/sp|P14618|KPYM_HUMAN"/>
      <Sequence></Sequence>
    </Protein>
    <Protein id="1/sp|P51991|ROA3_HUMAN">
      <cvParam cvRef="MS" accession="MS:1000885" name="protein accession" value="1/sp|P51991|ROA3_HUMAN"/>
      <Sequence></Sequence>
    </Protein>
    <Protein id="1/sp|P60174|TPIS_HUMAN">
      <cvParam cvRef="MS" accession="MS:1000885" name="protein accession" value="1/sp|P60174|TPIS_HUMAN"/>
      <Sequence></Sequence>
    </Protein>
    <Protein id="1/sp|P69905|HBA_HUMAN">
      <cvParam cvRef="MS" accession="MS:1000885" name="protein accession" value="1/sp|P69905|HBA_HUMAN"/>
      <Sequence></Sequence>
    </Protein>
    <Protein id="1/sp|O14773|TPP1_HUMAN">
      <cvParam cvRef="MS" accession="MS:1000885" name="protein accession" value="1/sp|O14773|TPP1_HUMAN"/>
      <Sequence></Sequence>
    </Protein>
    <Protein id="1/sp|P06733|ENOA_HUMAN">
      <cvParam cvRef="MS" accession="MS:1000885" name="protein accession" value="1/sp|P06733|ENOA_HUMAN"/>
      <Sequence></Sequence>
    </Protein>
  </ProteinList>
  <CompoundList>
    <Peptide id="2918_ALESPERPFLAILGGAK_2" sequence="ALESPERPFLAILGGAK">
      <cvParam cvRef="MS" accession="MS:1000041" name="charge state" value="2"/>
      <cvParam cvRef="MS" accession="MS:1000893" name="peptide group label" value="2918_ALESPERPFLAILGGAK_2"/>
      <userParam name="full_peptide_name" type="xsd:string" value="ALESPERPFLAILGGAK"/>
      <userParam name="LabelType" type="xsd:string" value="NA"/>
      <ProteinRef ref="1/sp|P00558|PGK1_HUMAN"/>
      <RetentionTimeList>
        <RetentionTime>
          <cvParam cvRef="MS" accession="MS:1000896" name="normalized retention time" value="80.6"/>
          <cvParam cvRef="MS" accession="MS:1002005" name="iRT retention time normalization standard"/>
        </RetentionTime>
      </RetentionTimeList>
    </Peptide>
    <Peptide id="3218_ALPLALVLHELGAGR_2" sequence="ALPLALVLHELGAGR">
      <cvParam cvRef="MS" accession="MS:1000041" name="charge state" value="2"/>
      <cvParam cvRef="MS" accession="MS:1000893" name="peptide group label" value="3218_ALPLALVLHELGAGR_2"/>
      <userParam name="full_peptide_name" type="xsd:string" value="ALPLALVLHELGAGR"/>
      <userParam name="LabelType" type="xsd:string" value="NA"/>
      <ProteinRef ref="1/sp|P19971|TYPH_HUMAN"/>
      <RetentionTimeList>
        <RetentionTime>
          <cvParam cvRef="MS" accession="MS:1000896" name="normalized retention time" value="108.2"/>
          <cvParam cvRef="MS" accession="MS:1002005" name="iRT retention time normalization standard"/>
        </RetentionTime>
      </RetentionTimeList>
    </Peptide>
    <Peptide id="3219_ALPLALVLHELGAGR_3" sequence="ALPLALVLHELGAGR">
      <cvParam cvRef="MS" accession="MS:1000041" name="charge state" value="3"/>
      <cvParam cvRef="MS" accession="MS:1000893" name="peptide group label" value="3219_ALPLALVLHELGAGR_3"/>
      <userParam name="full_peptide_name" type="xsd:string" value="ALPLALVLHELGAGR"/>
      <userParam name="LabelType" type="xsd:string" value="NA"/>
      <ProteinRef ref="1/sp|P19971|TYPH_HUMAN"/>
      <RetentionTimeList>
        <RetentionTime>
          <cvParam cvRef="MS" accession="MS:1000896" name="normalized retention time" value="98.6"/>
          <cvParam cvRef="MS" accession="MS:1002005" name="iRT retention time normalization standard"/>
        </RetentionTime>
      </RetentionTimeList>
    </Peptide>
    <Peptide id="26273_ILLAELEQLKGQGK_2" sequence="ILLAELEQLKGQGK">
      <cvParam cvRef="MS" accession="MS:1000041" name="charge state" value="2"/>
      <cvParam cvRef="MS" accession="MS:1000893" name="peptide group label" value="26273_ILLAELEQLKGQGK_2"/>
      <userParam name="full_peptide_name" type="xsd:string" value="ILLAELEQLKGQGK"/>
      <userParam name="LabelType" type="xsd:string" value="NA"/>
      <ProteinRef ref="1/sp|P08670|VIME_HUMAN"/>
      <RetentionTimeList>
        <RetentionTime>
          <cvParam cvRef="MS" accession="MS:1000896" name="normalized retention time" value="54.1"/>
          <cvParam cvRef="MS" accession="MS:1002005" name="iRT retention time normalization standard"/>
        </RetentionTime>
      </RetentionTimeList>
    </Peptide>
    <Peptide id="30429_KVESLQEEIAFLK_3" sequence="KVESLQEEIAFLK">
      <cvParam cvRef="MS" accession="MS:1000041" name="charge state" value="3"/>
      <cvParam cvRef="MS" accession="MS:1000893" name="peptide group label" value="30429_KVESLQEEIAFLK_3"/>
      <userParam name="full_peptide_name" type="xsd:string" value="KVESLQEEIAFLK"/>
      <userParam name="LabelType" type="xsd:string" value="NA"/>
      <ProteinRef ref="1/sp|P08670|VIME_HUMAN"/>
      <RetentionTimeList>
        <RetentionTime>
          <cvParam cvRef="MS" accession="MS:1000896" name="normalized retention time" value="68.8"/>
          <cvParam cvRef="MS" accession="MS:1002005" name="iRT retention time normalization standard"/>
        </RetentionTime>
      </RetentionTimeList>
    </Peptide>
    <Peptide id="30431_KVESLQEEIAFLKK_2" sequence="KVESLQEEIAFLKK">
      <cvParam cvRef="MS" accession="MS:1000041" name="charge state" value="2"/>
      <cvParam cvRef="MS" accession="MS:1000893" name="peptide group label" value="30431_KVESLQEEIAFLKK_2"/>
      <userParam name="full_peptide_name" type="xsd:string" value="KVESLQEEIAFLKK"/>
      <userParam name="LabelType" type="xsd:string" value="NA"/>
      <ProteinRef ref="1/sp|P08670|VIME_HUMAN"/>
      <RetentionTimeList>
        <RetentionTime>
          <cvParam cvRef="MS" accession="MS:1000896" name="normalized retention time" value="51.8"/>
          <cvParam cvRef="MS" accession="MS:1002005" name="iRT retention time normalization standard"/>
        </RetentionTime>
      </RetentionTimeList>
    </Peptide>
    <Peptide id="30432_KVESLQEEIAFLKK_3" sequence="KVESLQEEIAFLKK">
      <cvParam cvRef="MS" accession="MS:1000041" name="charge state" value="3"/>
      <cvParam cvRef="MS" accession="MS:1000893" name="peptide group label" value="30432_KVESLQEEIAFLKK_3"/>
      <userParam name="full_peptide_name" type="xsd:string" value="KVESLQEEIAFLKK"/>
      <userParam name="LabelType" type="xsd:string" value="NA"/>
      <ProteinRef ref="1/sp|P08670|VIME_HUMAN"/>
      <RetentionTimeList>
        <RetentionTime>
          <cvParam cvRef="MS" accession="MS:1000896" name="normalized retention time" value="42.7"/>
          <cvParam cvRef="MS" accession="MS:1002005" name="iRT retention time normalization standard"/>
        </RetentionTime>
      </RetentionTimeList>
    </Peptide>
    <Peptide id="34139_LLGNVLVCVLAHHFGK_2" sequence="LLGNVLVCVLAHHFGK">
      <cvParam cvRef="MS" accession="MS:1000041" name="charge state" value="2"/>
      <cvParam cvRef="MS" accession="MS:1000893" name="peptide group label" value="34139_LLGNVLVCVLAHHFGK_2"/>
      <userParam name="full_peptide_name" type="xsd:string" value="LLGNVLVCVLAHHFGK"/>
      <userParam name="LabelType" type="xsd:string" value="NA"/>
      <ProteinRef ref="1/sp|P68871|HBB_HUMAN"/>
      <RetentionTimeList>
        <RetentionTime>
          <cvParam cvRef="MS" accession="MS:1000896" name="normalized retention time" value="89.4"/>
          <cvParam cvRef="MS" accession="MS:1002005" name="iRT retention time normalization standard"/>
        </RetentionTime>
      </RetentionTimeList>
    </Peptide>
    <Peptide id="34434_LLQDSVDFSLADAINTEFK_3" sequence="LLQDSVDFSLADAINTEFK">
      <cvParam cvRef="MS" accession="MS:1000041" name="charge state" value="3"/>
      <cvParam cvRef="MS" accession="MS:1000893" name="peptide group label" value="34434_LLQDSVDFSLADAINTEFK_3"/>
      <userParam name="full_peptide_name" type="xsd:string" value="LLQDSVDFSLADAINTEFK"/>
      <userParam name="LabelType" type="xsd:string" value="NA"/>
      <ProteinRef ref="1/sp|P08670|VIME_HUMAN"/>
      <RetentionTimeList>
        <RetentionTime>
          <cvParam cvRef="MS" accession="MS:1000896" name="normalized retention time" value="117.6"/>
          <cvParam cvRef="MS" accession="MS:1002005" name="iRT retention time normalization standard"/>
        </RetentionTime>
      </RetentionTimeList>
    </Peptide>
    <Peptide id="34894_LNFSHGTHEYHAETIK_2" sequence="LNFSHGTHEYHAETIK">
      <cvParam cvRef="MS" accession="MS:1000041" name="charge state" value="2"/>
      <cvParam cvRef="MS" accession="MS:1000893" name="peptide group label" value="34894_LNFSHGTHEYHAETIK_2"/>
      <userParam name="full_peptide_name" type="xsd:string" value="LNFSHGTHEYHAETIK"/>
      <userParam name="LabelType" type="xsd:string" value="NA"/>
      <ProteinRef ref="1/sp|P14618|KPYM_HUMAN"/>
      <RetentionTimeList>
        <RetentionTime>
          <cvParam cvRef="MS" accession="MS:1000896" name="normalized retention time" value="-0.9"/>
          <cvParam cvRef="MS" accession="MS:1002005" name="iRT retention time normalization standard"/>
        </RetentionTime>
      </RetentionTimeList>
    </Peptide>
    <Peptide id="43736_QDVDNASLAR_2" sequence="QDVDNASLAR">
      <cvParam cvRef="MS" accession="MS:1000041" name="charge state" value="2"/>
      <cvParam cvRef="MS" accession="MS:1000893" name="peptide group label" value="43736_QDVDNASLAR_2"/>
      <userParam name="full_peptide_name" type="xsd:string" value="QDVDNASLAR"/>
      <userParam name="LabelType" type="xsd:string" value="NA"/>
      <ProteinRef ref="1/sp|P08670|VIME_HUMAN"/>
      <RetentionTimeList>
        <RetentionTime>
          <cvParam cvRef="MS" accession="MS:1000896" name="normalized retention time" value="-15.95626"/>
          <cvParam cvRef="MS" accession="MS:1002005" name="iRT retention time normalization standard"/>
        </RetentionTime>
      </RetentionTimeList>
    </Peptide>
    <Peptide id="45715_QVDQLTNDKAR_2" sequence="QVDQLTNDKAR">
      <cvParam cvRef="MS" accession="MS:1000041" name="charge state" value="2"/>
      <cvParam cvRef="MS" accession="MS:1000893" name="peptide group label" value="45715_QVDQLTNDKAR_2"/>
      <userParam name="full_peptide_name" type="xsd:string" value="QVDQLTNDKAR"/>
      <userParam name="LabelType" type="xsd:string" value="NA"/>
      <ProteinRef ref="1/sp|P08670|VIME_HUMAN"/>
      <RetentionTimeList>
        <RetentionTime>
          <cvParam cvRef="MS" accession="MS:1000896" name="normalized retention time" value="-18.52638"/>
          <cvParam cvRef="MS" accession="MS:1002005" name="iRT retention time normalization standard"/>
        </RetentionTime>
      </RetentionTimeList>
    </Peptide>
    <Peptide id="46325_RGEEGHDPKEPEQLR_3" sequence="RGEEGHDPKEPEQLR">
      <cvParam cvRef="MS" accession="MS:1000041" name="charge state" value="3"/>
      <cvParam cvRef="MS" accession="MS:1000893" name="peptide group label" value="46325_RGEEGHDPKEPEQLR_3"/>
      <userParam name="full_peptide_name" type="xsd:string" value="RGEEGHDPKEPEQLR"/>
      <userParam name="LabelType" type="xsd:string" value="NA"/>
      <ProteinRef ref="1/sp|P51991|ROA3_HUMAN"/>
      <RetentionTimeList>
        <RetentionTime>
          <cvParam cvRef="MS" accession="MS:1000896" name="normalized retention time" value="-34.2703"/>
          <cvParam cvRef="MS" accession="MS:1002005" name="iRT retention time normalization standard"/>
        </RetentionTime>
      </RetentionTimeList>
    </Peptide>
    <Peptide id="50180_SLYASSPGGVYATR_2" sequence="SLYASSPGGVYATR">
      <cvParam cvRef="MS" accession="MS:1000041" name="charge state" value="2"/>
      <cvParam cvRef="MS" accession="MS:1000893" name="peptide group label" value="50180_SLYASSPGGVYATR_2"/>
      <userParam name="full_peptide_name" type="xsd:string" value="SLYASSPGGVYATR"/>
      <userParam name="LabelType" type="xsd:string" value="NA"/>
      <ProteinRef ref="1/sp|P08670|VIME_HUMAN"/>
      <RetentionTimeList>
        <RetentionTime>
          <cvParam cvRef="MS" accession="MS:1000896" name="normalized retention time" value="21.3"/>
          <cvParam cvRef="MS" accession="MS:1002005" name="iRT retention time normalization standard"/>
        </RetentionTime>
      </RetentionTimeList>
    </Peptide>
    <Peptide id="52402_TATPQQAQEVHEK_2" sequence="TATPQQAQEVHEK">
      <cvParam cvRef="MS" accession="MS:1000041" name="charge state" value="2"/>
      <cvParam cvRef="MS" accession="MS:1000893" name="peptide group label" value="52402_TATPQQAQEVHEK_2"/>
      <userParam name="full_peptide_name" type="xsd:string" value="TATPQQAQEVHEK"/>
      <userParam name="LabelType" type="xsd:string" value="NA"/>
      <ProteinRef ref="1/sp|P60174|TPIS_HUMAN"/>
      <RetentionTimeList>
        <RetentionTime>
          <cvParam cvRef="MS" accession="MS:1000896" name="normalized retention time" value="-36.96089"/>
          <cvParam cvRef="MS" accession="MS:1002005" name="iRT retention time normalization standard"/>
        </RetentionTime>
      </RetentionTimeList>
    </Peptide>
    <Peptide id="57730_VGAHAGEYGAEALER_2" sequence="VGAHAGEYGAEALER">
      <cvParam cvRef="MS" accession="MS:1000041" name="charge state" value="2"/>
      <cvParam cvRef="MS" accession="MS:1000893" name="peptide group label" value="57730_VGAHAGEYGAEALER_2"/>
      <userParam name="full_peptide_name" type="xsd:string" value="VGAHAGEYGAEALER"/>
      <userParam name="LabelType" type="xsd:string" value="NA"/>
      <ProteinRef ref="1/sp|P69905|HBA_HUMAN"/>
      <RetentionTimeList>
        <RetentionTime>
          <cvParam cvRef="MS" accession="MS:1000896" name="normalized retention time" value="10.4"/>
          <cvParam cvRef="MS" accession="MS:1002005" name="iRT retention time normalization standard"/>
        </RetentionTime>
      </RetentionTimeList>
    </Peptide>
    <Peptide id="57731_VGAHAGEYGAEALER_3" sequence="VGAHAGEYGAEALER">
      <cvParam cvRef="MS" accession="MS:1000041" name="charge state" value="3"/>
      <cvParam cvRef="MS" accession="MS:1000893" name="peptide group label" value="57731_VGAHAGEYGAEALER_3"/>
      <userParam name="full_peptide_name" type="xsd:string" value="VGAHAGEYGAEALER"/>
      <userParam name="LabelType" type="xsd:string" value="NA"/>
      <ProteinRef ref="1/sp|P69905|HBA_HUMAN"/>
      <RetentionTimeList>
        <RetentionTime>
          <cvParam cvRef="MS" accession="MS:1000896" name="normalized retention time" value="4.9"/>
          <cvParam cvRef="MS" accession="MS:1002005" name="iRT retention time normalization standard"/>
        </RetentionTime>
      </RetentionTimeList>
    </Peptide>
    <Peptide id="59797_VNVDEVGGEALGR_2" sequence="VNVDEVGGEALGR">
      <cvParam cvRef="MS" accession="MS:1000041" name="charge state" value="2"/>
      <cvParam cvRef="MS" accession="MS:1000893" name="peptide group label" value="59797_VNVDEVGGEALGR_2"/>
      <userParam name="full_peptide_name" type="xsd:string" value="VNVDEVGGEALGR"/>
      <userParam name="LabelType" type="xsd:string" value="NA"/>
      <ProteinRef ref="1/sp|P68871|HBB_HUMAN"/>
      <RetentionTimeList>
        <RetentionTime>
          <cvParam cvRef="MS" accession="MS:1000896" name="normalized retention time" value="28.8"/>
          <cvParam cvRef="MS" accession="MS:1002005" name="iRT retention time normalization standard"/>
        </RetentionTime>
      </RetentionTimeList>
    </Peptide>
    <Peptide id="59976_VPIPWVSGTSASTPVFGGILSLINEHR_3" sequence="VPIPWVSGTSASTPVFGGILSLINEHR">
      <cvParam cvRef="MS" accession="MS:1000041" name="charge state" value="3"/>
      <cvParam cvRef="MS" accession="MS:1000893" name="peptide group label" value="59976_VPIPWVSGTSASTPVFGGILSLINEHR_3"/>
      <userParam name="full_peptide_name" type="xsd:string" value="VPIPWVSGTSASTPVFGGILSLINEHR"/>
      <userParam name="LabelType" type="xsd:string" value="NA"/>
      <ProteinRef ref="1/sp|O14773|TPP1_HUMAN"/>
      <RetentionTimeList>
        <RetentionTime>
          <cvParam cvRef="MS" accession="MS:1000896" name="normalized retention time" value="132.3"/>
          <cvParam cvRef="MS" accession="MS:1002005" name="iRT retention time normalization standard"/>
        </RetentionTime>
      </RetentionTimeList>
    </Peptide>
    <Peptide id="63209_YISPDQLADLYK_2" sequence="YISPDQLADLYK">
      <cvParam cvRef="MS" accession="MS:1000041" name="charge state" value="2"/>
      <cvParam cvRef="MS" accession="MS:1000893" name="peptide group label" value="63209_YISPDQLADLYK_2"/>
      <userParam name="full_peptide_name" type="xsd:string" value="YISPDQLADLYK"/>
      <userParam name="LabelType" type="xsd:string" value="NA"/>
      <ProteinRef ref="1/sp|P06733|ENOA_HUMAN"/>
      <RetentionTimeList>
        <RetentionTime>
          <cvParam cvRef="MS" accession="MS:1000896" name="normalized retention time" value="72.2"/>
          <cvParam cvRef="MS" accession="MS:1002005" name="iRT retention time normalization standard"/>
        </RetentionTime>
      </RetentionTimeList>
    </Peptide>
  </CompoundList>
  <TransitionList>
    <Transition id="24481_y5_1_ALESPERPFLAILGGAK_2" peptideRef="2918_ALESPERPFLAILGGAK_2">
      <Precursor>
        <cvParam cvRef="MS" accession="MS:1000827" name="isolation window target m/z" value="885.001436363" unitCvRef="MS" unitAccession="MS:1000040" unitName="m/z"/>
      </Precursor>
      <Product>
        <cvParam cvRef="MS" accession="MS:1000827" name="isolation window target m/z" value="445.276909432"/>
        <InterpretationList>
          <Interpretation>
            <cvParam cvRef="MS" accession="MS:1001240" name="non-identified ion"/>
          </Interpretation>
        </InterpretationList>
      </Product>
      <cvParam cvRef="MS" accession="MS:1001226" name="product ion intensity" value="1846.4"/>
      <cvParam cvRef="MS" accession="MS:1002007" name="target SRM transition"/>
      <userParam name="annotation" type="xsd:string" value="y5/0.001,y9^2/-0.001,m9:12/-0.003"/>
    </Transition>
    <Transition id="24484_y14_2_ALESPERPFLAILGGAK_2" peptideRef="2918_ALESPERPFLAILGGAK_2">
      <Precursor>
        <cvParam cvRef="MS" accession="MS:1000827" name="isolation window target m/z" value="885.001436363" unitCvRef="MS" unitAccession="MS:1000040" unitName="m/z"/>
      </Precursor>
      <Product>
        <cvParam cvRef="MS" accession="MS:1000827" name="isolation window target m/z" value="728.41955093"/>
        <InterpretationList>
          <Interpretation>
            <cvParam cvRef="MS" accession="MS:1001240" name="non-identified ion"/>
          </Interpretation>
        </InterpretationList>
      </Product>
      <cvParam cvRef="MS" accession="MS:1001226" name="product ion intensity" value="964.2"/>
      <cvParam cvRef="MS" accession="MS:1002007" name="target SRM transition"/>
      <userParam name="annotation" type="xsd:string" value="y14^2/0.001"/>
    </Transition>
    <Transition id="24483_b11_2_ALESPERPFLAILGGAK_2" peptideRef="2918_ALESPERPFLAILGGAK_2">
      <Precursor>
        <cvParam cvRef="MS" accession="MS:1000827" name="isolation window target m/z" value="885.001436363" unitCvRef="MS" unitAccession="MS:1000040" unitName="m/z"/>
      </Precursor>
      <Product>
        <cvParam cvRef="MS" accession="MS:1000827" name="isolation window target m/z" value="606.324587906"/>
        <InterpretationList>
          <Interpretation>
            <cvParam cvRef="MS" accession="MS:1001240" name="non-identified ion"/>
          </Interpretation>
        </InterpretationList>
      </Product>
      <cvParam cvRef="MS" accession="MS:1001226" name="product ion intensity" value="471.5"/>
      <cvParam cvRef="MS" accession="MS:1002007" name="target SRM transition"/>
      <userParam name="annotation" type="xsd:string" value="b11^2/0.001"/>
    </Transition>
    <Transition id="24486_y10_1_ALESPERPFLAILGGAK_2" peptideRef="2918_ALESPERPFLAILGGAK_2">
      <Precursor>
        <cvParam cvRef="MS" accession="MS:1000827" name="isolation window target m/z" value="885.001436363" unitCvRef="MS" unitAccession="MS:1000040" unitName="m/z"/>
      </Precursor>
      <Product>
        <cvParam cvRef="MS" accession="MS:1000827" name="isolation window target m/z" value="986.603328958"/>
        <InterpretationList>
          <Interpretation>
            <cvParam cvRef="MS" accession="MS:1001240" name="non-identified ion"/>
          </Interpretation>
        </InterpretationList>
      </Product>
      <cvParam cvRef="MS" accession="MS:1001226" name="product ion intensity" value="442.4"/>
      <cvParam cvRef="MS" accession="MS:1002007" name="target SRM transition"/>
      <userParam name="annotation" type="xsd:string" value="y10/0.000"/>
    </Transition>
    <Transition id="24482_y6_1_ALESPERPFLAILGGAK_2" peptideRef="2918_ALESPERPFLAILGGAK_2">
      <Precursor>
        <cvParam cvRef="MS" accession="MS:1000827" name="isolation window target m/z" value="885.001436363" unitCvRef="MS" unitAccession="MS:1000040" unitName="m/z"/>
      </Precursor>
      <Product>
        <cvParam cvRef="MS" accession="MS:1000827" name="isolation window target m/z" value="558.360973414"/>
        <InterpretationList>
          <Interpretation>
            <cvParam cvRef="MS" accession="MS:1001240" name="non-identified ion"/>
          </Interpretation>
        </InterpretationList>
      </Product>
      <cvParam cvRef="MS" accession="MS:1001226" name="product ion intensity" value="422.2"/>
      <cvParam cvRef="MS" accession="MS:1002007" name="target SRM transition"/>
      <userParam name="annotation" type="xsd:string" value="y6/0.001,m9:13/-0.003"/>
    </Transition>
    <Transition id="24487_b10_1_ALESPERPFLAILGGAK_2" peptideRef="2918_ALESPERPFLAILGGAK_2">
      <Precursor>
        <cvParam cvRef="MS" accession="MS:1000827" name="isolation window target m/z" value="885.001436363" unitCvRef="MS" unitAccession="MS:1000040" unitName="m/z"/>
      </Precursor>
      <Product>
        <cvParam cvRef="MS" accession="MS:1000827" name="isolation window target m/z" value="1140.604785522"/>
        <InterpretationList>
          <Interpretation>
            <cvParam cvRef="MS" accession="MS:1001240" name="non-identified ion"/>
          </Interpretation>
        </InterpretationList>
      </Product>
      <cvParam cvRef="MS" accession="MS:1001226" name="product ion intensity" value="417.6"/>
      <cvParam cvRef="MS" accession="MS:1002007" name="target SRM transition"/>
      <userParam name="annotation" type="xsd:string" value="b10/0.000,m2:11/0.000"/>
    </Transition>
    <Transition id="26903_y13_2_ALPLALVLHELGAGR_2" peptideRef="3218_ALPLALVLHELGAGR_2">
      <Precursor>
        <cvParam cvRef="MS" accession="MS:1000827" name="isolation window target m/z" value="765.4617501" unitCvRef="MS" unitAccession="MS:1000040" unitName="m/z"/>
      </Precursor>
      <Product>
        <cvParam cvRef="MS" accession="MS:1000827" name="isolation window target m/z" value="673.401161214"/>
        <InterpretationList>
          <Interpretation>
            <cvParam cvRef="MS" accession="MS:1001240" name="non-identified ion"/>
          </Interpretation>
        </InterpretationList>
      </Product>
      <cvParam cvRef="MS" accession="MS:1001226" name="product ion intensity" value="10000"/>
      <cvParam cvRef="MS" accession="MS:1002007" name="target SRM transition"/>
      <userParam name="annotation" type="xsd:string" value="y13^2/0.001"/>
    </Transition>
    <Transition id="26906_y8_1_ALPLALVLHELGAGR_2" peptideRef="3218_ALPLALVLHELGAGR_2">
      <Precursor>
        <cvParam cvRef="MS" accession="MS:1000827" name="isolation window target m/z" value="765.4617501" unitCvRef="MS" unitAccession="MS:1000040" unitName="m/z"/>
      </Precursor>
      <Product>
        <cvParam cvRef="MS" accession="MS:1000827" name="isolation window target m/z" value="852.468626402"/>
        <InterpretationList>
          <Interpretation>
            <cvParam cvRef="MS" accession="MS:1001240" name="non-identified ion"/>
          </Interpretation>
        </InterpretationList>
      </Product>
      <cvParam cvRef="MS" accession="MS:1001226" name="product ion intensity" value="8218.3"/>
      <cvParam cvRef="MS" accession="MS:1002007" name="target SRM transition"/>
      <userParam name="annotation" type="xsd:string" value="y8/0.001"/>
    </Transition>
    <Transition id="26905_y7_1_ALPLALVLHELGAGR_2" peptideRef="3218_ALPLALVLHELGAGR_2">
      <Precursor>
        <cvParam cvRef="MS" accession="MS:1000827" name="isolation window target m/z" value="765.4617501" unitCvRef="MS" unitAccession="MS:1000040" unitName="m/z"/>
      </Precursor>
      <Product>
        <cvParam cvRef="MS" accession="MS:1000827" name="isolation window target m/z" value="739.38456242"/>
        <InterpretationList>
          <Interpretation>
            <cvParam cvRef="MS" accession="MS:1001240" name="non-identified ion"/>
          </Interpretation>
        </InterpretationList>
      </Product>
      <cvParam cvRef="MS" accession="MS:1001226" name="product ion intensity" value="7350.9"/>
      <cvParam cvRef="MS" accession="MS:1002007" name="target SRM transition"/>
      <userParam name="annotation" type="xsd:string" value="y7/0.001"/>
    </Transition>
    <Transition id="26907_y9_1_ALPLALVLHELGAGR_2" peptideRef="3218_ALPLALVLHELGAGR_2">
      <Precursor>
        <cvParam cvRef="MS" accession="MS:1000827" name="isolation window target m/z" value="765.4617501" unitCvRef="MS" unitAccession="MS:1000040" unitName="m/z"/>
      </Precursor>
      <Product>
        <cvParam cvRef="MS" accession="MS:1000827" name="isolation window target m/z" value="951.53704032"/>
        <InterpretationList>
          <Interpretation>
            <cvParam cvRef="MS" accession="MS:1001240" name="non-identified ion"/>
          </Interpretation>
        </InterpretationList>
      </Product>
      <cvParam cvRef="MS" accession="MS:1001226" name="product ion intensity" value="5867.1"/>
      <cvParam cvRef="MS" accession="MS:1002007" name="target SRM transition"/>
      <userParam name="annotation" type="xsd:string" value="y9/0.002"/>
    </Transition>
    <Transition id="26908_y10_1_ALPLALVLHELGAGR_2" peptideRef="3218_ALPLALVLHELGAGR_2">
      <Precursor>
        <cvParam cvRef="MS" accession="MS:1000827" name="isolation window target m/z" value="765.4617501" unitCvRef="MS" unitAccession="MS:1000040" unitName="m/z"/>
      </Precursor>
      <Product>
        <cvParam cvRef="MS" accession="MS:1000827" name="isolation window target m/z" value="1064.621104302"/>
        <InterpretationList>
          <Interpretation>
            <cvParam cvRef="MS" accession="MS:1001240" name="non-identified ion"/>
          </Interpretation>
        </InterpretationList>
      </Product>
      <cvParam cvRef="MS" accession="MS:1001226" name="product ion intensity" value="4203.7"/>
      <cvParam cvRef="MS" accession="MS:1002007" name="target SRM transition"/>
      <userParam name="annotation" type="xsd:string" value="y10/0.002"/>
    </Transition>
    <Transition id="26909_y11_1_ALPLALVLHELGAGR_2" peptideRef="3218_ALPLALVLHELGAGR_2">
      <Precursor>
        <cvParam cvRef="MS" accession="MS:1000827" name="isolation window target m/z" value="765.4617501" unitCvRef="MS" unitAccession="MS:1000040" unitName="m/z"/>
      </Precursor>
      <Product>
        <cvParam cvRef="MS" accession="MS:1000827" name="isolation window target m/z" value="1135.658218092"/>
        <InterpretationList>
          <Interpretation>
            <cvParam cvRef="MS" accession="MS:1001240" name="non-identified ion"/>
          </Interpretation>
        </InterpretationList>
      </Product>
      <cvParam cvRef="MS" accession="MS:1001226" name="product ion intensity" value="3590.6"/>
      <cvParam cvRef="MS" accession="MS:1002007" name="target SRM transition"/>
      <userParam name="annotation" type="xsd:string" value="y11/0.002"/>
    </Transition>
    <Transition id="26918_y7_1_ALPLALVLHELGAGR_3" peptideRef="3219_ALPLALVLHELGAGR_3">
      <Precursor>
        <cvParam cvRef="MS" accession="MS:1000827" name="isolation window target m/z" value="510.643592233333" unitCvRef="MS" unitAccession="MS:1000040" unitName="m/z"/>
      </Precursor>
      <Product>
        <cvParam cvRef="MS" accession="MS:1000827" name="isolation window target m/z" value="739.38456242"/>
        <InterpretationList>
          <Interpretation>
            <cvParam cvRef="MS" accession="MS:1001240" name="non-identified ion"/>
          </Interpretation>
        </InterpretationList>
      </Product>
      <cvParam cvRef="MS" accession="MS:1001226" name="product ion intensity" value="6809.2"/>
      <cvParam cvRef="MS" accession="MS:1002007" name="target SRM transition"/>
      <userParam name="annotation" type="xsd:string" value="y7/0.001"/>
    </Transition>
    <Transition id="26914_y11_2_ALPLALVLHELGAGR_3" peptideRef="3219_ALPLALVLHELGAGR_3">
      <Precursor>
        <cvParam cvRef="MS" accession="MS:1000827" name="isolation window target m/z" value="510.643592233333" unitCvRef="MS" unitAccession="MS:1000040" unitName="m/z"/>
      </Precursor>
      <Product>
        <cvParam cvRef="MS" accession="MS:1000827" name="isolation window target m/z" value="568.332747296"/>
        <InterpretationList>
          <Interpretation>
            <cvParam cvRef="MS" accession="MS:1001240" name="non-identified ion"/>
          </Interpretation>
        </InterpretationList>
      </Product>
      <cvParam cvRef="MS" accession="MS:1001226" name="product ion intensity" value="6294"/>
      <cvParam cvRef="MS" accession="MS:1002007" name="target SRM transition"/>
      <userParam name="annotation" type="xsd:string" value="y11^2/0.001,b11-35^2/-0.013"/>
    </Transition>
    <Transition id="26919_y8_1_ALPLALVLHELGAGR_3" peptideRef="3219_ALPLALVLHELGAGR_3">
      <Precursor>
        <cvParam cvRef="MS" accession="MS:1000827" name="isolation window target m/z" value="510.643592233333" unitCvRef="MS" unitAccession="MS:1000040" unitName="m/z"/>
      </Precursor>
      <Product>
        <cvParam cvRef="MS" accession="MS:1000827" name="isolation window target m/z" value="852.468626402"/>
        <InterpretationList>
          <Interpretation>
            <cvParam cvRef="MS" accession="MS:1001240" name="non-identified ion"/>
          </Interpretation>
        </InterpretationList>
      </Product>
      <cvParam cvRef="MS" accession="MS:1001226" name="product ion intensity" value="5714.5"/>
      <cvParam cvRef="MS" accession="MS:1002007" name="target SRM transition"/>
      <userParam name="annotation" type="xsd:string" value="y8/0.002"/>
    </Transition>
    <Transition id="26915_y6_1_ALPLALVLHELGAGR_3" peptideRef="3219_ALPLALVLHELGAGR_3">
      <Precursor>
        <cvParam cvRef="MS" accession="MS:1000827" name="isolation window target m/z" value="510.643592233333" unitCvRef="MS" unitAccession="MS:1000040" unitName="m/z"/>
      </Precursor>
      <Product>
        <cvParam cvRef="MS" accession="MS:1000827" name="isolation window target m/z" value="602.325650546"/>
        <InterpretationList>
          <Interpretation>
            <cvParam cvRef="MS" accession="MS:1001240" name="non-identified ion"/>
          </Interpretation>
        </InterpretationList>
      </Product>
      <cvParam cvRef="MS" accession="MS:1001226" name="product ion intensity" value="5456.4"/>
      <cvParam cvRef="MS" accession="MS:1002007" name="target SRM transition"/>
      <userParam name="annotation" type="xsd:string" value="y6/0.001"/>
    </Transition>
    <Transition id="26911_y5_1_ALPLALVLHELGAGR_3" peptideRef="3219_ALPLALVLHELGAGR_3">
      <Precursor>
        <cvParam cvRef="MS" accession="MS:1000827" name="isolation window target m/z" value="510.643592233333" unitCvRef="MS" unitAccession="MS:1000040" unitName="m/z"/>
      </Precursor>
      <Product>
        <cvParam cvRef="MS" accession="MS:1000827" name="isolation window target m/z" value="473.283057452"/>
        <InterpretationList>
          <Interpretation>
            <cvParam cvRef="MS" accession="MS:1001240" name="non-identified ion"/>
          </Interpretation>
        </InterpretationList>
      </Product>
      <cvParam cvRef="MS" accession="MS:1001226" name="product ion intensity" value="4238.7"/>
      <cvParam cvRef="MS" accession="MS:1002007" name="target SRM transition"/>
      <userParam name="annotation" type="xsd:string" value="y5/0.001"/>
    </Transition>
    <Transition id="26916_y12_2_ALPLALVLHELGAGR_3" peptideRef="3219_ALPLALVLHELGAGR_3">
      <Precursor>
        <cvParam cvRef="MS" accession="MS:1000827" name="isolation window target m/z" value="510.643592233333" unitCvRef="MS" unitAccession="MS:1000040" unitName="m/z"/>
      </Precursor>
      <Product>
        <cvParam cvRef="MS" accession="MS:1000827" name="isolation window target m/z" value="624.874779287"/>
        <InterpretationList>
          <Interpretation>
            <cvParam cvRef="MS" accession="MS:1001240" name="non-identified ion"/>
          </Interpretation>
        </InterpretationList>
      </Product>
      <cvParam cvRef="MS" accession="MS:1001226" name="product ion intensity" value="3252.7"/>
      <cvParam cvRef="MS" accession="MS:1002007" name="target SRM transition"/>
      <userParam name="annotation" type="xsd:string" value="y12^2/0.001"/>
    </Transition>
    <Transition id="219202_y12_2_ILLAELEQLKGQGK_2" peptideRef="26273_ILLAELEQLKGQGK_2">
      <Precursor>
        <cvParam cvRef="MS" accession="MS:1000827" name="isolation window target m/z" value="770.458873052" unitCvRef="MS" unitAccession="MS:1000040" unitName="m/z"/>
      </Precursor>
      <Product>
        <cvParam cvRef="MS" accession="MS:1000827" name="isolation window target m/z" value="657.37480907"/>
        <InterpretationList>
          <Interpretation>
            <cvParam cvRef="MS" accession="MS:1001240" name="non-identified ion"/>
          </Interpretation>
        </InterpretationList>
      </Product>
      <cvParam cvRef="MS" accession="MS:1001226" name="product ion intensity" value="3475"/>
      <cvParam cvRef="MS" accession="MS:1002007" name="target SRM transition"/>
      <userParam name="annotation" type="xsd:string" value="y12^2/0.003"/>
    </Transition>
    <Transition id="219205_y8_1_ILLAELEQLKGQGK_2" peptideRef="26273_ILLAELEQLKGQGK_2">
      <Precursor>
        <cvParam cvRef="MS" accession="MS:1000827" name="isolation window target m/z" value="770.458873052" unitCvRef="MS" unitAccession="MS:1000040" unitName="m/z"/>
      </Precursor>
      <Product>
        <cvParam cvRef="MS" accession="MS:1000827" name="isolation window target m/z" value="887.494506792"/>
        <InterpretationList>
          <Interpretation>
            <cvParam cvRef="MS" accession="MS:1001240" name="non-identified ion"/>
          </Interpretation>
        </InterpretationList>
      </Product>
      <cvParam cvRef="MS" accession="MS:1001226" name="product ion intensity" value="2899.9"/>
      <cvParam cvRef="MS" accession="MS:1002007" name="target SRM transition"/>
      <userParam name="annotation" type="xsd:string" value="y8/0.003"/>
    </Transition>
    <Transition id="219207_y9_1_ILLAELEQLKGQGK_2" peptideRef="26273_ILLAELEQLKGQGK_2">
      <Precursor>
        <cvParam cvRef="MS" accession="MS:1000827" name="isolation window target m/z" value="770.458873052" unitCvRef="MS" unitAccession="MS:1000040" unitName="m/z"/>
      </Precursor>
      <Product>
        <cvParam cvRef="MS" accession="MS:1000827" name="isolation window target m/z" value="1000.578570774"/>
        <InterpretationList>
          <Interpretation>
            <cvParam cvRef="MS" accession="MS:1001240" name="non-identified ion"/>
          </Interpretation>
        </InterpretationList>
      </Product>
      <cvParam cvRef="MS" accession="MS:1001226" name="product ion intensity" value="2644.5"/>
      <cvParam cvRef="MS" accession="MS:1002007" name="target SRM transition"/>
      <userParam name="annotation" type="xsd:string" value="y9/0.004"/>
    </Transition>
    <Transition id="219208_y10_1_ILLAELEQLKGQGK_2" peptideRef="26273_ILLAELEQLKGQGK_2">
      <Precursor>
        <cvParam cvRef="MS" accession="MS:1000827" name="isolation window target m/z" value="770.458873052" unitCvRef="MS" unitAccession="MS:1000040" unitName="m/z"/>
      </Precursor>
      <Product>
        <cvParam cvRef="MS" accession="MS:1000827" name="isolation window target m/z" value="1129.621163868"/>
        <InterpretationList>
          <Interpretation>
            <cvParam cvRef="MS" accession="MS:1001240" name="non-identified ion"/>
          </Interpretation>
        </InterpretationList>
      </Product>
      <cvParam cvRef="MS" accession="MS:1001226" name="product ion intensity" value="2358.9"/>
      <cvParam cvRef="MS" accession="MS:1002007" name="target SRM transition"/>
      <userParam name="annotation" type="xsd:string" value="y10/0.005"/>
    </Transition>
    <Transition id="219197_y5_1_ILLAELEQLKGQGK_2" peptideRef="26273_ILLAELEQLKGQGK_2">
      <Precursor>
        <cvParam cvRef="MS" accession="MS:1000827" name="isolation window target m/z" value="770.458873052" unitCvRef="MS" unitAccession="MS:1000040" unitName="m/z"/>
      </Precursor>
      <Product>
        <cvParam cvRef="MS" accession="MS:1000827" name="isolation window target m/z" value="517.3092722"/>
        <InterpretationList>
          <Interpretation>
            <cvParam cvRef="MS" accession="MS:1001240" name="non-identified ion"/>
          </Interpretation>
        </InterpretationList>
      </Product>
      <cvParam cvRef="MS" accession="MS:1001226" name="product ion intensity" value="2049.4"/>
      <cvParam cvRef="MS" accession="MS:1002007" name="target SRM transition"/>
      <userParam name="annotation" type="xsd:string" value="y5/0.003"/>
    </Transition>
    <Transition id="219200_y11_2_ILLAELEQLKGQGK_2" peptideRef="26273_ILLAELEQLKGQGK_2">
      <Precursor>
        <cvParam cvRef="MS" accession="MS:1000827" name="isolation window target m/z" value="770.458873052" unitCvRef="MS" unitAccession="MS:1000040" unitName="m/z"/>
      </Precursor>
      <Product>
        <cvParam cvRef="MS" accession="MS:1000827" name="isolation window target m/z" value="600.832777079"/>
        <InterpretationList>
          <Interpretation>
            <cvParam cvRef="MS" accession="MS:1001240" name="non-identified ion"/>
          </Interpretation>
        </InterpretationList>
      </Product>
      <cvParam cvRef="MS" accession="MS:1001226" name="product ion intensity" value="1634.5"/>
      <cvParam cvRef="MS" accession="MS:1002007" name="target SRM transition"/>
      <userParam name="annotation" type="xsd:string" value="y11^2/0.002"/>
    </Transition>
    <Transition id="256935_y4_1_KVESLQEEIAFLK_3" peptideRef="30429_KVESLQEEIAFLK_3">
      <Precursor>
        <cvParam cvRef="MS" accession="MS:1000827" name="isolation window target m/z" value="511.955613004" unitCvRef="MS" unitAccession="MS:1000040" unitName="m/z"/>
      </Precursor>
      <Product>
        <cvParam cvRef="MS" accession="MS:1000827" name="isolation window target m/z" value="478.302395898"/>
        <InterpretationList>
          <Interpretation>
            <cvParam cvRef="MS" accession="MS:1001240" name="non-identified ion"/>
          </Interpretation>
        </InterpretationList>
      </Product>
      <cvParam cvRef="MS" accession="MS:1001226" name="product ion intensity" value="10000"/>
      <cvParam cvRef="MS" accession="MS:1002007" name="target SRM transition"/>
      <userParam name="annotation" type="xsd:string" value="y4/0.003"/>
    </Transition>
    <Transition id="256936_b5_1_KVESLQEEIAFLK_3" peptideRef="30429_KVESLQEEIAFLK_3">
      <Precursor>
        <cvParam cvRef="MS" accession="MS:1000827" name="isolation window target m/z" value="511.955613004" unitCvRef="MS" unitAccession="MS:1000040" unitName="m/z"/>
      </Precursor>
      <Product>
        <cvParam cvRef="MS" accession="MS:1000827" name="isolation window target m/z" value="557.329338928"/>
        <InterpretationList>
          <Interpretation>
            <cvParam cvRef="MS" accession="MS:1001240" name="non-identified ion"/>
          </Interpretation>
        </InterpretationList>
      </Product>
      <cvParam cvRef="MS" accession="MS:1001226" name="product ion intensity" value="8729.8"/>
      <cvParam cvRef="MS" accession="MS:1002007" name="target SRM transition"/>
      <userParam name="annotation" type="xsd:string" value="b5/0.003"/>
    </Transition>
    <Transition id="256941_y7_1_KVESLQEEIAFLK_3" peptideRef="30429_KVESLQEEIAFLK_3">
      <Precursor>
        <cvParam cvRef="MS" accession="MS:1000827" name="isolation window target m/z" value="511.955613004" unitCvRef="MS" unitAccession="MS:1000040" unitName="m/z"/>
      </Precursor>
      <Product>
        <cvParam cvRef="MS" accession="MS:1000827" name="isolation window target m/z" value="849.471646068"/>
        <InterpretationList>
          <Interpretation>
            <cvParam cvRef="MS" accession="MS:1001240" name="non-identified ion"/>
          </Interpretation>
        </InterpretationList>
      </Product>
      <cvParam cvRef="MS" accession="MS:1001226" name="product ion intensity" value="7722.9"/>
      <cvParam cvRef="MS" accession="MS:1002007" name="target SRM transition"/>
      <userParam name="annotation" type="xsd:string" value="y7/0.004"/>
    </Transition>
    <Transition id="256937_y5_1_KVESLQEEIAFLK_3" peptideRef="30429_KVESLQEEIAFLK_3">
      <Precursor>
        <cvParam cvRef="MS" accession="MS:1000827" name="isolation window target m/z" value="511.955613004" unitCvRef="MS" unitAccession="MS:1000040" unitName="m/z"/>
      </Precursor>
      <Product>
        <cvParam cvRef="MS" accession="MS:1000827" name="isolation window target m/z" value="591.38645988"/>
        <InterpretationList>
          <Interpretation>
            <cvParam cvRef="MS" accession="MS:1001240" name="non-identified ion"/>
          </Interpretation>
        </InterpretationList>
      </Product>
      <cvParam cvRef="MS" accession="MS:1001226" name="product ion intensity" value="7349.4"/>
      <cvParam cvRef="MS" accession="MS:1002007" name="target SRM transition"/>
      <userParam name="annotation" type="xsd:string" value="y5/0.003"/>
    </Transition>
    <Transition id="256934_b4_1_KVESLQEEIAFLK_3" peptideRef="30429_KVESLQEEIAFLK_3">
      <Precursor>
        <cvParam cvRef="MS" accession="MS:1000827" name="isolation window target m/z" value="511.955613004" unitCvRef="MS" unitAccession="MS:1000040" unitName="m/z"/>
      </Precursor>
      <Product>
        <cvParam cvRef="MS" accession="MS:1000827" name="isolation window target m/z" value="444.245274946"/>
        <InterpretationList>
          <Interpretation>
            <cvParam cvRef="MS" accession="MS:1001240" name="non-identified ion"/>
          </Interpretation>
        </InterpretationList>
      </Product>
      <cvParam cvRef="MS" accession="MS:1001226" name="product ion intensity" value="5808"/>
      <cvParam cvRef="MS" accession="MS:1002007" name="target SRM transition"/>
      <userParam name="annotation" type="xsd:string" value="b4/0.005"/>
    </Transition>
    <Transition id="256939_y6_1_KVESLQEEIAFLK_3" peptideRef="30429_KVESLQEEIAFLK_3">
      <Precursor>
        <cvParam cvRef="MS" accession="MS:1000827" name="isolation window target m/z" value="511.955613004" unitCvRef="MS" unitAccession="MS:1000040" unitName="m/z"/>
      </Precursor>
      <Product>
        <cvParam cvRef="MS" accession="MS:1000827" name="isolation window target m/z" value="720.429052974"/>
        <InterpretationList>
          <Interpretation>
            <cvParam cvRef="MS" accession="MS:1001240" name="non-identified ion"/>
          </Interpretation>
        </InterpretationList>
      </Product>
      <cvParam cvRef="MS" accession="MS:1001226" name="product ion intensity" value="5546.7"/>
      <cvParam cvRef="MS" accession="MS:1002007" name="target SRM transition"/>
      <userParam name="annotation" type="xsd:string" value="y6/0.004"/>
    </Transition>
    <Transition id="256957_y9_1_KVESLQEEIAFLKK_2" peptideRef="30431_KVESLQEEIAFLKK_2">
      <Precursor>
        <cvParam cvRef="MS" accession="MS:1000827" name="isolation window target m/z" value="831.477262768" unitCvRef="MS" unitAccession="MS:1000040" unitName="m/z"/>
      </Precursor>
      <Product>
        <cvParam cvRef="MS" accession="MS:1000827" name="isolation window target m/z" value="1105.625186608"/>
        <InterpretationList>
          <Interpretation>
            <cvParam cvRef="MS" accession="MS:1001240" name="non-identified ion"/>
          </Interpretation>
        </InterpretationList>
      </Product>
      <cvParam cvRef="MS" accession="MS:1001226" name="product ion intensity" value="608.5"/>
      <cvParam cvRef="MS" accession="MS:1002007" name="target SRM transition"/>
      <userParam name="annotation" type="xsd:string" value="y9/0.002"/>
    </Transition>
    <Transition id="256958_b10_1_KVESLQEEIAFLKK_2" peptideRef="30431_KVESLQEEIAFLKK_2">
      <Precursor>
        <cvParam cvRef="MS" accession="MS:1000827" name="isolation window target m/z" value="831.477262768" unitCvRef="MS" unitAccession="MS:1000040" unitName="m/z"/>
      </Precursor>
      <Product>
        <cvParam cvRef="MS" accession="MS:1000827" name="isolation window target m/z" value="1127.594280404"/>
        <InterpretationList>
          <Interpretation>
            <cvParam cvRef="MS" accession="MS:1001240" name="non-identified ion"/>
          </Interpretation>
        </InterpretationList>
      </Product>
      <cvParam cvRef="MS" accession="MS:1001226" name="product ion intensity" value="543.7"/>
      <cvParam cvRef="MS" accession="MS:1002007" name="target SRM transition"/>
      <userParam name="annotation" type="xsd:string" value="b10/-0.000"/>
    </Transition>
    <Transition id="256955_y13_2_KVESLQEEIAFLKK_2" peptideRef="30431_KVESLQEEIAFLKK_2">
      <Precursor>
        <cvParam cvRef="MS" accession="MS:1000827" name="isolation window target m/z" value="831.477262768" unitCvRef="MS" unitAccession="MS:1000040" unitName="m/z"/>
      </Precursor>
      <Product>
        <cvParam cvRef="MS" accession="MS:1000827" name="isolation window target m/z" value="767.429781256"/>
        <InterpretationList>
          <Interpretation>
            <cvParam cvRef="MS" accession="MS:1001240" name="non-identified ion"/>
          </Interpretation>
        </InterpretationList>
      </Product>
      <cvParam cvRef="MS" accession="MS:1001226" name="product ion intensity" value="501.1"/>
      <cvParam cvRef="MS" accession="MS:1002007" name="target SRM transition"/>
      <userParam name="annotation" type="xsd:string" value="y13^2/0.001,b13+18^2/0.001"/>
    </Transition>
    <Transition id="256956_y8_1_KVESLQEEIAFLKK_2" peptideRef="30431_KVESLQEEIAFLKK_2">
      <Precursor>
        <cvParam cvRef="MS" accession="MS:1000827" name="isolation window target m/z" value="831.477262768" unitCvRef="MS" unitAccession="MS:1000040" unitName="m/z"/>
      </Precursor>
      <Product>
        <cvParam cvRef="MS" accession="MS:1000827" name="isolation window target m/z" value="977.566609092"/>
        <InterpretationList>
          <Interpretation>
            <cvParam cvRef="MS" accession="MS:1001240" name="non-identified ion"/>
          </Interpretation>
        </InterpretationList>
      </Product>
      <cvParam cvRef="MS" accession="MS:1001226" name="product ion intensity" value="401.2"/>
      <cvParam cvRef="MS" accession="MS:1002007" name="target SRM transition"/>
      <userParam name="annotation" type="xsd:string" value="y8/0.001"/>
    </Transition>
    <Transition id="256953_y4_1_KVESLQEEIAFLKK_2" peptideRef="30431_KVESLQEEIAFLKK_2">
      <Precursor>
        <cvParam cvRef="MS" accession="MS:1000827" name="isolation window target m/z" value="831.477262768" unitCvRef="MS" unitAccession="MS:1000040" unitName="m/z"/>
      </Precursor>
      <Product>
        <cvParam cvRef="MS" accession="MS:1000827" name="isolation window target m/z" value="535.360245132"/>
        <InterpretationList>
          <Interpretation>
            <cvParam cvRef="MS" accession="MS:1001240" name="non-identified ion"/>
          </Interpretation>
        </InterpretationList>
      </Product>
      <cvParam cvRef="MS" accession="MS:1001226" name="product ion intensity" value="333.4"/>
      <cvParam cvRef="MS" accession="MS:1002007" name="target SRM transition"/>
      <userParam name="annotation" type="xsd:string" value="y4/0.002"/>
    </Transition>
    <Transition id="256954_y5_1_KVESLQEEIAFLKK_2" peptideRef="30431_KVESLQEEIAFLKK_2">
      <Precursor>
        <cvParam cvRef="MS" accession="MS:1000827" name="isolation window target m/z" value="831.477262768" unitCvRef="MS" unitAccession="MS:1000040" unitName="m/z"/>
      </Precursor>
      <Product>
        <cvParam cvRef="MS" accession="MS:1000827" name="isolation window target m/z" value="606.397358922"/>
        <InterpretationList>
          <Interpretation>
            <cvParam cvRef="MS" accession="MS:1001240" name="non-identified ion"/>
          </Interpretation>
        </InterpretationList>
      </Product>
      <cvParam cvRef="MS" accession="MS:1001226" name="product ion intensity" value="320.3"/>
      <cvParam cvRef="MS" accession="MS:1002007" name="target SRM transition"/>
      <userParam name="annotation" type="xsd:string" value="y5/0.002"/>
    </Transition>
    <Transition id="256962_y5_1_KVESLQEEIAFLKK_3" peptideRef="30432_KVESLQEEIAFLKK_3">
      <Precursor>
        <cvParam cvRef="MS" accession="MS:1000827" name="isolation window target m/z" value="554.653934012" unitCvRef="MS" unitAccession="MS:1000040" unitName="m/z"/>
      </Precursor>
      <Product>
        <cvParam cvRef="MS" accession="MS:1000827" name="isolation window target m/z" value="606.397358922"/>
        <InterpretationList>
          <Interpretation>
            <cvParam cvRef="MS" accession="MS:1001240" name="non-identified ion"/>
          </Interpretation>
        </InterpretationList>
      </Product>
      <cvParam cvRef="MS" accession="MS:1001226" name="product ion intensity" value="4098.4"/>
      <cvParam cvRef="MS" accession="MS:1002007" name="target SRM transition"/>
      <userParam name="annotation" type="xsd:string" value="y5/0.002"/>
    </Transition>
    <Transition id="256964_y6_1_KVESLQEEIAFLKK_3" peptideRef="30432_KVESLQEEIAFLKK_3">
      <Precursor>
        <cvParam cvRef="MS" accession="MS:1000827" name="isolation window target m/z" value="554.653934012" unitCvRef="MS" unitAccession="MS:1000040" unitName="m/z"/>
      </Precursor>
      <Product>
        <cvParam cvRef="MS" accession="MS:1000827" name="isolation window target m/z" value="719.481422904"/>
        <InterpretationList>
          <Interpretation>
            <cvParam cvRef="MS" accession="MS:1001240" name="non-identified ion"/>
          </Interpretation>
        </InterpretationList>
      </Product>
      <cvParam cvRef="MS" accession="MS:1001226" name="product ion intensity" value="2098.2"/>
      <cvParam cvRef="MS" accession="MS:1002007" name="target SRM transition"/>
      <userParam name="annotation" type="xsd:string" value="y6/0.001"/>
    </Transition>
    <Transition id="256960_y4_1_KVESLQEEIAFLKK_3" peptideRef="30432_KVESLQEEIAFLKK_3">
      <Precursor>
        <cvParam cvRef="MS" accession="MS:1000827" name="isolation window target m/z" value="554.653934012" unitCvRef="MS" unitAccession="MS:1000040" unitName="m/z"/>
      </Precursor>
      <Product>
        <cvParam cvRef="MS" accession="MS:1000827" name="isolation window target m/z" value="535.360245132"/>
        <InterpretationList>
          <Interpretation>
            <cvParam cvRef="MS" accession="MS:1001240" name="non-identified ion"/>
          </Interpretation>
        </InterpretationList>
      </Product>
      <cvParam cvRef="MS" accession="MS:1001226" name="product ion intensity" value="2018.2"/>
      <cvParam cvRef="MS" accession="MS:1002007" name="target SRM transition"/>
      <userParam name="annotation" type="xsd:string" value="y4/0.001"/>
    </Transition>
    <Transition id="256967_b8_1_KVESLQEEIAFLKK_3" peptideRef="30432_KVESLQEEIAFLKK_3">
      <Precursor>
        <cvParam cvRef="MS" accession="MS:1000827" name="isolation window target m/z" value="554.653934012" unitCvRef="MS" unitAccession="MS:1000040" unitName="m/z"/>
      </Precursor>
      <Product>
        <cvParam cvRef="MS" accession="MS:1000827" name="isolation window target m/z" value="943.473102632"/>
        <InterpretationList>
          <Interpretation>
            <cvParam cvRef="MS" accession="MS:1001240" name="non-identified ion"/>
          </Interpretation>
        </InterpretationList>
      </Product>
      <cvParam cvRef="MS" accession="MS:1001226" name="product ion intensity" value="1797.2"/>
      <cvParam cvRef="MS" accession="MS:1002007" name="target SRM transition"/>
      <userParam name="annotation" type="xsd:string" value="b8/0.002"/>
    </Transition>
    <Transition id="256965_b7_1_KVESLQEEIAFLKK_3" peptideRef="30432_KVESLQEEIAFLKK_3">
      <Precursor>
        <cvParam cvRef="MS" accession="MS:1000827" name="isolation window target m/z" value="554.653934012" unitCvRef="MS" unitAccession="MS:1000040" unitName="m/z"/>
      </Precursor>
      <Product>
        <cvParam cvRef="MS" accession="MS:1000827" name="isolation window target m/z" value="814.430509538"/>
        <InterpretationList>
          <Interpretation>
            <cvParam cvRef="MS" accession="MS:1001240" name="non-identified ion"/>
          </Interpretation>
        </InterpretationList>
      </Product>
      <cvParam cvRef="MS" accession="MS:1001226" name="product ion intensity" value="1463.8"/>
      <cvParam cvRef="MS" accession="MS:1002007" name="target SRM transition"/>
      <userParam name="annotation" type="xsd:string" value="b7/0.001"/>
    </Transition>
    <Transition id="256968_y8_1_KVESLQEEIAFLKK_3" peptideRef="30432_KVESLQEEIAFLKK_3">
      <Precursor>
        <cvParam cvRef="MS" accession="MS:1000827" name="isolation window target m/z" value="554.653934012" unitCvRef="MS" unitAccession="MS:1000040" unitName="m/z"/>
      </Precursor>
      <Product>
        <cvParam cvRef="MS" accession="MS:1000827" name="isolation window target m/z" value="977.566609092"/>
        <InterpretationList>
          <Interpretation>
            <cvParam cvRef="MS" accession="MS:1001240" name="non-identified ion"/>
          </Interpretation>
        </InterpretationList>
      </Product>
      <cvParam cvRef="MS" accession="MS:1001226" name="product ion intensity" value="1432.9"/>
      <cvParam cvRef="MS" accession="MS:1002007" name="target SRM transition"/>
      <userParam name="annotation" type="xsd:string" value="y8/0.001"/>
    </Transition>
    <Transition id="289143_y8_1_LLGNVLVCVLAHHFGK_2" peptideRef="34139_LLGNVLVCVLAHHFGK_2">
      <Precursor>
        <cvParam cvRef="MS" accession="MS:1000827" name="isolation window target m/z" value="860.489984615" unitCvRef="MS" unitAccession="MS:1000040" unitName="m/z"/>
      </Precursor>
      <Product>
        <cvParam cvRef="MS" accession="MS:1000827" name="isolation window target m/z" value="908.51009729"/>
        <InterpretationList>
          <Interpretation>
            <cvParam cvRef="MS" accession="MS:1001240" name="non-identified ion"/>
          </Interpretation>
        </InterpretationList>
      </Product>
      <cvParam cvRef="MS" accession="MS:1001226" name="product ion intensity" value="5084.9"/>
      <cvParam cvRef="MS" accession="MS:1002007" name="target SRM transition"/>
      <userParam name="annotation" type="xsd:string" value="y8/0.002"/>
    </Transition>
    <Transition id="289138_b5_1_LLGNVLVCVLAHHFGK_2" peptideRef="34139_LLGNVLVCVLAHHFGK_2">
      <Precursor>
        <cvParam cvRef="MS" accession="MS:1000827" name="isolation window target m/z" value="860.489984615" unitCvRef="MS" unitAccession="MS:1000040" unitName="m/z"/>
      </Precursor>
      <Product>
        <cvParam cvRef="MS" accession="MS:1000827" name="isolation window target m/z" value="497.30820956"/>
        <InterpretationList>
          <Interpretation>
            <cvParam cvRef="MS" accession="MS:1001240" name="non-identified ion"/>
          </Interpretation>
        </InterpretationList>
      </Product>
      <cvParam cvRef="MS" accession="MS:1001226" name="product ion intensity" value="4614.8"/>
      <cvParam cvRef="MS" accession="MS:1002007" name="target SRM transition"/>
      <userParam name="annotation" type="xsd:string" value="b5/0.001,m2:6/0.001"/>
    </Transition>
    <Transition id="289137_y4_1_LLGNVLVCVLAHHFGK_2" peptideRef="34139_LLGNVLVCVLAHHFGK_2">
      <Precursor>
        <cvParam cvRef="MS" accession="MS:1000827" name="isolation window target m/z" value="860.489984615" unitCvRef="MS" unitAccession="MS:1000040" unitName="m/z"/>
      </Precursor>
      <Product>
        <cvParam cvRef="MS" accession="MS:1000827" name="isolation window target m/z" value="488.261593726"/>
        <InterpretationList>
          <Interpretation>
            <cvParam cvRef="MS" accession="MS:1001240" name="non-identified ion"/>
          </Interpretation>
        </InterpretationList>
      </Product>
      <cvParam cvRef="MS" accession="MS:1001226" name="product ion intensity" value="4210.3"/>
      <cvParam cvRef="MS" accession="MS:1002007" name="target SRM transition"/>
      <userParam name="annotation" type="xsd:string" value="y4/0.000"/>
    </Transition>
    <Transition id="289142_y7_1_LLGNVLVCVLAHHFGK_2" peptideRef="34139_LLGNVLVCVLAHHFGK_2">
      <Precursor>
        <cvParam cvRef="MS" accession="MS:1000827" name="isolation window target m/z" value="860.489984615" unitCvRef="MS" unitAccession="MS:1000040" unitName="m/z"/>
      </Precursor>
      <Product>
        <cvParam cvRef="MS" accession="MS:1000827" name="isolation window target m/z" value="809.441683372"/>
        <InterpretationList>
          <Interpretation>
            <cvParam cvRef="MS" accession="MS:1001240" name="non-identified ion"/>
          </Interpretation>
        </InterpretationList>
      </Product>
      <cvParam cvRef="MS" accession="MS:1001226" name="product ion intensity" value="3993.1"/>
      <cvParam cvRef="MS" accession="MS:1002007" name="target SRM transition"/>
      <userParam name="annotation" type="xsd:string" value="y7/0.003"/>
    </Transition>
    <Transition id="289141_y6_1_LLGNVLVCVLAHHFGK_2" peptideRef="34139_LLGNVLVCVLAHHFGK_2">
      <Precursor>
        <cvParam cvRef="MS" accession="MS:1000827" name="isolation window target m/z" value="860.489984615" unitCvRef="MS" unitAccession="MS:1000040" unitName="m/z"/>
      </Precursor>
      <Product>
        <cvParam cvRef="MS" accession="MS:1000827" name="isolation window target m/z" value="696.35761939"/>
        <InterpretationList>
          <Interpretation>
            <cvParam cvRef="MS" accession="MS:1001240" name="non-identified ion"/>
          </Interpretation>
        </InterpretationList>
      </Product>
      <cvParam cvRef="MS" accession="MS:1001226" name="product ion intensity" value="3960.4"/>
      <cvParam cvRef="MS" accession="MS:1002007" name="target SRM transition"/>
      <userParam name="annotation" type="xsd:string" value="y6/0.001"/>
    </Transition>
    <Transition id="289140_y5_1_LLGNVLVCVLAHHFGK_2" peptideRef="34139_LLGNVLVCVLAHHFGK_2">
      <Precursor>
        <cvParam cvRef="MS" accession="MS:1000827" name="isolation window target m/z" value="860.489984615" unitCvRef="MS" unitAccession="MS:1000040" unitName="m/z"/>
      </Precursor>
      <Product>
        <cvParam cvRef="MS" accession="MS:1000827" name="isolation window target m/z" value="625.3205056"/>
        <InterpretationList>
          <Interpretation>
            <cvParam cvRef="MS" accession="MS:1001240" name="non-identified ion"/>
          </Interpretation>
        </InterpretationList>
      </Product>
      <cvParam cvRef="MS" accession="MS:1001226" name="product ion intensity" value="3717.3"/>
      <cvParam cvRef="MS" accession="MS:1002007" name="target SRM transition"/>
      <userParam name="annotation" type="xsd:string" value="y5/0.001"/>
    </Transition>
    <Transition id="291495_y8_1_LLQDSVDFSLADAINTEFK_3" peptideRef="34434_LLQDSVDFSLADAINTEFK_3">
      <Precursor>
        <cvParam cvRef="MS" accession="MS:1000827" name="isolation window target m/z" value="709.359914972" unitCvRef="MS" unitAccession="MS:1000040" unitName="m/z"/>
      </Precursor>
      <Product>
        <cvParam cvRef="MS" accession="MS:1000827" name="isolation window target m/z" value="937.462537948"/>
        <InterpretationList>
          <Interpretation>
            <cvParam cvRef="MS" accession="MS:1001240" name="non-identified ion"/>
          </Interpretation>
        </InterpretationList>
      </Product>
      <cvParam cvRef="MS" accession="MS:1001226" name="product ion intensity" value="7243.4"/>
      <cvParam cvRef="MS" accession="MS:1002007" name="target SRM transition"/>
      <userParam name="annotation" type="xsd:string" value="y8/0.001"/>
    </Transition>
    <Transition id="291497_y9_1_LLQDSVDFSLADAINTEFK_3" peptideRef="34434_LLQDSVDFSLADAINTEFK_3">
      <Precursor>
        <cvParam cvRef="MS" accession="MS:1000827" name="isolation window target m/z" value="709.359914972" unitCvRef="MS" unitAccession="MS:1000040" unitName="m/z"/>
      </Precursor>
      <Product>
        <cvParam cvRef="MS" accession="MS:1000827" name="isolation window target m/z" value="1008.499651738"/>
        <InterpretationList>
          <Interpretation>
            <cvParam cvRef="MS" accession="MS:1001240" name="non-identified ion"/>
          </Interpretation>
        </InterpretationList>
      </Product>
      <cvParam cvRef="MS" accession="MS:1001226" name="product ion intensity" value="6022"/>
      <cvParam cvRef="MS" accession="MS:1002007" name="target SRM transition"/>
      <userParam name="annotation" type="xsd:string" value="y9/0.001"/>
    </Transition>
    <Transition id="291490_y5_1_LLQDSVDFSLADAINTEFK_3" peptideRef="34434_LLQDSVDFSLADAINTEFK_3">
      <Precursor>
        <cvParam cvRef="MS" accession="MS:1000827" name="isolation window target m/z" value="709.359914972" unitCvRef="MS" unitAccession="MS:1000040" unitName="m/z"/>
      </Precursor>
      <Product>
        <cvParam cvRef="MS" accession="MS:1000827" name="isolation window target m/z" value="638.314417146"/>
        <InterpretationList>
          <Interpretation>
            <cvParam cvRef="MS" accession="MS:1001240" name="non-identified ion"/>
          </Interpretation>
        </InterpretationList>
      </Product>
      <cvParam cvRef="MS" accession="MS:1001226" name="product ion intensity" value="5145"/>
      <cvParam cvRef="MS" accession="MS:1002007" name="target SRM transition"/>
      <userParam name="annotation" type="xsd:string" value="y5/-0.002"/>
    </Transition>
    <Transition id="291492_y6_1_LLQDSVDFSLADAINTEFK_3" peptideRef="34434_LLQDSVDFSLADAINTEFK_3">
      <Precursor>
        <cvParam cvRef="MS" accession="MS:1000827" name="isolation window target m/z" value="709.359914972" unitCvRef="MS" unitAccession="MS:1000040" unitName="m/z"/>
      </Precursor>
      <Product>
        <cvParam cvRef="MS" accession="MS:1000827" name="isolation window target m/z" value="751.398481128"/>
        <InterpretationList>
          <Interpretation>
            <cvParam cvRef="MS" accession="MS:1001240" name="non-identified ion"/>
          </Interpretation>
        </InterpretationList>
      </Product>
      <cvParam cvRef="MS" accession="MS:1001226" name="product ion intensity" value="4361.9"/>
      <cvParam cvRef="MS" accession="MS:1002007" name="target SRM transition"/>
      <userParam name="annotation" type="xsd:string" value="y6/0.000"/>
    </Transition>
    <Transition id="291494_y7_1_LLQDSVDFSLADAINTEFK_3" peptideRef="34434_LLQDSVDFSLADAINTEFK_3">
      <Precursor>
        <cvParam cvRef="MS" accession="MS:1000827" name="isolation window target m/z" value="709.359914972" unitCvRef="MS" unitAccession="MS:1000040" unitName="m/z"/>
      </Precursor>
      <Product>
        <cvParam cvRef="MS" accession="MS:1000827" name="isolation window target m/z" value="822.435594918"/>
        <InterpretationList>
          <Interpretation>
            <cvParam cvRef="MS" accession="MS:1001240" name="non-identified ion"/>
          </Interpretation>
        </InterpretationList>
      </Product>
      <cvParam cvRef="MS" accession="MS:1001226" name="product ion intensity" value="3936.2"/>
      <cvParam cvRef="MS" accession="MS:1002007" name="target SRM transition"/>
      <userParam name="annotation" type="xsd:string" value="y7/0.001"/>
    </Transition>
    <Transition id="291493_b7_1_LLQDSVDFSLADAINTEFK_3" peptideRef="34434_LLQDSVDFSLADAINTEFK_3">
      <Precursor>
        <cvParam cvRef="MS" accession="MS:1000827" name="isolation window target m/z" value="709.359914972" unitCvRef="MS" unitAccession="MS:1000040" unitName="m/z"/>
      </Precursor>
      <Product>
        <cvParam cvRef="MS" accession="MS:1000827" name="isolation window target m/z" value="771.388310368"/>
        <InterpretationList>
          <Interpretation>
            <cvParam cvRef="MS" accession="MS:1001240" name="non-identified ion"/>
          </Interpretation>
        </InterpretationList>
      </Product>
      <cvParam cvRef="MS" accession="MS:1001226" name="product ion intensity" value="2944.8"/>
      <cvParam cvRef="MS" accession="MS:1002007" name="target SRM transition"/>
      <userParam name="annotation" type="xsd:string" value="b7/0.000"/>
    </Transition>
    <Transition id="295218_b14_2_LNFSHGTHEYHAETIK_2" peptideRef="34894_LNFSHGTHEYHAETIK_2">
      <Precursor>
        <cvParam cvRef="MS" accession="MS:1000827" name="isolation window target m/z" value="942.455381632" unitCvRef="MS" unitAccession="MS:1000040" unitName="m/z"/>
      </Precursor>
      <Product>
        <cvParam cvRef="MS" accession="MS:1000827" name="isolation window target m/z" value="812.860585787"/>
        <InterpretationList>
          <Interpretation>
            <cvParam cvRef="MS" accession="MS:1001240" name="non-identified ion"/>
          </Interpretation>
        </InterpretationList>
      </Product>
      <cvParam cvRef="MS" accession="MS:1001226" name="product ion intensity" value="840.2"/>
      <cvParam cvRef="MS" accession="MS:1002007" name="target SRM transition"/>
      <userParam name="annotation" type="xsd:string" value="b14^2/0.003,m2:15^2/0.003"/>
    </Transition>
    <Transition id="295217_b13_2_LNFSHGTHEYHAETIK_2" peptideRef="34894_LNFSHGTHEYHAETIK_2">
      <Precursor>
        <cvParam cvRef="MS" accession="MS:1000827" name="isolation window target m/z" value="942.455381632" unitCvRef="MS" unitAccession="MS:1000040" unitName="m/z"/>
      </Precursor>
      <Product>
        <cvParam cvRef="MS" accession="MS:1000827" name="isolation window target m/z" value="762.33674655"/>
        <InterpretationList>
          <Interpretation>
            <cvParam cvRef="MS" accession="MS:1001240" name="non-identified ion"/>
          </Interpretation>
        </InterpretationList>
      </Product>
      <cvParam cvRef="MS" accession="MS:1001226" name="product ion intensity" value="578.2"/>
      <cvParam cvRef="MS" accession="MS:1002007" name="target SRM transition"/>
      <userParam name="annotation" type="xsd:string" value="b13^2/0.003"/>
    </Transition>
    <Transition id="295215_y12_2_LNFSHGTHEYHAETIK_2" peptideRef="34894_LNFSHGTHEYHAETIK_2">
      <Precursor>
        <cvParam cvRef="MS" accession="MS:1000827" name="isolation window target m/z" value="942.455381632" unitCvRef="MS" unitAccession="MS:1000040" unitName="m/z"/>
      </Precursor>
      <Product>
        <cvParam cvRef="MS" accession="MS:1000827" name="isolation window target m/z" value="711.841664751"/>
        <InterpretationList>
          <Interpretation>
            <cvParam cvRef="MS" accession="MS:1001240" name="non-identified ion"/>
          </Interpretation>
        </InterpretationList>
      </Product>
      <cvParam cvRef="MS" accession="MS:1001226" name="product ion intensity" value="570.4"/>
      <cvParam cvRef="MS" accession="MS:1002007" name="target SRM transition"/>
      <userParam name="annotation" type="xsd:string" value="y12^2/0.003"/>
    </Transition>
    <Transition id="295219_y14_2_LNFSHGTHEYHAETIK_2" peptideRef="34894_LNFSHGTHEYHAETIK_2">
      <Precursor>
        <cvParam cvRef="MS" accession="MS:1000827" name="isolation window target m/z" value="942.455381632" unitCvRef="MS" unitAccession="MS:1000040" unitName="m/z"/>
      </Precursor>
      <Product>
        <cvParam cvRef="MS" accession="MS:1000827" name="isolation window target m/z" value="828.891885915"/>
        <InterpretationList>
          <Interpretation>
            <cvParam cvRef="MS" accession="MS:1001240" name="non-identified ion"/>
          </Interpretation>
        </InterpretationList>
      </Product>
      <cvParam cvRef="MS" accession="MS:1001226" name="product ion intensity" value="457.1"/>
      <cvParam cvRef="MS" accession="MS:1002007" name="target SRM transition"/>
      <userParam name="annotation" type="xsd:string" value="y14^2/0.003"/>
    </Transition>
    <Transition id="295213_y5_1_LNFSHGTHEYHAETIK_2" peptideRef="34894_LNFSHGTHEYHAETIK_2">
      <Precursor>
        <cvParam cvRef="MS" accession="MS:1000827" name="isolation window target m/z" value="942.455381632" unitCvRef="MS" unitAccession="MS:1000040" unitName="m/z"/>
      </Precursor>
      <Product>
        <cvParam cvRef="MS" accession="MS:1000827" name="isolation window target m/z" value="561.324253548"/>
        <InterpretationList>
          <Interpretation>
            <cvParam cvRef="MS" accession="MS:1001240" name="non-identified ion"/>
          </Interpretation>
        </InterpretationList>
      </Product>
      <cvParam cvRef="MS" accession="MS:1001226" name="product ion intensity" value="405.7"/>
      <cvParam cvRef="MS" accession="MS:1002007" name="target SRM transition"/>
      <userParam name="annotation" type="xsd:string" value="y5/0.003"/>
    </Transition>
    <Transition id="295221_b15_2_LNFSHGTHEYHAETIK_2" peptideRef="34894_LNFSHGTHEYHAETIK_2">
      <Precursor>
        <cvParam cvRef="MS" accession="MS:1000827" name="isolation window target m/z" value="942.455381632" unitCvRef="MS" unitAccession="MS:1000040" unitName="m/z"/>
      </Precursor>
      <Product>
        <cvParam cvRef="MS" accession="MS:1000827" name="isolation window target m/z" value="869.402617778"/>
        <InterpretationList>
          <Interpretation>
            <cvParam cvRef="MS" accession="MS:1001240" name="non-identified ion"/>
          </Interpretation>
        </InterpretationList>
      </Product>
      <cvParam cvRef="MS" accession="MS:1001226" name="product ion intensity" value="391.9"/>
      <cvParam cvRef="MS" accession="MS:1002007" name="target SRM transition"/>
      <userParam name="annotation" type="xsd:string" value="b15^2/0.004"/>
    </Transition>
    <Transition id="369348_y7_1_QDVDNASLAR_2" peptideRef="43736_QDVDNASLAR_2">
      <Precursor>
        <cvParam cvRef="MS" accession="MS:1000827" name="isolation window target m/z" value="544.770176823" unitCvRef="MS" unitAccession="MS:1000040" unitName="m/z"/>
      </Precursor>
      <Product>
        <cvParam cvRef="MS" accession="MS:1000827" name="isolation window target m/z" value="746.379142682"/>
        <InterpretationList>
          <Interpretation>
            <cvParam cvRef="MS" accession="MS:1001240" name="non-identified ion"/>
          </Interpretation>
        </InterpretationList>
      </Product>
      <cvParam cvRef="MS" accession="MS:1001226" name="product ion intensity" value="6245.3"/>
      <cvParam cvRef="MS" accession="MS:1002007" name="target SRM transition"/>
      <userParam name="annotation" type="xsd:string" value="y7/0.004"/>
    </Transition>
    <Transition id="369345_y4_1_QDVDNASLAR_2" peptideRef="43736_QDVDNASLAR_2">
      <Precursor>
        <cvParam cvRef="MS" accession="MS:1000827" name="isolation window target m/z" value="544.770176823" unitCvRef="MS" unitAccession="MS:1000040" unitName="m/z"/>
      </Precursor>
      <Product>
        <cvParam cvRef="MS" accession="MS:1000827" name="isolation window target m/z" value="446.27215841"/>
        <InterpretationList>
          <Interpretation>
            <cvParam cvRef="MS" accession="MS:1001240" name="non-identified ion"/>
          </Interpretation>
        </InterpretationList>
      </Product>
      <cvParam cvRef="MS" accession="MS:1001226" name="product ion intensity" value="4408.7"/>
      <cvParam cvRef="MS" accession="MS:1002007" name="target SRM transition"/>
      <userParam name="annotation" type="xsd:string" value="y4/0.002"/>
    </Transition>
    <Transition id="369347_y6_1_QDVDNASLAR_2" peptideRef="43736_QDVDNASLAR_2">
      <Precursor>
        <cvParam cvRef="MS" accession="MS:1000827" name="isolation window target m/z" value="544.770176823" unitCvRef="MS" unitAccession="MS:1000040" unitName="m/z"/>
      </Precursor>
      <Product>
        <cvParam cvRef="MS" accession="MS:1000827" name="isolation window target m/z" value="631.352199652"/>
        <InterpretationList>
          <Interpretation>
            <cvParam cvRef="MS" accession="MS:1001240" name="non-identified ion"/>
          </Interpretation>
        </InterpretationList>
      </Product>
      <cvParam cvRef="MS" accession="MS:1001226" name="product ion intensity" value="3778.7"/>
      <cvParam cvRef="MS" accession="MS:1002007" name="target SRM transition"/>
      <userParam name="annotation" type="xsd:string" value="y6/0.004"/>
    </Transition>
    <Transition id="369346_y5_1_QDVDNASLAR_2" peptideRef="43736_QDVDNASLAR_2">
      <Precursor>
        <cvParam cvRef="MS" accession="MS:1000827" name="isolation window target m/z" value="544.770176823" unitCvRef="MS" unitAccession="MS:1000040" unitName="m/z"/>
      </Precursor>
      <Product>
        <cvParam cvRef="MS" accession="MS:1000827" name="isolation window target m/z" value="517.3092722"/>
        <InterpretationList>
          <Interpretation>
            <cvParam cvRef="MS" accession="MS:1001240" name="non-identified ion"/>
          </Interpretation>
        </InterpretationList>
      </Product>
      <cvParam cvRef="MS" accession="MS:1001226" name="product ion intensity" value="3557.1"/>
      <cvParam cvRef="MS" accession="MS:1002007" name="target SRM transition"/>
      <userParam name="annotation" type="xsd:string" value="y5/0.003"/>
    </Transition>
    <Transition id="369349_y8_1_QDVDNASLAR_2" peptideRef="43736_QDVDNASLAR_2">
      <Precursor>
        <cvParam cvRef="MS" accession="MS:1000827" name="isolation window target m/z" value="544.770176823" unitCvRef="MS" unitAccession="MS:1000040" unitName="m/z"/>
      </Precursor>
      <Product>
        <cvParam cvRef="MS" accession="MS:1000827" name="isolation window target m/z" value="845.4475566"/>
        <InterpretationList>
          <Interpretation>
            <cvParam cvRef="MS" accession="MS:1001240" name="non-identified ion"/>
          </Interpretation>
        </InterpretationList>
      </Product>
      <cvParam cvRef="MS" accession="MS:1001226" name="product ion intensity" value="2812.8"/>
      <cvParam cvRef="MS" accession="MS:1002007" name="target SRM transition"/>
      <userParam name="annotation" type="xsd:string" value="y8/0.004"/>
    </Transition>
    <Transition id="369350_y9_1_QDVDNASLAR_2" peptideRef="43736_QDVDNASLAR_2">
      <Precursor>
        <cvParam cvRef="MS" accession="MS:1000827" name="isolation window target m/z" value="544.770176823" unitCvRef="MS" unitAccession="MS:1000040" unitName="m/z"/>
      </Precursor>
      <Product>
        <cvParam cvRef="MS" accession="MS:1000827" name="isolation window target m/z" value="960.47449963"/>
        <InterpretationList>
          <Interpretation>
            <cvParam cvRef="MS" accession="MS:1001240" name="non-identified ion"/>
          </Interpretation>
        </InterpretationList>
      </Product>
      <cvParam cvRef="MS" accession="MS:1001226" name="product ion intensity" value="1212"/>
      <cvParam cvRef="MS" accession="MS:1002007" name="target SRM transition"/>
      <userParam name="annotation" type="xsd:string" value="y9/0.005"/>
    </Transition>
    <Transition id="383762_y6_1_QVDQLTNDKAR_2" peptideRef="45715_QVDQLTNDKAR_2">
      <Precursor>
        <cvParam cvRef="MS" accession="MS:1000827" name="isolation window target m/z" value="644.33621523" unitCvRef="MS" unitAccession="MS:1000040" unitName="m/z"/>
      </Precursor>
      <Product>
        <cvParam cvRef="MS" accession="MS:1000827" name="isolation window target m/z" value="704.368577998"/>
        <InterpretationList>
          <Interpretation>
            <cvParam cvRef="MS" accession="MS:1001240" name="non-identified ion"/>
          </Interpretation>
        </InterpretationList>
      </Product>
      <cvParam cvRef="MS" accession="MS:1001226" name="product ion intensity" value="8053.5"/>
      <cvParam cvRef="MS" accession="MS:1002007" name="target SRM transition"/>
      <userParam name="annotation" type="xsd:string" value="y6/0.002"/>
    </Transition>
    <Transition id="383763_y7_1_QVDQLTNDKAR_2" peptideRef="45715_QVDQLTNDKAR_2">
      <Precursor>
        <cvParam cvRef="MS" accession="MS:1000827" name="isolation window target m/z" value="644.33621523" unitCvRef="MS" unitAccession="MS:1000040" unitName="m/z"/>
      </Precursor>
      <Product>
        <cvParam cvRef="MS" accession="MS:1000827" name="isolation window target m/z" value="817.45264198"/>
        <InterpretationList>
          <Interpretation>
            <cvParam cvRef="MS" accession="MS:1001240" name="non-identified ion"/>
          </Interpretation>
        </InterpretationList>
      </Product>
      <cvParam cvRef="MS" accession="MS:1001226" name="product ion intensity" value="3761.8"/>
      <cvParam cvRef="MS" accession="MS:1002007" name="target SRM transition"/>
      <userParam name="annotation" type="xsd:string" value="y7/0.002"/>
    </Transition>
    <Transition id="383765_y9_1_QVDQLTNDKAR_2" peptideRef="45715_QVDQLTNDKAR_2">
      <Precursor>
        <cvParam cvRef="MS" accession="MS:1000827" name="isolation window target m/z" value="644.33621523" unitCvRef="MS" unitAccession="MS:1000040" unitName="m/z"/>
      </Precursor>
      <Product>
        <cvParam cvRef="MS" accession="MS:1000827" name="isolation window target m/z" value="1060.538162526"/>
        <InterpretationList>
          <Interpretation>
            <cvParam cvRef="MS" accession="MS:1001240" name="non-identified ion"/>
          </Interpretation>
        </InterpretationList>
      </Product>
      <cvParam cvRef="MS" accession="MS:1001226" name="product ion intensity" value="2775.4"/>
      <cvParam cvRef="MS" accession="MS:1002007" name="target SRM transition"/>
      <userParam name="annotation" type="xsd:string" value="y9/0.001"/>
    </Transition>
    <Transition id="383761_y5_1_QVDQLTNDKAR_2" peptideRef="45715_QVDQLTNDKAR_2">
      <Precursor>
        <cvParam cvRef="MS" accession="MS:1000827" name="isolation window target m/z" value="644.33621523" unitCvRef="MS" unitAccession="MS:1000040" unitName="m/z"/>
      </Precursor>
      <Product>
        <cvParam cvRef="MS" accession="MS:1000827" name="isolation window target m/z" value="603.320899524"/>
        <InterpretationList>
          <Interpretation>
            <cvParam cvRef="MS" accession="MS:1001240" name="non-identified ion"/>
          </Interpretation>
        </InterpretationList>
      </Product>
      <cvParam cvRef="MS" accession="MS:1001226" name="product ion intensity" value="2568.8"/>
      <cvParam cvRef="MS" accession="MS:1002007" name="target SRM transition"/>
      <userParam name="annotation" type="xsd:string" value="y5/0.002"/>
    </Transition>
    <Transition id="383760_y9_2_QVDQLTNDKAR_2" peptideRef="45715_QVDQLTNDKAR_2">
      <Precursor>
        <cvParam cvRef="MS" accession="MS:1000827" name="isolation window target m/z" value="644.33621523" unitCvRef="MS" unitAccession="MS:1000040" unitName="m/z"/>
      </Precursor>
      <Product>
        <cvParam cvRef="MS" accession="MS:1000827" name="isolation window target m/z" value="530.772719513"/>
        <InterpretationList>
          <Interpretation>
            <cvParam cvRef="MS" accession="MS:1001240" name="non-identified ion"/>
          </Interpretation>
        </InterpretationList>
      </Product>
      <cvParam cvRef="MS" accession="MS:1001226" name="product ion intensity" value="1215.1"/>
      <cvParam cvRef="MS" accession="MS:1002007" name="target SRM transition"/>
      <userParam name="annotation" type="xsd:string" value="y9^2/0.001"/>
    </Transition>
    <Transition id="383758_y8_2_QVDQLTNDKAR_2" peptideRef="45715_QVDQLTNDKAR_2">
      <Precursor>
        <cvParam cvRef="MS" accession="MS:1000827" name="isolation window target m/z" value="644.33621523" unitCvRef="MS" unitAccession="MS:1000040" unitName="m/z"/>
      </Precursor>
      <Product>
        <cvParam cvRef="MS" accession="MS:1000827" name="isolation window target m/z" value="473.259247998"/>
        <InterpretationList>
          <Interpretation>
            <cvParam cvRef="MS" accession="MS:1001240" name="non-identified ion"/>
          </Interpretation>
        </InterpretationList>
      </Product>
      <cvParam cvRef="MS" accession="MS:1001226" name="product ion intensity" value="977"/>
      <cvParam cvRef="MS" accession="MS:1002007" name="target SRM transition"/>
      <userParam name="annotation" type="xsd:string" value="y8^2/0.001"/>
    </Transition>
    <Transition id="389135_b7_1_RGEEGHDPKEPEQLR_3" peptideRef="46325_RGEEGHDPKEPEQLR_3">
      <Precursor>
        <cvParam cvRef="MS" accession="MS:1000827" name="isolation window target m/z" value="592.958967744667" unitCvRef="MS" unitAccession="MS:1000040" unitName="m/z"/>
      </Precursor>
      <Product>
        <cvParam cvRef="MS" accession="MS:1000827" name="isolation window target m/z" value="781.322356088"/>
        <InterpretationList>
          <Interpretation>
            <cvParam cvRef="MS" accession="MS:1001240" name="non-identified ion"/>
          </Interpretation>
        </InterpretationList>
      </Product>
      <cvParam cvRef="MS" accession="MS:1001226" name="product ion intensity" value="9173"/>
      <cvParam cvRef="MS" accession="MS:1002007" name="target SRM transition"/>
      <userParam name="annotation" type="xsd:string" value="b7/0.002"/>
    </Transition>
    <Transition id="389128_y8_2_RGEEGHDPKEPEQLR_3" peptideRef="46325_RGEEGHDPKEPEQLR_3">
      <Precursor>
        <cvParam cvRef="MS" accession="MS:1000827" name="isolation window target m/z" value="592.958967744667" unitCvRef="MS" unitAccession="MS:1000040" unitName="m/z"/>
      </Precursor>
      <Product>
        <cvParam cvRef="MS" accession="MS:1000827" name="isolation window target m/z" value="498.777273573"/>
        <InterpretationList>
          <Interpretation>
            <cvParam cvRef="MS" accession="MS:1001240" name="non-identified ion"/>
          </Interpretation>
        </InterpretationList>
      </Product>
      <cvParam cvRef="MS" accession="MS:1001226" name="product ion intensity" value="7879.4"/>
      <cvParam cvRef="MS" accession="MS:1002007" name="target SRM transition"/>
      <userParam name="annotation" type="xsd:string" value="y8^2/0.002"/>
    </Transition>
    <Transition id="389132_y5_1_RGEEGHDPKEPEQLR_3" peptideRef="46325_RGEEGHDPKEPEQLR_3">
      <Precursor>
        <cvParam cvRef="MS" accession="MS:1000827" name="isolation window target m/z" value="592.958967744667" unitCvRef="MS" unitAccession="MS:1000040" unitName="m/z"/>
      </Precursor>
      <Product>
        <cvParam cvRef="MS" accession="MS:1000827" name="isolation window target m/z" value="642.356950674"/>
        <InterpretationList>
          <Interpretation>
            <cvParam cvRef="MS" accession="MS:1001240" name="non-identified ion"/>
          </Interpretation>
        </InterpretationList>
      </Product>
      <cvParam cvRef="MS" accession="MS:1001226" name="product ion intensity" value="5042.1"/>
      <cvParam cvRef="MS" accession="MS:1002007" name="target SRM transition"/>
      <userParam name="annotation" type="xsd:string" value="y5/0.002"/>
    </Transition>
    <Transition id="389134_y6_1_RGEEGHDPKEPEQLR_3" peptideRef="46325_RGEEGHDPKEPEQLR_3">
      <Precursor>
        <cvParam cvRef="MS" accession="MS:1000827" name="isolation window target m/z" value="592.958967744667" unitCvRef="MS" unitAccession="MS:1000040" unitName="m/z"/>
      </Precursor>
      <Product>
        <cvParam cvRef="MS" accession="MS:1000827" name="isolation window target m/z" value="771.399543768"/>
        <InterpretationList>
          <Interpretation>
            <cvParam cvRef="MS" accession="MS:1001240" name="non-identified ion"/>
          </Interpretation>
        </InterpretationList>
      </Product>
      <cvParam cvRef="MS" accession="MS:1001226" name="product ion intensity" value="2876.9"/>
      <cvParam cvRef="MS" accession="MS:1002007" name="target SRM transition"/>
      <userParam name="annotation" type="xsd:string" value="y6/0.002"/>
    </Transition>
    <Transition id="389137_y8_1_RGEEGHDPKEPEQLR_3" peptideRef="46325_RGEEGHDPKEPEQLR_3">
      <Precursor>
        <cvParam cvRef="MS" accession="MS:1000827" name="isolation window target m/z" value="592.958967744667" unitCvRef="MS" unitAccession="MS:1000040" unitName="m/z"/>
      </Precursor>
      <Product>
        <cvParam cvRef="MS" accession="MS:1000827" name="isolation window target m/z" value="996.547270646"/>
        <InterpretationList>
          <Interpretation>
            <cvParam cvRef="MS" accession="MS:1001240" name="non-identified ion"/>
          </Interpretation>
        </InterpretationList>
      </Product>
      <cvParam cvRef="MS" accession="MS:1001226" name="product ion intensity" value="1323.2"/>
      <cvParam cvRef="MS" accession="MS:1002007" name="target SRM transition"/>
      <userParam name="annotation" type="xsd:string" value="y8/0.003"/>
    </Transition>
    <Transition id="389131_b10_2_RGEEGHDPKEPEQLR_3" peptideRef="46325_RGEEGHDPKEPEQLR_3">
      <Precursor>
        <cvParam cvRef="MS" accession="MS:1000827" name="isolation window target m/z" value="592.958967744667" unitCvRef="MS" unitAccession="MS:1000040" unitName="m/z"/>
      </Precursor>
      <Product>
        <cvParam cvRef="MS" accession="MS:1000827" name="isolation window target m/z" value="568.25997628"/>
        <InterpretationList>
          <Interpretation>
            <cvParam cvRef="MS" accession="MS:1001240" name="non-identified ion"/>
          </Interpretation>
        </InterpretationList>
      </Product>
      <cvParam cvRef="MS" accession="MS:1001226" name="product ion intensity" value="841"/>
      <cvParam cvRef="MS" accession="MS:1002007" name="target SRM transition"/>
      <userParam name="annotation" type="xsd:string" value="b10^2/0.002"/>
    </Transition>
    <Transition id="423779_y8_1_SLYASSPGGVYATR_2" peptideRef="50180_SLYASSPGGVYATR_2">
      <Precursor>
        <cvParam cvRef="MS" accession="MS:1000827" name="isolation window target m/z" value="714.859523147" unitCvRef="MS" unitAccession="MS:1000040" unitName="m/z"/>
      </Precursor>
      <Product>
        <cvParam cvRef="MS" accession="MS:1000827" name="isolation window target m/z" value="820.431178254"/>
        <InterpretationList>
          <Interpretation>
            <cvParam cvRef="MS" accession="MS:1001240" name="non-identified ion"/>
          </Interpretation>
        </InterpretationList>
      </Product>
      <cvParam cvRef="MS" accession="MS:1001226" name="product ion intensity" value="10000"/>
      <cvParam cvRef="MS" accession="MS:1002007" name="target SRM transition"/>
      <userParam name="annotation" type="xsd:string" value="y8/0.010"/>
    </Transition>
    <Transition id="423781_y10_1_SLYASSPGGVYATR_2" peptideRef="50180_SLYASSPGGVYATR_2">
      <Precursor>
        <cvParam cvRef="MS" accession="MS:1000827" name="isolation window target m/z" value="714.859523147" unitCvRef="MS" unitAccession="MS:1000040" unitName="m/z"/>
      </Precursor>
      <Product>
        <cvParam cvRef="MS" accession="MS:1000827" name="isolation window target m/z" value="994.495235074"/>
        <InterpretationList>
          <Interpretation>
            <cvParam cvRef="MS" accession="MS:1001240" name="non-identified ion"/>
          </Interpretation>
        </InterpretationList>
      </Product>
      <cvParam cvRef="MS" accession="MS:1001226" name="product ion intensity" value="5321.7"/>
      <cvParam cvRef="MS" accession="MS:1002007" name="target SRM transition"/>
      <userParam name="annotation" type="xsd:string" value="y10/0.012"/>
    </Transition>
    <Transition id="423782_y11_1_SLYASSPGGVYATR_2" peptideRef="50180_SLYASSPGGVYATR_2">
      <Precursor>
        <cvParam cvRef="MS" accession="MS:1000827" name="isolation window target m/z" value="714.859523147" unitCvRef="MS" unitAccession="MS:1000040" unitName="m/z"/>
      </Precursor>
      <Product>
        <cvParam cvRef="MS" accession="MS:1000827" name="isolation window target m/z" value="1065.532348864"/>
        <InterpretationList>
          <Interpretation>
            <cvParam cvRef="MS" accession="MS:1001240" name="non-identified ion"/>
          </Interpretation>
        </InterpretationList>
      </Product>
      <cvParam cvRef="MS" accession="MS:1001226" name="product ion intensity" value="3596.5"/>
      <cvParam cvRef="MS" accession="MS:1002007" name="target SRM transition"/>
      <userParam name="annotation" type="xsd:string" value="y11/0.014"/>
    </Transition>
    <Transition id="423780_y9_1_SLYASSPGGVYATR_2" peptideRef="50180_SLYASSPGGVYATR_2">
      <Precursor>
        <cvParam cvRef="MS" accession="MS:1000827" name="isolation window target m/z" value="714.859523147" unitCvRef="MS" unitAccession="MS:1000040" unitName="m/z"/>
      </Precursor>
      <Product>
        <cvParam cvRef="MS" accession="MS:1000827" name="isolation window target m/z" value="907.463206664"/>
        <InterpretationList>
          <Interpretation>
            <cvParam cvRef="MS" accession="MS:1001240" name="non-identified ion"/>
          </Interpretation>
        </InterpretationList>
      </Product>
      <cvParam cvRef="MS" accession="MS:1001226" name="product ion intensity" value="3393.3"/>
      <cvParam cvRef="MS" accession="MS:1002007" name="target SRM transition"/>
      <userParam name="annotation" type="xsd:string" value="y9/0.011"/>
    </Transition>
    <Transition id="423770_y8_2_SLYASSPGGVYATR_2" peptideRef="50180_SLYASSPGGVYATR_2">
      <Precursor>
        <cvParam cvRef="MS" accession="MS:1000827" name="isolation window target m/z" value="714.859523147" unitCvRef="MS" unitAccession="MS:1000040" unitName="m/z"/>
      </Precursor>
      <Product>
        <cvParam cvRef="MS" accession="MS:1000827" name="isolation window target m/z" value="410.719227377"/>
        <InterpretationList>
          <Interpretation>
            <cvParam cvRef="MS" accession="MS:1001240" name="non-identified ion"/>
          </Interpretation>
        </InterpretationList>
      </Product>
      <cvParam cvRef="MS" accession="MS:1001226" name="product ion intensity" value="1356.1"/>
      <cvParam cvRef="MS" accession="MS:1002007" name="target SRM transition"/>
      <userParam name="annotation" type="xsd:string" value="y8^2/0.005"/>
    </Transition>
    <Transition id="423771_b4_1_SLYASSPGGVYATR_2" peptideRef="50180_SLYASSPGGVYATR_2">
      <Precursor>
        <cvParam cvRef="MS" accession="MS:1000827" name="isolation window target m/z" value="714.859523147" unitCvRef="MS" unitAccession="MS:1000040" unitName="m/z"/>
      </Precursor>
      <Product>
        <cvParam cvRef="MS" accession="MS:1000827" name="isolation window target m/z" value="435.22381122"/>
        <InterpretationList>
          <Interpretation>
            <cvParam cvRef="MS" accession="MS:1001240" name="non-identified ion"/>
          </Interpretation>
        </InterpretationList>
      </Product>
      <cvParam cvRef="MS" accession="MS:1001226" name="product ion intensity" value="1006.1"/>
      <cvParam cvRef="MS" accession="MS:1002007" name="target SRM transition"/>
      <userParam name="annotation" type="xsd:string" value="b4/0.006,m10:13/0.006"/>
    </Transition>
    <Transition id="442856_y10_2_TATPQQAQEVHEK_2" peptideRef="52402_TATPQQAQEVHEK_2">
      <Precursor>
        <cvParam cvRef="MS" accession="MS:1000827" name="isolation window target m/z" value="733.865336809" unitCvRef="MS" unitAccession="MS:1000040" unitName="m/z"/>
      </Precursor>
      <Product>
        <cvParam cvRef="MS" accession="MS:1000827" name="isolation window target m/z" value="597.29910144"/>
        <InterpretationList>
          <Interpretation>
            <cvParam cvRef="MS" accession="MS:1001240" name="non-identified ion"/>
          </Interpretation>
        </InterpretationList>
      </Product>
      <cvParam cvRef="MS" accession="MS:1001226" name="product ion intensity" value="10000"/>
      <cvParam cvRef="MS" accession="MS:1002007" name="target SRM transition"/>
      <userParam name="annotation" type="xsd:string" value="y10^2/0.001"/>
    </Transition>
    <Transition id="442863_y10_1_TATPQQAQEVHEK_2" peptideRef="52402_TATPQQAQEVHEK_2">
      <Precursor>
        <cvParam cvRef="MS" accession="MS:1000827" name="isolation window target m/z" value="733.865336809" unitCvRef="MS" unitAccession="MS:1000040" unitName="m/z"/>
      </Precursor>
      <Product>
        <cvParam cvRef="MS" accession="MS:1000827" name="isolation window target m/z" value="1193.59092638"/>
        <InterpretationList>
          <Interpretation>
            <cvParam cvRef="MS" accession="MS:1001240" name="non-identified ion"/>
          </Interpretation>
        </InterpretationList>
      </Product>
      <cvParam cvRef="MS" accession="MS:1001226" name="product ion intensity" value="4619.7"/>
      <cvParam cvRef="MS" accession="MS:1002007" name="target SRM transition"/>
      <userParam name="annotation" type="xsd:string" value="y10/0.002"/>
    </Transition>
    <Transition id="442858_y11_2_TATPQQAQEVHEK_2" peptideRef="52402_TATPQQAQEVHEK_2">
      <Precursor>
        <cvParam cvRef="MS" accession="MS:1000827" name="isolation window target m/z" value="733.865336809" unitCvRef="MS" unitAccession="MS:1000040" unitName="m/z"/>
      </Precursor>
      <Product>
        <cvParam cvRef="MS" accession="MS:1000827" name="isolation window target m/z" value="647.822940677"/>
        <InterpretationList>
          <Interpretation>
            <cvParam cvRef="MS" accession="MS:1001240" name="non-identified ion"/>
          </Interpretation>
        </InterpretationList>
      </Product>
      <cvParam cvRef="MS" accession="MS:1001226" name="product ion intensity" value="2558"/>
      <cvParam cvRef="MS" accession="MS:1002007" name="target SRM transition"/>
      <userParam name="annotation" type="xsd:string" value="y11^2/0.001"/>
    </Transition>
    <Transition id="442860_y7_1_TATPQQAQEVHEK_2" peptideRef="52402_TATPQQAQEVHEK_2">
      <Precursor>
        <cvParam cvRef="MS" accession="MS:1000827" name="isolation window target m/z" value="733.865336809" unitCvRef="MS" unitAccession="MS:1000040" unitName="m/z"/>
      </Precursor>
      <Product>
        <cvParam cvRef="MS" accession="MS:1000827" name="isolation window target m/z" value="840.421007494"/>
        <InterpretationList>
          <Interpretation>
            <cvParam cvRef="MS" accession="MS:1001240" name="non-identified ion"/>
          </Interpretation>
        </InterpretationList>
      </Product>
      <cvParam cvRef="MS" accession="MS:1001226" name="product ion intensity" value="2440.6"/>
      <cvParam cvRef="MS" accession="MS:1002007" name="target SRM transition"/>
      <userParam name="annotation" type="xsd:string" value="y7/0.001"/>
    </Transition>
    <Transition id="442854_y3_1_TATPQQAQEVHEK_2" peptideRef="52402_TATPQQAQEVHEK_2">
      <Precursor>
        <cvParam cvRef="MS" accession="MS:1000827" name="isolation window target m/z" value="733.865336809" unitCvRef="MS" unitAccession="MS:1000040" unitName="m/z"/>
      </Precursor>
      <Product>
        <cvParam cvRef="MS" accession="MS:1000827" name="isolation window target m/z" value="413.214309176"/>
        <InterpretationList>
          <Interpretation>
            <cvParam cvRef="MS" accession="MS:1001240" name="non-identified ion"/>
          </Interpretation>
        </InterpretationList>
      </Product>
      <cvParam cvRef="MS" accession="MS:1001226" name="product ion intensity" value="2301.9"/>
      <cvParam cvRef="MS" accession="MS:1002007" name="target SRM transition"/>
      <userParam name="annotation" type="xsd:string" value="y3/0.001"/>
    </Transition>
    <Transition id="442861_y8_1_TATPQQAQEVHEK_2" peptideRef="52402_TATPQQAQEVHEK_2">
      <Precursor>
        <cvParam cvRef="MS" accession="MS:1000827" name="isolation window target m/z" value="733.865336809" unitCvRef="MS" unitAccession="MS:1000040" unitName="m/z"/>
      </Precursor>
      <Product>
        <cvParam cvRef="MS" accession="MS:1000827" name="isolation window target m/z" value="968.47958501"/>
        <InterpretationList>
          <Interpretation>
            <cvParam cvRef="MS" accession="MS:1001240" name="non-identified ion"/>
          </Interpretation>
        </InterpretationList>
      </Product>
      <cvParam cvRef="MS" accession="MS:1001226" name="product ion intensity" value="2296.1"/>
      <cvParam cvRef="MS" accession="MS:1002007" name="target SRM transition"/>
      <userParam name="annotation" type="xsd:string" value="y8/-0.000"/>
    </Transition>
    <Transition id="488627_y10_1_VGAHAGEYGAEALER_2" peptideRef="57730_VGAHAGEYGAEALER_2">
      <Precursor>
        <cvParam cvRef="MS" accession="MS:1000827" name="isolation window target m/z" value="765.37078633" unitCvRef="MS" unitAccession="MS:1000040" unitName="m/z"/>
      </Precursor>
      <Product>
        <cvParam cvRef="MS" accession="MS:1000827" name="isolation window target m/z" value="1094.511279062"/>
        <InterpretationList>
          <Interpretation>
            <cvParam cvRef="MS" accession="MS:1001240" name="non-identified ion"/>
          </Interpretation>
        </InterpretationList>
      </Product>
      <cvParam cvRef="MS" accession="MS:1001226" name="product ion intensity" value="5735.1"/>
      <cvParam cvRef="MS" accession="MS:1002007" name="target SRM transition"/>
      <userParam name="annotation" type="xsd:string" value="y10/0.003"/>
    </Transition>
    <Transition id="488628_y11_1_VGAHAGEYGAEALER_2" peptideRef="57730_VGAHAGEYGAEALER_2">
      <Precursor>
        <cvParam cvRef="MS" accession="MS:1000827" name="isolation window target m/z" value="765.37078633" unitCvRef="MS" unitAccession="MS:1000040" unitName="m/z"/>
      </Precursor>
      <Product>
        <cvParam cvRef="MS" accession="MS:1000827" name="isolation window target m/z" value="1165.548392852"/>
        <InterpretationList>
          <Interpretation>
            <cvParam cvRef="MS" accession="MS:1001240" name="non-identified ion"/>
          </Interpretation>
        </InterpretationList>
      </Product>
      <cvParam cvRef="MS" accession="MS:1001226" name="product ion intensity" value="4852.4"/>
      <cvParam cvRef="MS" accession="MS:1002007" name="target SRM transition"/>
      <userParam name="annotation" type="xsd:string" value="y11/0.003"/>
    </Transition>
    <Transition id="488619_y12_2_VGAHAGEYGAEALER_2" peptideRef="57730_VGAHAGEYGAEALER_2">
      <Precursor>
        <cvParam cvRef="MS" accession="MS:1000827" name="isolation window target m/z" value="765.37078633" unitCvRef="MS" unitAccession="MS:1000040" unitName="m/z"/>
      </Precursor>
      <Product>
        <cvParam cvRef="MS" accession="MS:1000827" name="isolation window target m/z" value="651.807290613"/>
        <InterpretationList>
          <Interpretation>
            <cvParam cvRef="MS" accession="MS:1001240" name="non-identified ion"/>
          </Interpretation>
        </InterpretationList>
      </Product>
      <cvParam cvRef="MS" accession="MS:1001226" name="product ion intensity" value="3091.4"/>
      <cvParam cvRef="MS" accession="MS:1002007" name="target SRM transition"/>
      <userParam name="annotation" type="xsd:string" value="y12^2/0.002"/>
    </Transition>
    <Transition id="488614_b5_1_VGAHAGEYGAEALER_2" peptideRef="57730_VGAHAGEYGAEALER_2">
      <Precursor>
        <cvParam cvRef="MS" accession="MS:1000827" name="isolation window target m/z" value="765.37078633" unitCvRef="MS" unitAccession="MS:1000040" unitName="m/z"/>
      </Precursor>
      <Product>
        <cvParam cvRef="MS" accession="MS:1000827" name="isolation window target m/z" value="436.230293598"/>
        <InterpretationList>
          <Interpretation>
            <cvParam cvRef="MS" accession="MS:1001240" name="non-identified ion"/>
          </Interpretation>
        </InterpretationList>
      </Product>
      <cvParam cvRef="MS" accession="MS:1001226" name="product ion intensity" value="2390.6"/>
      <cvParam cvRef="MS" accession="MS:1002007" name="target SRM transition"/>
      <userParam name="annotation" type="xsd:string" value="b5/0.001"/>
    </Transition>
    <Transition id="488624_y8_1_VGAHAGEYGAEALER_2" peptideRef="57730_VGAHAGEYGAEALER_2">
      <Precursor>
        <cvParam cvRef="MS" accession="MS:1000827" name="isolation window target m/z" value="765.37078633" unitCvRef="MS" unitAccession="MS:1000040" unitName="m/z"/>
      </Precursor>
      <Product>
        <cvParam cvRef="MS" accession="MS:1000827" name="isolation window target m/z" value="908.447222242"/>
        <InterpretationList>
          <Interpretation>
            <cvParam cvRef="MS" accession="MS:1001240" name="non-identified ion"/>
          </Interpretation>
        </InterpretationList>
      </Product>
      <cvParam cvRef="MS" accession="MS:1001226" name="product ion intensity" value="1869.2"/>
      <cvParam cvRef="MS" accession="MS:1002007" name="target SRM transition"/>
      <userParam name="annotation" type="xsd:string" value="y8/0.003"/>
    </Transition>
    <Transition id="488622_y7_1_VGAHAGEYGAEALER_2" peptideRef="57730_VGAHAGEYGAEALER_2">
      <Precursor>
        <cvParam cvRef="MS" accession="MS:1000827" name="isolation window target m/z" value="765.37078633" unitCvRef="MS" unitAccession="MS:1000040" unitName="m/z"/>
      </Precursor>
      <Product>
        <cvParam cvRef="MS" accession="MS:1000827" name="isolation window target m/z" value="745.383893704"/>
        <InterpretationList>
          <Interpretation>
            <cvParam cvRef="MS" accession="MS:1001240" name="non-identified ion"/>
          </Interpretation>
        </InterpretationList>
      </Product>
      <cvParam cvRef="MS" accession="MS:1001226" name="product ion intensity" value="1443"/>
      <cvParam cvRef="MS" accession="MS:1002007" name="target SRM transition"/>
      <userParam name="annotation" type="xsd:string" value="y7/0.002"/>
    </Transition>
    <Transition id="488632_y4_1_VGAHAGEYGAEALER_3" peptideRef="57731_VGAHAGEYGAEALER_3">
      <Precursor>
        <cvParam cvRef="MS" accession="MS:1000827" name="isolation window target m/z" value="510.58294972" unitCvRef="MS" unitAccession="MS:1000040" unitName="m/z"/>
      </Precursor>
      <Product>
        <cvParam cvRef="MS" accession="MS:1000827" name="isolation window target m/z" value="488.282723094"/>
        <InterpretationList>
          <Interpretation>
            <cvParam cvRef="MS" accession="MS:1001240" name="non-identified ion"/>
          </Interpretation>
        </InterpretationList>
      </Product>
      <cvParam cvRef="MS" accession="MS:1001226" name="product ion intensity" value="10000"/>
      <cvParam cvRef="MS" accession="MS:1002007" name="target SRM transition"/>
      <userParam name="annotation" type="xsd:string" value="y4/0.003"/>
    </Transition>
    <Transition id="488634_y5_1_VGAHAGEYGAEALER_3" peptideRef="57731_VGAHAGEYGAEALER_3">
      <Precursor>
        <cvParam cvRef="MS" accession="MS:1000827" name="isolation window target m/z" value="510.58294972" unitCvRef="MS" unitAccession="MS:1000040" unitName="m/z"/>
      </Precursor>
      <Product>
        <cvParam cvRef="MS" accession="MS:1000827" name="isolation window target m/z" value="617.325316188"/>
        <InterpretationList>
          <Interpretation>
            <cvParam cvRef="MS" accession="MS:1001240" name="non-identified ion"/>
          </Interpretation>
        </InterpretationList>
      </Product>
      <cvParam cvRef="MS" accession="MS:1001226" name="product ion intensity" value="7328.3"/>
      <cvParam cvRef="MS" accession="MS:1002007" name="target SRM transition"/>
      <userParam name="annotation" type="xsd:string" value="y5/0.005"/>
    </Transition>
    <Transition id="488629_y3_1_VGAHAGEYGAEALER_3" peptideRef="57731_VGAHAGEYGAEALER_3">
      <Precursor>
        <cvParam cvRef="MS" accession="MS:1000827" name="isolation window target m/z" value="510.58294972" unitCvRef="MS" unitAccession="MS:1000040" unitName="m/z"/>
      </Precursor>
      <Product>
        <cvParam cvRef="MS" accession="MS:1000827" name="isolation window target m/z" value="417.245609304"/>
        <InterpretationList>
          <Interpretation>
            <cvParam cvRef="MS" accession="MS:1001240" name="non-identified ion"/>
          </Interpretation>
        </InterpretationList>
      </Product>
      <cvParam cvRef="MS" accession="MS:1001226" name="product ion intensity" value="4813.8"/>
      <cvParam cvRef="MS" accession="MS:1002007" name="target SRM transition"/>
      <userParam name="annotation" type="xsd:string" value="y3/0.003"/>
    </Transition>
    <Transition id="488638_y7_1_VGAHAGEYGAEALER_3" peptideRef="57731_VGAHAGEYGAEALER_3">
      <Precursor>
        <cvParam cvRef="MS" accession="MS:1000827" name="isolation window target m/z" value="510.58294972" unitCvRef="MS" unitAccession="MS:1000040" unitName="m/z"/>
      </Precursor>
      <Product>
        <cvParam cvRef="MS" accession="MS:1000827" name="isolation window target m/z" value="745.383893704"/>
        <InterpretationList>
          <Interpretation>
            <cvParam cvRef="MS" accession="MS:1001240" name="non-identified ion"/>
          </Interpretation>
        </InterpretationList>
      </Product>
      <cvParam cvRef="MS" accession="MS:1001226" name="product ion intensity" value="4240"/>
      <cvParam cvRef="MS" accession="MS:1002007" name="target SRM transition"/>
      <userParam name="annotation" type="xsd:string" value="y7/0.006"/>
    </Transition>
    <Transition id="488640_b9_1_VGAHAGEYGAEALER_3" peptideRef="57731_VGAHAGEYGAEALER_3">
      <Precursor>
        <cvParam cvRef="MS" accession="MS:1000827" name="isolation window target m/z" value="510.58294972" unitCvRef="MS" unitAccession="MS:1000040" unitName="m/z"/>
      </Precursor>
      <Product>
        <cvParam cvRef="MS" accession="MS:1000827" name="isolation window target m/z" value="842.379142682"/>
        <InterpretationList>
          <Interpretation>
            <cvParam cvRef="MS" accession="MS:1001240" name="non-identified ion"/>
          </Interpretation>
        </InterpretationList>
      </Product>
      <cvParam cvRef="MS" accession="MS:1001226" name="product ion intensity" value="3413.2"/>
      <cvParam cvRef="MS" accession="MS:1002007" name="target SRM transition"/>
      <userParam name="annotation" type="xsd:string" value="b9/0.006"/>
    </Transition>
    <Transition id="488635_b7_1_VGAHAGEYGAEALER_3" peptideRef="57731_VGAHAGEYGAEALER_3">
      <Precursor>
        <cvParam cvRef="MS" accession="MS:1000827" name="isolation window target m/z" value="510.58294972" unitCvRef="MS" unitAccession="MS:1000040" unitName="m/z"/>
      </Precursor>
      <Product>
        <cvParam cvRef="MS" accession="MS:1000827" name="isolation window target m/z" value="622.294350418"/>
        <InterpretationList>
          <Interpretation>
            <cvParam cvRef="MS" accession="MS:1001240" name="non-identified ion"/>
          </Interpretation>
        </InterpretationList>
      </Product>
      <cvParam cvRef="MS" accession="MS:1001226" name="product ion intensity" value="2809.2"/>
      <cvParam cvRef="MS" accession="MS:1002007" name="target SRM transition"/>
      <userParam name="annotation" type="xsd:string" value="b7/0.005"/>
    </Transition>
    <Transition id="506124_y10_1_VNVDEVGGEALGR_2" peptideRef="59797_VNVDEVGGEALGR_2">
      <Precursor>
        <cvParam cvRef="MS" accession="MS:1000827" name="isolation window target m/z" value="657.836048051" unitCvRef="MS" unitAccession="MS:1000040" unitName="m/z"/>
      </Precursor>
      <Product>
        <cvParam cvRef="MS" accession="MS:1000827" name="isolation window target m/z" value="1002.485064314"/>
        <InterpretationList>
          <Interpretation>
            <cvParam cvRef="MS" accession="MS:1001240" name="non-identified ion"/>
          </Interpretation>
        </InterpretationList>
      </Product>
      <cvParam cvRef="MS" accession="MS:1001226" name="product ion intensity" value="7287.5"/>
      <cvParam cvRef="MS" accession="MS:1002007" name="target SRM transition"/>
      <userParam name="annotation" type="xsd:string" value="y10/0.001"/>
    </Transition>
    <Transition id="506122_y8_1_VNVDEVGGEALGR_2" peptideRef="59797_VNVDEVGGEALGR_2">
      <Precursor>
        <cvParam cvRef="MS" accession="MS:1000827" name="isolation window target m/z" value="657.836048051" unitCvRef="MS" unitAccession="MS:1000040" unitName="m/z"/>
      </Precursor>
      <Product>
        <cvParam cvRef="MS" accession="MS:1000827" name="isolation window target m/z" value="758.41552819"/>
        <InterpretationList>
          <Interpretation>
            <cvParam cvRef="MS" accession="MS:1001240" name="non-identified ion"/>
          </Interpretation>
        </InterpretationList>
      </Product>
      <cvParam cvRef="MS" accession="MS:1001226" name="product ion intensity" value="5640"/>
      <cvParam cvRef="MS" accession="MS:1002007" name="target SRM transition"/>
      <userParam name="annotation" type="xsd:string" value="y8/0.000"/>
    </Transition>
    <Transition id="506123_y9_1_VNVDEVGGEALGR_2" peptideRef="59797_VNVDEVGGEALGR_2">
      <Precursor>
        <cvParam cvRef="MS" accession="MS:1000827" name="isolation window target m/z" value="657.836048051" unitCvRef="MS" unitAccession="MS:1000040" unitName="m/z"/>
      </Precursor>
      <Product>
        <cvParam cvRef="MS" accession="MS:1000827" name="isolation window target m/z" value="887.458121284"/>
        <InterpretationList>
          <Interpretation>
            <cvParam cvRef="MS" accession="MS:1001240" name="non-identified ion"/>
          </Interpretation>
        </InterpretationList>
      </Product>
      <cvParam cvRef="MS" accession="MS:1001226" name="product ion intensity" value="3464"/>
      <cvParam cvRef="MS" accession="MS:1002007" name="target SRM transition"/>
      <userParam name="annotation" type="xsd:string" value="y9/0.001"/>
    </Transition>
    <Transition id="506126_y11_1_VNVDEVGGEALGR_2" peptideRef="59797_VNVDEVGGEALGR_2">
      <Precursor>
        <cvParam cvRef="MS" accession="MS:1000827" name="isolation window target m/z" value="657.836048051" unitCvRef="MS" unitAccession="MS:1000040" unitName="m/z"/>
      </Precursor>
      <Product>
        <cvParam cvRef="MS" accession="MS:1000827" name="isolation window target m/z" value="1101.553478232"/>
        <InterpretationList>
          <Interpretation>
            <cvParam cvRef="MS" accession="MS:1001240" name="non-identified ion"/>
          </Interpretation>
        </InterpretationList>
      </Product>
      <cvParam cvRef="MS" accession="MS:1001226" name="product ion intensity" value="3260.1"/>
      <cvParam cvRef="MS" accession="MS:1002007" name="target SRM transition"/>
      <userParam name="annotation" type="xsd:string" value="y11/0.002"/>
    </Transition>
    <Transition id="506117_y4_1_VNVDEVGGEALGR_2" peptideRef="59797_VNVDEVGGEALGR_2">
      <Precursor>
        <cvParam cvRef="MS" accession="MS:1000827" name="isolation window target m/z" value="657.836048051" unitCvRef="MS" unitAccession="MS:1000040" unitName="m/z"/>
      </Precursor>
      <Product>
        <cvParam cvRef="MS" accession="MS:1000827" name="isolation window target m/z" value="416.261593726"/>
        <InterpretationList>
          <Interpretation>
            <cvParam cvRef="MS" accession="MS:1001240" name="non-identified ion"/>
          </Interpretation>
        </InterpretationList>
      </Product>
      <cvParam cvRef="MS" accession="MS:1001226" name="product ion intensity" value="1697.5"/>
      <cvParam cvRef="MS" accession="MS:1002007" name="target SRM transition"/>
      <userParam name="annotation" type="xsd:string" value="y4/0.000"/>
    </Transition>
    <Transition id="506120_y6_1_VNVDEVGGEALGR_2" peptideRef="59797_VNVDEVGGEALGR_2">
      <Precursor>
        <cvParam cvRef="MS" accession="MS:1000827" name="isolation window target m/z" value="657.836048051" unitCvRef="MS" unitAccession="MS:1000040" unitName="m/z"/>
      </Precursor>
      <Product>
        <cvParam cvRef="MS" accession="MS:1000827" name="isolation window target m/z" value="602.325650546"/>
        <InterpretationList>
          <Interpretation>
            <cvParam cvRef="MS" accession="MS:1001240" name="non-identified ion"/>
          </Interpretation>
        </InterpretationList>
      </Product>
      <cvParam cvRef="MS" accession="MS:1001226" name="product ion intensity" value="1569.3"/>
      <cvParam cvRef="MS" accession="MS:1002007" name="target SRM transition"/>
      <userParam name="annotation" type="xsd:string" value="y6/0.001"/>
    </Transition>
    <Transition id="507745_y7_1_VPIPWVSGTSASTPVFGGILSLINEHR_3" peptideRef="59976_VPIPWVSGTSASTPVFGGILSLINEHR_3">
      <Precursor>
        <cvParam cvRef="MS" accession="MS:1000827" name="isolation window target m/z" value="945.511497769334" unitCvRef="MS" unitAccession="MS:1000040" unitName="m/z"/>
      </Precursor>
      <Product>
        <cvParam cvRef="MS" accession="MS:1000827" name="isolation window target m/z" value="868.463541022"/>
        <InterpretationList>
          <Interpretation>
            <cvParam cvRef="MS" accession="MS:1001240" name="non-identified ion"/>
          </Interpretation>
        </InterpretationList>
      </Product>
      <cvParam cvRef="MS" accession="MS:1001226" name="product ion intensity" value="6881.6"/>
      <cvParam cvRef="MS" accession="MS:1002007" name="target SRM transition"/>
      <userParam name="annotation" type="xsd:string" value="y7/0.003,y25-35^3/0.007"/>
    </Transition>
    <Transition id="507741_y5_1_VPIPWVSGTSASTPVFGGILSLINEHR_3" peptideRef="59976_VPIPWVSGTSASTPVFGGILSLINEHR_3">
      <Precursor>
        <cvParam cvRef="MS" accession="MS:1000827" name="isolation window target m/z" value="945.511497769334" unitCvRef="MS" unitAccession="MS:1000040" unitName="m/z"/>
      </Precursor>
      <Product>
        <cvParam cvRef="MS" accession="MS:1000827" name="isolation window target m/z" value="668.34744863"/>
        <InterpretationList>
          <Interpretation>
            <cvParam cvRef="MS" accession="MS:1001240" name="non-identified ion"/>
          </Interpretation>
        </InterpretationList>
      </Product>
      <cvParam cvRef="MS" accession="MS:1001226" name="product ion intensity" value="3120.7"/>
      <cvParam cvRef="MS" accession="MS:1002007" name="target SRM transition"/>
      <userParam name="annotation" type="xsd:string" value="y5/0.003"/>
    </Transition>
    <Transition id="507740_y4_1_VPIPWVSGTSASTPVFGGILSLINEHR_3" peptideRef="59976_VPIPWVSGTSASTPVFGGILSLINEHR_3">
      <Precursor>
        <cvParam cvRef="MS" accession="MS:1000827" name="isolation window target m/z" value="945.511497769334" unitCvRef="MS" unitAccession="MS:1000040" unitName="m/z"/>
      </Precursor>
      <Product>
        <cvParam cvRef="MS" accession="MS:1000827" name="isolation window target m/z" value="555.263384648"/>
        <InterpretationList>
          <Interpretation>
            <cvParam cvRef="MS" accession="MS:1001240" name="non-identified ion"/>
          </Interpretation>
        </InterpretationList>
      </Product>
      <cvParam cvRef="MS" accession="MS:1001226" name="product ion intensity" value="2855"/>
      <cvParam cvRef="MS" accession="MS:1002007" name="target SRM transition"/>
      <userParam name="annotation" type="xsd:string" value="y4/0.001"/>
    </Transition>
    <Transition id="507743_y14_2_VPIPWVSGTSASTPVFGGILSLINEHR_3" peptideRef="59976_VPIPWVSGTSASTPVFGGILSLINEHR_3">
      <Precursor>
        <cvParam cvRef="MS" accession="MS:1000827" name="isolation window target m/z" value="945.511497769334" unitCvRef="MS" unitAccession="MS:1000040" unitName="m/z"/>
      </Precursor>
      <Product>
        <cvParam cvRef="MS" accession="MS:1000827" name="isolation window target m/z" value="776.435732314"/>
        <InterpretationList>
          <Interpretation>
            <cvParam cvRef="MS" accession="MS:1001240" name="non-identified ion"/>
          </Interpretation>
        </InterpretationList>
      </Product>
      <cvParam cvRef="MS" accession="MS:1001226" name="product ion intensity" value="2180"/>
      <cvParam cvRef="MS" accession="MS:1002007" name="target SRM transition"/>
      <userParam name="annotation" type="xsd:string" value="y14^2/0.002"/>
    </Transition>
    <Transition id="507744_y6_1_VPIPWVSGTSASTPVFGGILSLINEHR_3" peptideRef="59976_VPIPWVSGTSASTPVFGGILSLINEHR_3">
      <Precursor>
        <cvParam cvRef="MS" accession="MS:1000827" name="isolation window target m/z" value="945.511497769334" unitCvRef="MS" unitAccession="MS:1000040" unitName="m/z"/>
      </Precursor>
      <Product>
        <cvParam cvRef="MS" accession="MS:1000827" name="isolation window target m/z" value="781.431512612"/>
        <InterpretationList>
          <Interpretation>
            <cvParam cvRef="MS" accession="MS:1001240" name="non-identified ion"/>
          </Interpretation>
        </InterpretationList>
      </Product>
      <cvParam cvRef="MS" accession="MS:1001226" name="product ion intensity" value="2140.4"/>
      <cvParam cvRef="MS" accession="MS:1002007" name="target SRM transition"/>
      <userParam name="annotation" type="xsd:string" value="y6/0.003"/>
    </Transition>
    <Transition id="507748_y10_1_VPIPWVSGTSASTPVFGGILSLINEHR_3" peptideRef="59976_VPIPWVSGTSASTPVFGGILSLINEHR_3">
      <Precursor>
        <cvParam cvRef="MS" accession="MS:1000827" name="isolation window target m/z" value="945.511497769334" unitCvRef="MS" unitAccession="MS:1000040" unitName="m/z"/>
      </Precursor>
      <Product>
        <cvParam cvRef="MS" accession="MS:1000827" name="isolation window target m/z" value="1151.653132712"/>
        <InterpretationList>
          <Interpretation>
            <cvParam cvRef="MS" accession="MS:1001240" name="non-identified ion"/>
          </Interpretation>
        </InterpretationList>
      </Product>
      <cvParam cvRef="MS" accession="MS:1001226" name="product ion intensity" value="2111.2"/>
      <cvParam cvRef="MS" accession="MS:1002007" name="target SRM transition"/>
      <userParam name="annotation" type="xsd:string" value="y10/0.002"/>
    </Transition>
    <Transition id="534975_y10_1_YISPDQLADLYK_2" peptideRef="63209_YISPDQLADLYK_2">
      <Precursor>
        <cvParam cvRef="MS" accession="MS:1000827" name="isolation window target m/z" value="713.36664968" unitCvRef="MS" unitAccession="MS:1000040" unitName="m/z"/>
      </Precursor>
      <Product>
        <cvParam cvRef="MS" accession="MS:1000827" name="isolation window target m/z" value="1149.57863034"/>
        <InterpretationList>
          <Interpretation>
            <cvParam cvRef="MS" accession="MS:1001240" name="non-identified ion"/>
          </Interpretation>
        </InterpretationList>
      </Product>
      <cvParam cvRef="MS" accession="MS:1001226" name="product ion intensity" value="4915"/>
      <cvParam cvRef="MS" accession="MS:1002007" name="target SRM transition"/>
      <userParam name="annotation" type="xsd:string" value="y10/0.003"/>
    </Transition>
    <Transition id="534974_y9_1_YISPDQLADLYK_2" peptideRef="63209_YISPDQLADLYK_2">
      <Precursor>
        <cvParam cvRef="MS" accession="MS:1000827" name="isolation window target m/z" value="713.36664968" unitCvRef="MS" unitAccession="MS:1000040" unitName="m/z"/>
      </Precursor>
      <Product>
        <cvParam cvRef="MS" accession="MS:1000827" name="isolation window target m/z" value="1062.54660193"/>
        <InterpretationList>
          <Interpretation>
            <cvParam cvRef="MS" accession="MS:1001240" name="non-identified ion"/>
          </Interpretation>
        </InterpretationList>
      </Product>
      <cvParam cvRef="MS" accession="MS:1001226" name="product ion intensity" value="3297.9"/>
      <cvParam cvRef="MS" accession="MS:1002007" name="target SRM transition"/>
      <userParam name="annotation" type="xsd:string" value="y9/0.003"/>
    </Transition>
    <Transition id="534965_y9_2_YISPDQLADLYK_2" peptideRef="63209_YISPDQLADLYK_2">
      <Precursor>
        <cvParam cvRef="MS" accession="MS:1000827" name="isolation window target m/z" value="713.36664968" unitCvRef="MS" unitAccession="MS:1000040" unitName="m/z"/>
      </Precursor>
      <Product>
        <cvParam cvRef="MS" accession="MS:1000827" name="isolation window target m/z" value="531.776939215"/>
        <InterpretationList>
          <Interpretation>
            <cvParam cvRef="MS" accession="MS:1001240" name="non-identified ion"/>
          </Interpretation>
        </InterpretationList>
      </Product>
      <cvParam cvRef="MS" accession="MS:1001226" name="product ion intensity" value="2062.3"/>
      <cvParam cvRef="MS" accession="MS:1002007" name="target SRM transition"/>
      <userParam name="annotation" type="xsd:string" value="y9^2/0.001"/>
    </Transition>
    <Transition id="534972_y8_1_YISPDQLADLYK_2" peptideRef="63209_YISPDQLADLYK_2">
      <Precursor>
        <cvParam cvRef="MS" accession="MS:1000827" name="isolation window target m/z" value="713.36664968" unitCvRef="MS" unitAccession="MS:1000040" unitName="m/z"/>
      </Precursor>
      <Product>
        <cvParam cvRef="MS" accession="MS:1000827" name="isolation window target m/z" value="965.493838076"/>
        <InterpretationList>
          <Interpretation>
            <cvParam cvRef="MS" accession="MS:1001240" name="non-identified ion"/>
          </Interpretation>
        </InterpretationList>
      </Product>
      <cvParam cvRef="MS" accession="MS:1001226" name="product ion intensity" value="1408.6"/>
      <cvParam cvRef="MS" accession="MS:1002007" name="target SRM transition"/>
      <userParam name="annotation" type="xsd:string" value="y8/0.003"/>
    </Transition>
    <Transition id="534968_y5_1_YISPDQLADLYK_2" peptideRef="63209_YISPDQLADLYK_2">
      <Precursor>
        <cvParam cvRef="MS" accession="MS:1000827" name="isolation window target m/z" value="713.36664968" unitCvRef="MS" unitAccession="MS:1000040" unitName="m/z"/>
      </Precursor>
      <Product>
        <cvParam cvRef="MS" accession="MS:1000827" name="isolation window target m/z" value="609.324253548"/>
        <InterpretationList>
          <Interpretation>
            <cvParam cvRef="MS" accession="MS:1001240" name="non-identified ion"/>
          </Interpretation>
        </InterpretationList>
      </Product>
      <cvParam cvRef="MS" accession="MS:1001226" name="product ion intensity" value="1342"/>
      <cvParam cvRef="MS" accession="MS:1002007" name="target SRM transition"/>
      <userParam name="annotation" type="xsd:string" value="y5/0.002,y11-45^2/0.002"/>
    </Transition>
    <Transition id="534967_y10_2_YISPDQLADLYK_2" peptideRef="63209_YISPDQLADLYK_2">
      <Precursor>
        <cvParam cvRef="MS" accession="MS:1000827" name="isolation window target m/z" value="713.36664968" unitCvRef="MS" unitAccession="MS:1000040" unitName="m/z"/>
      </Precursor>
      <Product>
        <cvParam cvRef="MS" accession="MS:1000827" name="isolation window target m/z" value="575.29295342"/>
        <InterpretationList>
          <Interpretation>
            <cvParam cvRef="MS" accession="MS:1001240" name="non-identified ion"/>
          </Interpretation>
        </InterpretationList>
      </Product>
      <cvParam cvRef="MS" accession="MS:1001226" name="product ion intensity" value="1325.2"/>
      <cvParam cvRef="MS" accession="MS:1002007" name="target SRM transition"/>
      <userParam name="annotation" type="xsd:string" value="y10^2/0.001"/>
    </Transition>
  </TransitionList>
</TraML>
