# Supplementary material for: DPHL: A DIA Pan-human Protein Mass Spectrometry Library for Robust Biomarker Discovery
Source: Genomics Proteomics Bioinformatics. 2020 Aug 12;18(2):104–19. doi: 10.1016/j.gpb.2019.11.008 (PMC7646093; doi:10.1016/j.gpb.2019.11.008)
Supplement: Supplementary File S14 — TraML format of prostate CiRT. [file mmc31.zip › mmc31.TraML]

<?xml version="1.0" encoding="UTF-8"?>
<TraML version="1.0.0" xmlns="http://psi.hupo.org/ms/traml" xmlns:xsi="http://www.w3.org/2001/XMLSchema-instance" xsi:schemaLocation="http://psi.hupo.org/ms/traml TraML1.0.0.xsd">
  <cvList>
    <cv id="MS" fullName="Proteomics Standards Initiative Mass Spectrometry Ontology" version="unknown" URI="http://psidev.cvs.sourceforge.net/*checkout*/psidev/psi/psi-ms/mzML/controlledVocabulary/psi-ms.obo"/>
    <cv id="UO" fullName="Unit Ontology" version="unknown" URI="http://obo.cvs.sourceforge.net/obo/obo/ontology/phenotype/unit.obo"/>
  </cvList>
  <ProteinList>
    <Protein id="1/sp|P18206|VINC_HUMAN">
      <Sequence></Sequence>
    </Protein>
    <Protein id="1/sp|P35749|MYH11_HUMAN">
      <Sequence></Sequence>
    </Protein>
    <Protein id="1/sp|Q01995|TAGL_HUMAN">
      <Sequence></Sequence>
    </Protein>
    <Protein id="1/sp|Q9Y490|TLN1_HUMAN">
      <Sequence></Sequence>
    </Protein>
    <Protein id="1/sp|P08123|CO1A2_HUMAN">
      <Sequence></Sequence>
    </Protein>
    <Protein id="1/sp|P17661|DESM_HUMAN">
      <Sequence></Sequence>
    </Protein>
    <Protein id="1/sp|P01009|A1AT_HUMAN">
      <Sequence></Sequence>
    </Protein>
    <Protein id="1/sp|P12277|KCRB_HUMAN">
      <Sequence></Sequence>
    </Protein>
    <Protein id="1/sp|P12814|ACTN1_HUMAN">
      <Sequence></Sequence>
    </Protein>
    <Protein id="1/sp|P62805|H4_HUMAN">
      <Sequence></Sequence>
    </Protein>
    <Protein id="1/sp|P69905|HBA_HUMAN">
      <Sequence></Sequence>
    </Protein>
  </ProteinList>
  <CompoundList>
    <Peptide id="1537_AIPDLTAPVAAVQAAVSNLVR_3" sequence="AIPDLTAPVAAVQAAVSNLVR">
      <cvParam cvRef="MS" accession="MS:1000041" name="charge state" value="3"/>
      <cvParam cvRef="MS" accession="MS:1000893" name="peptide group label" value="1537_AIPDLTAPVAAVQAAVSNLVR_3"/>
      <userParam name="full_peptide_name" type="xsd:string" value="AIPDLTAPVAAVQAAVSNLVR"/>
      <userParam name="LabelType" type="xsd:string" value="NA"/>
      <ProteinRef ref="1/sp|P18206|VINC_HUMAN"/>
      <RetentionTimeList>
        <RetentionTime>
          <cvParam cvRef="MS" accession="MS:1000896" name="normalized retention time" value="101.50746"/>
          <cvParam cvRef="MS" accession="MS:1002005" name="iRT retention time normalization standard"/>
        </RetentionTime>
      </RetentionTimeList>
    </Peptide>
    <Peptide id="3338_ATQQAEQLSNELATER_2" sequence="ATQQAEQLSNELATER">
      <cvParam cvRef="MS" accession="MS:1000041" name="charge state" value="2"/>
      <cvParam cvRef="MS" accession="MS:1000893" name="peptide group label" value="3338_ATQQAEQLSNELATER_2"/>
      <userParam name="full_peptide_name" type="xsd:string" value="ATQQAEQLSNELATER"/>
      <userParam name="LabelType" type="xsd:string" value="NA"/>
      <ProteinRef ref="1/sp|P35749|MYH11_HUMAN"/>
      <RetentionTimeList>
        <RetentionTime>
          <cvParam cvRef="MS" accession="MS:1000896" name="normalized retention time" value="29.4"/>
          <cvParam cvRef="MS" accession="MS:1002005" name="iRT retention time normalization standard"/>
        </RetentionTime>
      </RetentionTimeList>
    </Peptide>
    <Peptide id="11178_GASQAGMTGYGRPR_3" sequence="GASQAGMTGYGRPR">
      <cvParam cvRef="MS" accession="MS:1000041" name="charge state" value="3"/>
      <cvParam cvRef="MS" accession="MS:1000893" name="peptide group label" value="11178_GASQAGMTGYGRPR_3"/>
      <userParam name="full_peptide_name" type="xsd:string" value="GASQAGMTGYGRPR"/>
      <userParam name="LabelType" type="xsd:string" value="NA"/>
      <ProteinRef ref="1/sp|Q01995|TAGL_HUMAN"/>
      <RetentionTimeList>
        <RetentionTime>
          <cvParam cvRef="MS" accession="MS:1000896" name="normalized retention time" value="-16.27754"/>
          <cvParam cvRef="MS" accession="MS:1002005" name="iRT retention time normalization standard"/>
        </RetentionTime>
      </RetentionTimeList>
    </Peptide>
    <Peptide id="13508_GVGAAATAVTQALNELLQHVK_3" sequence="GVGAAATAVTQALNELLQHVK">
      <cvParam cvRef="MS" accession="MS:1000041" name="charge state" value="3"/>
      <cvParam cvRef="MS" accession="MS:1000893" name="peptide group label" value="13508_GVGAAATAVTQALNELLQHVK_3"/>
      <userParam name="full_peptide_name" type="xsd:string" value="GVGAAATAVTQALNELLQHVK"/>
      <userParam name="LabelType" type="xsd:string" value="NA"/>
      <ProteinRef ref="1/sp|Q9Y490|TLN1_HUMAN"/>
      <RetentionTimeList>
        <RetentionTime>
          <cvParam cvRef="MS" accession="MS:1000896" name="normalized retention time" value="110.5"/>
          <cvParam cvRef="MS" accession="MS:1002005" name="iRT retention time normalization standard"/>
        </RetentionTime>
      </RetentionTimeList>
    </Peptide>
    <Peptide id="14059_HGNRGETGPSGPVGPAGAVGPR_3" sequence="HGNRGETGPSGPVGPAGAVGPR">
      <cvParam cvRef="MS" accession="MS:1000041" name="charge state" value="3"/>
      <cvParam cvRef="MS" accession="MS:1000893" name="peptide group label" value="14059_HGNRGETGPSGPVGPAGAVGPR_3"/>
      <userParam name="full_peptide_name" type="xsd:string" value="HGNRGETGPSGPVGPAGAVGPR"/>
      <userParam name="LabelType" type="xsd:string" value="NA"/>
      <ProteinRef ref="1/sp|P08123|CO1A2_HUMAN"/>
      <RetentionTimeList>
        <RetentionTime>
          <cvParam cvRef="MS" accession="MS:1000896" name="normalized retention time" value="-8.81994"/>
          <cvParam cvRef="MS" accession="MS:1002005" name="iRT retention time normalization standard"/>
        </RetentionTime>
      </RetentionTimeList>
    </Peptide>
    <Peptide id="14186_HISTLNIQLSDSK_2" sequence="HISTLNIQLSDSK">
      <cvParam cvRef="MS" accession="MS:1000041" name="charge state" value="2"/>
      <cvParam cvRef="MS" accession="MS:1000893" name="peptide group label" value="14186_HISTLNIQLSDSK_2"/>
      <userParam name="full_peptide_name" type="xsd:string" value="HISTLNIQLSDSK"/>
      <userParam name="LabelType" type="xsd:string" value="NA"/>
      <ProteinRef ref="1/sp|P35749|MYH11_HUMAN"/>
      <RetentionTimeList>
        <RetentionTime>
          <cvParam cvRef="MS" accession="MS:1000896" name="normalized retention time" value="24.5"/>
          <cvParam cvRef="MS" accession="MS:1002005" name="iRT retention time normalization standard"/>
        </RetentionTime>
      </RetentionTimeList>
    </Peptide>
    <Peptide id="16497_INLPIQTYSALNFR_2" sequence="INLPIQTYSALNFR">
      <cvParam cvRef="MS" accession="MS:1000041" name="charge state" value="2"/>
      <cvParam cvRef="MS" accession="MS:1000893" name="peptide group label" value="16497_INLPIQTYSALNFR_2"/>
      <userParam name="full_peptide_name" type="xsd:string" value="INLPIQTYSALNFR"/>
      <userParam name="LabelType" type="xsd:string" value="NA"/>
      <ProteinRef ref="1/sp|P17661|DESM_HUMAN"/>
      <RetentionTimeList>
        <RetentionTime>
          <cvParam cvRef="MS" accession="MS:1000896" name="normalized retention time" value="78.7"/>
          <cvParam cvRef="MS" accession="MS:1002005" name="iRT retention time normalization standard"/>
        </RetentionTime>
      </RetentionTimeList>
    </Peptide>
    <Peptide id="17236_ITPNLAEFAFSLYR_2" sequence="ITPNLAEFAFSLYR">
      <cvParam cvRef="MS" accession="MS:1000041" name="charge state" value="2"/>
      <cvParam cvRef="MS" accession="MS:1000893" name="peptide group label" value="17236_ITPNLAEFAFSLYR_2"/>
      <userParam name="full_peptide_name" type="xsd:string" value="ITPNLAEFAFSLYR"/>
      <userParam name="LabelType" type="xsd:string" value="NA"/>
      <ProteinRef ref="1/sp|P01009|A1AT_HUMAN"/>
      <RetentionTimeList>
        <RetentionTime>
          <cvParam cvRef="MS" accession="MS:1000896" name="normalized retention time" value="123.5"/>
          <cvParam cvRef="MS" accession="MS:1002005" name="iRT retention time normalization standard"/>
        </RetentionTime>
      </RetentionTimeList>
    </Peptide>
    <Peptide id="19166_LAVEALSSLDGDLAGR_2" sequence="LAVEALSSLDGDLAGR">
      <cvParam cvRef="MS" accession="MS:1000041" name="charge state" value="2"/>
      <cvParam cvRef="MS" accession="MS:1000893" name="peptide group label" value="19166_LAVEALSSLDGDLAGR_2"/>
      <userParam name="full_peptide_name" type="xsd:string" value="LAVEALSSLDGDLAGR"/>
      <userParam name="LabelType" type="xsd:string" value="NA"/>
      <ProteinRef ref="1/sp|P12277|KCRB_HUMAN"/>
      <RetentionTimeList>
        <RetentionTime>
          <cvParam cvRef="MS" accession="MS:1000896" name="normalized retention time" value="68.6"/>
          <cvParam cvRef="MS" accession="MS:1002005" name="iRT retention time normalization standard"/>
        </RetentionTime>
      </RetentionTimeList>
    </Peptide>
    <Peptide id="22834_LVEWIIVQCGPDVGRPDR_3" sequence="LVEWIIVQCGPDVGRPDR">
      <cvParam cvRef="MS" accession="MS:1000041" name="charge state" value="3"/>
      <cvParam cvRef="MS" accession="MS:1000893" name="peptide group label" value="22834_LVEWIIVQCGPDVGRPDR_3"/>
      <userParam name="full_peptide_name" type="xsd:string" value="LVEWIIVQCGPDVGRPDR"/>
      <userParam name="LabelType" type="xsd:string" value="NA"/>
      <ProteinRef ref="1/sp|Q01995|TAGL_HUMAN"/>
      <RetentionTimeList>
        <RetentionTime>
          <cvParam cvRef="MS" accession="MS:1000896" name="normalized retention time" value="83.8"/>
          <cvParam cvRef="MS" accession="MS:1002005" name="iRT retention time normalization standard"/>
        </RetentionTime>
      </RetentionTimeList>
    </Peptide>
    <Peptide id="28570_RDQALTEEHAR_2" sequence="RDQALTEEHAR">
      <cvParam cvRef="MS" accession="MS:1000041" name="charge state" value="2"/>
      <cvParam cvRef="MS" accession="MS:1000893" name="peptide group label" value="28570_RDQALTEEHAR_2"/>
      <userParam name="full_peptide_name" type="xsd:string" value="RDQALTEEHAR"/>
      <userParam name="LabelType" type="xsd:string" value="NA"/>
      <ProteinRef ref="1/sp|P12814|ACTN1_HUMAN"/>
      <RetentionTimeList>
        <RetentionTime>
          <cvParam cvRef="MS" accession="MS:1000896" name="normalized retention time" value="-31.71916"/>
          <cvParam cvRef="MS" accession="MS:1002005" name="iRT retention time normalization standard"/>
        </RetentionTime>
      </RetentionTimeList>
    </Peptide>
    <Peptide id="28623_REFTESQLQEGK_2" sequence="REFTESQLQEGK">
      <cvParam cvRef="MS" accession="MS:1000041" name="charge state" value="2"/>
      <cvParam cvRef="MS" accession="MS:1000893" name="peptide group label" value="28623_REFTESQLQEGK_2"/>
      <userParam name="full_peptide_name" type="xsd:string" value="REFTESQLQEGK"/>
      <userParam name="LabelType" type="xsd:string" value="NA"/>
      <ProteinRef ref="1/sp|Q01995|TAGL_HUMAN"/>
      <RetentionTimeList>
        <RetentionTime>
          <cvParam cvRef="MS" accession="MS:1000896" name="normalized retention time" value="-7.01194"/>
          <cvParam cvRef="MS" accession="MS:1002005" name="iRT retention time normalization standard"/>
        </RetentionTime>
      </RetentionTimeList>
    </Peptide>
    <Peptide id="28963_RIESLNEEIAFLK_2" sequence="RIESLNEEIAFLK">
      <cvParam cvRef="MS" accession="MS:1000041" name="charge state" value="2"/>
      <cvParam cvRef="MS" accession="MS:1000893" name="peptide group label" value="28963_RIESLNEEIAFLK_2"/>
      <userParam name="full_peptide_name" type="xsd:string" value="RIESLNEEIAFLK"/>
      <userParam name="LabelType" type="xsd:string" value="NA"/>
      <ProteinRef ref="1/sp|P17661|DESM_HUMAN"/>
      <RetentionTimeList>
        <RetentionTime>
          <cvParam cvRef="MS" accession="MS:1000896" name="normalized retention time" value="59"/>
          <cvParam cvRef="MS" accession="MS:1002005" name="iRT retention time normalization standard"/>
        </RetentionTime>
      </RetentionTimeList>
    </Peptide>
    <Peptide id="29044_RISGLIYEETR_2" sequence="RISGLIYEETR">
      <cvParam cvRef="MS" accession="MS:1000041" name="charge state" value="2"/>
      <cvParam cvRef="MS" accession="MS:1000893" name="peptide group label" value="29044_RISGLIYEETR_2"/>
      <userParam name="full_peptide_name" type="xsd:string" value="RISGLIYEETR"/>
      <userParam name="LabelType" type="xsd:string" value="NA"/>
      <ProteinRef ref="1/sp|P62805|H4_HUMAN"/>
      <RetentionTimeList>
        <RetentionTime>
          <cvParam cvRef="MS" accession="MS:1000896" name="normalized retention time" value="15.7"/>
          <cvParam cvRef="MS" accession="MS:1002005" name="iRT retention time normalization standard"/>
        </RetentionTime>
      </RetentionTimeList>
    </Peptide>
    <Peptide id="33337_TFGGAPGFPLGSPLSSPVFPR_3" sequence="TFGGAPGFPLGSPLSSPVFPR">
      <cvParam cvRef="MS" accession="MS:1000041" name="charge state" value="3"/>
      <cvParam cvRef="MS" accession="MS:1000893" name="peptide group label" value="33337_TFGGAPGFPLGSPLSSPVFPR_3"/>
      <userParam name="full_peptide_name" type="xsd:string" value="TFGGAPGFPLGSPLSSPVFPR"/>
      <userParam name="LabelType" type="xsd:string" value="NA"/>
      <ProteinRef ref="1/sp|P17661|DESM_HUMAN"/>
      <RetentionTimeList>
        <RetentionTime>
          <cvParam cvRef="MS" accession="MS:1000896" name="normalized retention time" value="92.3"/>
          <cvParam cvRef="MS" accession="MS:1002005" name="iRT retention time normalization standard"/>
        </RetentionTime>
      </RetentionTimeList>
    </Peptide>
    <Peptide id="33756_TIETRDGEVVSEATQQQHEVL_3" sequence="TIETRDGEVVSEATQQQHEVL">
      <cvParam cvRef="MS" accession="MS:1000041" name="charge state" value="3"/>
      <cvParam cvRef="MS" accession="MS:1000893" name="peptide group label" value="33756_TIETRDGEVVSEATQQQHEVL_3"/>
      <userParam name="full_peptide_name" type="xsd:string" value="TIETRDGEVVSEATQQQHEVL"/>
      <userParam name="LabelType" type="xsd:string" value="NA"/>
      <ProteinRef ref="1/sp|P17661|DESM_HUMAN"/>
      <RetentionTimeList>
        <RetentionTime>
          <cvParam cvRef="MS" accession="MS:1000896" name="normalized retention time" value="34.5"/>
          <cvParam cvRef="MS" accession="MS:1002005" name="iRT retention time normalization standard"/>
        </RetentionTime>
      </RetentionTimeList>
    </Peptide>
    <Peptide id="34464_TPSSYGAGELLDFSLADAVNQEFLTTR_3" sequence="TPSSYGAGELLDFSLADAVNQEFLTTR">
      <cvParam cvRef="MS" accession="MS:1000041" name="charge state" value="3"/>
      <cvParam cvRef="MS" accession="MS:1000893" name="peptide group label" value="34464_TPSSYGAGELLDFSLADAVNQEFLTTR_3"/>
      <userParam name="full_peptide_name" type="xsd:string" value="TPSSYGAGELLDFSLADAVNQEFLTTR"/>
      <userParam name="LabelType" type="xsd:string" value="NA"/>
      <ProteinRef ref="1/sp|P17661|DESM_HUMAN"/>
      <RetentionTimeList>
        <RetentionTime>
          <cvParam cvRef="MS" accession="MS:1000896" name="normalized retention time" value="129.6"/>
          <cvParam cvRef="MS" accession="MS:1002005" name="iRT retention time normalization standard"/>
        </RetentionTime>
      </RetentionTimeList>
    </Peptide>
    <Peptide id="35807_VDVERDNLLDDLQR_2" sequence="VDVERDNLLDDLQR">
      <cvParam cvRef="MS" accession="MS:1000041" name="charge state" value="2"/>
      <cvParam cvRef="MS" accession="MS:1000893" name="peptide group label" value="35807_VDVERDNLLDDLQR_2"/>
      <userParam name="full_peptide_name" type="xsd:string" value="VDVERDNLLDDLQR"/>
      <userParam name="LabelType" type="xsd:string" value="NA"/>
      <ProteinRef ref="1/sp|P17661|DESM_HUMAN"/>
      <RetentionTimeList>
        <RetentionTime>
          <cvParam cvRef="MS" accession="MS:1000896" name="normalized retention time" value="48.6"/>
          <cvParam cvRef="MS" accession="MS:1002005" name="iRT retention time normalization standard"/>
        </RetentionTime>
      </RetentionTimeList>
    </Peptide>
    <Peptide id="36239_VGAHAGEYGAEALER_2" sequence="VGAHAGEYGAEALER">
      <cvParam cvRef="MS" accession="MS:1000041" name="charge state" value="2"/>
      <cvParam cvRef="MS" accession="MS:1000893" name="peptide group label" value="36239_VGAHAGEYGAEALER_2"/>
      <userParam name="full_peptide_name" type="xsd:string" value="VGAHAGEYGAEALER"/>
      <userParam name="LabelType" type="xsd:string" value="NA"/>
      <ProteinRef ref="1/sp|P69905|HBA_HUMAN"/>
      <RetentionTimeList>
        <RetentionTime>
          <cvParam cvRef="MS" accession="MS:1000896" name="normalized retention time" value="3.06116"/>
          <cvParam cvRef="MS" accession="MS:1002005" name="iRT retention time normalization standard"/>
        </RetentionTime>
      </RetentionTimeList>
    </Peptide>
    <Peptide id="37289_VLTPELYAELR_2" sequence="VLTPELYAELR">
      <cvParam cvRef="MS" accession="MS:1000041" name="charge state" value="2"/>
      <cvParam cvRef="MS" accession="MS:1000893" name="peptide group label" value="37289_VLTPELYAELR_2"/>
      <userParam name="full_peptide_name" type="xsd:string" value="VLTPELYAELR"/>
      <userParam name="LabelType" type="xsd:string" value="NA"/>
      <ProteinRef ref="1/sp|P12277|KCRB_HUMAN"/>
      <RetentionTimeList>
        <RetentionTime>
          <cvParam cvRef="MS" accession="MS:1000896" name="normalized retention time" value="57.7"/>
          <cvParam cvRef="MS" accession="MS:1002005" name="iRT retention time normalization standard"/>
        </RetentionTime>
      </RetentionTimeList>
    </Peptide>
  </CompoundList>
  <TransitionList>
    <Transition id="11210_y7_1_AIPDLTAPVAAVQAAVSNLVR_3" peptideRef="1537_AIPDLTAPVAAVQAAVSNLVR_3">
      <Precursor>
        <cvParam cvRef="MS" accession="MS:1000827" name="isolation window target m/z" value="692.731906058667" unitCvRef="MS" unitAccession="MS:1000040" unitName="m/z"/>
      </Precursor>
      <Product>
        <cvParam cvRef="MS" accession="MS:1000827" name="isolation window target m/z" value="758.451913698"/>
        <InterpretationList>
          <Interpretation>
            <cvParam cvRef="MS" accession="MS:1001240" name="non-identified ion"/>
          </Interpretation>
        </InterpretationList>
      </Product>
      <cvParam cvRef="MS" accession="MS:1001226" name="product ion intensity" value="4347.2"/>
      <cvParam cvRef="MS" accession="MS:1002007" name="target SRM transition"/>
      <userParam name="annotation" type="xsd:string" value="y7/0.000"/>
    </Transition>
    <Transition id="11211_y8_1_AIPDLTAPVAAVQAAVSNLVR_3" peptideRef="1537_AIPDLTAPVAAVQAAVSNLVR_3">
      <Precursor>
        <cvParam cvRef="MS" accession="MS:1000827" name="isolation window target m/z" value="692.731906058667" unitCvRef="MS" unitAccession="MS:1000040" unitName="m/z"/>
      </Precursor>
      <Product>
        <cvParam cvRef="MS" accession="MS:1000827" name="isolation window target m/z" value="829.489027488"/>
        <InterpretationList>
          <Interpretation>
            <cvParam cvRef="MS" accession="MS:1001240" name="non-identified ion"/>
          </Interpretation>
        </InterpretationList>
      </Product>
      <cvParam cvRef="MS" accession="MS:1001226" name="product ion intensity" value="4152.7"/>
      <cvParam cvRef="MS" accession="MS:1002007" name="target SRM transition"/>
      <userParam name="annotation" type="xsd:string" value="y8/-0.000"/>
    </Transition>
    <Transition id="11208_y5_1_AIPDLTAPVAAVQAAVSNLVR_3" peptideRef="1537_AIPDLTAPVAAVQAAVSNLVR_3">
      <Precursor>
        <cvParam cvRef="MS" accession="MS:1000827" name="isolation window target m/z" value="692.731906058667" unitCvRef="MS" unitAccession="MS:1000040" unitName="m/z"/>
      </Precursor>
      <Product>
        <cvParam cvRef="MS" accession="MS:1000827" name="isolation window target m/z" value="588.34638599"/>
        <InterpretationList>
          <Interpretation>
            <cvParam cvRef="MS" accession="MS:1001240" name="non-identified ion"/>
          </Interpretation>
        </InterpretationList>
      </Product>
      <cvParam cvRef="MS" accession="MS:1001226" name="product ion intensity" value="3652.6"/>
      <cvParam cvRef="MS" accession="MS:1002007" name="target SRM transition"/>
      <userParam name="annotation" type="xsd:string" value="y5/0.000"/>
    </Transition>
    <Transition id="11212_y9_1_AIPDLTAPVAAVQAAVSNLVR_3" peptideRef="1537_AIPDLTAPVAAVQAAVSNLVR_3">
      <Precursor>
        <cvParam cvRef="MS" accession="MS:1000827" name="isolation window target m/z" value="692.731906058667" unitCvRef="MS" unitAccession="MS:1000040" unitName="m/z"/>
      </Precursor>
      <Product>
        <cvParam cvRef="MS" accession="MS:1000827" name="isolation window target m/z" value="957.547605004"/>
        <InterpretationList>
          <Interpretation>
            <cvParam cvRef="MS" accession="MS:1001240" name="non-identified ion"/>
          </Interpretation>
        </InterpretationList>
      </Product>
      <cvParam cvRef="MS" accession="MS:1001226" name="product ion intensity" value="2329.7"/>
      <cvParam cvRef="MS" accession="MS:1002007" name="target SRM transition"/>
      <userParam name="annotation" type="xsd:string" value="y9/-0.001"/>
    </Transition>
    <Transition id="11207_y4_1_AIPDLTAPVAAVQAAVSNLVR_3" peptideRef="1537_AIPDLTAPVAAVQAAVSNLVR_3">
      <Precursor>
        <cvParam cvRef="MS" accession="MS:1000827" name="isolation window target m/z" value="692.731906058667" unitCvRef="MS" unitAccession="MS:1000040" unitName="m/z"/>
      </Precursor>
      <Product>
        <cvParam cvRef="MS" accession="MS:1000827" name="isolation window target m/z" value="501.31435758"/>
        <InterpretationList>
          <Interpretation>
            <cvParam cvRef="MS" accession="MS:1001240" name="non-identified ion"/>
          </Interpretation>
        </InterpretationList>
      </Product>
      <cvParam cvRef="MS" accession="MS:1001226" name="product ion intensity" value="1322.6"/>
      <cvParam cvRef="MS" accession="MS:1002007" name="target SRM transition"/>
      <userParam name="annotation" type="xsd:string" value="y4/-0.001"/>
    </Transition>
    <Transition id="11213_y10_1_AIPDLTAPVAAVQAAVSNLVR_3" peptideRef="1537_AIPDLTAPVAAVQAAVSNLVR_3">
      <Precursor>
        <cvParam cvRef="MS" accession="MS:1000827" name="isolation window target m/z" value="692.731906058667" unitCvRef="MS" unitAccession="MS:1000040" unitName="m/z"/>
      </Precursor>
      <Product>
        <cvParam cvRef="MS" accession="MS:1000827" name="isolation window target m/z" value="1056.616018922"/>
        <InterpretationList>
          <Interpretation>
            <cvParam cvRef="MS" accession="MS:1001240" name="non-identified ion"/>
          </Interpretation>
        </InterpretationList>
      </Product>
      <cvParam cvRef="MS" accession="MS:1001226" name="product ion intensity" value="634.6"/>
      <cvParam cvRef="MS" accession="MS:1002007" name="target SRM transition"/>
      <userParam name="annotation" type="xsd:string" value="y10/-0.004"/>
    </Transition>
    <Transition id="24440_y3_1_ATQQAEQLSNELATER_2" peptideRef="3338_ATQQAEQLSNELATER_2">
      <Precursor>
        <cvParam cvRef="MS" accession="MS:1000827" name="isolation window target m/z" value="894.939761351" unitCvRef="MS" unitAccession="MS:1000040" unitName="m/z"/>
      </Precursor>
      <Product>
        <cvParam cvRef="MS" accession="MS:1000827" name="isolation window target m/z" value="405.209223796"/>
        <InterpretationList>
          <Interpretation>
            <cvParam cvRef="MS" accession="MS:1001240" name="non-identified ion"/>
          </Interpretation>
        </InterpretationList>
      </Product>
      <cvParam cvRef="MS" accession="MS:1001226" name="product ion intensity" value="3807.7"/>
      <cvParam cvRef="MS" accession="MS:1002007" name="target SRM transition"/>
      <userParam name="annotation" type="xsd:string" value="y3/-0.000"/>
    </Transition>
    <Transition id="24445_y9_1_ATQQAEQLSNELATER_2" peptideRef="3338_ATQQAEQLSNELATER_2">
      <Precursor>
        <cvParam cvRef="MS" accession="MS:1000827" name="isolation window target m/z" value="894.939761351" unitCvRef="MS" unitAccession="MS:1000040" unitName="m/z"/>
      </Precursor>
      <Product>
        <cvParam cvRef="MS" accession="MS:1000827" name="isolation window target m/z" value="1032.532014506"/>
        <InterpretationList>
          <Interpretation>
            <cvParam cvRef="MS" accession="MS:1001240" name="non-identified ion"/>
          </Interpretation>
        </InterpretationList>
      </Product>
      <cvParam cvRef="MS" accession="MS:1001226" name="product ion intensity" value="3794.2"/>
      <cvParam cvRef="MS" accession="MS:1002007" name="target SRM transition"/>
      <userParam name="annotation" type="xsd:string" value="y9/-0.003"/>
    </Transition>
    <Transition id="24441_y4_1_ATQQAEQLSNELATER_2" peptideRef="3338_ATQQAEQLSNELATER_2">
      <Precursor>
        <cvParam cvRef="MS" accession="MS:1000827" name="isolation window target m/z" value="894.939761351" unitCvRef="MS" unitAccession="MS:1000040" unitName="m/z"/>
      </Precursor>
      <Product>
        <cvParam cvRef="MS" accession="MS:1000827" name="isolation window target m/z" value="476.246337586"/>
        <InterpretationList>
          <Interpretation>
            <cvParam cvRef="MS" accession="MS:1001240" name="non-identified ion"/>
          </Interpretation>
        </InterpretationList>
      </Product>
      <cvParam cvRef="MS" accession="MS:1001226" name="product ion intensity" value="3767.1"/>
      <cvParam cvRef="MS" accession="MS:1002007" name="target SRM transition"/>
      <userParam name="annotation" type="xsd:string" value="y4/-0.000"/>
    </Transition>
    <Transition id="24446_y10_1_ATQQAEQLSNELATER_2" peptideRef="3338_ATQQAEQLSNELATER_2">
      <Precursor>
        <cvParam cvRef="MS" accession="MS:1000827" name="isolation window target m/z" value="894.939761351" unitCvRef="MS" unitAccession="MS:1000040" unitName="m/z"/>
      </Precursor>
      <Product>
        <cvParam cvRef="MS" accession="MS:1000827" name="isolation window target m/z" value="1160.590592022"/>
        <InterpretationList>
          <Interpretation>
            <cvParam cvRef="MS" accession="MS:1001240" name="non-identified ion"/>
          </Interpretation>
        </InterpretationList>
      </Product>
      <cvParam cvRef="MS" accession="MS:1001226" name="product ion intensity" value="2518.7"/>
      <cvParam cvRef="MS" accession="MS:1002007" name="target SRM transition"/>
      <userParam name="annotation" type="xsd:string" value="y10/-0.002"/>
    </Transition>
    <Transition id="24442_y5_1_ATQQAEQLSNELATER_2" peptideRef="3338_ATQQAEQLSNELATER_2">
      <Precursor>
        <cvParam cvRef="MS" accession="MS:1000827" name="isolation window target m/z" value="894.939761351" unitCvRef="MS" unitAccession="MS:1000040" unitName="m/z"/>
      </Precursor>
      <Product>
        <cvParam cvRef="MS" accession="MS:1000827" name="isolation window target m/z" value="589.330401568"/>
        <InterpretationList>
          <Interpretation>
            <cvParam cvRef="MS" accession="MS:1001240" name="non-identified ion"/>
          </Interpretation>
        </InterpretationList>
      </Product>
      <cvParam cvRef="MS" accession="MS:1001226" name="product ion intensity" value="2437.2"/>
      <cvParam cvRef="MS" accession="MS:1002007" name="target SRM transition"/>
      <userParam name="annotation" type="xsd:string" value="y5/-0.000"/>
    </Transition>
    <Transition id="24443_y7_1_ATQQAEQLSNELATER_2" peptideRef="3338_ATQQAEQLSNELATER_2">
      <Precursor>
        <cvParam cvRef="MS" accession="MS:1000827" name="isolation window target m/z" value="894.939761351" unitCvRef="MS" unitAccession="MS:1000040" unitName="m/z"/>
      </Precursor>
      <Product>
        <cvParam cvRef="MS" accession="MS:1000827" name="isolation window target m/z" value="832.415922114"/>
        <InterpretationList>
          <Interpretation>
            <cvParam cvRef="MS" accession="MS:1001240" name="non-identified ion"/>
          </Interpretation>
        </InterpretationList>
      </Product>
      <cvParam cvRef="MS" accession="MS:1001226" name="product ion intensity" value="1587.6"/>
      <cvParam cvRef="MS" accession="MS:1002007" name="target SRM transition"/>
      <userParam name="annotation" type="xsd:string" value="y7/-0.002"/>
    </Transition>
    <Transition id="81555_y10_2_GASQAGMTGYGRPR_3" peptideRef="11178_GASQAGMTGYGRPR_3">
      <Precursor>
        <cvParam cvRef="MS" accession="MS:1000827" name="isolation window target m/z" value="470.229853385333" unitCvRef="MS" unitAccession="MS:1000040" unitName="m/z"/>
      </Precursor>
      <Product>
        <cvParam cvRef="MS" accession="MS:1000827" name="isolation window target m/z" value="533.266550107"/>
        <InterpretationList>
          <Interpretation>
            <cvParam cvRef="MS" accession="MS:1001240" name="non-identified ion"/>
          </Interpretation>
        </InterpretationList>
      </Product>
      <cvParam cvRef="MS" accession="MS:1001226" name="product ion intensity" value="4468.8"/>
      <cvParam cvRef="MS" accession="MS:1002007" name="target SRM transition"/>
      <userParam name="annotation" type="xsd:string" value="y10^2/-0.001"/>
    </Transition>
    <Transition id="81554_y9_2_GASQAGMTGYGRPR_3" peptideRef="11178_GASQAGMTGYGRPR_3">
      <Precursor>
        <cvParam cvRef="MS" accession="MS:1000827" name="isolation window target m/z" value="470.229853385333" unitCvRef="MS" unitAccession="MS:1000040" unitName="m/z"/>
      </Precursor>
      <Product>
        <cvParam cvRef="MS" accession="MS:1000827" name="isolation window target m/z" value="497.747993212"/>
        <InterpretationList>
          <Interpretation>
            <cvParam cvRef="MS" accession="MS:1001240" name="non-identified ion"/>
          </Interpretation>
        </InterpretationList>
      </Product>
      <cvParam cvRef="MS" accession="MS:1001226" name="product ion intensity" value="3212.9"/>
      <cvParam cvRef="MS" accession="MS:1002007" name="target SRM transition"/>
      <userParam name="annotation" type="xsd:string" value="y9^2/-0.001"/>
    </Transition>
    <Transition id="81557_y6_1_GASQAGMTGYGRPR_3" peptideRef="11178_GASQAGMTGYGRPR_3">
      <Precursor>
        <cvParam cvRef="MS" accession="MS:1000827" name="isolation window target m/z" value="470.229853385333" unitCvRef="MS" unitAccession="MS:1000040" unitName="m/z"/>
      </Precursor>
      <Product>
        <cvParam cvRef="MS" accession="MS:1000827" name="isolation window target m/z" value="705.379083116"/>
        <InterpretationList>
          <Interpretation>
            <cvParam cvRef="MS" accession="MS:1001240" name="non-identified ion"/>
          </Interpretation>
        </InterpretationList>
      </Product>
      <cvParam cvRef="MS" accession="MS:1001226" name="product ion intensity" value="1679.7"/>
      <cvParam cvRef="MS" accession="MS:1002007" name="target SRM transition"/>
      <userParam name="annotation" type="xsd:string" value="y6/-0.003"/>
    </Transition>
    <Transition id="81558_y7_1_GASQAGMTGYGRPR_3" peptideRef="11178_GASQAGMTGYGRPR_3">
      <Precursor>
        <cvParam cvRef="MS" accession="MS:1000827" name="isolation window target m/z" value="470.229853385333" unitCvRef="MS" unitAccession="MS:1000040" unitName="m/z"/>
      </Precursor>
      <Product>
        <cvParam cvRef="MS" accession="MS:1000827" name="isolation window target m/z" value="806.42676159"/>
        <InterpretationList>
          <Interpretation>
            <cvParam cvRef="MS" accession="MS:1001240" name="non-identified ion"/>
          </Interpretation>
        </InterpretationList>
      </Product>
      <cvParam cvRef="MS" accession="MS:1001226" name="product ion intensity" value="965"/>
      <cvParam cvRef="MS" accession="MS:1002007" name="target SRM transition"/>
      <userParam name="annotation" type="xsd:string" value="y7/-0.003"/>
    </Transition>
    <Transition id="81553_y7_2_GASQAGMTGYGRPR_3" peptideRef="11178_GASQAGMTGYGRPR_3">
      <Precursor>
        <cvParam cvRef="MS" accession="MS:1000827" name="isolation window target m/z" value="470.229853385333" unitCvRef="MS" unitAccession="MS:1000040" unitName="m/z"/>
      </Precursor>
      <Product>
        <cvParam cvRef="MS" accession="MS:1000827" name="isolation window target m/z" value="403.717019045"/>
        <InterpretationList>
          <Interpretation>
            <cvParam cvRef="MS" accession="MS:1001240" name="non-identified ion"/>
          </Interpretation>
        </InterpretationList>
      </Product>
      <cvParam cvRef="MS" accession="MS:1001226" name="product ion intensity" value="928.8"/>
      <cvParam cvRef="MS" accession="MS:1002007" name="target SRM transition"/>
      <userParam name="annotation" type="xsd:string" value="y7^2/-0.001"/>
    </Transition>
    <Transition id="81556_y11_2_GASQAGMTGYGRPR_3" peptideRef="11178_GASQAGMTGYGRPR_3">
      <Precursor>
        <cvParam cvRef="MS" accession="MS:1000827" name="isolation window target m/z" value="470.229853385333" unitCvRef="MS" unitAccession="MS:1000040" unitName="m/z"/>
      </Precursor>
      <Product>
        <cvParam cvRef="MS" accession="MS:1000827" name="isolation window target m/z" value="597.295838865"/>
        <InterpretationList>
          <Interpretation>
            <cvParam cvRef="MS" accession="MS:1001240" name="non-identified ion"/>
          </Interpretation>
        </InterpretationList>
      </Product>
      <cvParam cvRef="MS" accession="MS:1001226" name="product ion intensity" value="889.2"/>
      <cvParam cvRef="MS" accession="MS:1002007" name="target SRM transition"/>
      <userParam name="annotation" type="xsd:string" value="y11^2/-0.005"/>
    </Transition>
    <Transition id="98943_y8_1_GVGAAATAVTQALNELLQHVK_3" peptideRef="13508_GVGAAATAVTQALNELLQHVK_3">
      <Precursor>
        <cvParam cvRef="MS" accession="MS:1000827" name="isolation window target m/z" value="697.72341057" unitCvRef="MS" unitAccession="MS:1000040" unitName="m/z"/>
      </Precursor>
      <Product>
        <cvParam cvRef="MS" accession="MS:1000827" name="isolation window target m/z" value="980.552356026"/>
        <InterpretationList>
          <Interpretation>
            <cvParam cvRef="MS" accession="MS:1001240" name="non-identified ion"/>
          </Interpretation>
        </InterpretationList>
      </Product>
      <cvParam cvRef="MS" accession="MS:1001226" name="product ion intensity" value="1165.8"/>
      <cvParam cvRef="MS" accession="MS:1002007" name="target SRM transition"/>
      <userParam name="annotation" type="xsd:string" value="y8/-0.001"/>
    </Transition>
    <Transition id="98945_y10_1_GVGAAATAVTQALNELLQHVK_3" peptideRef="13508_GVGAAATAVTQALNELLQHVK_3">
      <Precursor>
        <cvParam cvRef="MS" accession="MS:1000827" name="isolation window target m/z" value="697.72341057" unitCvRef="MS" unitAccession="MS:1000040" unitName="m/z"/>
      </Precursor>
      <Product>
        <cvParam cvRef="MS" accession="MS:1000827" name="isolation window target m/z" value="1164.673533798"/>
        <InterpretationList>
          <Interpretation>
            <cvParam cvRef="MS" accession="MS:1001240" name="non-identified ion"/>
          </Interpretation>
        </InterpretationList>
      </Product>
      <cvParam cvRef="MS" accession="MS:1001226" name="product ion intensity" value="939.7"/>
      <cvParam cvRef="MS" accession="MS:1002007" name="target SRM transition"/>
      <userParam name="annotation" type="xsd:string" value="y10/-0.003"/>
    </Transition>
    <Transition id="98940_y5_1_GVGAAATAVTQALNELLQHVK_3" peptideRef="13508_GVGAAATAVTQALNELLQHVK_3">
      <Precursor>
        <cvParam cvRef="MS" accession="MS:1000827" name="isolation window target m/z" value="697.72341057" unitCvRef="MS" unitAccession="MS:1000040" unitName="m/z"/>
      </Precursor>
      <Product>
        <cvParam cvRef="MS" accession="MS:1000827" name="isolation window target m/z" value="624.382771498"/>
        <InterpretationList>
          <Interpretation>
            <cvParam cvRef="MS" accession="MS:1001240" name="non-identified ion"/>
          </Interpretation>
        </InterpretationList>
      </Product>
      <cvParam cvRef="MS" accession="MS:1001226" name="product ion intensity" value="720.8"/>
      <cvParam cvRef="MS" accession="MS:1002007" name="target SRM transition"/>
      <userParam name="annotation" type="xsd:string" value="y5/-0.001"/>
    </Transition>
    <Transition id="98944_y9_1_GVGAAATAVTQALNELLQHVK_3" peptideRef="13508_GVGAAATAVTQALNELLQHVK_3">
      <Precursor>
        <cvParam cvRef="MS" accession="MS:1000827" name="isolation window target m/z" value="697.72341057" unitCvRef="MS" unitAccession="MS:1000040" unitName="m/z"/>
      </Precursor>
      <Product>
        <cvParam cvRef="MS" accession="MS:1000827" name="isolation window target m/z" value="1093.636420008"/>
        <InterpretationList>
          <Interpretation>
            <cvParam cvRef="MS" accession="MS:1001240" name="non-identified ion"/>
          </Interpretation>
        </InterpretationList>
      </Product>
      <cvParam cvRef="MS" accession="MS:1001226" name="product ion intensity" value="718"/>
      <cvParam cvRef="MS" accession="MS:1002007" name="target SRM transition"/>
      <userParam name="annotation" type="xsd:string" value="y9/-0.005"/>
    </Transition>
    <Transition id="98939_y4_1_GVGAAATAVTQALNELLQHVK_3" peptideRef="13508_GVGAAATAVTQALNELLQHVK_3">
      <Precursor>
        <cvParam cvRef="MS" accession="MS:1000827" name="isolation window target m/z" value="697.72341057" unitCvRef="MS" unitAccession="MS:1000040" unitName="m/z"/>
      </Precursor>
      <Product>
        <cvParam cvRef="MS" accession="MS:1000827" name="isolation window target m/z" value="511.298707516"/>
        <InterpretationList>
          <Interpretation>
            <cvParam cvRef="MS" accession="MS:1001240" name="non-identified ion"/>
          </Interpretation>
        </InterpretationList>
      </Product>
      <cvParam cvRef="MS" accession="MS:1001226" name="product ion intensity" value="663.2"/>
      <cvParam cvRef="MS" accession="MS:1002007" name="target SRM transition"/>
      <userParam name="annotation" type="xsd:string" value="y4/-0.001"/>
    </Transition>
    <Transition id="98941_y6_1_GVGAAATAVTQALNELLQHVK_3" peptideRef="13508_GVGAAATAVTQALNELLQHVK_3">
      <Precursor>
        <cvParam cvRef="MS" accession="MS:1000827" name="isolation window target m/z" value="697.72341057" unitCvRef="MS" unitAccession="MS:1000040" unitName="m/z"/>
      </Precursor>
      <Product>
        <cvParam cvRef="MS" accession="MS:1000827" name="isolation window target m/z" value="737.46683548"/>
        <InterpretationList>
          <Interpretation>
            <cvParam cvRef="MS" accession="MS:1001240" name="non-identified ion"/>
          </Interpretation>
        </InterpretationList>
      </Product>
      <cvParam cvRef="MS" accession="MS:1001226" name="product ion intensity" value="546"/>
      <cvParam cvRef="MS" accession="MS:1002007" name="target SRM transition"/>
      <userParam name="annotation" type="xsd:string" value="y6/-0.002"/>
    </Transition>
    <Transition id="103170_y9_1_HGNRGETGPSGPVGPAGAVGPR_3" peptideRef="14059_HGNRGETGPSGPVGPAGAVGPR_3">
      <Precursor>
        <cvParam cvRef="MS" accession="MS:1000827" name="isolation window target m/z" value="676.343704163333" unitCvRef="MS" unitAccession="MS:1000040" unitName="m/z"/>
      </Precursor>
      <Product>
        <cvParam cvRef="MS" accession="MS:1000827" name="isolation window target m/z" value="781.431512612"/>
        <InterpretationList>
          <Interpretation>
            <cvParam cvRef="MS" accession="MS:1001240" name="non-identified ion"/>
          </Interpretation>
        </InterpretationList>
      </Product>
      <cvParam cvRef="MS" accession="MS:1001226" name="product ion intensity" value="10000"/>
      <cvParam cvRef="MS" accession="MS:1002007" name="target SRM transition"/>
      <userParam name="annotation" type="xsd:string" value="y9/-0.000"/>
    </Transition>
    <Transition id="103169_y8_1_HGNRGETGPSGPVGPAGAVGPR_3" peptideRef="14059_HGNRGETGPSGPVGPAGAVGPR_3">
      <Precursor>
        <cvParam cvRef="MS" accession="MS:1000827" name="isolation window target m/z" value="676.343704163333" unitCvRef="MS" unitAccession="MS:1000040" unitName="m/z"/>
      </Precursor>
      <Product>
        <cvParam cvRef="MS" accession="MS:1000827" name="isolation window target m/z" value="724.410048886"/>
        <InterpretationList>
          <Interpretation>
            <cvParam cvRef="MS" accession="MS:1001240" name="non-identified ion"/>
          </Interpretation>
        </InterpretationList>
      </Product>
      <cvParam cvRef="MS" accession="MS:1001226" name="product ion intensity" value="6506.7"/>
      <cvParam cvRef="MS" accession="MS:1002007" name="target SRM transition"/>
      <userParam name="annotation" type="xsd:string" value="y8/-0.001"/>
    </Transition>
    <Transition id="103174_b11_1_HGNRGETGPSGPVGPAGAVGPR_3" peptideRef="14059_HGNRGETGPSGPVGPAGAVGPR_3">
      <Precursor>
        <cvParam cvRef="MS" accession="MS:1000827" name="isolation window target m/z" value="676.343704163333" unitCvRef="MS" unitAccession="MS:1000040" unitName="m/z"/>
      </Precursor>
      <Product>
        <cvParam cvRef="MS" accession="MS:1000827" name="isolation window target m/z" value="1050.471145606"/>
        <InterpretationList>
          <Interpretation>
            <cvParam cvRef="MS" accession="MS:1001240" name="non-identified ion"/>
          </Interpretation>
        </InterpretationList>
      </Product>
      <cvParam cvRef="MS" accession="MS:1001226" name="product ion intensity" value="2981.3"/>
      <cvParam cvRef="MS" accession="MS:1002007" name="target SRM transition"/>
      <userParam name="annotation" type="xsd:string" value="b11/-0.002"/>
    </Transition>
    <Transition id="103171_b8_1_HGNRGETGPSGPVGPAGAVGPR_3" peptideRef="14059_HGNRGETGPSGPVGPAGAVGPR_3">
      <Precursor>
        <cvParam cvRef="MS" accession="MS:1000827" name="isolation window target m/z" value="676.343704163333" unitCvRef="MS" unitAccession="MS:1000040" unitName="m/z"/>
      </Precursor>
      <Product>
        <cvParam cvRef="MS" accession="MS:1000827" name="isolation window target m/z" value="809.364889616"/>
        <InterpretationList>
          <Interpretation>
            <cvParam cvRef="MS" accession="MS:1001240" name="non-identified ion"/>
          </Interpretation>
        </InterpretationList>
      </Product>
      <cvParam cvRef="MS" accession="MS:1001226" name="product ion intensity" value="2591.5"/>
      <cvParam cvRef="MS" accession="MS:1002007" name="target SRM transition"/>
      <userParam name="annotation" type="xsd:string" value="b8/-0.001"/>
    </Transition>
    <Transition id="103167_y6_1_HGNRGETGPSGPVGPAGAVGPR_3" peptideRef="14059_HGNRGETGPSGPVGPAGAVGPR_3">
      <Precursor>
        <cvParam cvRef="MS" accession="MS:1000827" name="isolation window target m/z" value="676.343704163333" unitCvRef="MS" unitAccession="MS:1000040" unitName="m/z"/>
      </Precursor>
      <Product>
        <cvParam cvRef="MS" accession="MS:1000827" name="isolation window target m/z" value="556.320171242"/>
        <InterpretationList>
          <Interpretation>
            <cvParam cvRef="MS" accession="MS:1001240" name="non-identified ion"/>
          </Interpretation>
        </InterpretationList>
      </Product>
      <cvParam cvRef="MS" accession="MS:1001226" name="product ion intensity" value="2480.2"/>
      <cvParam cvRef="MS" accession="MS:1002007" name="target SRM transition"/>
      <userParam name="annotation" type="xsd:string" value="y6/-0.001"/>
    </Transition>
    <Transition id="103168_y7_1_HGNRGETGPSGPVGPAGAVGPR_3" peptideRef="14059_HGNRGETGPSGPVGPAGAVGPR_3">
      <Precursor>
        <cvParam cvRef="MS" accession="MS:1000827" name="isolation window target m/z" value="676.343704163333" unitCvRef="MS" unitAccession="MS:1000040" unitName="m/z"/>
      </Precursor>
      <Product>
        <cvParam cvRef="MS" accession="MS:1000827" name="isolation window target m/z" value="627.357285032"/>
        <InterpretationList>
          <Interpretation>
            <cvParam cvRef="MS" accession="MS:1001240" name="non-identified ion"/>
          </Interpretation>
        </InterpretationList>
      </Product>
      <cvParam cvRef="MS" accession="MS:1001226" name="product ion intensity" value="2053.6"/>
      <cvParam cvRef="MS" accession="MS:1002007" name="target SRM transition"/>
      <userParam name="annotation" type="xsd:string" value="y7/-0.001"/>
    </Transition>
    <Transition id="104320_y5_1_HISTLNIQLSDSK_2" peptideRef="14186_HISTLNIQLSDSK_2">
      <Precursor>
        <cvParam cvRef="MS" accession="MS:1000827" name="isolation window target m/z" value="728.393730106" unitCvRef="MS" unitAccession="MS:1000040" unitName="m/z"/>
      </Precursor>
      <Product>
        <cvParam cvRef="MS" accession="MS:1000827" name="isolation window target m/z" value="549.28786804"/>
        <InterpretationList>
          <Interpretation>
            <cvParam cvRef="MS" accession="MS:1001240" name="non-identified ion"/>
          </Interpretation>
        </InterpretationList>
      </Product>
      <cvParam cvRef="MS" accession="MS:1001226" name="product ion intensity" value="867.7"/>
      <cvParam cvRef="MS" accession="MS:1002007" name="target SRM transition"/>
      <userParam name="annotation" type="xsd:string" value="y5/0.000"/>
    </Transition>
    <Transition id="104319_y4_1_HISTLNIQLSDSK_2" peptideRef="14186_HISTLNIQLSDSK_2">
      <Precursor>
        <cvParam cvRef="MS" accession="MS:1000827" name="isolation window target m/z" value="728.393730106" unitCvRef="MS" unitAccession="MS:1000040" unitName="m/z"/>
      </Precursor>
      <Product>
        <cvParam cvRef="MS" accession="MS:1000827" name="isolation window target m/z" value="436.203804058"/>
        <InterpretationList>
          <Interpretation>
            <cvParam cvRef="MS" accession="MS:1001240" name="non-identified ion"/>
          </Interpretation>
        </InterpretationList>
      </Product>
      <cvParam cvRef="MS" accession="MS:1001226" name="product ion intensity" value="813.1"/>
      <cvParam cvRef="MS" accession="MS:1002007" name="target SRM transition"/>
      <userParam name="annotation" type="xsd:string" value="y4/-0.000"/>
    </Transition>
    <Transition id="104321_b6_1_HISTLNIQLSDSK_2" peptideRef="14186_HISTLNIQLSDSK_2">
      <Precursor>
        <cvParam cvRef="MS" accession="MS:1000827" name="isolation window target m/z" value="728.393730106" unitCvRef="MS" unitAccession="MS:1000040" unitName="m/z"/>
      </Precursor>
      <Product>
        <cvParam cvRef="MS" accession="MS:1000827" name="isolation window target m/z" value="666.356950674"/>
        <InterpretationList>
          <Interpretation>
            <cvParam cvRef="MS" accession="MS:1001240" name="non-identified ion"/>
          </Interpretation>
        </InterpretationList>
      </Product>
      <cvParam cvRef="MS" accession="MS:1001226" name="product ion intensity" value="578.2"/>
      <cvParam cvRef="MS" accession="MS:1002007" name="target SRM transition"/>
      <userParam name="annotation" type="xsd:string" value="b6/-0.001"/>
    </Transition>
    <Transition id="104322_y6_1_HISTLNIQLSDSK_2" peptideRef="14186_HISTLNIQLSDSK_2">
      <Precursor>
        <cvParam cvRef="MS" accession="MS:1000827" name="isolation window target m/z" value="728.393730106" unitCvRef="MS" unitAccession="MS:1000040" unitName="m/z"/>
      </Precursor>
      <Product>
        <cvParam cvRef="MS" accession="MS:1000827" name="isolation window target m/z" value="677.346445556"/>
        <InterpretationList>
          <Interpretation>
            <cvParam cvRef="MS" accession="MS:1001240" name="non-identified ion"/>
          </Interpretation>
        </InterpretationList>
      </Product>
      <cvParam cvRef="MS" accession="MS:1001226" name="product ion intensity" value="431.4"/>
      <cvParam cvRef="MS" accession="MS:1002007" name="target SRM transition"/>
      <userParam name="annotation" type="xsd:string" value="y6/-0.002"/>
    </Transition>
    <Transition id="104324_y7_1_HISTLNIQLSDSK_2" peptideRef="14186_HISTLNIQLSDSK_2">
      <Precursor>
        <cvParam cvRef="MS" accession="MS:1000827" name="isolation window target m/z" value="728.393730106" unitCvRef="MS" unitAccession="MS:1000040" unitName="m/z"/>
      </Precursor>
      <Product>
        <cvParam cvRef="MS" accession="MS:1000827" name="isolation window target m/z" value="790.430509538"/>
        <InterpretationList>
          <Interpretation>
            <cvParam cvRef="MS" accession="MS:1001240" name="non-identified ion"/>
          </Interpretation>
        </InterpretationList>
      </Product>
      <cvParam cvRef="MS" accession="MS:1001226" name="product ion intensity" value="280.3"/>
      <cvParam cvRef="MS" accession="MS:1002007" name="target SRM transition"/>
      <userParam name="annotation" type="xsd:string" value="y7/-0.003"/>
    </Transition>
    <Transition id="104325_y8_1_HISTLNIQLSDSK_2" peptideRef="14186_HISTLNIQLSDSK_2">
      <Precursor>
        <cvParam cvRef="MS" accession="MS:1000827" name="isolation window target m/z" value="728.393730106" unitCvRef="MS" unitAccession="MS:1000040" unitName="m/z"/>
      </Precursor>
      <Product>
        <cvParam cvRef="MS" accession="MS:1000827" name="isolation window target m/z" value="904.47343699"/>
        <InterpretationList>
          <Interpretation>
            <cvParam cvRef="MS" accession="MS:1001240" name="non-identified ion"/>
          </Interpretation>
        </InterpretationList>
      </Product>
      <cvParam cvRef="MS" accession="MS:1001226" name="product ion intensity" value="267.1"/>
      <cvParam cvRef="MS" accession="MS:1002007" name="target SRM transition"/>
      <userParam name="annotation" type="xsd:string" value="y8/-0.001"/>
    </Transition>
    <Transition id="122188_y8_1_INLPIQTYSALNFR_2" peptideRef="16497_INLPIQTYSALNFR_2">
      <Precursor>
        <cvParam cvRef="MS" accession="MS:1000827" name="isolation window target m/z" value="825.45412203" unitCvRef="MS" unitAccession="MS:1000040" unitName="m/z"/>
      </Precursor>
      <Product>
        <cvParam cvRef="MS" accession="MS:1000827" name="isolation window target m/z" value="971.494506792"/>
        <InterpretationList>
          <Interpretation>
            <cvParam cvRef="MS" accession="MS:1001240" name="non-identified ion"/>
          </Interpretation>
        </InterpretationList>
      </Product>
      <cvParam cvRef="MS" accession="MS:1001226" name="product ion intensity" value="3581.8"/>
      <cvParam cvRef="MS" accession="MS:1002007" name="target SRM transition"/>
      <userParam name="annotation" type="xsd:string" value="y8/-0.001"/>
    </Transition>
    <Transition id="122189_y9_1_INLPIQTYSALNFR_2" peptideRef="16497_INLPIQTYSALNFR_2">
      <Precursor>
        <cvParam cvRef="MS" accession="MS:1000827" name="isolation window target m/z" value="825.45412203" unitCvRef="MS" unitAccession="MS:1000040" unitName="m/z"/>
      </Precursor>
      <Product>
        <cvParam cvRef="MS" accession="MS:1000827" name="isolation window target m/z" value="1099.553084308"/>
        <InterpretationList>
          <Interpretation>
            <cvParam cvRef="MS" accession="MS:1001240" name="non-identified ion"/>
          </Interpretation>
        </InterpretationList>
      </Product>
      <cvParam cvRef="MS" accession="MS:1001226" name="product ion intensity" value="3496"/>
      <cvParam cvRef="MS" accession="MS:1002007" name="target SRM transition"/>
      <userParam name="annotation" type="xsd:string" value="y9/-0.001"/>
    </Transition>
    <Transition id="122186_y6_1_INLPIQTYSALNFR_2" peptideRef="16497_INLPIQTYSALNFR_2">
      <Precursor>
        <cvParam cvRef="MS" accession="MS:1000827" name="isolation window target m/z" value="825.45412203" unitCvRef="MS" unitAccession="MS:1000040" unitName="m/z"/>
      </Precursor>
      <Product>
        <cvParam cvRef="MS" accession="MS:1000827" name="isolation window target m/z" value="707.38349978"/>
        <InterpretationList>
          <Interpretation>
            <cvParam cvRef="MS" accession="MS:1001240" name="non-identified ion"/>
          </Interpretation>
        </InterpretationList>
      </Product>
      <cvParam cvRef="MS" accession="MS:1001226" name="product ion intensity" value="2540.1"/>
      <cvParam cvRef="MS" accession="MS:1002007" name="target SRM transition"/>
      <userParam name="annotation" type="xsd:string" value="y6/-0.001"/>
    </Transition>
    <Transition id="122187_y7_1_INLPIQTYSALNFR_2" peptideRef="16497_INLPIQTYSALNFR_2">
      <Precursor>
        <cvParam cvRef="MS" accession="MS:1000827" name="isolation window target m/z" value="825.45412203" unitCvRef="MS" unitAccession="MS:1000040" unitName="m/z"/>
      </Precursor>
      <Product>
        <cvParam cvRef="MS" accession="MS:1000827" name="isolation window target m/z" value="870.446828318"/>
        <InterpretationList>
          <Interpretation>
            <cvParam cvRef="MS" accession="MS:1001240" name="non-identified ion"/>
          </Interpretation>
        </InterpretationList>
      </Product>
      <cvParam cvRef="MS" accession="MS:1001226" name="product ion intensity" value="2485.8"/>
      <cvParam cvRef="MS" accession="MS:1002007" name="target SRM transition"/>
      <userParam name="annotation" type="xsd:string" value="y7/-0.002"/>
    </Transition>
    <Transition id="122183_y3_1_INLPIQTYSALNFR_2" peptideRef="16497_INLPIQTYSALNFR_2">
      <Precursor>
        <cvParam cvRef="MS" accession="MS:1000827" name="isolation window target m/z" value="825.45412203" unitCvRef="MS" unitAccession="MS:1000040" unitName="m/z"/>
      </Precursor>
      <Product>
        <cvParam cvRef="MS" accession="MS:1000827" name="isolation window target m/z" value="436.230293598"/>
        <InterpretationList>
          <Interpretation>
            <cvParam cvRef="MS" accession="MS:1001240" name="non-identified ion"/>
          </Interpretation>
        </InterpretationList>
      </Product>
      <cvParam cvRef="MS" accession="MS:1001226" name="product ion intensity" value="1150"/>
      <cvParam cvRef="MS" accession="MS:1002007" name="target SRM transition"/>
      <userParam name="annotation" type="xsd:string" value="y3/-0.001"/>
    </Transition>
    <Transition id="122185_y5_1_INLPIQTYSALNFR_2" peptideRef="16497_INLPIQTYSALNFR_2">
      <Precursor>
        <cvParam cvRef="MS" accession="MS:1000827" name="isolation window target m/z" value="825.45412203" unitCvRef="MS" unitAccession="MS:1000040" unitName="m/z"/>
      </Precursor>
      <Product>
        <cvParam cvRef="MS" accession="MS:1000827" name="isolation window target m/z" value="620.35147137"/>
        <InterpretationList>
          <Interpretation>
            <cvParam cvRef="MS" accession="MS:1001240" name="non-identified ion"/>
          </Interpretation>
        </InterpretationList>
      </Product>
      <cvParam cvRef="MS" accession="MS:1001226" name="product ion intensity" value="1009.3"/>
      <cvParam cvRef="MS" accession="MS:1002007" name="target SRM transition"/>
      <userParam name="annotation" type="xsd:string" value="y5/-0.001"/>
    </Transition>
    <Transition id="127786_y9_1_ITPNLAEFAFSLYR_2" peptideRef="17236_ITPNLAEFAFSLYR_2">
      <Precursor>
        <cvParam cvRef="MS" accession="MS:1000827" name="isolation window target m/z" value="821.435397956" unitCvRef="MS" unitAccession="MS:1000040" unitName="m/z"/>
      </Precursor>
      <Product>
        <cvParam cvRef="MS" accession="MS:1000827" name="isolation window target m/z" value="1103.552021668"/>
        <InterpretationList>
          <Interpretation>
            <cvParam cvRef="MS" accession="MS:1001240" name="non-identified ion"/>
          </Interpretation>
        </InterpretationList>
      </Product>
      <cvParam cvRef="MS" accession="MS:1001226" name="product ion intensity" value="4483.7"/>
      <cvParam cvRef="MS" accession="MS:1002007" name="target SRM transition"/>
      <userParam name="annotation" type="xsd:string" value="y9/-0.001"/>
    </Transition>
    <Transition id="127784_y7_1_ITPNLAEFAFSLYR_2" peptideRef="17236_ITPNLAEFAFSLYR_2">
      <Precursor>
        <cvParam cvRef="MS" accession="MS:1000827" name="isolation window target m/z" value="821.435397956" unitCvRef="MS" unitAccession="MS:1000040" unitName="m/z"/>
      </Precursor>
      <Product>
        <cvParam cvRef="MS" accession="MS:1000827" name="isolation window target m/z" value="903.472314784"/>
        <InterpretationList>
          <Interpretation>
            <cvParam cvRef="MS" accession="MS:1001240" name="non-identified ion"/>
          </Interpretation>
        </InterpretationList>
      </Product>
      <cvParam cvRef="MS" accession="MS:1001226" name="product ion intensity" value="3374.5"/>
      <cvParam cvRef="MS" accession="MS:1002007" name="target SRM transition"/>
      <userParam name="annotation" type="xsd:string" value="y7/-0.000"/>
    </Transition>
    <Transition id="127785_y8_1_ITPNLAEFAFSLYR_2" peptideRef="17236_ITPNLAEFAFSLYR_2">
      <Precursor>
        <cvParam cvRef="MS" accession="MS:1000827" name="isolation window target m/z" value="821.435397956" unitCvRef="MS" unitAccession="MS:1000040" unitName="m/z"/>
      </Precursor>
      <Product>
        <cvParam cvRef="MS" accession="MS:1000827" name="isolation window target m/z" value="1032.514907878"/>
        <InterpretationList>
          <Interpretation>
            <cvParam cvRef="MS" accession="MS:1001240" name="non-identified ion"/>
          </Interpretation>
        </InterpretationList>
      </Product>
      <cvParam cvRef="MS" accession="MS:1001226" name="product ion intensity" value="3170.6"/>
      <cvParam cvRef="MS" accession="MS:1002007" name="target SRM transition"/>
      <userParam name="annotation" type="xsd:string" value="y8/-0.001"/>
    </Transition>
    <Transition id="127783_y6_1_ITPNLAEFAFSLYR_2" peptideRef="17236_ITPNLAEFAFSLYR_2">
      <Precursor>
        <cvParam cvRef="MS" accession="MS:1000827" name="isolation window target m/z" value="821.435397956" unitCvRef="MS" unitAccession="MS:1000040" unitName="m/z"/>
      </Precursor>
      <Product>
        <cvParam cvRef="MS" accession="MS:1000827" name="isolation window target m/z" value="756.403900866"/>
        <InterpretationList>
          <Interpretation>
            <cvParam cvRef="MS" accession="MS:1001240" name="non-identified ion"/>
          </Interpretation>
        </InterpretationList>
      </Product>
      <cvParam cvRef="MS" accession="MS:1001226" name="product ion intensity" value="2177.8"/>
      <cvParam cvRef="MS" accession="MS:1002007" name="target SRM transition"/>
      <userParam name="annotation" type="xsd:string" value="y6/-0.002"/>
    </Transition>
    <Transition id="127782_y5_1_ITPNLAEFAFSLYR_2" peptideRef="17236_ITPNLAEFAFSLYR_2">
      <Precursor>
        <cvParam cvRef="MS" accession="MS:1000827" name="isolation window target m/z" value="821.435397956" unitCvRef="MS" unitAccession="MS:1000040" unitName="m/z"/>
      </Precursor>
      <Product>
        <cvParam cvRef="MS" accession="MS:1000827" name="isolation window target m/z" value="685.366787076"/>
        <InterpretationList>
          <Interpretation>
            <cvParam cvRef="MS" accession="MS:1001240" name="non-identified ion"/>
          </Interpretation>
        </InterpretationList>
      </Product>
      <cvParam cvRef="MS" accession="MS:1001226" name="product ion intensity" value="1456.3"/>
      <cvParam cvRef="MS" accession="MS:1002007" name="target SRM transition"/>
      <userParam name="annotation" type="xsd:string" value="y5/-0.001"/>
    </Transition>
    <Transition id="127781_y4_1_ITPNLAEFAFSLYR_2" peptideRef="17236_ITPNLAEFAFSLYR_2">
      <Precursor>
        <cvParam cvRef="MS" accession="MS:1000827" name="isolation window target m/z" value="821.435397956" unitCvRef="MS" unitAccession="MS:1000040" unitName="m/z"/>
      </Precursor>
      <Product>
        <cvParam cvRef="MS" accession="MS:1000827" name="isolation window target m/z" value="538.298373158"/>
        <InterpretationList>
          <Interpretation>
            <cvParam cvRef="MS" accession="MS:1001240" name="non-identified ion"/>
          </Interpretation>
        </InterpretationList>
      </Product>
      <cvParam cvRef="MS" accession="MS:1001226" name="product ion intensity" value="1072.7"/>
      <cvParam cvRef="MS" accession="MS:1002007" name="target SRM transition"/>
      <userParam name="annotation" type="xsd:string" value="y4/0.000"/>
    </Transition>
    <Transition id="143117_y10_1_LAVEALSSLDGDLAGR_2" peptideRef="19166_LAVEALSSLDGDLAGR_2">
      <Precursor>
        <cvParam cvRef="MS" accession="MS:1000827" name="isolation window target m/z" value="793.922851685" unitCvRef="MS" unitAccession="MS:1000040" unitName="m/z"/>
      </Precursor>
      <Product>
        <cvParam cvRef="MS" accession="MS:1000827" name="isolation window target m/z" value="990.485064314"/>
        <InterpretationList>
          <Interpretation>
            <cvParam cvRef="MS" accession="MS:1001240" name="non-identified ion"/>
          </Interpretation>
        </InterpretationList>
      </Product>
      <cvParam cvRef="MS" accession="MS:1001226" name="product ion intensity" value="9749.9"/>
      <cvParam cvRef="MS" accession="MS:1002007" name="target SRM transition"/>
      <userParam name="annotation" type="xsd:string" value="y10/-0.001"/>
    </Transition>
    <Transition id="143113_y6_1_LAVEALSSLDGDLAGR_2" peptideRef="19166_LAVEALSSLDGDLAGR_2">
      <Precursor>
        <cvParam cvRef="MS" accession="MS:1000827" name="isolation window target m/z" value="793.922851685" unitCvRef="MS" unitAccession="MS:1000040" unitName="m/z"/>
      </Precursor>
      <Product>
        <cvParam cvRef="MS" accession="MS:1000827" name="isolation window target m/z" value="588.310000482"/>
        <InterpretationList>
          <Interpretation>
            <cvParam cvRef="MS" accession="MS:1001240" name="non-identified ion"/>
          </Interpretation>
        </InterpretationList>
      </Product>
      <cvParam cvRef="MS" accession="MS:1001226" name="product ion intensity" value="8874.9"/>
      <cvParam cvRef="MS" accession="MS:1002007" name="target SRM transition"/>
      <userParam name="annotation" type="xsd:string" value="y6/-0.001"/>
    </Transition>
    <Transition id="143114_y7_1_LAVEALSSLDGDLAGR_2" peptideRef="19166_LAVEALSSLDGDLAGR_2">
      <Precursor>
        <cvParam cvRef="MS" accession="MS:1000827" name="isolation window target m/z" value="793.922851685" unitCvRef="MS" unitAccession="MS:1000040" unitName="m/z"/>
      </Precursor>
      <Product>
        <cvParam cvRef="MS" accession="MS:1000827" name="isolation window target m/z" value="703.336943512"/>
        <InterpretationList>
          <Interpretation>
            <cvParam cvRef="MS" accession="MS:1001240" name="non-identified ion"/>
          </Interpretation>
        </InterpretationList>
      </Product>
      <cvParam cvRef="MS" accession="MS:1001226" name="product ion intensity" value="6008.9"/>
      <cvParam cvRef="MS" accession="MS:1002007" name="target SRM transition"/>
      <userParam name="annotation" type="xsd:string" value="y7/-0.001"/>
    </Transition>
    <Transition id="143111_y4_1_LAVEALSSLDGDLAGR_2" peptideRef="19166_LAVEALSSLDGDLAGR_2">
      <Precursor>
        <cvParam cvRef="MS" accession="MS:1000827" name="isolation window target m/z" value="793.922851685" unitCvRef="MS" unitAccession="MS:1000040" unitName="m/z"/>
      </Precursor>
      <Product>
        <cvParam cvRef="MS" accession="MS:1000827" name="isolation window target m/z" value="416.261593726"/>
        <InterpretationList>
          <Interpretation>
            <cvParam cvRef="MS" accession="MS:1001240" name="non-identified ion"/>
          </Interpretation>
        </InterpretationList>
      </Product>
      <cvParam cvRef="MS" accession="MS:1001226" name="product ion intensity" value="5432.9"/>
      <cvParam cvRef="MS" accession="MS:1002007" name="target SRM transition"/>
      <userParam name="annotation" type="xsd:string" value="y4/-0.000"/>
    </Transition>
    <Transition id="143116_y9_1_LAVEALSSLDGDLAGR_2" peptideRef="19166_LAVEALSSLDGDLAGR_2">
      <Precursor>
        <cvParam cvRef="MS" accession="MS:1000827" name="isolation window target m/z" value="793.922851685" unitCvRef="MS" unitAccession="MS:1000040" unitName="m/z"/>
      </Precursor>
      <Product>
        <cvParam cvRef="MS" accession="MS:1000827" name="isolation window target m/z" value="903.453035904"/>
        <InterpretationList>
          <Interpretation>
            <cvParam cvRef="MS" accession="MS:1001240" name="non-identified ion"/>
          </Interpretation>
        </InterpretationList>
      </Product>
      <cvParam cvRef="MS" accession="MS:1001226" name="product ion intensity" value="4241.3"/>
      <cvParam cvRef="MS" accession="MS:1002007" name="target SRM transition"/>
      <userParam name="annotation" type="xsd:string" value="y9/-0.002"/>
    </Transition>
    <Transition id="143118_y11_1_LAVEALSSLDGDLAGR_2" peptideRef="19166_LAVEALSSLDGDLAGR_2">
      <Precursor>
        <cvParam cvRef="MS" accession="MS:1000827" name="isolation window target m/z" value="793.922851685" unitCvRef="MS" unitAccession="MS:1000040" unitName="m/z"/>
      </Precursor>
      <Product>
        <cvParam cvRef="MS" accession="MS:1000827" name="isolation window target m/z" value="1103.569128296"/>
        <InterpretationList>
          <Interpretation>
            <cvParam cvRef="MS" accession="MS:1001240" name="non-identified ion"/>
          </Interpretation>
        </InterpretationList>
      </Product>
      <cvParam cvRef="MS" accession="MS:1001226" name="product ion intensity" value="3842.3"/>
      <cvParam cvRef="MS" accession="MS:1002007" name="target SRM transition"/>
      <userParam name="annotation" type="xsd:string" value="y11/-0.002"/>
    </Transition>
    <Transition id="170138_y13_2_LVEWIIVQCGPDVGRPDR_3" peptideRef="22834_LVEWIIVQCGPDVGRPDR_3">
      <Precursor>
        <cvParam cvRef="MS" accession="MS:1000827" name="isolation window target m/z" value="684.694686414" unitCvRef="MS" unitAccession="MS:1000040" unitName="m/z"/>
      </Precursor>
      <Product>
        <cvParam cvRef="MS" accession="MS:1000827" name="isolation window target m/z" value="706.359167403"/>
        <InterpretationList>
          <Interpretation>
            <cvParam cvRef="MS" accession="MS:1001240" name="non-identified ion"/>
          </Interpretation>
        </InterpretationList>
      </Product>
      <cvParam cvRef="MS" accession="MS:1001226" name="product ion intensity" value="1251.3"/>
      <cvParam cvRef="MS" accession="MS:1002007" name="target SRM transition"/>
      <userParam name="annotation" type="xsd:string" value="y13^2/-0.001"/>
    </Transition>
    <Transition id="170134_b4_1_LVEWIIVQCGPDVGRPDR_3" peptideRef="22834_LVEWIIVQCGPDVGRPDR_3">
      <Precursor>
        <cvParam cvRef="MS" accession="MS:1000827" name="isolation window target m/z" value="684.694686414" unitCvRef="MS" unitAccession="MS:1000040" unitName="m/z"/>
      </Precursor>
      <Product>
        <cvParam cvRef="MS" accession="MS:1000827" name="isolation window target m/z" value="528.281660454"/>
        <InterpretationList>
          <Interpretation>
            <cvParam cvRef="MS" accession="MS:1001240" name="non-identified ion"/>
          </Interpretation>
        </InterpretationList>
      </Product>
      <cvParam cvRef="MS" accession="MS:1001226" name="product ion intensity" value="1040.4"/>
      <cvParam cvRef="MS" accession="MS:1002007" name="target SRM transition"/>
      <userParam name="annotation" type="xsd:string" value="b4/-0.001,m2:5/-0.001"/>
    </Transition>
    <Transition id="170136_y12_2_LVEWIIVQCGPDVGRPDR_3" peptideRef="22834_LVEWIIVQCGPDVGRPDR_3">
      <Precursor>
        <cvParam cvRef="MS" accession="MS:1000827" name="isolation window target m/z" value="684.694686414" unitCvRef="MS" unitAccession="MS:1000040" unitName="m/z"/>
      </Precursor>
      <Product>
        <cvParam cvRef="MS" accession="MS:1000827" name="isolation window target m/z" value="649.817135412"/>
        <InterpretationList>
          <Interpretation>
            <cvParam cvRef="MS" accession="MS:1001240" name="non-identified ion"/>
          </Interpretation>
        </InterpretationList>
      </Product>
      <cvParam cvRef="MS" accession="MS:1001226" name="product ion intensity" value="950.5"/>
      <cvParam cvRef="MS" accession="MS:1002007" name="target SRM transition"/>
      <userParam name="annotation" type="xsd:string" value="y12^2/-0.001"/>
    </Transition>
    <Transition id="170139_y14_2_LVEWIIVQCGPDVGRPDR_3" peptideRef="22834_LVEWIIVQCGPDVGRPDR_3">
      <Precursor>
        <cvParam cvRef="MS" accession="MS:1000827" name="isolation window target m/z" value="684.694686414" unitCvRef="MS" unitAccession="MS:1000040" unitName="m/z"/>
      </Precursor>
      <Product>
        <cvParam cvRef="MS" accession="MS:1000827" name="isolation window target m/z" value="762.901199394"/>
        <InterpretationList>
          <Interpretation>
            <cvParam cvRef="MS" accession="MS:1001240" name="non-identified ion"/>
          </Interpretation>
        </InterpretationList>
      </Product>
      <cvParam cvRef="MS" accession="MS:1001226" name="product ion intensity" value="740.7"/>
      <cvParam cvRef="MS" accession="MS:1002007" name="target SRM transition"/>
      <userParam name="annotation" type="xsd:string" value="y14^2/-0.002"/>
    </Transition>
    <Transition id="170141_y16_2_LVEWIIVQCGPDVGRPDR_3" peptideRef="22834_LVEWIIVQCGPDVGRPDR_3">
      <Precursor>
        <cvParam cvRef="MS" accession="MS:1000827" name="isolation window target m/z" value="684.694686414" unitCvRef="MS" unitAccession="MS:1000040" unitName="m/z"/>
      </Precursor>
      <Product>
        <cvParam cvRef="MS" accession="MS:1000827" name="isolation window target m/z" value="920.462152421"/>
        <InterpretationList>
          <Interpretation>
            <cvParam cvRef="MS" accession="MS:1001240" name="non-identified ion"/>
          </Interpretation>
        </InterpretationList>
      </Product>
      <cvParam cvRef="MS" accession="MS:1001226" name="product ion intensity" value="686.5"/>
      <cvParam cvRef="MS" accession="MS:1002007" name="target SRM transition"/>
      <userParam name="annotation" type="xsd:string" value="y16^2/-0.003"/>
    </Transition>
    <Transition id="170135_b5_1_LVEWIIVQCGPDVGRPDR_3" peptideRef="22834_LVEWIIVQCGPDVGRPDR_3">
      <Precursor>
        <cvParam cvRef="MS" accession="MS:1000827" name="isolation window target m/z" value="684.694686414" unitCvRef="MS" unitAccession="MS:1000040" unitName="m/z"/>
      </Precursor>
      <Product>
        <cvParam cvRef="MS" accession="MS:1000827" name="isolation window target m/z" value="641.365724436"/>
        <InterpretationList>
          <Interpretation>
            <cvParam cvRef="MS" accession="MS:1001240" name="non-identified ion"/>
          </Interpretation>
        </InterpretationList>
      </Product>
      <cvParam cvRef="MS" accession="MS:1001226" name="product ion intensity" value="574.9"/>
      <cvParam cvRef="MS" accession="MS:1002007" name="target SRM transition"/>
      <userParam name="annotation" type="xsd:string" value="b5/-0.005"/>
    </Transition>
    <Transition id="211089_b8_1_RDQALTEEHAR_2" peptideRef="28570_RDQALTEEHAR_2">
      <Precursor>
        <cvParam cvRef="MS" accession="MS:1000827" name="isolation window target m/z" value="663.331464208" unitCvRef="MS" unitAccession="MS:1000040" unitName="m/z"/>
      </Precursor>
      <Product>
        <cvParam cvRef="MS" accession="MS:1000827" name="isolation window target m/z" value="943.447950524"/>
        <InterpretationList>
          <Interpretation>
            <cvParam cvRef="MS" accession="MS:1001240" name="non-identified ion"/>
          </Interpretation>
        </InterpretationList>
      </Product>
      <cvParam cvRef="MS" accession="MS:1001226" name="product ion intensity" value="3230.6"/>
      <cvParam cvRef="MS" accession="MS:1002007" name="target SRM transition"/>
      <userParam name="annotation" type="xsd:string" value="b8/-0.003"/>
    </Transition>
    <Transition id="211085_y4_1_RDQALTEEHAR_2" peptideRef="28570_RDQALTEEHAR_2">
      <Precursor>
        <cvParam cvRef="MS" accession="MS:1000827" name="isolation window target m/z" value="663.331464208" unitCvRef="MS" unitAccession="MS:1000040" unitName="m/z"/>
      </Precursor>
      <Product>
        <cvParam cvRef="MS" accession="MS:1000827" name="isolation window target m/z" value="512.257570986"/>
        <InterpretationList>
          <Interpretation>
            <cvParam cvRef="MS" accession="MS:1001240" name="non-identified ion"/>
          </Interpretation>
        </InterpretationList>
      </Product>
      <cvParam cvRef="MS" accession="MS:1001226" name="product ion intensity" value="2140.4"/>
      <cvParam cvRef="MS" accession="MS:1002007" name="target SRM transition"/>
      <userParam name="annotation" type="xsd:string" value="y4/-0.001"/>
    </Transition>
    <Transition id="211087_b7_1_RDQALTEEHAR_2" peptideRef="28570_RDQALTEEHAR_2">
      <Precursor>
        <cvParam cvRef="MS" accession="MS:1000827" name="isolation window target m/z" value="663.331464208" unitCvRef="MS" unitAccession="MS:1000040" unitName="m/z"/>
      </Precursor>
      <Product>
        <cvParam cvRef="MS" accession="MS:1000827" name="isolation window target m/z" value="814.40535743"/>
        <InterpretationList>
          <Interpretation>
            <cvParam cvRef="MS" accession="MS:1001240" name="non-identified ion"/>
          </Interpretation>
        </InterpretationList>
      </Product>
      <cvParam cvRef="MS" accession="MS:1001226" name="product ion intensity" value="1323.6"/>
      <cvParam cvRef="MS" accession="MS:1002007" name="target SRM transition"/>
      <userParam name="annotation" type="xsd:string" value="b7/-0.006"/>
    </Transition>
    <Transition id="211091_b10_1_RDQALTEEHAR_2" peptideRef="28570_RDQALTEEHAR_2">
      <Precursor>
        <cvParam cvRef="MS" accession="MS:1000827" name="isolation window target m/z" value="663.331464208" unitCvRef="MS" unitAccession="MS:1000040" unitName="m/z"/>
      </Precursor>
      <Product>
        <cvParam cvRef="MS" accession="MS:1000827" name="isolation window target m/z" value="1151.543976188"/>
        <InterpretationList>
          <Interpretation>
            <cvParam cvRef="MS" accession="MS:1001240" name="non-identified ion"/>
          </Interpretation>
        </InterpretationList>
      </Product>
      <cvParam cvRef="MS" accession="MS:1001226" name="product ion intensity" value="1120.7"/>
      <cvParam cvRef="MS" accession="MS:1002007" name="target SRM transition"/>
      <userParam name="annotation" type="xsd:string" value="b10/-0.004,y10-18/-0.004"/>
    </Transition>
    <Transition id="211092_y10_1_RDQALTEEHAR_2" peptideRef="28570_RDQALTEEHAR_2">
      <Precursor>
        <cvParam cvRef="MS" accession="MS:1000827" name="isolation window target m/z" value="663.331464208" unitCvRef="MS" unitAccession="MS:1000040" unitName="m/z"/>
      </Precursor>
      <Product>
        <cvParam cvRef="MS" accession="MS:1000827" name="isolation window target m/z" value="1169.554540872"/>
        <InterpretationList>
          <Interpretation>
            <cvParam cvRef="MS" accession="MS:1001240" name="non-identified ion"/>
          </Interpretation>
        </InterpretationList>
      </Product>
      <cvParam cvRef="MS" accession="MS:1001226" name="product ion intensity" value="1103"/>
      <cvParam cvRef="MS" accession="MS:1002007" name="target SRM transition"/>
      <userParam name="annotation" type="xsd:string" value="y10/0.001,b10+18/0.001"/>
    </Transition>
    <Transition id="211090_y9_1_RDQALTEEHAR_2" peptideRef="28570_RDQALTEEHAR_2">
      <Precursor>
        <cvParam cvRef="MS" accession="MS:1000827" name="isolation window target m/z" value="663.331464208" unitCvRef="MS" unitAccession="MS:1000040" unitName="m/z"/>
      </Precursor>
      <Product>
        <cvParam cvRef="MS" accession="MS:1000827" name="isolation window target m/z" value="1054.527597842"/>
        <InterpretationList>
          <Interpretation>
            <cvParam cvRef="MS" accession="MS:1001240" name="non-identified ion"/>
          </Interpretation>
        </InterpretationList>
      </Product>
      <cvParam cvRef="MS" accession="MS:1001226" name="product ion intensity" value="1102.5"/>
      <cvParam cvRef="MS" accession="MS:1002007" name="target SRM transition"/>
      <userParam name="annotation" type="xsd:string" value="y9/-0.008"/>
    </Transition>
    <Transition id="211588_b7_1_REFTESQLQEGK_2" peptideRef="28623_REFTESQLQEGK_2">
      <Precursor>
        <cvParam cvRef="MS" accession="MS:1000827" name="isolation window target m/z" value="726.359887288" unitCvRef="MS" unitAccession="MS:1000040" unitName="m/z"/>
      </Precursor>
      <Product>
        <cvParam cvRef="MS" accession="MS:1000827" name="isolation window target m/z" value="878.40027205"/>
        <InterpretationList>
          <Interpretation>
            <cvParam cvRef="MS" accession="MS:1001240" name="non-identified ion"/>
          </Interpretation>
        </InterpretationList>
      </Product>
      <cvParam cvRef="MS" accession="MS:1001226" name="product ion intensity" value="3199.2"/>
      <cvParam cvRef="MS" accession="MS:1002007" name="target SRM transition"/>
      <userParam name="annotation" type="xsd:string" value="b7/-0.003"/>
    </Transition>
    <Transition id="211589_b8_1_REFTESQLQEGK_2" peptideRef="28623_REFTESQLQEGK_2">
      <Precursor>
        <cvParam cvRef="MS" accession="MS:1000827" name="isolation window target m/z" value="726.359887288" unitCvRef="MS" unitAccession="MS:1000040" unitName="m/z"/>
      </Precursor>
      <Product>
        <cvParam cvRef="MS" accession="MS:1000827" name="isolation window target m/z" value="991.484336032"/>
        <InterpretationList>
          <Interpretation>
            <cvParam cvRef="MS" accession="MS:1001240" name="non-identified ion"/>
          </Interpretation>
        </InterpretationList>
      </Product>
      <cvParam cvRef="MS" accession="MS:1001226" name="product ion intensity" value="2376"/>
      <cvParam cvRef="MS" accession="MS:1002007" name="target SRM transition"/>
      <userParam name="annotation" type="xsd:string" value="b8/-0.002"/>
    </Transition>
    <Transition id="211587_b5_1_REFTESQLQEGK_2" peptideRef="28623_REFTESQLQEGK_2">
      <Precursor>
        <cvParam cvRef="MS" accession="MS:1000827" name="isolation window target m/z" value="726.359887288" unitCvRef="MS" unitAccession="MS:1000040" unitName="m/z"/>
      </Precursor>
      <Product>
        <cvParam cvRef="MS" accession="MS:1000827" name="isolation window target m/z" value="663.309666124"/>
        <InterpretationList>
          <Interpretation>
            <cvParam cvRef="MS" accession="MS:1001240" name="non-identified ion"/>
          </Interpretation>
        </InterpretationList>
      </Product>
      <cvParam cvRef="MS" accession="MS:1001226" name="product ion intensity" value="1851.5"/>
      <cvParam cvRef="MS" accession="MS:1002007" name="target SRM transition"/>
      <userParam name="annotation" type="xsd:string" value="b5/-0.001"/>
    </Transition>
    <Transition id="211590_b9_1_REFTESQLQEGK_2" peptideRef="28623_REFTESQLQEGK_2">
      <Precursor>
        <cvParam cvRef="MS" accession="MS:1000827" name="isolation window target m/z" value="726.359887288" unitCvRef="MS" unitAccession="MS:1000040" unitName="m/z"/>
      </Precursor>
      <Product>
        <cvParam cvRef="MS" accession="MS:1000827" name="isolation window target m/z" value="1119.542913548"/>
        <InterpretationList>
          <Interpretation>
            <cvParam cvRef="MS" accession="MS:1001240" name="non-identified ion"/>
          </Interpretation>
        </InterpretationList>
      </Product>
      <cvParam cvRef="MS" accession="MS:1001226" name="product ion intensity" value="1728.3"/>
      <cvParam cvRef="MS" accession="MS:1002007" name="target SRM transition"/>
      <userParam name="annotation" type="xsd:string" value="b9/-0.002"/>
    </Transition>
    <Transition id="211586_y5_1_REFTESQLQEGK_2" peptideRef="28623_REFTESQLQEGK_2">
      <Precursor>
        <cvParam cvRef="MS" accession="MS:1000827" name="isolation window target m/z" value="726.359887288" unitCvRef="MS" unitAccession="MS:1000040" unitName="m/z"/>
      </Precursor>
      <Product>
        <cvParam cvRef="MS" accession="MS:1000827" name="isolation window target m/z" value="574.319502526"/>
        <InterpretationList>
          <Interpretation>
            <cvParam cvRef="MS" accession="MS:1001240" name="non-identified ion"/>
          </Interpretation>
        </InterpretationList>
      </Product>
      <cvParam cvRef="MS" accession="MS:1001226" name="product ion intensity" value="1097.3"/>
      <cvParam cvRef="MS" accession="MS:1002007" name="target SRM transition"/>
      <userParam name="annotation" type="xsd:string" value="y5/-0.001"/>
    </Transition>
    <Transition id="211584_y4_1_REFTESQLQEGK_2" peptideRef="28623_REFTESQLQEGK_2">
      <Precursor>
        <cvParam cvRef="MS" accession="MS:1000827" name="isolation window target m/z" value="726.359887288" unitCvRef="MS" unitAccession="MS:1000040" unitName="m/z"/>
      </Precursor>
      <Product>
        <cvParam cvRef="MS" accession="MS:1000827" name="isolation window target m/z" value="461.235438544"/>
        <InterpretationList>
          <Interpretation>
            <cvParam cvRef="MS" accession="MS:1001240" name="non-identified ion"/>
          </Interpretation>
        </InterpretationList>
      </Product>
      <cvParam cvRef="MS" accession="MS:1001226" name="product ion intensity" value="895.1"/>
      <cvParam cvRef="MS" accession="MS:1002007" name="target SRM transition"/>
      <userParam name="annotation" type="xsd:string" value="y4/-0.001"/>
    </Transition>
    <Transition id="214766_b8_1_RIESLNEEIAFLK_2" peptideRef="28963_RIESLNEEIAFLK_2">
      <Precursor>
        <cvParam cvRef="MS" accession="MS:1000827" name="isolation window target m/z" value="781.432855266" unitCvRef="MS" unitAccession="MS:1000040" unitName="m/z"/>
      </Precursor>
      <Product>
        <cvParam cvRef="MS" accession="MS:1000827" name="isolation window target m/z" value="971.479250652"/>
        <InterpretationList>
          <Interpretation>
            <cvParam cvRef="MS" accession="MS:1001240" name="non-identified ion"/>
          </Interpretation>
        </InterpretationList>
      </Product>
      <cvParam cvRef="MS" accession="MS:1001226" name="product ion intensity" value="3988.2"/>
      <cvParam cvRef="MS" accession="MS:1002007" name="target SRM transition"/>
      <userParam name="annotation" type="xsd:string" value="b8/-0.001"/>
    </Transition>
    <Transition id="214768_b10_1_RIESLNEEIAFLK_2" peptideRef="28963_RIESLNEEIAFLK_2">
      <Precursor>
        <cvParam cvRef="MS" accession="MS:1000827" name="isolation window target m/z" value="781.432855266" unitCvRef="MS" unitAccession="MS:1000040" unitName="m/z"/>
      </Precursor>
      <Product>
        <cvParam cvRef="MS" accession="MS:1000827" name="isolation window target m/z" value="1155.600428424"/>
        <InterpretationList>
          <Interpretation>
            <cvParam cvRef="MS" accession="MS:1001240" name="non-identified ion"/>
          </Interpretation>
        </InterpretationList>
      </Product>
      <cvParam cvRef="MS" accession="MS:1001226" name="product ion intensity" value="2412"/>
      <cvParam cvRef="MS" accession="MS:1002007" name="target SRM transition"/>
      <userParam name="annotation" type="xsd:string" value="b10/0.001"/>
    </Transition>
    <Transition id="214761_y3_1_RIESLNEEIAFLK_2" peptideRef="28963_RIESLNEEIAFLK_2">
      <Precursor>
        <cvParam cvRef="MS" accession="MS:1000827" name="isolation window target m/z" value="781.432855266" unitCvRef="MS" unitAccession="MS:1000040" unitName="m/z"/>
      </Precursor>
      <Product>
        <cvParam cvRef="MS" accession="MS:1000827" name="isolation window target m/z" value="407.265282108"/>
        <InterpretationList>
          <Interpretation>
            <cvParam cvRef="MS" accession="MS:1001240" name="non-identified ion"/>
          </Interpretation>
        </InterpretationList>
      </Product>
      <cvParam cvRef="MS" accession="MS:1001226" name="product ion intensity" value="1598.6"/>
      <cvParam cvRef="MS" accession="MS:1002007" name="target SRM transition"/>
      <userParam name="annotation" type="xsd:string" value="y3/-0.001"/>
    </Transition>
    <Transition id="214765_b7_1_RIESLNEEIAFLK_2" peptideRef="28963_RIESLNEEIAFLK_2">
      <Precursor>
        <cvParam cvRef="MS" accession="MS:1000827" name="isolation window target m/z" value="781.432855266" unitCvRef="MS" unitAccession="MS:1000040" unitName="m/z"/>
      </Precursor>
      <Product>
        <cvParam cvRef="MS" accession="MS:1000827" name="isolation window target m/z" value="842.436657558"/>
        <InterpretationList>
          <Interpretation>
            <cvParam cvRef="MS" accession="MS:1001240" name="non-identified ion"/>
          </Interpretation>
        </InterpretationList>
      </Product>
      <cvParam cvRef="MS" accession="MS:1001226" name="product ion intensity" value="1109.3"/>
      <cvParam cvRef="MS" accession="MS:1002007" name="target SRM transition"/>
      <userParam name="annotation" type="xsd:string" value="b7/-0.002"/>
    </Transition>
    <Transition id="214762_y4_1_RIESLNEEIAFLK_2" peptideRef="28963_RIESLNEEIAFLK_2">
      <Precursor>
        <cvParam cvRef="MS" accession="MS:1000827" name="isolation window target m/z" value="781.432855266" unitCvRef="MS" unitAccession="MS:1000040" unitName="m/z"/>
      </Precursor>
      <Product>
        <cvParam cvRef="MS" accession="MS:1000827" name="isolation window target m/z" value="478.302395898"/>
        <InterpretationList>
          <Interpretation>
            <cvParam cvRef="MS" accession="MS:1001240" name="non-identified ion"/>
          </Interpretation>
        </InterpretationList>
      </Product>
      <cvParam cvRef="MS" accession="MS:1001226" name="product ion intensity" value="1022.9"/>
      <cvParam cvRef="MS" accession="MS:1002007" name="target SRM transition"/>
      <userParam name="annotation" type="xsd:string" value="y4/-0.000"/>
    </Transition>
    <Transition id="214767_b9_1_RIESLNEEIAFLK_2" peptideRef="28963_RIESLNEEIAFLK_2">
      <Precursor>
        <cvParam cvRef="MS" accession="MS:1000827" name="isolation window target m/z" value="781.432855266" unitCvRef="MS" unitAccession="MS:1000040" unitName="m/z"/>
      </Precursor>
      <Product>
        <cvParam cvRef="MS" accession="MS:1000827" name="isolation window target m/z" value="1084.563314634"/>
        <InterpretationList>
          <Interpretation>
            <cvParam cvRef="MS" accession="MS:1001240" name="non-identified ion"/>
          </Interpretation>
        </InterpretationList>
      </Product>
      <cvParam cvRef="MS" accession="MS:1001226" name="product ion intensity" value="847.4"/>
      <cvParam cvRef="MS" accession="MS:1002007" name="target SRM transition"/>
      <userParam name="annotation" type="xsd:string" value="b9/-0.002"/>
    </Transition>
    <Transition id="215492_b9_1_RISGLIYEETR_2" peptideRef="29044_RISGLIYEETR_2">
      <Precursor>
        <cvParam cvRef="MS" accession="MS:1000827" name="isolation window target m/z" value="668.864608527" unitCvRef="MS" unitAccession="MS:1000040" unitName="m/z"/>
      </Precursor>
      <Product>
        <cvParam cvRef="MS" accession="MS:1000827" name="isolation window target m/z" value="1061.562586352"/>
        <InterpretationList>
          <Interpretation>
            <cvParam cvRef="MS" accession="MS:1001240" name="non-identified ion"/>
          </Interpretation>
        </InterpretationList>
      </Product>
      <cvParam cvRef="MS" accession="MS:1001226" name="product ion intensity" value="2414.9"/>
      <cvParam cvRef="MS" accession="MS:1002007" name="target SRM transition"/>
      <userParam name="annotation" type="xsd:string" value="b9/0.000"/>
    </Transition>
    <Transition id="215490_b8_1_RISGLIYEETR_2" peptideRef="29044_RISGLIYEETR_2">
      <Precursor>
        <cvParam cvRef="MS" accession="MS:1000827" name="isolation window target m/z" value="668.864608527" unitCvRef="MS" unitAccession="MS:1000040" unitName="m/z"/>
      </Precursor>
      <Product>
        <cvParam cvRef="MS" accession="MS:1000827" name="isolation window target m/z" value="932.519993258"/>
        <InterpretationList>
          <Interpretation>
            <cvParam cvRef="MS" accession="MS:1001240" name="non-identified ion"/>
          </Interpretation>
        </InterpretationList>
      </Product>
      <cvParam cvRef="MS" accession="MS:1001226" name="product ion intensity" value="1581.8"/>
      <cvParam cvRef="MS" accession="MS:1002007" name="target SRM transition"/>
      <userParam name="annotation" type="xsd:string" value="b8/-0.002"/>
    </Transition>
    <Transition id="215487_b6_1_RISGLIYEETR_2" peptideRef="29044_RISGLIYEETR_2">
      <Precursor>
        <cvParam cvRef="MS" accession="MS:1000827" name="isolation window target m/z" value="668.864608527" unitCvRef="MS" unitAccession="MS:1000040" unitName="m/z"/>
      </Precursor>
      <Product>
        <cvParam cvRef="MS" accession="MS:1000827" name="isolation window target m/z" value="640.414071626"/>
        <InterpretationList>
          <Interpretation>
            <cvParam cvRef="MS" accession="MS:1001240" name="non-identified ion"/>
          </Interpretation>
        </InterpretationList>
      </Product>
      <cvParam cvRef="MS" accession="MS:1001226" name="product ion intensity" value="1477.4"/>
      <cvParam cvRef="MS" accession="MS:1002007" name="target SRM transition"/>
      <userParam name="annotation" type="xsd:string" value="b6/-0.001"/>
    </Transition>
    <Transition id="215485_y3_1_RISGLIYEETR_2" peptideRef="29044_RISGLIYEETR_2">
      <Precursor>
        <cvParam cvRef="MS" accession="MS:1000827" name="isolation window target m/z" value="668.864608527" unitCvRef="MS" unitAccession="MS:1000040" unitName="m/z"/>
      </Precursor>
      <Product>
        <cvParam cvRef="MS" accession="MS:1000827" name="isolation window target m/z" value="405.209223796"/>
        <InterpretationList>
          <Interpretation>
            <cvParam cvRef="MS" accession="MS:1001240" name="non-identified ion"/>
          </Interpretation>
        </InterpretationList>
      </Product>
      <cvParam cvRef="MS" accession="MS:1001226" name="product ion intensity" value="1458"/>
      <cvParam cvRef="MS" accession="MS:1002007" name="target SRM transition"/>
      <userParam name="annotation" type="xsd:string" value="y3/-0.000"/>
    </Transition>
    <Transition id="215493_y9_1_RISGLIYEETR_2" peptideRef="29044_RISGLIYEETR_2">
      <Precursor>
        <cvParam cvRef="MS" accession="MS:1000827" name="isolation window target m/z" value="668.864608527" unitCvRef="MS" unitAccession="MS:1000040" unitName="m/z"/>
      </Precursor>
      <Product>
        <cvParam cvRef="MS" accession="MS:1000827" name="isolation window target m/z" value="1067.536765528"/>
        <InterpretationList>
          <Interpretation>
            <cvParam cvRef="MS" accession="MS:1001240" name="non-identified ion"/>
          </Interpretation>
        </InterpretationList>
      </Product>
      <cvParam cvRef="MS" accession="MS:1001226" name="product ion intensity" value="1163.5"/>
      <cvParam cvRef="MS" accession="MS:1002007" name="target SRM transition"/>
      <userParam name="annotation" type="xsd:string" value="y9/-0.003"/>
    </Transition>
    <Transition id="215494_y10_1_RISGLIYEETR_2" peptideRef="29044_RISGLIYEETR_2">
      <Precursor>
        <cvParam cvRef="MS" accession="MS:1000827" name="isolation window target m/z" value="668.864608527" unitCvRef="MS" unitAccession="MS:1000040" unitName="m/z"/>
      </Precursor>
      <Product>
        <cvParam cvRef="MS" accession="MS:1000827" name="isolation window target m/z" value="1180.62082951"/>
        <InterpretationList>
          <Interpretation>
            <cvParam cvRef="MS" accession="MS:1001240" name="non-identified ion"/>
          </Interpretation>
        </InterpretationList>
      </Product>
      <cvParam cvRef="MS" accession="MS:1001226" name="product ion intensity" value="958.3"/>
      <cvParam cvRef="MS" accession="MS:1002007" name="target SRM transition"/>
      <userParam name="annotation" type="xsd:string" value="y10/-0.002,b10+18/-0.002"/>
    </Transition>
    <Transition id="248832_y7_1_TFGGAPGFPLGSPLSSPVFPR_3" peptideRef="33337_TFGGAPGFPLGSPLSSPVFPR_3">
      <Precursor>
        <cvParam cvRef="MS" accession="MS:1000827" name="isolation window target m/z" value="696.701946844" unitCvRef="MS" unitAccession="MS:1000040" unitName="m/z"/>
      </Precursor>
      <Product>
        <cvParam cvRef="MS" accession="MS:1000827" name="isolation window target m/z" value="789.425364592"/>
        <InterpretationList>
          <Interpretation>
            <cvParam cvRef="MS" accession="MS:1001240" name="non-identified ion"/>
          </Interpretation>
        </InterpretationList>
      </Product>
      <cvParam cvRef="MS" accession="MS:1001226" name="product ion intensity" value="4211.5"/>
      <cvParam cvRef="MS" accession="MS:1002007" name="target SRM transition"/>
      <userParam name="annotation" type="xsd:string" value="y7/-0.001"/>
    </Transition>
    <Transition id="248829_y5_1_TFGGAPGFPLGSPLSSPVFPR_3" peptideRef="33337_TFGGAPGFPLGSPLSSPVFPR_3">
      <Precursor>
        <cvParam cvRef="MS" accession="MS:1000827" name="isolation window target m/z" value="696.701946844" unitCvRef="MS" unitAccession="MS:1000040" unitName="m/z"/>
      </Precursor>
      <Product>
        <cvParam cvRef="MS" accession="MS:1000827" name="isolation window target m/z" value="615.361307772"/>
        <InterpretationList>
          <Interpretation>
            <cvParam cvRef="MS" accession="MS:1001240" name="non-identified ion"/>
          </Interpretation>
        </InterpretationList>
      </Product>
      <cvParam cvRef="MS" accession="MS:1001226" name="product ion intensity" value="3264.5"/>
      <cvParam cvRef="MS" accession="MS:1002007" name="target SRM transition"/>
      <userParam name="annotation" type="xsd:string" value="y5/-0.001"/>
    </Transition>
    <Transition id="248834_y9_1_TFGGAPGFPLGSPLSSPVFPR_3" peptideRef="33337_TFGGAPGFPLGSPLSSPVFPR_3">
      <Precursor>
        <cvParam cvRef="MS" accession="MS:1000827" name="isolation window target m/z" value="696.701946844" unitCvRef="MS" unitAccession="MS:1000040" unitName="m/z"/>
      </Precursor>
      <Product>
        <cvParam cvRef="MS" accession="MS:1000827" name="isolation window target m/z" value="999.562192428"/>
        <InterpretationList>
          <Interpretation>
            <cvParam cvRef="MS" accession="MS:1001240" name="non-identified ion"/>
          </Interpretation>
        </InterpretationList>
      </Product>
      <cvParam cvRef="MS" accession="MS:1001226" name="product ion intensity" value="2962.7"/>
      <cvParam cvRef="MS" accession="MS:1002007" name="target SRM transition"/>
      <userParam name="annotation" type="xsd:string" value="y9/-0.001"/>
    </Transition>
    <Transition id="248830_y6_1_TFGGAPGFPLGSPLSSPVFPR_3" peptideRef="33337_TFGGAPGFPLGSPLSSPVFPR_3">
      <Precursor>
        <cvParam cvRef="MS" accession="MS:1000827" name="isolation window target m/z" value="696.701946844" unitCvRef="MS" unitAccession="MS:1000040" unitName="m/z"/>
      </Precursor>
      <Product>
        <cvParam cvRef="MS" accession="MS:1000827" name="isolation window target m/z" value="702.393336182"/>
        <InterpretationList>
          <Interpretation>
            <cvParam cvRef="MS" accession="MS:1001240" name="non-identified ion"/>
          </Interpretation>
        </InterpretationList>
      </Product>
      <cvParam cvRef="MS" accession="MS:1001226" name="product ion intensity" value="2162.8"/>
      <cvParam cvRef="MS" accession="MS:1002007" name="target SRM transition"/>
      <userParam name="annotation" type="xsd:string" value="y6/-0.001"/>
    </Transition>
    <Transition id="248835_y11_1_TFGGAPGFPLGSPLSSPVFPR_3" peptideRef="33337_TFGGAPGFPLGSPLSSPVFPR_3">
      <Precursor>
        <cvParam cvRef="MS" accession="MS:1000827" name="isolation window target m/z" value="696.701946844" unitCvRef="MS" unitAccession="MS:1000040" unitName="m/z"/>
      </Precursor>
      <Product>
        <cvParam cvRef="MS" accession="MS:1000827" name="isolation window target m/z" value="1143.615684564"/>
        <InterpretationList>
          <Interpretation>
            <cvParam cvRef="MS" accession="MS:1001240" name="non-identified ion"/>
          </Interpretation>
        </InterpretationList>
      </Product>
      <cvParam cvRef="MS" accession="MS:1001226" name="product ion intensity" value="1552.8"/>
      <cvParam cvRef="MS" accession="MS:1002007" name="target SRM transition"/>
      <userParam name="annotation" type="xsd:string" value="y11/-0.003"/>
    </Transition>
    <Transition id="248831_b8_1_TFGGAPGFPLGSPLSSPVFPR_3" peptideRef="33337_TFGGAPGFPLGSPLSSPVFPR_3">
      <Precursor>
        <cvParam cvRef="MS" accession="MS:1000827" name="isolation window target m/z" value="696.701946844" unitCvRef="MS" unitAccession="MS:1000040" unitName="m/z"/>
      </Precursor>
      <Product>
        <cvParam cvRef="MS" accession="MS:1000827" name="isolation window target m/z" value="735.346051632"/>
        <InterpretationList>
          <Interpretation>
            <cvParam cvRef="MS" accession="MS:1001240" name="non-identified ion"/>
          </Interpretation>
        </InterpretationList>
      </Product>
      <cvParam cvRef="MS" accession="MS:1001226" name="product ion intensity" value="1344.1"/>
      <cvParam cvRef="MS" accession="MS:1002007" name="target SRM transition"/>
      <userParam name="annotation" type="xsd:string" value="b8/-0.002"/>
    </Transition>
    <Transition id="251952_b9_1_TIETRDGEVVSEATQQQHEVL_3" peptideRef="33756_TIETRDGEVVSEATQQQHEVL_3">
      <Precursor>
        <cvParam cvRef="MS" accession="MS:1000827" name="isolation window target m/z" value="790.390825374" unitCvRef="MS" unitAccession="MS:1000040" unitName="m/z"/>
      </Precursor>
      <Product>
        <cvParam cvRef="MS" accession="MS:1000827" name="isolation window target m/z" value="1001.489815336"/>
        <InterpretationList>
          <Interpretation>
            <cvParam cvRef="MS" accession="MS:1001240" name="non-identified ion"/>
          </Interpretation>
        </InterpretationList>
      </Product>
      <cvParam cvRef="MS" accession="MS:1001226" name="product ion intensity" value="4476.8"/>
      <cvParam cvRef="MS" accession="MS:1002007" name="target SRM transition"/>
      <userParam name="annotation" type="xsd:string" value="b9/-0.002"/>
    </Transition>
    <Transition id="251950_b8_1_TIETRDGEVVSEATQQQHEVL_3" peptideRef="33756_TIETRDGEVVSEATQQQHEVL_3">
      <Precursor>
        <cvParam cvRef="MS" accession="MS:1000827" name="isolation window target m/z" value="790.390825374" unitCvRef="MS" unitAccession="MS:1000040" unitName="m/z"/>
      </Precursor>
      <Product>
        <cvParam cvRef="MS" accession="MS:1000827" name="isolation window target m/z" value="902.421401418"/>
        <InterpretationList>
          <Interpretation>
            <cvParam cvRef="MS" accession="MS:1001240" name="non-identified ion"/>
          </Interpretation>
        </InterpretationList>
      </Product>
      <cvParam cvRef="MS" accession="MS:1001226" name="product ion intensity" value="4217.8"/>
      <cvParam cvRef="MS" accession="MS:1002007" name="target SRM transition"/>
      <userParam name="annotation" type="xsd:string" value="b8/-0.001"/>
    </Transition>
    <Transition id="251949_b6_1_TIETRDGEVVSEATQQQHEVL_3" peptideRef="33756_TIETRDGEVVSEATQQQHEVL_3">
      <Precursor>
        <cvParam cvRef="MS" accession="MS:1000827" name="isolation window target m/z" value="790.390825374" unitCvRef="MS" unitAccession="MS:1000040" unitName="m/z"/>
      </Precursor>
      <Product>
        <cvParam cvRef="MS" accession="MS:1000827" name="isolation window target m/z" value="716.357344598"/>
        <InterpretationList>
          <Interpretation>
            <cvParam cvRef="MS" accession="MS:1001240" name="non-identified ion"/>
          </Interpretation>
        </InterpretationList>
      </Product>
      <cvParam cvRef="MS" accession="MS:1001226" name="product ion intensity" value="1970.7"/>
      <cvParam cvRef="MS" accession="MS:1002007" name="target SRM transition"/>
      <userParam name="annotation" type="xsd:string" value="b6/-0.001,y13-36^2/-0.009"/>
    </Transition>
    <Transition id="251954_b10_1_TIETRDGEVVSEATQQQHEVL_3" peptideRef="33756_TIETRDGEVVSEATQQQHEVL_3">
      <Precursor>
        <cvParam cvRef="MS" accession="MS:1000827" name="isolation window target m/z" value="790.390825374" unitCvRef="MS" unitAccession="MS:1000040" unitName="m/z"/>
      </Precursor>
      <Product>
        <cvParam cvRef="MS" accession="MS:1000827" name="isolation window target m/z" value="1100.558229254"/>
        <InterpretationList>
          <Interpretation>
            <cvParam cvRef="MS" accession="MS:1001240" name="non-identified ion"/>
          </Interpretation>
        </InterpretationList>
      </Product>
      <cvParam cvRef="MS" accession="MS:1001226" name="product ion intensity" value="1702.6"/>
      <cvParam cvRef="MS" accession="MS:1002007" name="target SRM transition"/>
      <userParam name="annotation" type="xsd:string" value="b10/0.002"/>
    </Transition>
    <Transition id="251946_y4_1_TIETRDGEVVSEATQQQHEVL_3" peptideRef="33756_TIETRDGEVVSEATQQQHEVL_3">
      <Precursor>
        <cvParam cvRef="MS" accession="MS:1000827" name="isolation window target m/z" value="790.390825374" unitCvRef="MS" unitAccession="MS:1000040" unitName="m/z"/>
      </Precursor>
      <Product>
        <cvParam cvRef="MS" accession="MS:1000827" name="isolation window target m/z" value="497.271824052"/>
        <InterpretationList>
          <Interpretation>
            <cvParam cvRef="MS" accession="MS:1001240" name="non-identified ion"/>
          </Interpretation>
        </InterpretationList>
      </Product>
      <cvParam cvRef="MS" accession="MS:1001226" name="product ion intensity" value="1487"/>
      <cvParam cvRef="MS" accession="MS:1002007" name="target SRM transition"/>
      <userParam name="annotation" type="xsd:string" value="y4/-0.001"/>
    </Transition>
    <Transition id="251951_y8_1_TIETRDGEVVSEATQQQHEVL_3" peptideRef="33756_TIETRDGEVVSEATQQQHEVL_3">
      <Precursor>
        <cvParam cvRef="MS" accession="MS:1000827" name="isolation window target m/z" value="790.390825374" unitCvRef="MS" unitAccession="MS:1000040" unitName="m/z"/>
      </Precursor>
      <Product>
        <cvParam cvRef="MS" accession="MS:1000827" name="isolation window target m/z" value="982.495235074"/>
        <InterpretationList>
          <Interpretation>
            <cvParam cvRef="MS" accession="MS:1001240" name="non-identified ion"/>
          </Interpretation>
        </InterpretationList>
      </Product>
      <cvParam cvRef="MS" accession="MS:1001226" name="product ion intensity" value="829.1"/>
      <cvParam cvRef="MS" accession="MS:1002007" name="target SRM transition"/>
      <userParam name="annotation" type="xsd:string" value="y8/-0.007,b18-46^2/0.012"/>
    </Transition>
    <Transition id="257037_y8_1_TPSSYGAGELLDFSLADAVNQEFLTTR_3" peptideRef="34464_TPSSYGAGELLDFSLADAVNQEFLTTR_3">
      <Precursor>
        <cvParam cvRef="MS" accession="MS:1000827" name="isolation window target m/z" value="968.141687330667" unitCvRef="MS" unitAccession="MS:1000040" unitName="m/z"/>
      </Precursor>
      <Product>
        <cvParam cvRef="MS" accession="MS:1000827" name="isolation window target m/z" value="1008.510885138"/>
        <InterpretationList>
          <Interpretation>
            <cvParam cvRef="MS" accession="MS:1001240" name="non-identified ion"/>
          </Interpretation>
        </InterpretationList>
      </Product>
      <cvParam cvRef="MS" accession="MS:1001226" name="product ion intensity" value="1945.3"/>
      <cvParam cvRef="MS" accession="MS:1002007" name="target SRM transition"/>
      <userParam name="annotation" type="xsd:string" value="y8/-0.001"/>
    </Transition>
    <Transition id="257031_y5_1_TPSSYGAGELLDFSLADAVNQEFLTTR_3" peptideRef="34464_TPSSYGAGELLDFSLADAVNQEFLTTR_3">
      <Precursor>
        <cvParam cvRef="MS" accession="MS:1000827" name="isolation window target m/z" value="968.141687330667" unitCvRef="MS" unitAccession="MS:1000040" unitName="m/z"/>
      </Precursor>
      <Product>
        <cvParam cvRef="MS" accession="MS:1000827" name="isolation window target m/z" value="637.366787076"/>
        <InterpretationList>
          <Interpretation>
            <cvParam cvRef="MS" accession="MS:1001240" name="non-identified ion"/>
          </Interpretation>
        </InterpretationList>
      </Product>
      <cvParam cvRef="MS" accession="MS:1001226" name="product ion intensity" value="1140"/>
      <cvParam cvRef="MS" accession="MS:1002007" name="target SRM transition"/>
      <userParam name="annotation" type="xsd:string" value="y5/-0.000"/>
    </Transition>
    <Transition id="257039_y9_1_TPSSYGAGELLDFSLADAVNQEFLTTR_3" peptideRef="34464_TPSSYGAGELLDFSLADAVNQEFLTTR_3">
      <Precursor>
        <cvParam cvRef="MS" accession="MS:1000827" name="isolation window target m/z" value="968.141687330667" unitCvRef="MS" unitAccession="MS:1000040" unitName="m/z"/>
      </Precursor>
      <Product>
        <cvParam cvRef="MS" accession="MS:1000827" name="isolation window target m/z" value="1107.579299056"/>
        <InterpretationList>
          <Interpretation>
            <cvParam cvRef="MS" accession="MS:1001240" name="non-identified ion"/>
          </Interpretation>
        </InterpretationList>
      </Product>
      <cvParam cvRef="MS" accession="MS:1001226" name="product ion intensity" value="1116.2"/>
      <cvParam cvRef="MS" accession="MS:1002007" name="target SRM transition"/>
      <userParam name="annotation" type="xsd:string" value="y9/-0.003"/>
    </Transition>
    <Transition id="257041_b12_1_TPSSYGAGELLDFSLADAVNQEFLTTR_3" peptideRef="34464_TPSSYGAGELLDFSLADAVNQEFLTTR_3">
      <Precursor>
        <cvParam cvRef="MS" accession="MS:1000827" name="isolation window target m/z" value="968.141687330667" unitCvRef="MS" unitAccession="MS:1000040" unitName="m/z"/>
      </Precursor>
      <Product>
        <cvParam cvRef="MS" accession="MS:1000827" name="isolation window target m/z" value="1191.552809516"/>
        <InterpretationList>
          <Interpretation>
            <cvParam cvRef="MS" accession="MS:1001240" name="non-identified ion"/>
          </Interpretation>
        </InterpretationList>
      </Product>
      <cvParam cvRef="MS" accession="MS:1001226" name="product ion intensity" value="1115.4"/>
      <cvParam cvRef="MS" accession="MS:1002007" name="target SRM transition"/>
      <userParam name="annotation" type="xsd:string" value="b12/-0.003"/>
    </Transition>
    <Transition id="257034_b9_1_TPSSYGAGELLDFSLADAVNQEFLTTR_3" peptideRef="34464_TPSSYGAGELLDFSLADAVNQEFLTTR_3">
      <Precursor>
        <cvParam cvRef="MS" accession="MS:1000827" name="isolation window target m/z" value="968.141687330667" unitCvRef="MS" unitAccession="MS:1000040" unitName="m/z"/>
      </Precursor>
      <Product>
        <cvParam cvRef="MS" accession="MS:1000827" name="isolation window target m/z" value="850.357738522"/>
        <InterpretationList>
          <Interpretation>
            <cvParam cvRef="MS" accession="MS:1001240" name="non-identified ion"/>
          </Interpretation>
        </InterpretationList>
      </Product>
      <cvParam cvRef="MS" accession="MS:1001226" name="product ion intensity" value="1078"/>
      <cvParam cvRef="MS" accession="MS:1002007" name="target SRM transition"/>
      <userParam name="annotation" type="xsd:string" value="b9/-0.001"/>
    </Transition>
    <Transition id="257030_y4_1_TPSSYGAGELLDFSLADAVNQEFLTTR_3" peptideRef="34464_TPSSYGAGELLDFSLADAVNQEFLTTR_3">
      <Precursor>
        <cvParam cvRef="MS" accession="MS:1000827" name="isolation window target m/z" value="968.141687330667" unitCvRef="MS" unitAccession="MS:1000040" unitName="m/z"/>
      </Precursor>
      <Product>
        <cvParam cvRef="MS" accession="MS:1000827" name="isolation window target m/z" value="490.298373158"/>
        <InterpretationList>
          <Interpretation>
            <cvParam cvRef="MS" accession="MS:1001240" name="non-identified ion"/>
          </Interpretation>
        </InterpretationList>
      </Product>
      <cvParam cvRef="MS" accession="MS:1001226" name="product ion intensity" value="938.9"/>
      <cvParam cvRef="MS" accession="MS:1002007" name="target SRM transition"/>
      <userParam name="annotation" type="xsd:string" value="y4/-0.001"/>
    </Transition>
    <Transition id="266999_y3_1_VDVERDNLLDDLQR_2" peptideRef="35807_VDVERDNLLDDLQR_2">
      <Precursor>
        <cvParam cvRef="MS" accession="MS:1000827" name="isolation window target m/z" value="850.434114868" unitCvRef="MS" unitAccession="MS:1000040" unitName="m/z"/>
      </Precursor>
      <Product>
        <cvParam cvRef="MS" accession="MS:1000827" name="isolation window target m/z" value="416.261593726"/>
        <InterpretationList>
          <Interpretation>
            <cvParam cvRef="MS" accession="MS:1001240" name="non-identified ion"/>
          </Interpretation>
        </InterpretationList>
      </Product>
      <cvParam cvRef="MS" accession="MS:1001226" name="product ion intensity" value="6133.7"/>
      <cvParam cvRef="MS" accession="MS:1002007" name="target SRM transition"/>
      <userParam name="annotation" type="xsd:string" value="y3/-0.000"/>
    </Transition>
    <Transition id="267000_y4_1_VDVERDNLLDDLQR_2" peptideRef="35807_VDVERDNLLDDLQR_2">
      <Precursor>
        <cvParam cvRef="MS" accession="MS:1000827" name="isolation window target m/z" value="850.434114868" unitCvRef="MS" unitAccession="MS:1000040" unitName="m/z"/>
      </Precursor>
      <Product>
        <cvParam cvRef="MS" accession="MS:1000827" name="isolation window target m/z" value="531.288536756"/>
        <InterpretationList>
          <Interpretation>
            <cvParam cvRef="MS" accession="MS:1001240" name="non-identified ion"/>
          </Interpretation>
        </InterpretationList>
      </Product>
      <cvParam cvRef="MS" accession="MS:1001226" name="product ion intensity" value="5232.8"/>
      <cvParam cvRef="MS" accession="MS:1002007" name="target SRM transition"/>
      <userParam name="annotation" type="xsd:string" value="y4/-0.000"/>
    </Transition>
    <Transition id="267004_y12_2_VDVERDNLLDDLQR_2" peptideRef="35807_VDVERDNLLDDLQR_2">
      <Precursor>
        <cvParam cvRef="MS" accession="MS:1000827" name="isolation window target m/z" value="850.434114868" unitCvRef="MS" unitAccession="MS:1000040" unitName="m/z"/>
      </Precursor>
      <Product>
        <cvParam cvRef="MS" accession="MS:1000827" name="isolation window target m/z" value="743.386436394"/>
        <InterpretationList>
          <Interpretation>
            <cvParam cvRef="MS" accession="MS:1001240" name="non-identified ion"/>
          </Interpretation>
        </InterpretationList>
      </Product>
      <cvParam cvRef="MS" accession="MS:1001226" name="product ion intensity" value="2591"/>
      <cvParam cvRef="MS" accession="MS:1002007" name="target SRM transition"/>
      <userParam name="annotation" type="xsd:string" value="y12^2/0.002"/>
    </Transition>
    <Transition id="267003_b6_1_VDVERDNLLDDLQR_2" peptideRef="35807_VDVERDNLLDDLQR_2">
      <Precursor>
        <cvParam cvRef="MS" accession="MS:1000827" name="isolation window target m/z" value="850.434114868" unitCvRef="MS" unitAccession="MS:1000040" unitName="m/z"/>
      </Precursor>
      <Product>
        <cvParam cvRef="MS" accession="MS:1000827" name="isolation window target m/z" value="714.341694534"/>
        <InterpretationList>
          <Interpretation>
            <cvParam cvRef="MS" accession="MS:1001240" name="non-identified ion"/>
          </Interpretation>
        </InterpretationList>
      </Product>
      <cvParam cvRef="MS" accession="MS:1001226" name="product ion intensity" value="2235.8"/>
      <cvParam cvRef="MS" accession="MS:1002007" name="target SRM transition"/>
      <userParam name="annotation" type="xsd:string" value="b6/0.000"/>
    </Transition>
    <Transition id="267010_b10_1_VDVERDNLLDDLQR_2" peptideRef="35807_VDVERDNLLDDLQR_2">
      <Precursor>
        <cvParam cvRef="MS" accession="MS:1000827" name="isolation window target m/z" value="850.434114868" unitCvRef="MS" unitAccession="MS:1000040" unitName="m/z"/>
      </Precursor>
      <Product>
        <cvParam cvRef="MS" accession="MS:1000827" name="isolation window target m/z" value="1169.57969298"/>
        <InterpretationList>
          <Interpretation>
            <cvParam cvRef="MS" accession="MS:1001240" name="non-identified ion"/>
          </Interpretation>
        </InterpretationList>
      </Product>
      <cvParam cvRef="MS" accession="MS:1001226" name="product ion intensity" value="2049.6"/>
      <cvParam cvRef="MS" accession="MS:1002007" name="target SRM transition"/>
      <userParam name="annotation" type="xsd:string" value="b10/-0.001"/>
    </Transition>
    <Transition id="267007_y8_1_VDVERDNLLDDLQR_2" peptideRef="35807_VDVERDNLLDDLQR_2">
      <Precursor>
        <cvParam cvRef="MS" accession="MS:1000827" name="isolation window target m/z" value="850.434114868" unitCvRef="MS" unitAccession="MS:1000040" unitName="m/z"/>
      </Precursor>
      <Product>
        <cvParam cvRef="MS" accession="MS:1000827" name="isolation window target m/z" value="986.526535202"/>
        <InterpretationList>
          <Interpretation>
            <cvParam cvRef="MS" accession="MS:1001240" name="non-identified ion"/>
          </Interpretation>
        </InterpretationList>
      </Product>
      <cvParam cvRef="MS" accession="MS:1001226" name="product ion intensity" value="1637.2"/>
      <cvParam cvRef="MS" accession="MS:1002007" name="target SRM transition"/>
      <userParam name="annotation" type="xsd:string" value="y8/0.001"/>
    </Transition>
    <Transition id="270081_y10_1_VGAHAGEYGAEALER_2" peptideRef="36239_VGAHAGEYGAEALER_2">
      <Precursor>
        <cvParam cvRef="MS" accession="MS:1000827" name="isolation window target m/z" value="765.37078633" unitCvRef="MS" unitAccession="MS:1000040" unitName="m/z"/>
      </Precursor>
      <Product>
        <cvParam cvRef="MS" accession="MS:1000827" name="isolation window target m/z" value="1094.511279062"/>
        <InterpretationList>
          <Interpretation>
            <cvParam cvRef="MS" accession="MS:1001240" name="non-identified ion"/>
          </Interpretation>
        </InterpretationList>
      </Product>
      <cvParam cvRef="MS" accession="MS:1001226" name="product ion intensity" value="10000"/>
      <cvParam cvRef="MS" accession="MS:1002007" name="target SRM transition"/>
      <userParam name="annotation" type="xsd:string" value="y10/-0.000"/>
    </Transition>
    <Transition id="270082_y11_1_VGAHAGEYGAEALER_2" peptideRef="36239_VGAHAGEYGAEALER_2">
      <Precursor>
        <cvParam cvRef="MS" accession="MS:1000827" name="isolation window target m/z" value="765.37078633" unitCvRef="MS" unitAccession="MS:1000040" unitName="m/z"/>
      </Precursor>
      <Product>
        <cvParam cvRef="MS" accession="MS:1000827" name="isolation window target m/z" value="1165.548392852"/>
        <InterpretationList>
          <Interpretation>
            <cvParam cvRef="MS" accession="MS:1001240" name="non-identified ion"/>
          </Interpretation>
        </InterpretationList>
      </Product>
      <cvParam cvRef="MS" accession="MS:1001226" name="product ion intensity" value="7472.8"/>
      <cvParam cvRef="MS" accession="MS:1002007" name="target SRM transition"/>
      <userParam name="annotation" type="xsd:string" value="y11/-0.003"/>
    </Transition>
    <Transition id="270080_y8_1_VGAHAGEYGAEALER_2" peptideRef="36239_VGAHAGEYGAEALER_2">
      <Precursor>
        <cvParam cvRef="MS" accession="MS:1000827" name="isolation window target m/z" value="765.37078633" unitCvRef="MS" unitAccession="MS:1000040" unitName="m/z"/>
      </Precursor>
      <Product>
        <cvParam cvRef="MS" accession="MS:1000827" name="isolation window target m/z" value="908.447222242"/>
        <InterpretationList>
          <Interpretation>
            <cvParam cvRef="MS" accession="MS:1001240" name="non-identified ion"/>
          </Interpretation>
        </InterpretationList>
      </Product>
      <cvParam cvRef="MS" accession="MS:1001226" name="product ion intensity" value="3941.1"/>
      <cvParam cvRef="MS" accession="MS:1002007" name="target SRM transition"/>
      <userParam name="annotation" type="xsd:string" value="y8/-0.001"/>
    </Transition>
    <Transition id="270077_b5_1_VGAHAGEYGAEALER_2" peptideRef="36239_VGAHAGEYGAEALER_2">
      <Precursor>
        <cvParam cvRef="MS" accession="MS:1000827" name="isolation window target m/z" value="765.37078633" unitCvRef="MS" unitAccession="MS:1000040" unitName="m/z"/>
      </Precursor>
      <Product>
        <cvParam cvRef="MS" accession="MS:1000827" name="isolation window target m/z" value="436.230293598"/>
        <InterpretationList>
          <Interpretation>
            <cvParam cvRef="MS" accession="MS:1001240" name="non-identified ion"/>
          </Interpretation>
        </InterpretationList>
      </Product>
      <cvParam cvRef="MS" accession="MS:1001226" name="product ion intensity" value="3846.8"/>
      <cvParam cvRef="MS" accession="MS:1002007" name="target SRM transition"/>
      <userParam name="annotation" type="xsd:string" value="b5/-0.002"/>
    </Transition>
    <Transition id="270079_y7_1_VGAHAGEYGAEALER_2" peptideRef="36239_VGAHAGEYGAEALER_2">
      <Precursor>
        <cvParam cvRef="MS" accession="MS:1000827" name="isolation window target m/z" value="765.37078633" unitCvRef="MS" unitAccession="MS:1000040" unitName="m/z"/>
      </Precursor>
      <Product>
        <cvParam cvRef="MS" accession="MS:1000827" name="isolation window target m/z" value="745.383893704"/>
        <InterpretationList>
          <Interpretation>
            <cvParam cvRef="MS" accession="MS:1001240" name="non-identified ion"/>
          </Interpretation>
        </InterpretationList>
      </Product>
      <cvParam cvRef="MS" accession="MS:1001226" name="product ion intensity" value="3598.1"/>
      <cvParam cvRef="MS" accession="MS:1002007" name="target SRM transition"/>
      <userParam name="annotation" type="xsd:string" value="y7/-0.002"/>
    </Transition>
    <Transition id="270078_y4_1_VGAHAGEYGAEALER_2" peptideRef="36239_VGAHAGEYGAEALER_2">
      <Precursor>
        <cvParam cvRef="MS" accession="MS:1000827" name="isolation window target m/z" value="765.37078633" unitCvRef="MS" unitAccession="MS:1000040" unitName="m/z"/>
      </Precursor>
      <Product>
        <cvParam cvRef="MS" accession="MS:1000827" name="isolation window target m/z" value="488.282723094"/>
        <InterpretationList>
          <Interpretation>
            <cvParam cvRef="MS" accession="MS:1001240" name="non-identified ion"/>
          </Interpretation>
        </InterpretationList>
      </Product>
      <cvParam cvRef="MS" accession="MS:1001226" name="product ion intensity" value="2383.6"/>
      <cvParam cvRef="MS" accession="MS:1002007" name="target SRM transition"/>
      <userParam name="annotation" type="xsd:string" value="y4/-0.003"/>
    </Transition>
    <Transition id="277704_y8_1_VLTPELYAELR_2" peptideRef="37289_VLTPELYAELR_2">
      <Precursor>
        <cvParam cvRef="MS" accession="MS:1000827" name="isolation window target m/z" value="652.366452718" unitCvRef="MS" unitAccession="MS:1000040" unitName="m/z"/>
      </Precursor>
      <Product>
        <cvParam cvRef="MS" accession="MS:1000827" name="isolation window target m/z" value="990.525472562"/>
        <InterpretationList>
          <Interpretation>
            <cvParam cvRef="MS" accession="MS:1001240" name="non-identified ion"/>
          </Interpretation>
        </InterpretationList>
      </Product>
      <cvParam cvRef="MS" accession="MS:1001226" name="product ion intensity" value="6828.8"/>
      <cvParam cvRef="MS" accession="MS:1002007" name="target SRM transition"/>
      <userParam name="annotation" type="xsd:string" value="y8/-0.000"/>
    </Transition>
    <Transition id="277702_y6_1_VLTPELYAELR_2" peptideRef="37289_VLTPELYAELR_2">
      <Precursor>
        <cvParam cvRef="MS" accession="MS:1000827" name="isolation window target m/z" value="652.366452718" unitCvRef="MS" unitAccession="MS:1000040" unitName="m/z"/>
      </Precursor>
      <Product>
        <cvParam cvRef="MS" accession="MS:1000827" name="isolation window target m/z" value="764.430115614"/>
        <InterpretationList>
          <Interpretation>
            <cvParam cvRef="MS" accession="MS:1001240" name="non-identified ion"/>
          </Interpretation>
        </InterpretationList>
      </Product>
      <cvParam cvRef="MS" accession="MS:1001226" name="product ion intensity" value="4259.9"/>
      <cvParam cvRef="MS" accession="MS:1002007" name="target SRM transition"/>
      <userParam name="annotation" type="xsd:string" value="y6/-0.001"/>
    </Transition>
    <Transition id="277703_y7_1_VLTPELYAELR_2" peptideRef="37289_VLTPELYAELR_2">
      <Precursor>
        <cvParam cvRef="MS" accession="MS:1000827" name="isolation window target m/z" value="652.366452718" unitCvRef="MS" unitAccession="MS:1000040" unitName="m/z"/>
      </Precursor>
      <Product>
        <cvParam cvRef="MS" accession="MS:1000827" name="isolation window target m/z" value="893.472708708"/>
        <InterpretationList>
          <Interpretation>
            <cvParam cvRef="MS" accession="MS:1001240" name="non-identified ion"/>
          </Interpretation>
        </InterpretationList>
      </Product>
      <cvParam cvRef="MS" accession="MS:1001226" name="product ion intensity" value="2352.1"/>
      <cvParam cvRef="MS" accession="MS:1002007" name="target SRM transition"/>
      <userParam name="annotation" type="xsd:string" value="y7/-0.002"/>
    </Transition>
    <Transition id="277705_y9_1_VLTPELYAELR_2" peptideRef="37289_VLTPELYAELR_2">
      <Precursor>
        <cvParam cvRef="MS" accession="MS:1000827" name="isolation window target m/z" value="652.366452718" unitCvRef="MS" unitAccession="MS:1000040" unitName="m/z"/>
      </Precursor>
      <Product>
        <cvParam cvRef="MS" accession="MS:1000827" name="isolation window target m/z" value="1091.573151036"/>
        <InterpretationList>
          <Interpretation>
            <cvParam cvRef="MS" accession="MS:1001240" name="non-identified ion"/>
          </Interpretation>
        </InterpretationList>
      </Product>
      <cvParam cvRef="MS" accession="MS:1001226" name="product ion intensity" value="1883.8"/>
      <cvParam cvRef="MS" accession="MS:1002007" name="target SRM transition"/>
      <userParam name="annotation" type="xsd:string" value="y9/-0.004"/>
    </Transition>
    <Transition id="277700_y4_1_VLTPELYAELR_2" peptideRef="37289_VLTPELYAELR_2">
      <Precursor>
        <cvParam cvRef="MS" accession="MS:1000827" name="isolation window target m/z" value="652.366452718" unitCvRef="MS" unitAccession="MS:1000040" unitName="m/z"/>
      </Precursor>
      <Product>
        <cvParam cvRef="MS" accession="MS:1000827" name="isolation window target m/z" value="488.282723094"/>
        <InterpretationList>
          <Interpretation>
            <cvParam cvRef="MS" accession="MS:1001240" name="non-identified ion"/>
          </Interpretation>
        </InterpretationList>
      </Product>
      <cvParam cvRef="MS" accession="MS:1001226" name="product ion intensity" value="1715.5"/>
      <cvParam cvRef="MS" accession="MS:1002007" name="target SRM transition"/>
      <userParam name="annotation" type="xsd:string" value="y4/-0.001"/>
    </Transition>
    <Transition id="277699_y3_1_VLTPELYAELR_2" peptideRef="37289_VLTPELYAELR_2">
      <Precursor>
        <cvParam cvRef="MS" accession="MS:1000827" name="isolation window target m/z" value="652.366452718" unitCvRef="MS" unitAccession="MS:1000040" unitName="m/z"/>
      </Precursor>
      <Product>
        <cvParam cvRef="MS" accession="MS:1000827" name="isolation window target m/z" value="417.245609304"/>
        <InterpretationList>
          <Interpretation>
            <cvParam cvRef="MS" accession="MS:1001240" name="non-identified ion"/>
          </Interpretation>
        </InterpretationList>
      </Product>
      <cvParam cvRef="MS" accession="MS:1001226" name="product ion intensity" value="712"/>
      <cvParam cvRef="MS" accession="MS:1002007" name="target SRM transition"/>
      <userParam name="annotation" type="xsd:string" value="y3/-0.001"/>
    </Transition>
  </TransitionList>
</TraML>
