# Supplementary material for: DPHL: A DIA Pan-human Protein Mass Spectrometry Library for Robust Biomarker Discovery
Source: Genomics Proteomics Bioinformatics. 2020 Aug 12;18(2):104–19. doi: 10.1016/j.gpb.2019.11.008 (PMC7646093; doi:10.1016/j.gpb.2019.11.008)
Supplement: Supplementary File S17 — TraML format of breast CiRT. [file mmc34.zip › mmc34.TraML]

<?xml version="1.0" encoding="UTF-8"?>
<TraML version="1.0.0" xmlns="http://psi.hupo.org/ms/traml" xmlns:xsi="http://www.w3.org/2001/XMLSchema-instance" xsi:schemaLocation="http://psi.hupo.org/ms/traml TraML1.0.0.xsd">
  <cvList>
    <cv id="MS" fullName="Proteomics Standards Initiative Mass Spectrometry Ontology" version="unknown" URI="http://psidev.cvs.sourceforge.net/*checkout*/psidev/psi/psi-ms/mzML/controlledVocabulary/psi-ms.obo"/>
    <cv id="UO" fullName="Unit Ontology" version="unknown" URI="http://obo.cvs.sourceforge.net/obo/obo/ontology/phenotype/unit.obo"/>
  </cvList>
  <ProteinList>
    <Protein id="1/sp|P04083|ANXA1_HUMAN">
      <Sequence></Sequence>
    </Protein>
    <Protein id="1/sp|P06748|NPM_HUMAN">
      <Sequence></Sequence>
    </Protein>
    <Protein id="1/sp|P02675|FIBB_HUMAN">
      <Sequence></Sequence>
    </Protein>
    <Protein id="1/sp|P01876|IGHA1_HUMAN">
      <Sequence></Sequence>
    </Protein>
    <Protein id="1/sp|P08758|ANXA5_HUMAN">
      <Sequence></Sequence>
    </Protein>
    <Protein id="1/sp|P62805|H4_HUMAN">
      <Sequence></Sequence>
    </Protein>
    <Protein id="1/sp|P04406|G3P_HUMAN">
      <Sequence></Sequence>
    </Protein>
    <Protein id="1/sp|P68871|HBB_HUMAN">
      <Sequence></Sequence>
    </Protein>
    <Protein id="1/sp|P00738|HPT_HUMAN">
      <Sequence></Sequence>
    </Protein>
    <Protein id="1/sp|P07195|LDHB_HUMAN">
      <Sequence></Sequence>
    </Protein>
    <Protein id="1/sp|P14618|KPYM_HUMAN">
      <Sequence></Sequence>
    </Protein>
    <Protein id="1/sp|P69905|HBA_HUMAN">
      <Sequence></Sequence>
    </Protein>
    <Protein id="1/sp|P10809|CH60_HUMAN">
      <Sequence></Sequence>
    </Protein>
    <Protein id="1/sp|P62937|PPIA_HUMAN">
      <Sequence></Sequence>
    </Protein>
    <Protein id="1/sp|P00338|LDHA_HUMAN">
      <Sequence></Sequence>
    </Protein>
  </ProteinList>
  <CompoundList>
    <Peptide id="738_AAYLQETGKPLDETLKK_3" sequence="AAYLQETGKPLDETLKK">
      <cvParam cvRef="MS" accession="MS:1000041" name="charge state" value="3"/>
      <cvParam cvRef="MS" accession="MS:1000893" name="peptide group label" value="738_AAYLQETGKPLDETLKK_3"/>
      <userParam name="full_peptide_name" type="xsd:string" value="AAYLQETGKPLDETLKK"/>
      <userParam name="LabelType" type="xsd:string" value="NA"/>
      <ProteinRef ref="1/sp|P04083|ANXA1_HUMAN"/>
      <RetentionTimeList>
        <RetentionTime>
          <cvParam cvRef="MS" accession="MS:1000896" name="normalized retention time" value="22"/>
          <cvParam cvRef="MS" accession="MS:1002005" name="iRT retention time normalization standard"/>
        </RetentionTime>
      </RetentionTimeList>
    </Peptide>
    <Peptide id="1000_ADKDYHFKVDNDENEHQLSLR_3" sequence="ADKDYHFKVDNDENEHQLSLR">
      <cvParam cvRef="MS" accession="MS:1000041" name="charge state" value="3"/>
      <cvParam cvRef="MS" accession="MS:1000893" name="peptide group label" value="1000_ADKDYHFKVDNDENEHQLSLR_3"/>
      <userParam name="full_peptide_name" type="xsd:string" value="ADKDYHFKVDNDENEHQLSLR"/>
      <userParam name="LabelType" type="xsd:string" value="NA"/>
      <ProteinRef ref="1/sp|P06748|NPM_HUMAN"/>
      <RetentionTimeList>
        <RetentionTime>
          <cvParam cvRef="MS" accession="MS:1000896" name="normalized retention time" value="19"/>
          <cvParam cvRef="MS" accession="MS:1002005" name="iRT retention time normalization standard"/>
        </RetentionTime>
      </RetentionTimeList>
    </Peptide>
    <Peptide id="2462_AHYGGFTVQNEANKYQISVNK_3" sequence="AHYGGFTVQNEANKYQISVNK">
      <cvParam cvRef="MS" accession="MS:1000041" name="charge state" value="3"/>
      <cvParam cvRef="MS" accession="MS:1000893" name="peptide group label" value="2462_AHYGGFTVQNEANKYQISVNK_3"/>
      <userParam name="full_peptide_name" type="xsd:string" value="AHYGGFTVQNEANKYQISVNK"/>
      <userParam name="LabelType" type="xsd:string" value="NA"/>
      <ProteinRef ref="1/sp|P02675|FIBB_HUMAN"/>
      <RetentionTimeList>
        <RetentionTime>
          <cvParam cvRef="MS" accession="MS:1000896" name="normalized retention time" value="36.5"/>
          <cvParam cvRef="MS" accession="MS:1002005" name="iRT retention time normalization standard"/>
        </RetentionTime>
      </RetentionTimeList>
    </Peptide>
    <Peptide id="8260_DASGVTFTWTPSSGK_2" sequence="DASGVTFTWTPSSGK">
      <cvParam cvRef="MS" accession="MS:1000041" name="charge state" value="2"/>
      <cvParam cvRef="MS" accession="MS:1000893" name="peptide group label" value="8260_DASGVTFTWTPSSGK_2"/>
      <userParam name="full_peptide_name" type="xsd:string" value="DASGVTFTWTPSSGK"/>
      <userParam name="LabelType" type="xsd:string" value="NA"/>
      <ProteinRef ref="1/sp|P01876|IGHA1_HUMAN"/>
      <RetentionTimeList>
        <RetentionTime>
          <cvParam cvRef="MS" accession="MS:1000896" name="normalized retention time" value="52.7"/>
          <cvParam cvRef="MS" accession="MS:1002005" name="iRT retention time normalization standard"/>
        </RetentionTime>
      </RetentionTimeList>
    </Peptide>
    <Peptide id="9689_DLLDDLKSELTGKFEK_3" sequence="DLLDDLKSELTGKFEK">
      <cvParam cvRef="MS" accession="MS:1000041" name="charge state" value="3"/>
      <cvParam cvRef="MS" accession="MS:1000893" name="peptide group label" value="9689_DLLDDLKSELTGKFEK_3"/>
      <userParam name="full_peptide_name" type="xsd:string" value="DLLDDLKSELTGKFEK"/>
      <userParam name="LabelType" type="xsd:string" value="NA"/>
      <ProteinRef ref="1/sp|P08758|ANXA5_HUMAN"/>
      <RetentionTimeList>
        <RetentionTime>
          <cvParam cvRef="MS" accession="MS:1000896" name="normalized retention time" value="72.37645"/>
          <cvParam cvRef="MS" accession="MS:1002005" name="iRT retention time normalization standard"/>
        </RetentionTime>
      </RetentionTimeList>
    </Peptide>
    <Peptide id="10016_DNIQGITKPAIR_2" sequence="DNIQGITKPAIR">
      <cvParam cvRef="MS" accession="MS:1000041" name="charge state" value="2"/>
      <cvParam cvRef="MS" accession="MS:1000893" name="peptide group label" value="10016_DNIQGITKPAIR_2"/>
      <userParam name="full_peptide_name" type="xsd:string" value="DNIQGITKPAIR"/>
      <userParam name="LabelType" type="xsd:string" value="NA"/>
      <ProteinRef ref="1/sp|P62805|H4_HUMAN"/>
      <RetentionTimeList>
        <RetentionTime>
          <cvParam cvRef="MS" accession="MS:1000896" name="normalized retention time" value="14"/>
          <cvParam cvRef="MS" accession="MS:1002005" name="iRT retention time normalization standard"/>
        </RetentionTime>
      </RetentionTimeList>
    </Peptide>
    <Peptide id="18442_GALQNIIPASTGAAK_2" sequence="GALQNIIPASTGAAK">
      <cvParam cvRef="MS" accession="MS:1000041" name="charge state" value="2"/>
      <cvParam cvRef="MS" accession="MS:1000893" name="peptide group label" value="18442_GALQNIIPASTGAAK_2"/>
      <userParam name="full_peptide_name" type="xsd:string" value="GALQNIIPASTGAAK"/>
      <userParam name="LabelType" type="xsd:string" value="NA"/>
      <ProteinRef ref="1/sp|P04406|G3P_HUMAN"/>
      <RetentionTimeList>
        <RetentionTime>
          <cvParam cvRef="MS" accession="MS:1000896" name="normalized retention time" value="44"/>
          <cvParam cvRef="MS" accession="MS:1002005" name="iRT retention time normalization standard"/>
        </RetentionTime>
      </RetentionTimeList>
    </Peptide>
    <Peptide id="19789_GGPGSAVSPYPTFNPSSDVAALHK_3" sequence="GGPGSAVSPYPTFNPSSDVAALHK">
      <cvParam cvRef="MS" accession="MS:1000041" name="charge state" value="3"/>
      <cvParam cvRef="MS" accession="MS:1000893" name="peptide group label" value="19789_GGPGSAVSPYPTFNPSSDVAALHK_3"/>
      <userParam name="full_peptide_name" type="xsd:string" value="GGPGSAVSPYPTFNPSSDVAALHK"/>
      <userParam name="LabelType" type="xsd:string" value="NA"/>
      <ProteinRef ref="1/sp|P04083|ANXA1_HUMAN"/>
      <RetentionTimeList>
        <RetentionTime>
          <cvParam cvRef="MS" accession="MS:1000896" name="normalized retention time" value="58.8"/>
          <cvParam cvRef="MS" accession="MS:1002005" name="iRT retention time normalization standard"/>
        </RetentionTime>
      </RetentionTimeList>
    </Peptide>
    <Peptide id="22502_GTFATLSELHCDKLHVDPENFR_3" sequence="GTFATLSELHCDKLHVDPENFR">
      <cvParam cvRef="MS" accession="MS:1000041" name="charge state" value="3"/>
      <cvParam cvRef="MS" accession="MS:1000893" name="peptide group label" value="22502_GTFATLSELHCDKLHVDPENFR_3"/>
      <userParam name="full_peptide_name" type="xsd:string" value="GTFATLSELHCDKLHVDPENFR"/>
      <userParam name="LabelType" type="xsd:string" value="NA"/>
      <ProteinRef ref="1/sp|P68871|HBB_HUMAN"/>
      <RetentionTimeList>
        <RetentionTime>
          <cvParam cvRef="MS" accession="MS:1000896" name="normalized retention time" value="61.2"/>
          <cvParam cvRef="MS" accession="MS:1002005" name="iRT retention time normalization standard"/>
        </RetentionTime>
      </RetentionTimeList>
    </Peptide>
    <Peptide id="25065_HYEGSTVPEKK_3" sequence="HYEGSTVPEKK">
      <cvParam cvRef="MS" accession="MS:1000041" name="charge state" value="3"/>
      <cvParam cvRef="MS" accession="MS:1000893" name="peptide group label" value="25065_HYEGSTVPEKK_3"/>
      <userParam name="full_peptide_name" type="xsd:string" value="HYEGSTVPEKK"/>
      <userParam name="LabelType" type="xsd:string" value="NA"/>
      <ProteinRef ref="1/sp|P00738|HPT_HUMAN"/>
      <RetentionTimeList>
        <RetentionTime>
          <cvParam cvRef="MS" accession="MS:1000896" name="normalized retention time" value="-34.84344"/>
          <cvParam cvRef="MS" accession="MS:1002005" name="iRT retention time normalization standard"/>
        </RetentionTime>
      </RetentionTimeList>
    </Peptide>
    <Peptide id="36637_LKDDEVAQLKK_2" sequence="LKDDEVAQLKK">
      <cvParam cvRef="MS" accession="MS:1000041" name="charge state" value="2"/>
      <cvParam cvRef="MS" accession="MS:1000893" name="peptide group label" value="36637_LKDDEVAQLKK_2"/>
      <userParam name="full_peptide_name" type="xsd:string" value="LKDDEVAQLKK"/>
      <userParam name="LabelType" type="xsd:string" value="NA"/>
      <ProteinRef ref="1/sp|P07195|LDHB_HUMAN"/>
      <RetentionTimeList>
        <RetentionTime>
          <cvParam cvRef="MS" accession="MS:1000896" name="normalized retention time" value="-12.33092"/>
          <cvParam cvRef="MS" accession="MS:1002005" name="iRT retention time normalization standard"/>
        </RetentionTime>
      </RetentionTimeList>
    </Peptide>
    <Peptide id="38333_LNFSHGTHEYHAETIK_2" sequence="LNFSHGTHEYHAETIK">
      <cvParam cvRef="MS" accession="MS:1000041" name="charge state" value="2"/>
      <cvParam cvRef="MS" accession="MS:1000893" name="peptide group label" value="38333_LNFSHGTHEYHAETIK_2"/>
      <userParam name="full_peptide_name" type="xsd:string" value="LNFSHGTHEYHAETIK"/>
      <userParam name="LabelType" type="xsd:string" value="NA"/>
      <ProteinRef ref="1/sp|P14618|KPYM_HUMAN"/>
      <RetentionTimeList>
        <RetentionTime>
          <cvParam cvRef="MS" accession="MS:1000896" name="normalized retention time" value="2.5"/>
          <cvParam cvRef="MS" accession="MS:1002005" name="iRT retention time normalization standard"/>
        </RetentionTime>
      </RetentionTimeList>
    </Peptide>
    <Peptide id="53387_SAVTALWGK_2" sequence="SAVTALWGK">
      <cvParam cvRef="MS" accession="MS:1000041" name="charge state" value="2"/>
      <cvParam cvRef="MS" accession="MS:1000893" name="peptide group label" value="53387_SAVTALWGK_2"/>
      <userParam name="full_peptide_name" type="xsd:string" value="SAVTALWGK"/>
      <userParam name="LabelType" type="xsd:string" value="NA"/>
      <ProteinRef ref="1/sp|P68871|HBB_HUMAN"/>
      <RetentionTimeList>
        <RetentionTime>
          <cvParam cvRef="MS" accession="MS:1000896" name="normalized retention time" value="42.6"/>
          <cvParam cvRef="MS" accession="MS:1002005" name="iRT retention time normalization standard"/>
        </RetentionTime>
      </RetentionTimeList>
    </Peptide>
    <Peptide id="64341_VGAHAGEYGAEALER_2" sequence="VGAHAGEYGAEALER">
      <cvParam cvRef="MS" accession="MS:1000041" name="charge state" value="2"/>
      <cvParam cvRef="MS" accession="MS:1000893" name="peptide group label" value="64341_VGAHAGEYGAEALER_2"/>
      <userParam name="full_peptide_name" type="xsd:string" value="VGAHAGEYGAEALER"/>
      <userParam name="LabelType" type="xsd:string" value="NA"/>
      <ProteinRef ref="1/sp|P69905|HBA_HUMAN"/>
      <RetentionTimeList>
        <RetentionTime>
          <cvParam cvRef="MS" accession="MS:1000896" name="normalized retention time" value="8.7"/>
          <cvParam cvRef="MS" accession="MS:1002005" name="iRT retention time normalization standard"/>
        </RetentionTime>
      </RetentionTimeList>
    </Peptide>
    <Peptide id="64469_VGGTSDVEVNEKKDR_2" sequence="VGGTSDVEVNEKKDR">
      <cvParam cvRef="MS" accession="MS:1000041" name="charge state" value="2"/>
      <cvParam cvRef="MS" accession="MS:1000893" name="peptide group label" value="64469_VGGTSDVEVNEKKDR_2"/>
      <userParam name="full_peptide_name" type="xsd:string" value="VGGTSDVEVNEKKDR"/>
      <userParam name="LabelType" type="xsd:string" value="NA"/>
      <ProteinRef ref="1/sp|P10809|CH60_HUMAN"/>
      <RetentionTimeList>
        <RetentionTime>
          <cvParam cvRef="MS" accession="MS:1000896" name="normalized retention time" value="-27.05237"/>
          <cvParam cvRef="MS" accession="MS:1002005" name="iRT retention time normalization standard"/>
        </RetentionTime>
      </RetentionTimeList>
    </Peptide>
    <Peptide id="66213_VLSPADKTNVK_2" sequence="VLSPADKTNVK">
      <cvParam cvRef="MS" accession="MS:1000041" name="charge state" value="2"/>
      <cvParam cvRef="MS" accession="MS:1000893" name="peptide group label" value="66213_VLSPADKTNVK_2"/>
      <userParam name="full_peptide_name" type="xsd:string" value="VLSPADKTNVK"/>
      <userParam name="LabelType" type="xsd:string" value="NA"/>
      <ProteinRef ref="1/sp|P69905|HBA_HUMAN"/>
      <RetentionTimeList>
        <RetentionTime>
          <cvParam cvRef="MS" accession="MS:1000896" name="normalized retention time" value="-21.32011"/>
          <cvParam cvRef="MS" accession="MS:1002005" name="iRT retention time normalization standard"/>
        </RetentionTime>
      </RetentionTimeList>
    </Peptide>
    <Peptide id="66674_VNVDEVGGEALGR_2" sequence="VNVDEVGGEALGR">
      <cvParam cvRef="MS" accession="MS:1000041" name="charge state" value="2"/>
      <cvParam cvRef="MS" accession="MS:1000893" name="peptide group label" value="66674_VNVDEVGGEALGR_2"/>
      <userParam name="full_peptide_name" type="xsd:string" value="VNVDEVGGEALGR"/>
      <userParam name="LabelType" type="xsd:string" value="NA"/>
      <ProteinRef ref="1/sp|P68871|HBB_HUMAN"/>
      <RetentionTimeList>
        <RetentionTime>
          <cvParam cvRef="MS" accession="MS:1000896" name="normalized retention time" value="26.5"/>
          <cvParam cvRef="MS" accession="MS:1002005" name="iRT retention time normalization standard"/>
        </RetentionTime>
      </RetentionTimeList>
    </Peptide>
    <Peptide id="67433_VSFELFADKVPK_2" sequence="VSFELFADKVPK">
      <cvParam cvRef="MS" accession="MS:1000041" name="charge state" value="2"/>
      <cvParam cvRef="MS" accession="MS:1000893" name="peptide group label" value="67433_VSFELFADKVPK_2"/>
      <userParam name="full_peptide_name" type="xsd:string" value="VSFELFADKVPK"/>
      <userParam name="LabelType" type="xsd:string" value="NA"/>
      <ProteinRef ref="1/sp|P62937|PPIA_HUMAN"/>
      <RetentionTimeList>
        <RetentionTime>
          <cvParam cvRef="MS" accession="MS:1000896" name="normalized retention time" value="67.9"/>
          <cvParam cvRef="MS" accession="MS:1002005" name="iRT retention time normalization standard"/>
        </RetentionTime>
      </RetentionTimeList>
    </Peptide>
    <Peptide id="67762_VTDALNATR_2" sequence="VTDALNATR">
      <cvParam cvRef="MS" accession="MS:1000041" name="charge state" value="2"/>
      <cvParam cvRef="MS" accession="MS:1000893" name="peptide group label" value="67762_VTDALNATR_2"/>
      <userParam name="full_peptide_name" type="xsd:string" value="VTDALNATR"/>
      <userParam name="LabelType" type="xsd:string" value="NA"/>
      <ProteinRef ref="1/sp|P10809|CH60_HUMAN"/>
      <RetentionTimeList>
        <RetentionTime>
          <cvParam cvRef="MS" accession="MS:1000896" name="normalized retention time" value="-14.36444"/>
          <cvParam cvRef="MS" accession="MS:1002005" name="iRT retention time normalization standard"/>
        </RetentionTime>
      </RetentionTimeList>
    </Peptide>
    <Peptide id="67947_VTLTSEEEAR_2" sequence="VTLTSEEEAR">
      <cvParam cvRef="MS" accession="MS:1000041" name="charge state" value="2"/>
      <cvParam cvRef="MS" accession="MS:1000893" name="peptide group label" value="67947_VTLTSEEEAR_2"/>
      <userParam name="full_peptide_name" type="xsd:string" value="VTLTSEEEAR"/>
      <userParam name="LabelType" type="xsd:string" value="NA"/>
      <ProteinRef ref="1/sp|P00338|LDHA_HUMAN"/>
      <RetentionTimeList>
        <RetentionTime>
          <cvParam cvRef="MS" accession="MS:1000896" name="normalized retention time" value="-6.39357"/>
          <cvParam cvRef="MS" accession="MS:1002005" name="iRT retention time normalization standard"/>
        </RetentionTime>
      </RetentionTimeList>
    </Peptide>
  </CompoundList>
  <TransitionList>
    <Transition id="7573_y15_2_AAYLQETGKPLDETLKK_3" peptideRef="738_AAYLQETGKPLDETLKK_3">
      <Precursor>
        <cvParam cvRef="MS" accession="MS:1000827" name="isolation window target m/z" value="635.682440860667" unitCvRef="MS" unitAccession="MS:1000040" unitName="m/z"/>
      </Precursor>
      <Product>
        <cvParam cvRef="MS" accession="MS:1000827" name="isolation window target m/z" value="881.982909251"/>
        <InterpretationList>
          <Interpretation>
            <cvParam cvRef="MS" accession="MS:1001240" name="non-identified ion"/>
          </Interpretation>
        </InterpretationList>
      </Product>
      <cvParam cvRef="MS" accession="MS:1001226" name="product ion intensity" value="3793.1"/>
      <cvParam cvRef="MS" accession="MS:1002007" name="target SRM transition"/>
      <userParam name="annotation" type="xsd:string" value="y15^2/0.002"/>
    </Transition>
    <Transition id="7572_y14_2_AAYLQETGKPLDETLKK_3" peptideRef="738_AAYLQETGKPLDETLKK_3">
      <Precursor>
        <cvParam cvRef="MS" accession="MS:1000827" name="isolation window target m/z" value="635.682440860667" unitCvRef="MS" unitAccession="MS:1000040" unitName="m/z"/>
      </Precursor>
      <Product>
        <cvParam cvRef="MS" accession="MS:1000827" name="isolation window target m/z" value="800.451244982"/>
        <InterpretationList>
          <Interpretation>
            <cvParam cvRef="MS" accession="MS:1001240" name="non-identified ion"/>
          </Interpretation>
        </InterpretationList>
      </Product>
      <cvParam cvRef="MS" accession="MS:1001226" name="product ion intensity" value="3602.6"/>
      <cvParam cvRef="MS" accession="MS:1002007" name="target SRM transition"/>
      <userParam name="annotation" type="xsd:string" value="y14^2/0.001"/>
    </Transition>
    <Transition id="7571_y13_2_AAYLQETGKPLDETLKK_3" peptideRef="738_AAYLQETGKPLDETLKK_3">
      <Precursor>
        <cvParam cvRef="MS" accession="MS:1000827" name="isolation window target m/z" value="635.682440860667" unitCvRef="MS" unitAccession="MS:1000040" unitName="m/z"/>
      </Precursor>
      <Product>
        <cvParam cvRef="MS" accession="MS:1000827" name="isolation window target m/z" value="743.909212991"/>
        <InterpretationList>
          <Interpretation>
            <cvParam cvRef="MS" accession="MS:1001240" name="non-identified ion"/>
          </Interpretation>
        </InterpretationList>
      </Product>
      <cvParam cvRef="MS" accession="MS:1001226" name="product ion intensity" value="3383.1"/>
      <cvParam cvRef="MS" accession="MS:1002007" name="target SRM transition"/>
      <userParam name="annotation" type="xsd:string" value="y13^2/0.002"/>
    </Transition>
    <Transition id="7575_y8_1_AAYLQETGKPLDETLKK_3" peptideRef="738_AAYLQETGKPLDETLKK_3">
      <Precursor>
        <cvParam cvRef="MS" accession="MS:1000827" name="isolation window target m/z" value="635.682440860667" unitCvRef="MS" unitAccession="MS:1000040" unitName="m/z"/>
      </Precursor>
      <Product>
        <cvParam cvRef="MS" accession="MS:1000827" name="isolation window target m/z" value="943.545873648"/>
        <InterpretationList>
          <Interpretation>
            <cvParam cvRef="MS" accession="MS:1001240" name="non-identified ion"/>
          </Interpretation>
        </InterpretationList>
      </Product>
      <cvParam cvRef="MS" accession="MS:1001226" name="product ion intensity" value="2253.7"/>
      <cvParam cvRef="MS" accession="MS:1002007" name="target SRM transition"/>
      <userParam name="annotation" type="xsd:string" value="y8/0.001"/>
    </Transition>
    <Transition id="7570_y12_2_AAYLQETGKPLDETLKK_3" peptideRef="738_AAYLQETGKPLDETLKK_3">
      <Precursor>
        <cvParam cvRef="MS" accession="MS:1000827" name="isolation window target m/z" value="635.682440860667" unitCvRef="MS" unitAccession="MS:1000040" unitName="m/z"/>
      </Precursor>
      <Product>
        <cvParam cvRef="MS" accession="MS:1000827" name="isolation window target m/z" value="679.879924233"/>
        <InterpretationList>
          <Interpretation>
            <cvParam cvRef="MS" accession="MS:1001240" name="non-identified ion"/>
          </Interpretation>
        </InterpretationList>
      </Product>
      <cvParam cvRef="MS" accession="MS:1001226" name="product ion intensity" value="1647"/>
      <cvParam cvRef="MS" accession="MS:1002007" name="target SRM transition"/>
      <userParam name="annotation" type="xsd:string" value="y12^2/0.001"/>
    </Transition>
    <Transition id="7568_y11_2_AAYLQETGKPLDETLKK_3" peptideRef="738_AAYLQETGKPLDETLKK_3">
      <Precursor>
        <cvParam cvRef="MS" accession="MS:1000827" name="isolation window target m/z" value="635.682440860667" unitCvRef="MS" unitAccession="MS:1000040" unitName="m/z"/>
      </Precursor>
      <Product>
        <cvParam cvRef="MS" accession="MS:1000827" name="isolation window target m/z" value="615.358627686"/>
        <InterpretationList>
          <Interpretation>
            <cvParam cvRef="MS" accession="MS:1001240" name="non-identified ion"/>
          </Interpretation>
        </InterpretationList>
      </Product>
      <cvParam cvRef="MS" accession="MS:1001226" name="product ion intensity" value="1215.3"/>
      <cvParam cvRef="MS" accession="MS:1002007" name="target SRM transition"/>
      <userParam name="annotation" type="xsd:string" value="y11^2/0.002"/>
    </Transition>
    <Transition id="10437_y19_3_ADKDYHFKVDNDENEHQLSLR_3" peptideRef="1000_ADKDYHFKVDNDENEHQLSLR_3">
      <Precursor>
        <cvParam cvRef="MS" accession="MS:1000827" name="isolation window target m/z" value="858.40535743" unitCvRef="MS" unitAccession="MS:1000040" unitName="m/z"/>
      </Precursor>
      <Product>
        <cvParam cvRef="MS" accession="MS:1000827" name="isolation window target m/z" value="796.384005156667"/>
        <InterpretationList>
          <Interpretation>
            <cvParam cvRef="MS" accession="MS:1001240" name="non-identified ion"/>
          </Interpretation>
        </InterpretationList>
      </Product>
      <cvParam cvRef="MS" accession="MS:1001226" name="product ion intensity" value="848.6"/>
      <cvParam cvRef="MS" accession="MS:1002007" name="target SRM transition"/>
      <userParam name="annotation" type="xsd:string" value="y19^3/0.007"/>
    </Transition>
    <Transition id="10432_y5_1_ADKDYHFKVDNDENEHQLSLR_3" peptideRef="1000_ADKDYHFKVDNDENEHQLSLR_3">
      <Precursor>
        <cvParam cvRef="MS" accession="MS:1000827" name="isolation window target m/z" value="858.40535743" unitCvRef="MS" unitAccession="MS:1000040" unitName="m/z"/>
      </Precursor>
      <Product>
        <cvParam cvRef="MS" accession="MS:1000827" name="isolation window target m/z" value="616.377686118"/>
        <InterpretationList>
          <Interpretation>
            <cvParam cvRef="MS" accession="MS:1001240" name="non-identified ion"/>
          </Interpretation>
        </InterpretationList>
      </Product>
      <cvParam cvRef="MS" accession="MS:1001226" name="product ion intensity" value="465.7"/>
      <cvParam cvRef="MS" accession="MS:1002007" name="target SRM transition"/>
      <userParam name="annotation" type="xsd:string" value="y5/0.002"/>
    </Transition>
    <Transition id="10435_y6_1_ADKDYHFKVDNDENEHQLSLR_3" peptideRef="1000_ADKDYHFKVDNDENEHQLSLR_3">
      <Precursor>
        <cvParam cvRef="MS" accession="MS:1000827" name="isolation window target m/z" value="858.40535743" unitCvRef="MS" unitAccession="MS:1000040" unitName="m/z"/>
      </Precursor>
      <Product>
        <cvParam cvRef="MS" accession="MS:1000827" name="isolation window target m/z" value="753.436597992"/>
        <InterpretationList>
          <Interpretation>
            <cvParam cvRef="MS" accession="MS:1001240" name="non-identified ion"/>
          </Interpretation>
        </InterpretationList>
      </Product>
      <cvParam cvRef="MS" accession="MS:1001226" name="product ion intensity" value="436.6"/>
      <cvParam cvRef="MS" accession="MS:1002007" name="target SRM transition"/>
      <userParam name="annotation" type="xsd:string" value="y6/0.007"/>
    </Transition>
    <Transition id="10433_y11_2_ADKDYHFKVDNDENEHQLSLR_3" peptideRef="1000_ADKDYHFKVDNDENEHQLSLR_3">
      <Precursor>
        <cvParam cvRef="MS" accession="MS:1000827" name="isolation window target m/z" value="858.40535743" unitCvRef="MS" unitAccession="MS:1000040" unitName="m/z"/>
      </Precursor>
      <Product>
        <cvParam cvRef="MS" accession="MS:1000827" name="isolation window target m/z" value="677.820929307"/>
        <InterpretationList>
          <Interpretation>
            <cvParam cvRef="MS" accession="MS:1001240" name="non-identified ion"/>
          </Interpretation>
        </InterpretationList>
      </Product>
      <cvParam cvRef="MS" accession="MS:1001226" name="product ion intensity" value="403.5"/>
      <cvParam cvRef="MS" accession="MS:1002007" name="target SRM transition"/>
      <userParam name="annotation" type="xsd:string" value="y11^2/0.005"/>
    </Transition>
    <Transition id="10428_b4_1_ADKDYHFKVDNDENEHQLSLR_3" peptideRef="1000_ADKDYHFKVDNDENEHQLSLR_3">
      <Precursor>
        <cvParam cvRef="MS" accession="MS:1000827" name="isolation window target m/z" value="858.40535743" unitCvRef="MS" unitAccession="MS:1000040" unitName="m/z"/>
      </Precursor>
      <Product>
        <cvParam cvRef="MS" accession="MS:1000827" name="isolation window target m/z" value="430.193239374"/>
        <InterpretationList>
          <Interpretation>
            <cvParam cvRef="MS" accession="MS:1001240" name="non-identified ion"/>
          </Interpretation>
        </InterpretationList>
      </Product>
      <cvParam cvRef="MS" accession="MS:1001226" name="product ion intensity" value="399.4"/>
      <cvParam cvRef="MS" accession="MS:1002007" name="target SRM transition"/>
      <userParam name="annotation" type="xsd:string" value="b4/0.003,b7-18^2/0.005,b11-45^3/-0.008"/>
    </Transition>
    <Transition id="10442_y16_2_ADKDYHFKVDNDENEHQLSLR_3" peptideRef="1000_ADKDYHFKVDNDENEHQLSLR_3">
      <Precursor>
        <cvParam cvRef="MS" accession="MS:1000827" name="isolation window target m/z" value="858.40535743" unitCvRef="MS" unitAccession="MS:1000040" unitName="m/z"/>
      </Precursor>
      <Product>
        <cvParam cvRef="MS" accession="MS:1000827" name="isolation window target m/z" value="990.979752189"/>
        <InterpretationList>
          <Interpretation>
            <cvParam cvRef="MS" accession="MS:1001240" name="non-identified ion"/>
          </Interpretation>
        </InterpretationList>
      </Product>
      <cvParam cvRef="MS" accession="MS:1001226" name="product ion intensity" value="395.5"/>
      <cvParam cvRef="MS" accession="MS:1002007" name="target SRM transition"/>
      <userParam name="annotation" type="xsd:string" value="y16^2/-0.000"/>
    </Transition>
    <Transition id="26259_y19_2_AHYGGFTVQNEANKYQISVNK_3" peptideRef="2462_AHYGGFTVQNEANKYQISVNK_3">
      <Precursor>
        <cvParam cvRef="MS" accession="MS:1000827" name="isolation window target m/z" value="790.060862438667" unitCvRef="MS" unitAccession="MS:1000040" unitName="m/z"/>
      </Precursor>
      <Product>
        <cvParam cvRef="MS" accession="MS:1000827" name="isolation window target m/z" value="1080.539642576"/>
        <InterpretationList>
          <Interpretation>
            <cvParam cvRef="MS" accession="MS:1001240" name="non-identified ion"/>
          </Interpretation>
        </InterpretationList>
      </Product>
      <cvParam cvRef="MS" accession="MS:1001226" name="product ion intensity" value="3915.6"/>
      <cvParam cvRef="MS" accession="MS:1002007" name="target SRM transition"/>
      <userParam name="annotation" type="xsd:string" value="y19^2/0.003"/>
    </Transition>
    <Transition id="26258_y18_2_AHYGGFTVQNEANKYQISVNK_3" peptideRef="2462_AHYGGFTVQNEANKYQISVNK_3">
      <Precursor>
        <cvParam cvRef="MS" accession="MS:1000827" name="isolation window target m/z" value="790.060862438667" unitCvRef="MS" unitAccession="MS:1000040" unitName="m/z"/>
      </Precursor>
      <Product>
        <cvParam cvRef="MS" accession="MS:1000827" name="isolation window target m/z" value="999.007978307"/>
        <InterpretationList>
          <Interpretation>
            <cvParam cvRef="MS" accession="MS:1001240" name="non-identified ion"/>
          </Interpretation>
        </InterpretationList>
      </Product>
      <cvParam cvRef="MS" accession="MS:1001226" name="product ion intensity" value="1866.3"/>
      <cvParam cvRef="MS" accession="MS:1002007" name="target SRM transition"/>
      <userParam name="annotation" type="xsd:string" value="y18^2/0.000"/>
    </Transition>
    <Transition id="26245_y4_1_AHYGGFTVQNEANKYQISVNK_3" peptideRef="2462_AHYGGFTVQNEANKYQISVNK_3">
      <Precursor>
        <cvParam cvRef="MS" accession="MS:1000827" name="isolation window target m/z" value="790.060862438667" unitCvRef="MS" unitAccession="MS:1000040" unitName="m/z"/>
      </Precursor>
      <Product>
        <cvParam cvRef="MS" accession="MS:1000827" name="isolation window target m/z" value="447.256173988"/>
        <InterpretationList>
          <Interpretation>
            <cvParam cvRef="MS" accession="MS:1001240" name="non-identified ion"/>
          </Interpretation>
        </InterpretationList>
      </Product>
      <cvParam cvRef="MS" accession="MS:1001226" name="product ion intensity" value="1695.6"/>
      <cvParam cvRef="MS" accession="MS:1002007" name="target SRM transition"/>
      <userParam name="annotation" type="xsd:string" value="y4/0.001"/>
    </Transition>
    <Transition id="26252_y20_3_AHYGGFTVQNEANKYQISVNK_3" peptideRef="2462_AHYGGFTVQNEANKYQISVNK_3">
      <Precursor>
        <cvParam cvRef="MS" accession="MS:1000827" name="isolation window target m/z" value="790.060862438667" unitCvRef="MS" unitAccession="MS:1000040" unitName="m/z"/>
      </Precursor>
      <Product>
        <cvParam cvRef="MS" accession="MS:1000827" name="isolation window target m/z" value="766.381824508667"/>
        <InterpretationList>
          <Interpretation>
            <cvParam cvRef="MS" accession="MS:1001240" name="non-identified ion"/>
          </Interpretation>
        </InterpretationList>
      </Product>
      <cvParam cvRef="MS" accession="MS:1001226" name="product ion intensity" value="1012.9"/>
      <cvParam cvRef="MS" accession="MS:1002007" name="target SRM transition"/>
      <userParam name="annotation" type="xsd:string" value="y20^3/0.001"/>
    </Transition>
    <Transition id="26254_y7_1_AHYGGFTVQNEANKYQISVNK_3" peptideRef="2462_AHYGGFTVQNEANKYQISVNK_3">
      <Precursor>
        <cvParam cvRef="MS" accession="MS:1000827" name="isolation window target m/z" value="790.060862438667" unitCvRef="MS" unitAccession="MS:1000040" unitName="m/z"/>
      </Precursor>
      <Product>
        <cvParam cvRef="MS" accession="MS:1000827" name="isolation window target m/z" value="851.462144024"/>
        <InterpretationList>
          <Interpretation>
            <cvParam cvRef="MS" accession="MS:1001240" name="non-identified ion"/>
          </Interpretation>
        </InterpretationList>
      </Product>
      <cvParam cvRef="MS" accession="MS:1001226" name="product ion intensity" value="814.4"/>
      <cvParam cvRef="MS" accession="MS:1002007" name="target SRM transition"/>
      <userParam name="annotation" type="xsd:string" value="y7/-0.001"/>
    </Transition>
    <Transition id="26253_b8_1_AHYGGFTVQNEANKYQISVNK_3" peptideRef="2462_AHYGGFTVQNEANKYQISVNK_3">
      <Precursor>
        <cvParam cvRef="MS" accession="MS:1000827" name="isolation window target m/z" value="790.060862438667" unitCvRef="MS" unitAccession="MS:1000040" unitName="m/z"/>
      </Precursor>
      <Product>
        <cvParam cvRef="MS" accession="MS:1000827" name="isolation window target m/z" value="833.394064464"/>
        <InterpretationList>
          <Interpretation>
            <cvParam cvRef="MS" accession="MS:1001240" name="non-identified ion"/>
          </Interpretation>
        </InterpretationList>
      </Product>
      <cvParam cvRef="MS" accession="MS:1001226" name="product ion intensity" value="608.1"/>
      <cvParam cvRef="MS" accession="MS:1002007" name="target SRM transition"/>
      <userParam name="annotation" type="xsd:string" value="b8/-0.004"/>
    </Transition>
    <Transition id="87137_y5_1_DASGVTFTWTPSSGK_2" peptideRef="8260_DASGVTFTWTPSSGK_2">
      <Precursor>
        <cvParam cvRef="MS" accession="MS:1000827" name="isolation window target m/z" value="770.867545141" unitCvRef="MS" unitAccession="MS:1000040" unitName="m/z"/>
      </Precursor>
      <Product>
        <cvParam cvRef="MS" accession="MS:1000827" name="isolation window target m/z" value="475.251088608"/>
        <InterpretationList>
          <Interpretation>
            <cvParam cvRef="MS" accession="MS:1001240" name="non-identified ion"/>
          </Interpretation>
        </InterpretationList>
      </Product>
      <cvParam cvRef="MS" accession="MS:1001226" name="product ion intensity" value="10000"/>
      <cvParam cvRef="MS" accession="MS:1002007" name="target SRM transition"/>
      <userParam name="annotation" type="xsd:string" value="y5/0.001"/>
    </Transition>
    <Transition id="87145_y10_1_DASGVTFTWTPSSGK_2" peptideRef="8260_DASGVTFTWTPSSGK_2">
      <Precursor>
        <cvParam cvRef="MS" accession="MS:1000827" name="isolation window target m/z" value="770.867545141" unitCvRef="MS" unitAccession="MS:1000040" unitName="m/z"/>
      </Precursor>
      <Product>
        <cvParam cvRef="MS" accession="MS:1000827" name="isolation window target m/z" value="1111.541850908"/>
        <InterpretationList>
          <Interpretation>
            <cvParam cvRef="MS" accession="MS:1001240" name="non-identified ion"/>
          </Interpretation>
        </InterpretationList>
      </Product>
      <cvParam cvRef="MS" accession="MS:1001226" name="product ion intensity" value="7550.1"/>
      <cvParam cvRef="MS" accession="MS:1002007" name="target SRM transition"/>
      <userParam name="annotation" type="xsd:string" value="y10/0.002"/>
    </Transition>
    <Transition id="87143_y8_1_DASGVTFTWTPSSGK_2" peptideRef="8260_DASGVTFTWTPSSGK_2">
      <Precursor>
        <cvParam cvRef="MS" accession="MS:1000827" name="isolation window target m/z" value="770.867545141" unitCvRef="MS" unitAccession="MS:1000040" unitName="m/z"/>
      </Precursor>
      <Product>
        <cvParam cvRef="MS" accession="MS:1000827" name="isolation window target m/z" value="863.425758516"/>
        <InterpretationList>
          <Interpretation>
            <cvParam cvRef="MS" accession="MS:1001240" name="non-identified ion"/>
          </Interpretation>
        </InterpretationList>
      </Product>
      <cvParam cvRef="MS" accession="MS:1001226" name="product ion intensity" value="4019.4"/>
      <cvParam cvRef="MS" accession="MS:1002007" name="target SRM transition"/>
      <userParam name="annotation" type="xsd:string" value="y8/0.001"/>
    </Transition>
    <Transition id="87139_y6_1_DASGVTFTWTPSSGK_2" peptideRef="8260_DASGVTFTWTPSSGK_2">
      <Precursor>
        <cvParam cvRef="MS" accession="MS:1000827" name="isolation window target m/z" value="770.867545141" unitCvRef="MS" unitAccession="MS:1000040" unitName="m/z"/>
      </Precursor>
      <Product>
        <cvParam cvRef="MS" accession="MS:1000827" name="isolation window target m/z" value="576.298767082"/>
        <InterpretationList>
          <Interpretation>
            <cvParam cvRef="MS" accession="MS:1001240" name="non-identified ion"/>
          </Interpretation>
        </InterpretationList>
      </Product>
      <cvParam cvRef="MS" accession="MS:1001226" name="product ion intensity" value="3619.8"/>
      <cvParam cvRef="MS" accession="MS:1002007" name="target SRM transition"/>
      <userParam name="annotation" type="xsd:string" value="y6/0.002"/>
    </Transition>
    <Transition id="87144_y9_1_DASGVTFTWTPSSGK_2" peptideRef="8260_DASGVTFTWTPSSGK_2">
      <Precursor>
        <cvParam cvRef="MS" accession="MS:1000827" name="isolation window target m/z" value="770.867545141" unitCvRef="MS" unitAccession="MS:1000040" unitName="m/z"/>
      </Precursor>
      <Product>
        <cvParam cvRef="MS" accession="MS:1000827" name="isolation window target m/z" value="1010.494172434"/>
        <InterpretationList>
          <Interpretation>
            <cvParam cvRef="MS" accession="MS:1001240" name="non-identified ion"/>
          </Interpretation>
        </InterpretationList>
      </Product>
      <cvParam cvRef="MS" accession="MS:1001226" name="product ion intensity" value="3342.5"/>
      <cvParam cvRef="MS" accession="MS:1002007" name="target SRM transition"/>
      <userParam name="annotation" type="xsd:string" value="y9/0.002"/>
    </Transition>
    <Transition id="87136_b5_1_DASGVTFTWTPSSGK_2" peptideRef="8260_DASGVTFTWTPSSGK_2">
      <Precursor>
        <cvParam cvRef="MS" accession="MS:1000827" name="isolation window target m/z" value="770.867545141" unitCvRef="MS" unitAccession="MS:1000040" unitName="m/z"/>
      </Precursor>
      <Product>
        <cvParam cvRef="MS" accession="MS:1000827" name="isolation window target m/z" value="430.193239374"/>
        <InterpretationList>
          <Interpretation>
            <cvParam cvRef="MS" accession="MS:1001240" name="non-identified ion"/>
          </Interpretation>
        </InterpretationList>
      </Product>
      <cvParam cvRef="MS" accession="MS:1001226" name="product ion intensity" value="2200"/>
      <cvParam cvRef="MS" accession="MS:1002007" name="target SRM transition"/>
      <userParam name="annotation" type="xsd:string" value="b5/0.001,m10:14/0.001"/>
    </Transition>
    <Transition id="102186_y14_2_DLLDDLKSELTGKFEK_3" peptideRef="9689_DLLDDLKSELTGKFEK_3">
      <Precursor>
        <cvParam cvRef="MS" accession="MS:1000827" name="isolation window target m/z" value="617.66304633" unitCvRef="MS" unitAccession="MS:1000040" unitName="m/z"/>
      </Precursor>
      <Product>
        <cvParam cvRef="MS" accession="MS:1000827" name="isolation window target m/z" value="811.935427739"/>
        <InterpretationList>
          <Interpretation>
            <cvParam cvRef="MS" accession="MS:1001240" name="non-identified ion"/>
          </Interpretation>
        </InterpretationList>
      </Product>
      <cvParam cvRef="MS" accession="MS:1001226" name="product ion intensity" value="2274.3"/>
      <cvParam cvRef="MS" accession="MS:1002007" name="target SRM transition"/>
      <userParam name="annotation" type="xsd:string" value="y14^2/0.001"/>
    </Transition>
    <Transition id="102185_y13_2_DLLDDLKSELTGKFEK_3" peptideRef="9689_DLLDDLKSELTGKFEK_3">
      <Precursor>
        <cvParam cvRef="MS" accession="MS:1000827" name="isolation window target m/z" value="617.66304633" unitCvRef="MS" unitAccession="MS:1000040" unitName="m/z"/>
      </Precursor>
      <Product>
        <cvParam cvRef="MS" accession="MS:1000827" name="isolation window target m/z" value="755.393395748"/>
        <InterpretationList>
          <Interpretation>
            <cvParam cvRef="MS" accession="MS:1001240" name="non-identified ion"/>
          </Interpretation>
        </InterpretationList>
      </Product>
      <cvParam cvRef="MS" accession="MS:1001226" name="product ion intensity" value="1329.1"/>
      <cvParam cvRef="MS" accession="MS:1002007" name="target SRM transition"/>
      <userParam name="annotation" type="xsd:string" value="y13^2/0.001"/>
    </Transition>
    <Transition id="102189_y9_1_DLLDDLKSELTGKFEK_3" peptideRef="9689_DLLDDLKSELTGKFEK_3">
      <Precursor>
        <cvParam cvRef="MS" accession="MS:1000827" name="isolation window target m/z" value="617.66304633" unitCvRef="MS" unitAccession="MS:1000040" unitName="m/z"/>
      </Precursor>
      <Product>
        <cvParam cvRef="MS" accession="MS:1000827" name="isolation window target m/z" value="1038.54660193"/>
        <InterpretationList>
          <Interpretation>
            <cvParam cvRef="MS" accession="MS:1001240" name="non-identified ion"/>
          </Interpretation>
        </InterpretationList>
      </Product>
      <cvParam cvRef="MS" accession="MS:1001226" name="product ion intensity" value="948.6"/>
      <cvParam cvRef="MS" accession="MS:1002007" name="target SRM transition"/>
      <userParam name="annotation" type="xsd:string" value="y9/0.004"/>
    </Transition>
    <Transition id="102184_y6_1_DLLDDLKSELTGKFEK_3" peptideRef="9689_DLLDDLKSELTGKFEK_3">
      <Precursor>
        <cvParam cvRef="MS" accession="MS:1000827" name="isolation window target m/z" value="617.66304633" unitCvRef="MS" unitAccession="MS:1000040" unitName="m/z"/>
      </Precursor>
      <Product>
        <cvParam cvRef="MS" accession="MS:1000827" name="isolation window target m/z" value="709.387916444"/>
        <InterpretationList>
          <Interpretation>
            <cvParam cvRef="MS" accession="MS:1001240" name="non-identified ion"/>
          </Interpretation>
        </InterpretationList>
      </Product>
      <cvParam cvRef="MS" accession="MS:1001226" name="product ion intensity" value="675.4"/>
      <cvParam cvRef="MS" accession="MS:1002007" name="target SRM transition"/>
      <userParam name="annotation" type="xsd:string" value="y6/0.007"/>
    </Transition>
    <Transition id="102182_y11_2_DLLDDLKSELTGKFEK_3" peptideRef="9689_DLLDDLKSELTGKFEK_3">
      <Precursor>
        <cvParam cvRef="MS" accession="MS:1000827" name="isolation window target m/z" value="617.66304633" unitCvRef="MS" unitAccession="MS:1000040" unitName="m/z"/>
      </Precursor>
      <Product>
        <cvParam cvRef="MS" accession="MS:1000827" name="isolation window target m/z" value="640.366452718"/>
        <InterpretationList>
          <Interpretation>
            <cvParam cvRef="MS" accession="MS:1001240" name="non-identified ion"/>
          </Interpretation>
        </InterpretationList>
      </Product>
      <cvParam cvRef="MS" accession="MS:1001226" name="product ion intensity" value="627.8"/>
      <cvParam cvRef="MS" accession="MS:1002007" name="target SRM transition"/>
      <userParam name="annotation" type="xsd:string" value="y11^2/0.002"/>
    </Transition>
    <Transition id="102178_y14_3_DLLDDLKSELTGKFEK_3" peptideRef="9689_DLLDDLKSELTGKFEK_3">
      <Precursor>
        <cvParam cvRef="MS" accession="MS:1000827" name="isolation window target m/z" value="617.66304633" unitCvRef="MS" unitAccession="MS:1000040" unitName="m/z"/>
      </Precursor>
      <Product>
        <cvParam cvRef="MS" accession="MS:1000827" name="isolation window target m/z" value="541.626043992667"/>
        <InterpretationList>
          <Interpretation>
            <cvParam cvRef="MS" accession="MS:1001240" name="non-identified ion"/>
          </Interpretation>
        </InterpretationList>
      </Product>
      <cvParam cvRef="MS" accession="MS:1001226" name="product ion intensity" value="530.8"/>
      <cvParam cvRef="MS" accession="MS:1002007" name="target SRM transition"/>
      <userParam name="annotation" type="xsd:string" value="y14^3/0.003"/>
    </Transition>
    <Transition id="105384_y8_1_DNIQGITKPAIR_2" peptideRef="10016_DNIQGITKPAIR_2">
      <Precursor>
        <cvParam cvRef="MS" accession="MS:1000827" name="isolation window target m/z" value="663.38042577" unitCvRef="MS" unitAccession="MS:1000040" unitName="m/z"/>
      </Precursor>
      <Product>
        <cvParam cvRef="MS" accession="MS:1000827" name="isolation window target m/z" value="855.54106306"/>
        <InterpretationList>
          <Interpretation>
            <cvParam cvRef="MS" accession="MS:1001240" name="non-identified ion"/>
          </Interpretation>
        </InterpretationList>
      </Product>
      <cvParam cvRef="MS" accession="MS:1001226" name="product ion intensity" value="3745.3"/>
      <cvParam cvRef="MS" accession="MS:1002007" name="target SRM transition"/>
      <userParam name="annotation" type="xsd:string" value="y8/0.003"/>
    </Transition>
    <Transition id="105382_y6_1_DNIQGITKPAIR_2" peptideRef="10016_DNIQGITKPAIR_2">
      <Precursor>
        <cvParam cvRef="MS" accession="MS:1000827" name="isolation window target m/z" value="663.38042577" unitCvRef="MS" unitAccession="MS:1000040" unitName="m/z"/>
      </Precursor>
      <Product>
        <cvParam cvRef="MS" accession="MS:1000827" name="isolation window target m/z" value="685.435535352"/>
        <InterpretationList>
          <Interpretation>
            <cvParam cvRef="MS" accession="MS:1001240" name="non-identified ion"/>
          </Interpretation>
        </InterpretationList>
      </Product>
      <cvParam cvRef="MS" accession="MS:1001226" name="product ion intensity" value="2440"/>
      <cvParam cvRef="MS" accession="MS:1002007" name="target SRM transition"/>
      <userParam name="annotation" type="xsd:string" value="y6/0.002"/>
    </Transition>
    <Transition id="105377_y4_1_DNIQGITKPAIR_2" peptideRef="10016_DNIQGITKPAIR_2">
      <Precursor>
        <cvParam cvRef="MS" accession="MS:1000827" name="isolation window target m/z" value="663.38042577" unitCvRef="MS" unitAccession="MS:1000040" unitName="m/z"/>
      </Precursor>
      <Product>
        <cvParam cvRef="MS" accession="MS:1000827" name="isolation window target m/z" value="456.292893854"/>
        <InterpretationList>
          <Interpretation>
            <cvParam cvRef="MS" accession="MS:1001240" name="non-identified ion"/>
          </Interpretation>
        </InterpretationList>
      </Product>
      <cvParam cvRef="MS" accession="MS:1001226" name="product ion intensity" value="2176.1"/>
      <cvParam cvRef="MS" accession="MS:1002007" name="target SRM transition"/>
      <userParam name="annotation" type="xsd:string" value="y4/0.002"/>
    </Transition>
    <Transition id="105385_y9_1_DNIQGITKPAIR_2" peptideRef="10016_DNIQGITKPAIR_2">
      <Precursor>
        <cvParam cvRef="MS" accession="MS:1000827" name="isolation window target m/z" value="663.38042577" unitCvRef="MS" unitAccession="MS:1000040" unitName="m/z"/>
      </Precursor>
      <Product>
        <cvParam cvRef="MS" accession="MS:1000827" name="isolation window target m/z" value="983.599640576"/>
        <InterpretationList>
          <Interpretation>
            <cvParam cvRef="MS" accession="MS:1001240" name="non-identified ion"/>
          </Interpretation>
        </InterpretationList>
      </Product>
      <cvParam cvRef="MS" accession="MS:1001226" name="product ion intensity" value="2024.4"/>
      <cvParam cvRef="MS" accession="MS:1002007" name="target SRM transition"/>
      <userParam name="annotation" type="xsd:string" value="y9/0.003"/>
    </Transition>
    <Transition id="105378_y9_2_DNIQGITKPAIR_2" peptideRef="10016_DNIQGITKPAIR_2">
      <Precursor>
        <cvParam cvRef="MS" accession="MS:1000827" name="isolation window target m/z" value="663.38042577" unitCvRef="MS" unitAccession="MS:1000040" unitName="m/z"/>
      </Precursor>
      <Product>
        <cvParam cvRef="MS" accession="MS:1000827" name="isolation window target m/z" value="492.303458538"/>
        <InterpretationList>
          <Interpretation>
            <cvParam cvRef="MS" accession="MS:1001240" name="non-identified ion"/>
          </Interpretation>
        </InterpretationList>
      </Product>
      <cvParam cvRef="MS" accession="MS:1001226" name="product ion intensity" value="1037.6"/>
      <cvParam cvRef="MS" accession="MS:1002007" name="target SRM transition"/>
      <userParam name="annotation" type="xsd:string" value="y9^2/0.002"/>
    </Transition>
    <Transition id="105379_y10_2_DNIQGITKPAIR_2" peptideRef="10016_DNIQGITKPAIR_2">
      <Precursor>
        <cvParam cvRef="MS" accession="MS:1000827" name="isolation window target m/z" value="663.38042577" unitCvRef="MS" unitAccession="MS:1000040" unitName="m/z"/>
      </Precursor>
      <Product>
        <cvParam cvRef="MS" accession="MS:1000827" name="isolation window target m/z" value="548.845490529"/>
        <InterpretationList>
          <Interpretation>
            <cvParam cvRef="MS" accession="MS:1001240" name="non-identified ion"/>
          </Interpretation>
        </InterpretationList>
      </Product>
      <cvParam cvRef="MS" accession="MS:1001226" name="product ion intensity" value="810.8"/>
      <cvParam cvRef="MS" accession="MS:1002007" name="target SRM transition"/>
      <userParam name="annotation" type="xsd:string" value="y10^2/0.002"/>
    </Transition>
    <Transition id="190811_y9_1_GALQNIIPASTGAAK_2" peptideRef="18442_GALQNIIPASTGAAK_2">
      <Precursor>
        <cvParam cvRef="MS" accession="MS:1000827" name="isolation window target m/z" value="706.398815486" unitCvRef="MS" unitAccession="MS:1000040" unitName="m/z"/>
      </Precursor>
      <Product>
        <cvParam cvRef="MS" accession="MS:1000827" name="isolation window target m/z" value="815.462144024"/>
        <InterpretationList>
          <Interpretation>
            <cvParam cvRef="MS" accession="MS:1001240" name="non-identified ion"/>
          </Interpretation>
        </InterpretationList>
      </Product>
      <cvParam cvRef="MS" accession="MS:1001226" name="product ion intensity" value="6123.9"/>
      <cvParam cvRef="MS" accession="MS:1002007" name="target SRM transition"/>
      <userParam name="annotation" type="xsd:string" value="y9/0.002"/>
    </Transition>
    <Transition id="190813_y11_1_GALQNIIPASTGAAK_2" peptideRef="18442_GALQNIIPASTGAAK_2">
      <Precursor>
        <cvParam cvRef="MS" accession="MS:1000827" name="isolation window target m/z" value="706.398815486" unitCvRef="MS" unitAccession="MS:1000040" unitName="m/z"/>
      </Precursor>
      <Product>
        <cvParam cvRef="MS" accession="MS:1000827" name="isolation window target m/z" value="1042.589135458"/>
        <InterpretationList>
          <Interpretation>
            <cvParam cvRef="MS" accession="MS:1001240" name="non-identified ion"/>
          </Interpretation>
        </InterpretationList>
      </Product>
      <cvParam cvRef="MS" accession="MS:1001226" name="product ion intensity" value="2417.7"/>
      <cvParam cvRef="MS" accession="MS:1002007" name="target SRM transition"/>
      <userParam name="annotation" type="xsd:string" value="y11/0.003"/>
    </Transition>
    <Transition id="190812_y10_1_GALQNIIPASTGAAK_2" peptideRef="18442_GALQNIIPASTGAAK_2">
      <Precursor>
        <cvParam cvRef="MS" accession="MS:1000827" name="isolation window target m/z" value="706.398815486" unitCvRef="MS" unitAccession="MS:1000040" unitName="m/z"/>
      </Precursor>
      <Product>
        <cvParam cvRef="MS" accession="MS:1000827" name="isolation window target m/z" value="928.546208006"/>
        <InterpretationList>
          <Interpretation>
            <cvParam cvRef="MS" accession="MS:1001240" name="non-identified ion"/>
          </Interpretation>
        </InterpretationList>
      </Product>
      <cvParam cvRef="MS" accession="MS:1001226" name="product ion intensity" value="1548.6"/>
      <cvParam cvRef="MS" accession="MS:1002007" name="target SRM transition"/>
      <userParam name="annotation" type="xsd:string" value="y10/0.003"/>
    </Transition>
    <Transition id="190807_b6_1_GALQNIIPASTGAAK_2" peptideRef="18442_GALQNIIPASTGAAK_2">
      <Precursor>
        <cvParam cvRef="MS" accession="MS:1000827" name="isolation window target m/z" value="706.398815486" unitCvRef="MS" unitAccession="MS:1000040" unitName="m/z"/>
      </Precursor>
      <Product>
        <cvParam cvRef="MS" accession="MS:1000827" name="isolation window target m/z" value="597.335486948"/>
        <InterpretationList>
          <Interpretation>
            <cvParam cvRef="MS" accession="MS:1001240" name="non-identified ion"/>
          </Interpretation>
        </InterpretationList>
      </Product>
      <cvParam cvRef="MS" accession="MS:1001226" name="product ion intensity" value="1288.3"/>
      <cvParam cvRef="MS" accession="MS:1002007" name="target SRM transition"/>
      <userParam name="annotation" type="xsd:string" value="b6/0.002"/>
    </Transition>
    <Transition id="190804_y6_1_GALQNIIPASTGAAK_2" peptideRef="18442_GALQNIIPASTGAAK_2">
      <Precursor>
        <cvParam cvRef="MS" accession="MS:1000827" name="isolation window target m/z" value="706.398815486" unitCvRef="MS" unitAccession="MS:1000040" unitName="m/z"/>
      </Precursor>
      <Product>
        <cvParam cvRef="MS" accession="MS:1000827" name="isolation window target m/z" value="534.288202398"/>
        <InterpretationList>
          <Interpretation>
            <cvParam cvRef="MS" accession="MS:1001240" name="non-identified ion"/>
          </Interpretation>
        </InterpretationList>
      </Product>
      <cvParam cvRef="MS" accession="MS:1001226" name="product ion intensity" value="590.4"/>
      <cvParam cvRef="MS" accession="MS:1002007" name="target SRM transition"/>
      <userParam name="annotation" type="xsd:string" value="y6/0.002"/>
    </Transition>
    <Transition id="190803_b5_1_GALQNIIPASTGAAK_2" peptideRef="18442_GALQNIIPASTGAAK_2">
      <Precursor>
        <cvParam cvRef="MS" accession="MS:1000827" name="isolation window target m/z" value="706.398815486" unitCvRef="MS" unitAccession="MS:1000040" unitName="m/z"/>
      </Precursor>
      <Product>
        <cvParam cvRef="MS" accession="MS:1000827" name="isolation window target m/z" value="484.251422966"/>
        <InterpretationList>
          <Interpretation>
            <cvParam cvRef="MS" accession="MS:1001240" name="non-identified ion"/>
          </Interpretation>
        </InterpretationList>
      </Product>
      <cvParam cvRef="MS" accession="MS:1001226" name="product ion intensity" value="586.7"/>
      <cvParam cvRef="MS" accession="MS:1002007" name="target SRM transition"/>
      <userParam name="annotation" type="xsd:string" value="b5/0.001"/>
    </Transition>
    <Transition id="203989_y10_1_GGPGSAVSPYPTFNPSSDVAALHK_3" peptideRef="19789_GGPGSAVSPYPTFNPSSDVAALHK_3">
      <Precursor>
        <cvParam cvRef="MS" accession="MS:1000827" name="isolation window target m/z" value="786.057117972" unitCvRef="MS" unitAccession="MS:1000040" unitName="m/z"/>
      </Precursor>
      <Product>
        <cvParam cvRef="MS" accession="MS:1000827" name="isolation window target m/z" value="1024.542185266"/>
        <InterpretationList>
          <Interpretation>
            <cvParam cvRef="MS" accession="MS:1001240" name="non-identified ion"/>
          </Interpretation>
        </InterpretationList>
      </Product>
      <cvParam cvRef="MS" accession="MS:1001226" name="product ion intensity" value="9592.4"/>
      <cvParam cvRef="MS" accession="MS:1002007" name="target SRM transition"/>
      <userParam name="annotation" type="xsd:string" value="y10/0.002"/>
    </Transition>
    <Transition id="203983_y14_2_GGPGSAVSPYPTFNPSSDVAALHK_3" peptideRef="19789_GGPGSAVSPYPTFNPSSDVAALHK_3">
      <Precursor>
        <cvParam cvRef="MS" accession="MS:1000827" name="isolation window target m/z" value="786.057117972" unitCvRef="MS" unitAccession="MS:1000040" unitName="m/z"/>
      </Precursor>
      <Product>
        <cvParam cvRef="MS" accession="MS:1000827" name="isolation window target m/z" value="742.380622732"/>
        <InterpretationList>
          <Interpretation>
            <cvParam cvRef="MS" accession="MS:1001240" name="non-identified ion"/>
          </Interpretation>
        </InterpretationList>
      </Product>
      <cvParam cvRef="MS" accession="MS:1001226" name="product ion intensity" value="5774.9"/>
      <cvParam cvRef="MS" accession="MS:1002007" name="target SRM transition"/>
      <userParam name="annotation" type="xsd:string" value="y14^2/0.002,y22-17^3/0.015"/>
    </Transition>
    <Transition id="203977_y10_2_GGPGSAVSPYPTFNPSSDVAALHK_3" peptideRef="19789_GGPGSAVSPYPTFNPSSDVAALHK_3">
      <Precursor>
        <cvParam cvRef="MS" accession="MS:1000827" name="isolation window target m/z" value="786.057117972" unitCvRef="MS" unitAccession="MS:1000040" unitName="m/z"/>
      </Precursor>
      <Product>
        <cvParam cvRef="MS" accession="MS:1000827" name="isolation window target m/z" value="512.774730883"/>
        <InterpretationList>
          <Interpretation>
            <cvParam cvRef="MS" accession="MS:1001240" name="non-identified ion"/>
          </Interpretation>
        </InterpretationList>
      </Product>
      <cvParam cvRef="MS" accession="MS:1001226" name="product ion intensity" value="5205.3"/>
      <cvParam cvRef="MS" accession="MS:1002007" name="target SRM transition"/>
      <userParam name="annotation" type="xsd:string" value="y10^2/0.002"/>
    </Transition>
    <Transition id="203987_y17_2_GGPGSAVSPYPTFNPSSDVAALHK_3" peptideRef="19789_GGPGSAVSPYPTFNPSSDVAALHK_3">
      <Precursor>
        <cvParam cvRef="MS" accession="MS:1000827" name="isolation window target m/z" value="786.057117972" unitCvRef="MS" unitAccession="MS:1000040" unitName="m/z"/>
      </Precursor>
      <Product>
        <cvParam cvRef="MS" accession="MS:1000827" name="isolation window target m/z" value="915.954683133"/>
        <InterpretationList>
          <Interpretation>
            <cvParam cvRef="MS" accession="MS:1001240" name="non-identified ion"/>
          </Interpretation>
        </InterpretationList>
      </Product>
      <cvParam cvRef="MS" accession="MS:1001226" name="product ion intensity" value="3472.5"/>
      <cvParam cvRef="MS" accession="MS:1002007" name="target SRM transition"/>
      <userParam name="annotation" type="xsd:string" value="y17^2/0.000"/>
    </Transition>
    <Transition id="203986_y16_2_GGPGSAVSPYPTFNPSSDVAALHK_3" peptideRef="19789_GGPGSAVSPYPTFNPSSDVAALHK_3">
      <Precursor>
        <cvParam cvRef="MS" accession="MS:1000827" name="isolation window target m/z" value="786.057117972" unitCvRef="MS" unitAccession="MS:1000040" unitName="m/z"/>
      </Precursor>
      <Product>
        <cvParam cvRef="MS" accession="MS:1000827" name="isolation window target m/z" value="872.438668928"/>
        <InterpretationList>
          <Interpretation>
            <cvParam cvRef="MS" accession="MS:1001240" name="non-identified ion"/>
          </Interpretation>
        </InterpretationList>
      </Product>
      <cvParam cvRef="MS" accession="MS:1001226" name="product ion intensity" value="3045.8"/>
      <cvParam cvRef="MS" accession="MS:1002007" name="target SRM transition"/>
      <userParam name="annotation" type="xsd:string" value="y16^2/0.001"/>
    </Transition>
    <Transition id="203978_b7_1_GGPGSAVSPYPTFNPSSDVAALHK_3" peptideRef="19789_GGPGSAVSPYPTFNPSSDVAALHK_3">
      <Precursor>
        <cvParam cvRef="MS" accession="MS:1000827" name="isolation window target m/z" value="786.057117972" unitCvRef="MS" unitAccession="MS:1000040" unitName="m/z"/>
      </Precursor>
      <Product>
        <cvParam cvRef="MS" accession="MS:1000827" name="isolation window target m/z" value="526.26198765"/>
        <InterpretationList>
          <Interpretation>
            <cvParam cvRef="MS" accession="MS:1001240" name="non-identified ion"/>
          </Interpretation>
        </InterpretationList>
      </Product>
      <cvParam cvRef="MS" accession="MS:1001226" name="product ion intensity" value="2889"/>
      <cvParam cvRef="MS" accession="MS:1002007" name="target SRM transition"/>
      <userParam name="annotation" type="xsd:string" value="b7/0.001"/>
    </Transition>
    <Transition id="231684_y5_1_GTFATLSELHCDKLHVDPENFR_3" peptideRef="22502_GTFATLSELHCDKLHVDPENFR_3">
      <Precursor>
        <cvParam cvRef="MS" accession="MS:1000827" name="isolation window target m/z" value="843.744545536" unitCvRef="MS" unitAccession="MS:1000040" unitName="m/z"/>
      </Precursor>
      <Product>
        <cvParam cvRef="MS" accession="MS:1000827" name="isolation window target m/z" value="662.325650546"/>
        <InterpretationList>
          <Interpretation>
            <cvParam cvRef="MS" accession="MS:1001240" name="non-identified ion"/>
          </Interpretation>
        </InterpretationList>
      </Product>
      <cvParam cvRef="MS" accession="MS:1001226" name="product ion intensity" value="5191.3"/>
      <cvParam cvRef="MS" accession="MS:1002007" name="target SRM transition"/>
      <userParam name="annotation" type="xsd:string" value="y5/0.002,y11-46^2/-0.016"/>
    </Transition>
    <Transition id="231685_y6_1_GTFATLSELHCDKLHVDPENFR_3" peptideRef="22502_GTFATLSELHCDKLHVDPENFR_3">
      <Precursor>
        <cvParam cvRef="MS" accession="MS:1000827" name="isolation window target m/z" value="843.744545536" unitCvRef="MS" unitAccession="MS:1000040" unitName="m/z"/>
      </Precursor>
      <Product>
        <cvParam cvRef="MS" accession="MS:1000827" name="isolation window target m/z" value="777.352593576"/>
        <InterpretationList>
          <Interpretation>
            <cvParam cvRef="MS" accession="MS:1001240" name="non-identified ion"/>
          </Interpretation>
        </InterpretationList>
      </Product>
      <cvParam cvRef="MS" accession="MS:1001226" name="product ion intensity" value="595.7"/>
      <cvParam cvRef="MS" accession="MS:1002007" name="target SRM transition"/>
      <userParam name="annotation" type="xsd:string" value="y6/-0.003"/>
    </Transition>
    <Transition id="231681_y8_2_GTFATLSELHCDKLHVDPENFR_3" peptideRef="22502_GTFATLSELHCDKLHVDPENFR_3">
      <Precursor>
        <cvParam cvRef="MS" accession="MS:1000827" name="isolation window target m/z" value="843.744545536" unitCvRef="MS" unitAccession="MS:1000040" unitName="m/z"/>
      </Precursor>
      <Product>
        <cvParam cvRef="MS" accession="MS:1000827" name="isolation window target m/z" value="507.243597934"/>
        <InterpretationList>
          <Interpretation>
            <cvParam cvRef="MS" accession="MS:1001240" name="non-identified ion"/>
          </Interpretation>
        </InterpretationList>
      </Product>
      <cvParam cvRef="MS" accession="MS:1001226" name="product ion intensity" value="533"/>
      <cvParam cvRef="MS" accession="MS:1002007" name="target SRM transition"/>
      <userParam name="annotation" type="xsd:string" value="y8^2/0.003"/>
    </Transition>
    <Transition id="231690_y8_1_GTFATLSELHCDKLHVDPENFR_3" peptideRef="22502_GTFATLSELHCDKLHVDPENFR_3">
      <Precursor>
        <cvParam cvRef="MS" accession="MS:1000827" name="isolation window target m/z" value="843.744545536" unitCvRef="MS" unitAccession="MS:1000040" unitName="m/z"/>
      </Precursor>
      <Product>
        <cvParam cvRef="MS" accession="MS:1000827" name="isolation window target m/z" value="1013.479919368"/>
        <InterpretationList>
          <Interpretation>
            <cvParam cvRef="MS" accession="MS:1001240" name="non-identified ion"/>
          </Interpretation>
        </InterpretationList>
      </Product>
      <cvParam cvRef="MS" accession="MS:1001226" name="product ion intensity" value="391"/>
      <cvParam cvRef="MS" accession="MS:1002007" name="target SRM transition"/>
      <userParam name="annotation" type="xsd:string" value="y8/0.011"/>
    </Transition>
    <Transition id="231679_y3_1_GTFATLSELHCDKLHVDPENFR_3" peptideRef="22502_GTFATLSELHCDKLHVDPENFR_3">
      <Precursor>
        <cvParam cvRef="MS" accession="MS:1000827" name="isolation window target m/z" value="843.744545536" unitCvRef="MS" unitAccession="MS:1000040" unitName="m/z"/>
      </Precursor>
      <Product>
        <cvParam cvRef="MS" accession="MS:1000827" name="isolation window target m/z" value="436.230293598"/>
        <InterpretationList>
          <Interpretation>
            <cvParam cvRef="MS" accession="MS:1001240" name="non-identified ion"/>
          </Interpretation>
        </InterpretationList>
      </Product>
      <cvParam cvRef="MS" accession="MS:1001226" name="product ion intensity" value="343.6"/>
      <cvParam cvRef="MS" accession="MS:1002007" name="target SRM transition"/>
      <userParam name="annotation" type="xsd:string" value="y3/0.002"/>
    </Transition>
    <Transition id="231680_b5_1_GTFATLSELHCDKLHVDPENFR_3" peptideRef="22502_GTFATLSELHCDKLHVDPENFR_3">
      <Precursor>
        <cvParam cvRef="MS" accession="MS:1000827" name="isolation window target m/z" value="843.744545536" unitCvRef="MS" unitAccession="MS:1000040" unitName="m/z"/>
      </Precursor>
      <Product>
        <cvParam cvRef="MS" accession="MS:1000827" name="isolation window target m/z" value="478.229624882"/>
        <InterpretationList>
          <Interpretation>
            <cvParam cvRef="MS" accession="MS:1001240" name="non-identified ion"/>
          </Interpretation>
        </InterpretationList>
      </Product>
      <cvParam cvRef="MS" accession="MS:1001226" name="product ion intensity" value="298.2"/>
      <cvParam cvRef="MS" accession="MS:1002007" name="target SRM transition"/>
      <userParam name="annotation" type="xsd:string" value="b5/0.003"/>
    </Transition>
    <Transition id="260927_y4_1_HYEGSTVPEKK_3" peptideRef="25065_HYEGSTVPEKK_3">
      <Precursor>
        <cvParam cvRef="MS" accession="MS:1000827" name="isolation window target m/z" value="425.550698404667" unitCvRef="MS" unitAccession="MS:1000040" unitName="m/z"/>
      </Precursor>
      <Product>
        <cvParam cvRef="MS" accession="MS:1000827" name="isolation window target m/z" value="501.30312418"/>
        <InterpretationList>
          <Interpretation>
            <cvParam cvRef="MS" accession="MS:1001240" name="non-identified ion"/>
          </Interpretation>
        </InterpretationList>
      </Product>
      <cvParam cvRef="MS" accession="MS:1001226" name="product ion intensity" value="10000"/>
      <cvParam cvRef="MS" accession="MS:1002007" name="target SRM transition"/>
      <userParam name="annotation" type="xsd:string" value="y4/0.001"/>
    </Transition>
    <Transition id="260930_b6_1_HYEGSTVPEKK_3" peptideRef="25065_HYEGSTVPEKK_3">
      <Precursor>
        <cvParam cvRef="MS" accession="MS:1000827" name="isolation window target m/z" value="425.550698404667" unitCvRef="MS" unitAccession="MS:1000040" unitName="m/z"/>
      </Precursor>
      <Product>
        <cvParam cvRef="MS" accession="MS:1000827" name="isolation window target m/z" value="675.273280616"/>
        <InterpretationList>
          <Interpretation>
            <cvParam cvRef="MS" accession="MS:1001240" name="non-identified ion"/>
          </Interpretation>
        </InterpretationList>
      </Product>
      <cvParam cvRef="MS" accession="MS:1001226" name="product ion intensity" value="3170.1"/>
      <cvParam cvRef="MS" accession="MS:1002007" name="target SRM transition"/>
      <userParam name="annotation" type="xsd:string" value="b6/0.002"/>
    </Transition>
    <Transition id="260926_b4_1_HYEGSTVPEKK_3" peptideRef="25065_HYEGSTVPEKK_3">
      <Precursor>
        <cvParam cvRef="MS" accession="MS:1000827" name="isolation window target m/z" value="425.550698404667" unitCvRef="MS" unitAccession="MS:1000040" unitName="m/z"/>
      </Precursor>
      <Product>
        <cvParam cvRef="MS" accession="MS:1000827" name="isolation window target m/z" value="487.193573732"/>
        <InterpretationList>
          <Interpretation>
            <cvParam cvRef="MS" accession="MS:1001240" name="non-identified ion"/>
          </Interpretation>
        </InterpretationList>
      </Product>
      <cvParam cvRef="MS" accession="MS:1001226" name="product ion intensity" value="871.7"/>
      <cvParam cvRef="MS" accession="MS:1002007" name="target SRM transition"/>
      <userParam name="annotation" type="xsd:string" value="b4/0.001"/>
    </Transition>
    <Transition id="260928_b5_1_HYEGSTVPEKK_3" peptideRef="25065_HYEGSTVPEKK_3">
      <Precursor>
        <cvParam cvRef="MS" accession="MS:1000827" name="isolation window target m/z" value="425.550698404667" unitCvRef="MS" unitAccession="MS:1000040" unitName="m/z"/>
      </Precursor>
      <Product>
        <cvParam cvRef="MS" accession="MS:1000827" name="isolation window target m/z" value="574.225602142"/>
        <InterpretationList>
          <Interpretation>
            <cvParam cvRef="MS" accession="MS:1001240" name="non-identified ion"/>
          </Interpretation>
        </InterpretationList>
      </Product>
      <cvParam cvRef="MS" accession="MS:1001226" name="product ion intensity" value="825.7"/>
      <cvParam cvRef="MS" accession="MS:1002007" name="target SRM transition"/>
      <userParam name="annotation" type="xsd:string" value="b5/-0.001"/>
    </Transition>
    <Transition id="260924_y3_1_HYEGSTVPEKK_3" peptideRef="25065_HYEGSTVPEKK_3">
      <Precursor>
        <cvParam cvRef="MS" accession="MS:1000827" name="isolation window target m/z" value="425.550698404667" unitCvRef="MS" unitAccession="MS:1000040" unitName="m/z"/>
      </Precursor>
      <Product>
        <cvParam cvRef="MS" accession="MS:1000827" name="isolation window target m/z" value="404.250360326"/>
        <InterpretationList>
          <Interpretation>
            <cvParam cvRef="MS" accession="MS:1001240" name="non-identified ion"/>
          </Interpretation>
        </InterpretationList>
      </Product>
      <cvParam cvRef="MS" accession="MS:1001226" name="product ion intensity" value="617.7"/>
      <cvParam cvRef="MS" accession="MS:1002007" name="target SRM transition"/>
      <userParam name="annotation" type="xsd:string" value="y3/0.001"/>
    </Transition>
    <Transition id="260929_y5_1_HYEGSTVPEKK_3" peptideRef="25065_HYEGSTVPEKK_3">
      <Precursor>
        <cvParam cvRef="MS" accession="MS:1000827" name="isolation window target m/z" value="425.550698404667" unitCvRef="MS" unitAccession="MS:1000040" unitName="m/z"/>
      </Precursor>
      <Product>
        <cvParam cvRef="MS" accession="MS:1000827" name="isolation window target m/z" value="600.371538098"/>
        <InterpretationList>
          <Interpretation>
            <cvParam cvRef="MS" accession="MS:1001240" name="non-identified ion"/>
          </Interpretation>
        </InterpretationList>
      </Product>
      <cvParam cvRef="MS" accession="MS:1001226" name="product ion intensity" value="493.8"/>
      <cvParam cvRef="MS" accession="MS:1002007" name="target SRM transition"/>
      <userParam name="annotation" type="xsd:string" value="y5/0.002"/>
    </Transition>
    <Transition id="390318_y9_1_LKDDEVAQLKK_2" peptideRef="36637_LKDDEVAQLKK_2">
      <Precursor>
        <cvParam cvRef="MS" accession="MS:1000827" name="isolation window target m/z" value="643.869359549" unitCvRef="MS" unitAccession="MS:1000040" unitName="m/z"/>
      </Precursor>
      <Product>
        <cvParam cvRef="MS" accession="MS:1000827" name="isolation window target m/z" value="1045.552415592"/>
        <InterpretationList>
          <Interpretation>
            <cvParam cvRef="MS" accession="MS:1001240" name="non-identified ion"/>
          </Interpretation>
        </InterpretationList>
      </Product>
      <cvParam cvRef="MS" accession="MS:1001226" name="product ion intensity" value="3826"/>
      <cvParam cvRef="MS" accession="MS:1002007" name="target SRM transition"/>
      <userParam name="annotation" type="xsd:string" value="y9/0.003"/>
    </Transition>
    <Transition id="390309_y10_2_LKDDEVAQLKK_2" peptideRef="36637_LKDDEVAQLKK_2">
      <Precursor>
        <cvParam cvRef="MS" accession="MS:1000827" name="isolation window target m/z" value="643.869359549" unitCvRef="MS" unitAccession="MS:1000040" unitName="m/z"/>
      </Precursor>
      <Product>
        <cvParam cvRef="MS" accession="MS:1000827" name="isolation window target m/z" value="587.327327558"/>
        <InterpretationList>
          <Interpretation>
            <cvParam cvRef="MS" accession="MS:1001240" name="non-identified ion"/>
          </Interpretation>
        </InterpretationList>
      </Product>
      <cvParam cvRef="MS" accession="MS:1001226" name="product ion intensity" value="1713"/>
      <cvParam cvRef="MS" accession="MS:1002007" name="target SRM transition"/>
      <userParam name="annotation" type="xsd:string" value="y10^2/-0.007"/>
    </Transition>
    <Transition id="390316_y8_1_LKDDEVAQLKK_2" peptideRef="36637_LKDDEVAQLKK_2">
      <Precursor>
        <cvParam cvRef="MS" accession="MS:1000827" name="isolation window target m/z" value="643.869359549" unitCvRef="MS" unitAccession="MS:1000040" unitName="m/z"/>
      </Precursor>
      <Product>
        <cvParam cvRef="MS" accession="MS:1000827" name="isolation window target m/z" value="930.525472562"/>
        <InterpretationList>
          <Interpretation>
            <cvParam cvRef="MS" accession="MS:1001240" name="non-identified ion"/>
          </Interpretation>
        </InterpretationList>
      </Product>
      <cvParam cvRef="MS" accession="MS:1001226" name="product ion intensity" value="709.4"/>
      <cvParam cvRef="MS" accession="MS:1002007" name="target SRM transition"/>
      <userParam name="annotation" type="xsd:string" value="y8/0.004"/>
    </Transition>
    <Transition id="390311_y6_1_LKDDEVAQLKK_2" peptideRef="36637_LKDDEVAQLKK_2">
      <Precursor>
        <cvParam cvRef="MS" accession="MS:1000827" name="isolation window target m/z" value="643.869359549" unitCvRef="MS" unitAccession="MS:1000040" unitName="m/z"/>
      </Precursor>
      <Product>
        <cvParam cvRef="MS" accession="MS:1000827" name="isolation window target m/z" value="686.455936438"/>
        <InterpretationList>
          <Interpretation>
            <cvParam cvRef="MS" accession="MS:1001240" name="non-identified ion"/>
          </Interpretation>
        </InterpretationList>
      </Product>
      <cvParam cvRef="MS" accession="MS:1001226" name="product ion intensity" value="471.5"/>
      <cvParam cvRef="MS" accession="MS:1002007" name="target SRM transition"/>
      <userParam name="annotation" type="xsd:string" value="y6/0.003"/>
    </Transition>
    <Transition id="390317_b9_1_LKDDEVAQLKK_2" peptideRef="36637_LKDDEVAQLKK_2">
      <Precursor>
        <cvParam cvRef="MS" accession="MS:1000827" name="isolation window target m/z" value="643.869359549" unitCvRef="MS" unitAccession="MS:1000040" unitName="m/z"/>
      </Precursor>
      <Product>
        <cvParam cvRef="MS" accession="MS:1000827" name="isolation window target m/z" value="1012.530951866"/>
        <InterpretationList>
          <Interpretation>
            <cvParam cvRef="MS" accession="MS:1001240" name="non-identified ion"/>
          </Interpretation>
        </InterpretationList>
      </Product>
      <cvParam cvRef="MS" accession="MS:1001226" name="product ion intensity" value="457.4"/>
      <cvParam cvRef="MS" accession="MS:1002007" name="target SRM transition"/>
      <userParam name="annotation" type="xsd:string" value="b9/0.000"/>
    </Transition>
    <Transition id="390315_b8_1_LKDDEVAQLKK_2" peptideRef="36637_LKDDEVAQLKK_2">
      <Precursor>
        <cvParam cvRef="MS" accession="MS:1000827" name="isolation window target m/z" value="643.869359549" unitCvRef="MS" unitAccession="MS:1000040" unitName="m/z"/>
      </Precursor>
      <Product>
        <cvParam cvRef="MS" accession="MS:1000827" name="isolation window target m/z" value="899.446887884"/>
        <InterpretationList>
          <Interpretation>
            <cvParam cvRef="MS" accession="MS:1001240" name="non-identified ion"/>
          </Interpretation>
        </InterpretationList>
      </Product>
      <cvParam cvRef="MS" accession="MS:1001226" name="product ion intensity" value="406.8"/>
      <cvParam cvRef="MS" accession="MS:1002007" name="target SRM transition"/>
      <userParam name="annotation" type="xsd:string" value="b8/0.001,m3:10/0.001"/>
    </Transition>
    <Transition id="408115_b14_2_LNFSHGTHEYHAETIK_2" peptideRef="38333_LNFSHGTHEYHAETIK_2">
      <Precursor>
        <cvParam cvRef="MS" accession="MS:1000827" name="isolation window target m/z" value="942.455381632" unitCvRef="MS" unitAccession="MS:1000040" unitName="m/z"/>
      </Precursor>
      <Product>
        <cvParam cvRef="MS" accession="MS:1000827" name="isolation window target m/z" value="812.860585787"/>
        <InterpretationList>
          <Interpretation>
            <cvParam cvRef="MS" accession="MS:1001240" name="non-identified ion"/>
          </Interpretation>
        </InterpretationList>
      </Product>
      <cvParam cvRef="MS" accession="MS:1001226" name="product ion intensity" value="716.8"/>
      <cvParam cvRef="MS" accession="MS:1002007" name="target SRM transition"/>
      <userParam name="annotation" type="xsd:string" value="b14^2/0.001,m2:15^2/0.001"/>
    </Transition>
    <Transition id="408114_b13_2_LNFSHGTHEYHAETIK_2" peptideRef="38333_LNFSHGTHEYHAETIK_2">
      <Precursor>
        <cvParam cvRef="MS" accession="MS:1000827" name="isolation window target m/z" value="942.455381632" unitCvRef="MS" unitAccession="MS:1000040" unitName="m/z"/>
      </Precursor>
      <Product>
        <cvParam cvRef="MS" accession="MS:1000827" name="isolation window target m/z" value="762.33674655"/>
        <InterpretationList>
          <Interpretation>
            <cvParam cvRef="MS" accession="MS:1001240" name="non-identified ion"/>
          </Interpretation>
        </InterpretationList>
      </Product>
      <cvParam cvRef="MS" accession="MS:1001226" name="product ion intensity" value="335.5"/>
      <cvParam cvRef="MS" accession="MS:1002007" name="target SRM transition"/>
      <userParam name="annotation" type="xsd:string" value="b13^2/0.003"/>
    </Transition>
    <Transition id="408111_y12_2_LNFSHGTHEYHAETIK_2" peptideRef="38333_LNFSHGTHEYHAETIK_2">
      <Precursor>
        <cvParam cvRef="MS" accession="MS:1000827" name="isolation window target m/z" value="942.455381632" unitCvRef="MS" unitAccession="MS:1000040" unitName="m/z"/>
      </Precursor>
      <Product>
        <cvParam cvRef="MS" accession="MS:1000827" name="isolation window target m/z" value="711.841664751"/>
        <InterpretationList>
          <Interpretation>
            <cvParam cvRef="MS" accession="MS:1001240" name="non-identified ion"/>
          </Interpretation>
        </InterpretationList>
      </Product>
      <cvParam cvRef="MS" accession="MS:1001226" name="product ion intensity" value="294.7"/>
      <cvParam cvRef="MS" accession="MS:1002007" name="target SRM transition"/>
      <userParam name="annotation" type="xsd:string" value="y12^2/0.002"/>
    </Transition>
    <Transition id="408117_b15_2_LNFSHGTHEYHAETIK_2" peptideRef="38333_LNFSHGTHEYHAETIK_2">
      <Precursor>
        <cvParam cvRef="MS" accession="MS:1000827" name="isolation window target m/z" value="942.455381632" unitCvRef="MS" unitAccession="MS:1000040" unitName="m/z"/>
      </Precursor>
      <Product>
        <cvParam cvRef="MS" accession="MS:1000827" name="isolation window target m/z" value="869.402617778"/>
        <InterpretationList>
          <Interpretation>
            <cvParam cvRef="MS" accession="MS:1001240" name="non-identified ion"/>
          </Interpretation>
        </InterpretationList>
      </Product>
      <cvParam cvRef="MS" accession="MS:1001226" name="product ion intensity" value="272.4"/>
      <cvParam cvRef="MS" accession="MS:1002007" name="target SRM transition"/>
      <userParam name="annotation" type="xsd:string" value="b15^2/-0.004"/>
    </Transition>
    <Transition id="408116_y7_1_LNFSHGTHEYHAETIK_2" peptideRef="38333_LNFSHGTHEYHAETIK_2">
      <Precursor>
        <cvParam cvRef="MS" accession="MS:1000827" name="isolation window target m/z" value="942.455381632" unitCvRef="MS" unitAccession="MS:1000040" unitName="m/z"/>
      </Precursor>
      <Product>
        <cvParam cvRef="MS" accession="MS:1000827" name="isolation window target m/z" value="861.44649396"/>
        <InterpretationList>
          <Interpretation>
            <cvParam cvRef="MS" accession="MS:1001240" name="non-identified ion"/>
          </Interpretation>
        </InterpretationList>
      </Product>
      <cvParam cvRef="MS" accession="MS:1001226" name="product ion intensity" value="268.4"/>
      <cvParam cvRef="MS" accession="MS:1002007" name="target SRM transition"/>
      <userParam name="annotation" type="xsd:string" value="y7/-0.014"/>
    </Transition>
    <Transition id="408112_y13_2_LNFSHGTHEYHAETIK_2" peptideRef="38333_LNFSHGTHEYHAETIK_2">
      <Precursor>
        <cvParam cvRef="MS" accession="MS:1000827" name="isolation window target m/z" value="942.455381632" unitCvRef="MS" unitAccession="MS:1000040" unitName="m/z"/>
      </Precursor>
      <Product>
        <cvParam cvRef="MS" accession="MS:1000827" name="isolation window target m/z" value="755.357678956"/>
        <InterpretationList>
          <Interpretation>
            <cvParam cvRef="MS" accession="MS:1001240" name="non-identified ion"/>
          </Interpretation>
        </InterpretationList>
      </Product>
      <cvParam cvRef="MS" accession="MS:1001226" name="product ion intensity" value="248.2"/>
      <cvParam cvRef="MS" accession="MS:1002007" name="target SRM transition"/>
      <userParam name="annotation" type="xsd:string" value="y13^2/-0.001"/>
    </Transition>
    <Transition id="562150_y6_1_SAVTALWGK_2" peptideRef="53387_SAVTALWGK_2">
      <Precursor>
        <cvParam cvRef="MS" accession="MS:1000827" name="isolation window target m/z" value="466.763634879" unitCvRef="MS" unitAccession="MS:1000040" unitName="m/z"/>
      </Precursor>
      <Product>
        <cvParam cvRef="MS" accession="MS:1000827" name="isolation window target m/z" value="675.38243714"/>
        <InterpretationList>
          <Interpretation>
            <cvParam cvRef="MS" accession="MS:1001240" name="non-identified ion"/>
          </Interpretation>
        </InterpretationList>
      </Product>
      <cvParam cvRef="MS" accession="MS:1001226" name="product ion intensity" value="7658.6"/>
      <cvParam cvRef="MS" accession="MS:1002007" name="target SRM transition"/>
      <userParam name="annotation" type="xsd:string" value="y6/0.002"/>
    </Transition>
    <Transition id="562151_y7_1_SAVTALWGK_2" peptideRef="53387_SAVTALWGK_2">
      <Precursor>
        <cvParam cvRef="MS" accession="MS:1000827" name="isolation window target m/z" value="466.763634879" unitCvRef="MS" unitAccession="MS:1000040" unitName="m/z"/>
      </Precursor>
      <Product>
        <cvParam cvRef="MS" accession="MS:1000827" name="isolation window target m/z" value="774.450851058"/>
        <InterpretationList>
          <Interpretation>
            <cvParam cvRef="MS" accession="MS:1001240" name="non-identified ion"/>
          </Interpretation>
        </InterpretationList>
      </Product>
      <cvParam cvRef="MS" accession="MS:1001226" name="product ion intensity" value="3843.8"/>
      <cvParam cvRef="MS" accession="MS:1002007" name="target SRM transition"/>
      <userParam name="annotation" type="xsd:string" value="y7/0.002"/>
    </Transition>
    <Transition id="562149_y5_1_SAVTALWGK_2" peptideRef="53387_SAVTALWGK_2">
      <Precursor>
        <cvParam cvRef="MS" accession="MS:1000827" name="isolation window target m/z" value="466.763634879" unitCvRef="MS" unitAccession="MS:1000040" unitName="m/z"/>
      </Precursor>
      <Product>
        <cvParam cvRef="MS" accession="MS:1000827" name="isolation window target m/z" value="574.334758666"/>
        <InterpretationList>
          <Interpretation>
            <cvParam cvRef="MS" accession="MS:1001240" name="non-identified ion"/>
          </Interpretation>
        </InterpretationList>
      </Product>
      <cvParam cvRef="MS" accession="MS:1001226" name="product ion intensity" value="3265"/>
      <cvParam cvRef="MS" accession="MS:1002007" name="target SRM transition"/>
      <userParam name="annotation" type="xsd:string" value="y5/0.002"/>
    </Transition>
    <Transition id="562147_y4_1_SAVTALWGK_2" peptideRef="53387_SAVTALWGK_2">
      <Precursor>
        <cvParam cvRef="MS" accession="MS:1000827" name="isolation window target m/z" value="466.763634879" unitCvRef="MS" unitAccession="MS:1000040" unitName="m/z"/>
      </Precursor>
      <Product>
        <cvParam cvRef="MS" accession="MS:1000827" name="isolation window target m/z" value="503.297644876"/>
        <InterpretationList>
          <Interpretation>
            <cvParam cvRef="MS" accession="MS:1001240" name="non-identified ion"/>
          </Interpretation>
        </InterpretationList>
      </Product>
      <cvParam cvRef="MS" accession="MS:1001226" name="product ion intensity" value="1638.7"/>
      <cvParam cvRef="MS" accession="MS:1002007" name="target SRM transition"/>
      <userParam name="annotation" type="xsd:string" value="y4/0.001"/>
    </Transition>
    <Transition id="562152_y8_1_SAVTALWGK_2" peptideRef="53387_SAVTALWGK_2">
      <Precursor>
        <cvParam cvRef="MS" accession="MS:1000827" name="isolation window target m/z" value="466.763634879" unitCvRef="MS" unitAccession="MS:1000040" unitName="m/z"/>
      </Precursor>
      <Product>
        <cvParam cvRef="MS" accession="MS:1000827" name="isolation window target m/z" value="845.487964848"/>
        <InterpretationList>
          <Interpretation>
            <cvParam cvRef="MS" accession="MS:1001240" name="non-identified ion"/>
          </Interpretation>
        </InterpretationList>
      </Product>
      <cvParam cvRef="MS" accession="MS:1001226" name="product ion intensity" value="259"/>
      <cvParam cvRef="MS" accession="MS:1002007" name="target SRM transition"/>
      <userParam name="annotation" type="xsd:string" value="y8/0.002"/>
    </Transition>
    <Transition id="562148_b6_1_SAVTALWGK_2" peptideRef="53387_SAVTALWGK_2">
      <Precursor>
        <cvParam cvRef="MS" accession="MS:1000827" name="isolation window target m/z" value="466.763634879" unitCvRef="MS" unitAccession="MS:1000040" unitName="m/z"/>
      </Precursor>
      <Product>
        <cvParam cvRef="MS" accession="MS:1000827" name="isolation window target m/z" value="543.313688864"/>
        <InterpretationList>
          <Interpretation>
            <cvParam cvRef="MS" accession="MS:1001240" name="non-identified ion"/>
          </Interpretation>
        </InterpretationList>
      </Product>
      <cvParam cvRef="MS" accession="MS:1001226" name="product ion intensity" value="183"/>
      <cvParam cvRef="MS" accession="MS:1002007" name="target SRM transition"/>
      <userParam name="annotation" type="xsd:string" value="b6/0.013"/>
    </Transition>
    <Transition id="679037_y10_1_VGAHAGEYGAEALER_2" peptideRef="64341_VGAHAGEYGAEALER_2">
      <Precursor>
        <cvParam cvRef="MS" accession="MS:1000827" name="isolation window target m/z" value="765.37078633" unitCvRef="MS" unitAccession="MS:1000040" unitName="m/z"/>
      </Precursor>
      <Product>
        <cvParam cvRef="MS" accession="MS:1000827" name="isolation window target m/z" value="1094.511279062"/>
        <InterpretationList>
          <Interpretation>
            <cvParam cvRef="MS" accession="MS:1001240" name="non-identified ion"/>
          </Interpretation>
        </InterpretationList>
      </Product>
      <cvParam cvRef="MS" accession="MS:1001226" name="product ion intensity" value="2450.2"/>
      <cvParam cvRef="MS" accession="MS:1002007" name="target SRM transition"/>
      <userParam name="annotation" type="xsd:string" value="y10/0.003"/>
    </Transition>
    <Transition id="679038_y11_1_VGAHAGEYGAEALER_2" peptideRef="64341_VGAHAGEYGAEALER_2">
      <Precursor>
        <cvParam cvRef="MS" accession="MS:1000827" name="isolation window target m/z" value="765.37078633" unitCvRef="MS" unitAccession="MS:1000040" unitName="m/z"/>
      </Precursor>
      <Product>
        <cvParam cvRef="MS" accession="MS:1000827" name="isolation window target m/z" value="1165.548392852"/>
        <InterpretationList>
          <Interpretation>
            <cvParam cvRef="MS" accession="MS:1001240" name="non-identified ion"/>
          </Interpretation>
        </InterpretationList>
      </Product>
      <cvParam cvRef="MS" accession="MS:1001226" name="product ion intensity" value="1985"/>
      <cvParam cvRef="MS" accession="MS:1002007" name="target SRM transition"/>
      <userParam name="annotation" type="xsd:string" value="y11/0.002"/>
    </Transition>
    <Transition id="679032_y12_2_VGAHAGEYGAEALER_2" peptideRef="64341_VGAHAGEYGAEALER_2">
      <Precursor>
        <cvParam cvRef="MS" accession="MS:1000827" name="isolation window target m/z" value="765.37078633" unitCvRef="MS" unitAccession="MS:1000040" unitName="m/z"/>
      </Precursor>
      <Product>
        <cvParam cvRef="MS" accession="MS:1000827" name="isolation window target m/z" value="651.807290613"/>
        <InterpretationList>
          <Interpretation>
            <cvParam cvRef="MS" accession="MS:1001240" name="non-identified ion"/>
          </Interpretation>
        </InterpretationList>
      </Product>
      <cvParam cvRef="MS" accession="MS:1001226" name="product ion intensity" value="1778.6"/>
      <cvParam cvRef="MS" accession="MS:1002007" name="target SRM transition"/>
      <userParam name="annotation" type="xsd:string" value="y12^2/0.002"/>
    </Transition>
    <Transition id="679029_b5_1_VGAHAGEYGAEALER_2" peptideRef="64341_VGAHAGEYGAEALER_2">
      <Precursor>
        <cvParam cvRef="MS" accession="MS:1000827" name="isolation window target m/z" value="765.37078633" unitCvRef="MS" unitAccession="MS:1000040" unitName="m/z"/>
      </Precursor>
      <Product>
        <cvParam cvRef="MS" accession="MS:1000827" name="isolation window target m/z" value="436.230293598"/>
        <InterpretationList>
          <Interpretation>
            <cvParam cvRef="MS" accession="MS:1001240" name="non-identified ion"/>
          </Interpretation>
        </InterpretationList>
      </Product>
      <cvParam cvRef="MS" accession="MS:1001226" name="product ion intensity" value="1413.3"/>
      <cvParam cvRef="MS" accession="MS:1002007" name="target SRM transition"/>
      <userParam name="annotation" type="xsd:string" value="b5/0.001"/>
    </Transition>
    <Transition id="679036_y8_1_VGAHAGEYGAEALER_2" peptideRef="64341_VGAHAGEYGAEALER_2">
      <Precursor>
        <cvParam cvRef="MS" accession="MS:1000827" name="isolation window target m/z" value="765.37078633" unitCvRef="MS" unitAccession="MS:1000040" unitName="m/z"/>
      </Precursor>
      <Product>
        <cvParam cvRef="MS" accession="MS:1000827" name="isolation window target m/z" value="908.447222242"/>
        <InterpretationList>
          <Interpretation>
            <cvParam cvRef="MS" accession="MS:1001240" name="non-identified ion"/>
          </Interpretation>
        </InterpretationList>
      </Product>
      <cvParam cvRef="MS" accession="MS:1001226" name="product ion intensity" value="772.1"/>
      <cvParam cvRef="MS" accession="MS:1002007" name="target SRM transition"/>
      <userParam name="annotation" type="xsd:string" value="y8/0.001"/>
    </Transition>
    <Transition id="679035_y7_1_VGAHAGEYGAEALER_2" peptideRef="64341_VGAHAGEYGAEALER_2">
      <Precursor>
        <cvParam cvRef="MS" accession="MS:1000827" name="isolation window target m/z" value="765.37078633" unitCvRef="MS" unitAccession="MS:1000040" unitName="m/z"/>
      </Precursor>
      <Product>
        <cvParam cvRef="MS" accession="MS:1000827" name="isolation window target m/z" value="745.383893704"/>
        <InterpretationList>
          <Interpretation>
            <cvParam cvRef="MS" accession="MS:1001240" name="non-identified ion"/>
          </Interpretation>
        </InterpretationList>
      </Product>
      <cvParam cvRef="MS" accession="MS:1001226" name="product ion intensity" value="598.5"/>
      <cvParam cvRef="MS" accession="MS:1002007" name="target SRM transition"/>
      <userParam name="annotation" type="xsd:string" value="y7/0.001"/>
    </Transition>
    <Transition id="680446_y8_1_VGGTSDVEVNEKKDR_2" peptideRef="64469_VGGTSDVEVNEKKDR_2">
      <Precursor>
        <cvParam cvRef="MS" accession="MS:1000827" name="isolation window target m/z" value="816.913015283" unitCvRef="MS" unitAccession="MS:1000040" unitName="m/z"/>
      </Precursor>
      <Product>
        <cvParam cvRef="MS" accession="MS:1000827" name="isolation window target m/z" value="1017.532348864"/>
        <InterpretationList>
          <Interpretation>
            <cvParam cvRef="MS" accession="MS:1001240" name="non-identified ion"/>
          </Interpretation>
        </InterpretationList>
      </Product>
      <cvParam cvRef="MS" accession="MS:1001226" name="product ion intensity" value="697.9"/>
      <cvParam cvRef="MS" accession="MS:1002007" name="target SRM transition"/>
      <userParam name="annotation" type="xsd:string" value="y8/0.000"/>
    </Transition>
    <Transition id="680443_y14_2_VGGTSDVEVNEKKDR_2" peptideRef="64469_VGGTSDVEVNEKKDR_2">
      <Precursor>
        <cvParam cvRef="MS" accession="MS:1000827" name="isolation window target m/z" value="816.913015283" unitCvRef="MS" unitAccession="MS:1000040" unitName="m/z"/>
      </Precursor>
      <Product>
        <cvParam cvRef="MS" accession="MS:1000827" name="isolation window target m/z" value="767.378808324"/>
        <InterpretationList>
          <Interpretation>
            <cvParam cvRef="MS" accession="MS:1001240" name="non-identified ion"/>
          </Interpretation>
        </InterpretationList>
      </Product>
      <cvParam cvRef="MS" accession="MS:1001226" name="product ion intensity" value="481.3"/>
      <cvParam cvRef="MS" accession="MS:1002007" name="target SRM transition"/>
      <userParam name="annotation" type="xsd:string" value="y14^2/0.003"/>
    </Transition>
    <Transition id="680445_y7_1_VGGTSDVEVNEKKDR_2" peptideRef="64469_VGGTSDVEVNEKKDR_2">
      <Precursor>
        <cvParam cvRef="MS" accession="MS:1000827" name="isolation window target m/z" value="816.913015283" unitCvRef="MS" unitAccession="MS:1000040" unitName="m/z"/>
      </Precursor>
      <Product>
        <cvParam cvRef="MS" accession="MS:1000827" name="isolation window target m/z" value="888.48975577"/>
        <InterpretationList>
          <Interpretation>
            <cvParam cvRef="MS" accession="MS:1001240" name="non-identified ion"/>
          </Interpretation>
        </InterpretationList>
      </Product>
      <cvParam cvRef="MS" accession="MS:1001226" name="product ion intensity" value="438"/>
      <cvParam cvRef="MS" accession="MS:1002007" name="target SRM transition"/>
      <userParam name="annotation" type="xsd:string" value="y7/0.001"/>
    </Transition>
    <Transition id="680447_y9_1_VGGTSDVEVNEKKDR_2" peptideRef="64469_VGGTSDVEVNEKKDR_2">
      <Precursor>
        <cvParam cvRef="MS" accession="MS:1000827" name="isolation window target m/z" value="816.913015283" unitCvRef="MS" unitAccession="MS:1000040" unitName="m/z"/>
      </Precursor>
      <Product>
        <cvParam cvRef="MS" accession="MS:1000827" name="isolation window target m/z" value="1116.600762782"/>
        <InterpretationList>
          <Interpretation>
            <cvParam cvRef="MS" accession="MS:1001240" name="non-identified ion"/>
          </Interpretation>
        </InterpretationList>
      </Product>
      <cvParam cvRef="MS" accession="MS:1001226" name="product ion intensity" value="412.1"/>
      <cvParam cvRef="MS" accession="MS:1002007" name="target SRM transition"/>
      <userParam name="annotation" type="xsd:string" value="y9/-0.009"/>
    </Transition>
    <Transition id="680444_y6_1_VGGTSDVEVNEKKDR_2" peptideRef="64469_VGGTSDVEVNEKKDR_2">
      <Precursor>
        <cvParam cvRef="MS" accession="MS:1000827" name="isolation window target m/z" value="816.913015283" unitCvRef="MS" unitAccession="MS:1000040" unitName="m/z"/>
      </Precursor>
      <Product>
        <cvParam cvRef="MS" accession="MS:1000827" name="isolation window target m/z" value="789.421341852"/>
        <InterpretationList>
          <Interpretation>
            <cvParam cvRef="MS" accession="MS:1001240" name="non-identified ion"/>
          </Interpretation>
        </InterpretationList>
      </Product>
      <cvParam cvRef="MS" accession="MS:1001226" name="product ion intensity" value="366.7"/>
      <cvParam cvRef="MS" accession="MS:1002007" name="target SRM transition"/>
      <userParam name="annotation" type="xsd:string" value="y6/0.005"/>
    </Transition>
    <Transition id="680442_y13_2_VGGTSDVEVNEKKDR_2" peptideRef="64469_VGGTSDVEVNEKKDR_2">
      <Precursor>
        <cvParam cvRef="MS" accession="MS:1000827" name="isolation window target m/z" value="816.913015283" unitCvRef="MS" unitAccession="MS:1000040" unitName="m/z"/>
      </Precursor>
      <Product>
        <cvParam cvRef="MS" accession="MS:1000827" name="isolation window target m/z" value="738.868076461"/>
        <InterpretationList>
          <Interpretation>
            <cvParam cvRef="MS" accession="MS:1001240" name="non-identified ion"/>
          </Interpretation>
        </InterpretationList>
      </Product>
      <cvParam cvRef="MS" accession="MS:1001226" name="product ion intensity" value="310"/>
      <cvParam cvRef="MS" accession="MS:1002007" name="target SRM transition"/>
      <userParam name="annotation" type="xsd:string" value="y13^2/0.000,b14+18^2/0.006"/>
    </Transition>
    <Transition id="699866_y9_2_VLSPADKTNVK_2" peptideRef="66213_VLSPADKTNVK_2">
      <Precursor>
        <cvParam cvRef="MS" accession="MS:1000827" name="isolation window target m/z" value="586.33769528" unitCvRef="MS" unitAccession="MS:1000040" unitName="m/z"/>
      </Precursor>
      <Product>
        <cvParam cvRef="MS" accession="MS:1000827" name="isolation window target m/z" value="480.26145633"/>
        <InterpretationList>
          <Interpretation>
            <cvParam cvRef="MS" accession="MS:1001240" name="non-identified ion"/>
          </Interpretation>
        </InterpretationList>
      </Product>
      <cvParam cvRef="MS" accession="MS:1001226" name="product ion intensity" value="10000"/>
      <cvParam cvRef="MS" accession="MS:1002007" name="target SRM transition"/>
      <userParam name="annotation" type="xsd:string" value="y9^2/0.001"/>
    </Transition>
    <Transition id="699864_y8_2_VLSPADKTNVK_2" peptideRef="66213_VLSPADKTNVK_2">
      <Precursor>
        <cvParam cvRef="MS" accession="MS:1000827" name="isolation window target m/z" value="586.33769528" unitCvRef="MS" unitAccession="MS:1000040" unitName="m/z"/>
      </Precursor>
      <Product>
        <cvParam cvRef="MS" accession="MS:1000827" name="isolation window target m/z" value="436.745442125"/>
        <InterpretationList>
          <Interpretation>
            <cvParam cvRef="MS" accession="MS:1001240" name="non-identified ion"/>
          </Interpretation>
        </InterpretationList>
      </Product>
      <cvParam cvRef="MS" accession="MS:1001226" name="product ion intensity" value="8783"/>
      <cvParam cvRef="MS" accession="MS:1002007" name="target SRM transition"/>
      <userParam name="annotation" type="xsd:string" value="y8^2/0.001"/>
    </Transition>
    <Transition id="699871_y8_1_VLSPADKTNVK_2" peptideRef="66213_VLSPADKTNVK_2">
      <Precursor>
        <cvParam cvRef="MS" accession="MS:1000827" name="isolation window target m/z" value="586.33769528" unitCvRef="MS" unitAccession="MS:1000040" unitName="m/z"/>
      </Precursor>
      <Product>
        <cvParam cvRef="MS" accession="MS:1000827" name="isolation window target m/z" value="872.48360775"/>
        <InterpretationList>
          <Interpretation>
            <cvParam cvRef="MS" accession="MS:1001240" name="non-identified ion"/>
          </Interpretation>
        </InterpretationList>
      </Product>
      <cvParam cvRef="MS" accession="MS:1001226" name="product ion intensity" value="6896.5"/>
      <cvParam cvRef="MS" accession="MS:1002007" name="target SRM transition"/>
      <userParam name="annotation" type="xsd:string" value="y8/0.003"/>
    </Transition>
    <Transition id="699872_y9_1_VLSPADKTNVK_2" peptideRef="66213_VLSPADKTNVK_2">
      <Precursor>
        <cvParam cvRef="MS" accession="MS:1000827" name="isolation window target m/z" value="586.33769528" unitCvRef="MS" unitAccession="MS:1000040" unitName="m/z"/>
      </Precursor>
      <Product>
        <cvParam cvRef="MS" accession="MS:1000827" name="isolation window target m/z" value="959.51563616"/>
        <InterpretationList>
          <Interpretation>
            <cvParam cvRef="MS" accession="MS:1001240" name="non-identified ion"/>
          </Interpretation>
        </InterpretationList>
      </Product>
      <cvParam cvRef="MS" accession="MS:1001226" name="product ion intensity" value="6111.1"/>
      <cvParam cvRef="MS" accession="MS:1002007" name="target SRM transition"/>
      <userParam name="annotation" type="xsd:string" value="y9/0.003"/>
    </Transition>
    <Transition id="699867_y10_2_VLSPADKTNVK_2" peptideRef="66213_VLSPADKTNVK_2">
      <Precursor>
        <cvParam cvRef="MS" accession="MS:1000827" name="isolation window target m/z" value="586.33769528" unitCvRef="MS" unitAccession="MS:1000040" unitName="m/z"/>
      </Precursor>
      <Product>
        <cvParam cvRef="MS" accession="MS:1000827" name="isolation window target m/z" value="536.803488321"/>
        <InterpretationList>
          <Interpretation>
            <cvParam cvRef="MS" accession="MS:1001240" name="non-identified ion"/>
          </Interpretation>
        </InterpretationList>
      </Product>
      <cvParam cvRef="MS" accession="MS:1001226" name="product ion intensity" value="1830.9"/>
      <cvParam cvRef="MS" accession="MS:1002007" name="target SRM transition"/>
      <userParam name="annotation" type="xsd:string" value="y10^2/0.002"/>
    </Transition>
    <Transition id="699870_y7_1_VLSPADKTNVK_2" peptideRef="66213_VLSPADKTNVK_2">
      <Precursor>
        <cvParam cvRef="MS" accession="MS:1000827" name="isolation window target m/z" value="586.33769528" unitCvRef="MS" unitAccession="MS:1000040" unitName="m/z"/>
      </Precursor>
      <Product>
        <cvParam cvRef="MS" accession="MS:1000827" name="isolation window target m/z" value="775.430843896"/>
        <InterpretationList>
          <Interpretation>
            <cvParam cvRef="MS" accession="MS:1001240" name="non-identified ion"/>
          </Interpretation>
        </InterpretationList>
      </Product>
      <cvParam cvRef="MS" accession="MS:1001226" name="product ion intensity" value="1119.7"/>
      <cvParam cvRef="MS" accession="MS:1002007" name="target SRM transition"/>
      <userParam name="annotation" type="xsd:string" value="y7/0.002"/>
    </Transition>
    <Transition id="704536_y10_1_VNVDEVGGEALGR_2" peptideRef="66674_VNVDEVGGEALGR_2">
      <Precursor>
        <cvParam cvRef="MS" accession="MS:1000827" name="isolation window target m/z" value="657.836048051" unitCvRef="MS" unitAccession="MS:1000040" unitName="m/z"/>
      </Precursor>
      <Product>
        <cvParam cvRef="MS" accession="MS:1000827" name="isolation window target m/z" value="1002.485064314"/>
        <InterpretationList>
          <Interpretation>
            <cvParam cvRef="MS" accession="MS:1001240" name="non-identified ion"/>
          </Interpretation>
        </InterpretationList>
      </Product>
      <cvParam cvRef="MS" accession="MS:1001226" name="product ion intensity" value="6950"/>
      <cvParam cvRef="MS" accession="MS:1002007" name="target SRM transition"/>
      <userParam name="annotation" type="xsd:string" value="y10/0.003"/>
    </Transition>
    <Transition id="704534_y8_1_VNVDEVGGEALGR_2" peptideRef="66674_VNVDEVGGEALGR_2">
      <Precursor>
        <cvParam cvRef="MS" accession="MS:1000827" name="isolation window target m/z" value="657.836048051" unitCvRef="MS" unitAccession="MS:1000040" unitName="m/z"/>
      </Precursor>
      <Product>
        <cvParam cvRef="MS" accession="MS:1000827" name="isolation window target m/z" value="758.41552819"/>
        <InterpretationList>
          <Interpretation>
            <cvParam cvRef="MS" accession="MS:1001240" name="non-identified ion"/>
          </Interpretation>
        </InterpretationList>
      </Product>
      <cvParam cvRef="MS" accession="MS:1001226" name="product ion intensity" value="4955.4"/>
      <cvParam cvRef="MS" accession="MS:1002007" name="target SRM transition"/>
      <userParam name="annotation" type="xsd:string" value="y8/0.003"/>
    </Transition>
    <Transition id="704537_y11_1_VNVDEVGGEALGR_2" peptideRef="66674_VNVDEVGGEALGR_2">
      <Precursor>
        <cvParam cvRef="MS" accession="MS:1000827" name="isolation window target m/z" value="657.836048051" unitCvRef="MS" unitAccession="MS:1000040" unitName="m/z"/>
      </Precursor>
      <Product>
        <cvParam cvRef="MS" accession="MS:1000827" name="isolation window target m/z" value="1101.553478232"/>
        <InterpretationList>
          <Interpretation>
            <cvParam cvRef="MS" accession="MS:1001240" name="non-identified ion"/>
          </Interpretation>
        </InterpretationList>
      </Product>
      <cvParam cvRef="MS" accession="MS:1001226" name="product ion intensity" value="3509"/>
      <cvParam cvRef="MS" accession="MS:1002007" name="target SRM transition"/>
      <userParam name="annotation" type="xsd:string" value="y11/0.002"/>
    </Transition>
    <Transition id="704535_y9_1_VNVDEVGGEALGR_2" peptideRef="66674_VNVDEVGGEALGR_2">
      <Precursor>
        <cvParam cvRef="MS" accession="MS:1000827" name="isolation window target m/z" value="657.836048051" unitCvRef="MS" unitAccession="MS:1000040" unitName="m/z"/>
      </Precursor>
      <Product>
        <cvParam cvRef="MS" accession="MS:1000827" name="isolation window target m/z" value="887.458121284"/>
        <InterpretationList>
          <Interpretation>
            <cvParam cvRef="MS" accession="MS:1001240" name="non-identified ion"/>
          </Interpretation>
        </InterpretationList>
      </Product>
      <cvParam cvRef="MS" accession="MS:1001226" name="product ion intensity" value="2510.4"/>
      <cvParam cvRef="MS" accession="MS:1002007" name="target SRM transition"/>
      <userParam name="annotation" type="xsd:string" value="y9/0.002"/>
    </Transition>
    <Transition id="704532_y6_1_VNVDEVGGEALGR_2" peptideRef="66674_VNVDEVGGEALGR_2">
      <Precursor>
        <cvParam cvRef="MS" accession="MS:1000827" name="isolation window target m/z" value="657.836048051" unitCvRef="MS" unitAccession="MS:1000040" unitName="m/z"/>
      </Precursor>
      <Product>
        <cvParam cvRef="MS" accession="MS:1000827" name="isolation window target m/z" value="602.325650546"/>
        <InterpretationList>
          <Interpretation>
            <cvParam cvRef="MS" accession="MS:1001240" name="non-identified ion"/>
          </Interpretation>
        </InterpretationList>
      </Product>
      <cvParam cvRef="MS" accession="MS:1001226" name="product ion intensity" value="1554.7"/>
      <cvParam cvRef="MS" accession="MS:1002007" name="target SRM transition"/>
      <userParam name="annotation" type="xsd:string" value="y6/0.002"/>
    </Transition>
    <Transition id="704531_b5_1_VNVDEVGGEALGR_2" peptideRef="66674_VNVDEVGGEALGR_2">
      <Precursor>
        <cvParam cvRef="MS" accession="MS:1000827" name="isolation window target m/z" value="657.836048051" unitCvRef="MS" unitAccession="MS:1000040" unitName="m/z"/>
      </Precursor>
      <Product>
        <cvParam cvRef="MS" accession="MS:1000827" name="isolation window target m/z" value="557.256567912"/>
        <InterpretationList>
          <Interpretation>
            <cvParam cvRef="MS" accession="MS:1001240" name="non-identified ion"/>
          </Interpretation>
        </InterpretationList>
      </Product>
      <cvParam cvRef="MS" accession="MS:1001226" name="product ion intensity" value="1240.2"/>
      <cvParam cvRef="MS" accession="MS:1002007" name="target SRM transition"/>
      <userParam name="annotation" type="xsd:string" value="b5/0.002,m3:8/0.002"/>
    </Transition>
    <Transition id="712754_y7_1_VSFELFADKVPK_2" peptideRef="67433_VSFELFADKVPK_2">
      <Precursor>
        <cvParam cvRef="MS" accession="MS:1000827" name="isolation window target m/z" value="690.382102782" unitCvRef="MS" unitAccession="MS:1000040" unitName="m/z"/>
      </Precursor>
      <Product>
        <cvParam cvRef="MS" accession="MS:1000827" name="isolation window target m/z" value="804.461415742"/>
        <InterpretationList>
          <Interpretation>
            <cvParam cvRef="MS" accession="MS:1001240" name="non-identified ion"/>
          </Interpretation>
        </InterpretationList>
      </Product>
      <cvParam cvRef="MS" accession="MS:1001226" name="product ion intensity" value="4186.3"/>
      <cvParam cvRef="MS" accession="MS:1002007" name="target SRM transition"/>
      <userParam name="annotation" type="xsd:string" value="y7/0.001"/>
    </Transition>
    <Transition id="712755_y8_1_VSFELFADKVPK_2" peptideRef="67433_VSFELFADKVPK_2">
      <Precursor>
        <cvParam cvRef="MS" accession="MS:1000827" name="isolation window target m/z" value="690.382102782" unitCvRef="MS" unitAccession="MS:1000040" unitName="m/z"/>
      </Precursor>
      <Product>
        <cvParam cvRef="MS" accession="MS:1000827" name="isolation window target m/z" value="917.545479724"/>
        <InterpretationList>
          <Interpretation>
            <cvParam cvRef="MS" accession="MS:1001240" name="non-identified ion"/>
          </Interpretation>
        </InterpretationList>
      </Product>
      <cvParam cvRef="MS" accession="MS:1001226" name="product ion intensity" value="2524.2"/>
      <cvParam cvRef="MS" accession="MS:1002007" name="target SRM transition"/>
      <userParam name="annotation" type="xsd:string" value="y8/0.002"/>
    </Transition>
    <Transition id="712751_y10_2_VSFELFADKVPK_2" peptideRef="67433_VSFELFADKVPK_2">
      <Precursor>
        <cvParam cvRef="MS" accession="MS:1000827" name="isolation window target m/z" value="690.382102782" unitCvRef="MS" unitAccession="MS:1000040" unitName="m/z"/>
      </Precursor>
      <Product>
        <cvParam cvRef="MS" accession="MS:1000827" name="isolation window target m/z" value="597.331881618"/>
        <InterpretationList>
          <Interpretation>
            <cvParam cvRef="MS" accession="MS:1001240" name="non-identified ion"/>
          </Interpretation>
        </InterpretationList>
      </Product>
      <cvParam cvRef="MS" accession="MS:1001226" name="product ion intensity" value="2496.3"/>
      <cvParam cvRef="MS" accession="MS:1002007" name="target SRM transition"/>
      <userParam name="annotation" type="xsd:string" value="y10^2/0.002"/>
    </Transition>
    <Transition id="712752_y11_2_VSFELFADKVPK_2" peptideRef="67433_VSFELFADKVPK_2">
      <Precursor>
        <cvParam cvRef="MS" accession="MS:1000827" name="isolation window target m/z" value="690.382102782" unitCvRef="MS" unitAccession="MS:1000040" unitName="m/z"/>
      </Precursor>
      <Product>
        <cvParam cvRef="MS" accession="MS:1000827" name="isolation window target m/z" value="640.847895823"/>
        <InterpretationList>
          <Interpretation>
            <cvParam cvRef="MS" accession="MS:1001240" name="non-identified ion"/>
          </Interpretation>
        </InterpretationList>
      </Product>
      <cvParam cvRef="MS" accession="MS:1001226" name="product ion intensity" value="2477.5"/>
      <cvParam cvRef="MS" accession="MS:1002007" name="target SRM transition"/>
      <userParam name="annotation" type="xsd:string" value="y11^2/0.002"/>
    </Transition>
    <Transition id="712758_b10_1_VSFELFADKVPK_2" peptideRef="67433_VSFELFADKVPK_2">
      <Precursor>
        <cvParam cvRef="MS" accession="MS:1000827" name="isolation window target m/z" value="690.382102782" unitCvRef="MS" unitAccession="MS:1000040" unitName="m/z"/>
      </Precursor>
      <Product>
        <cvParam cvRef="MS" accession="MS:1000827" name="isolation window target m/z" value="1136.598637502"/>
        <InterpretationList>
          <Interpretation>
            <cvParam cvRef="MS" accession="MS:1001240" name="non-identified ion"/>
          </Interpretation>
        </InterpretationList>
      </Product>
      <cvParam cvRef="MS" accession="MS:1001226" name="product ion intensity" value="2458.5"/>
      <cvParam cvRef="MS" accession="MS:1002007" name="target SRM transition"/>
      <userParam name="annotation" type="xsd:string" value="b10/-0.000"/>
    </Transition>
    <Transition id="712753_y6_1_VSFELFADKVPK_2" peptideRef="67433_VSFELFADKVPK_2">
      <Precursor>
        <cvParam cvRef="MS" accession="MS:1000827" name="isolation window target m/z" value="690.382102782" unitCvRef="MS" unitAccession="MS:1000040" unitName="m/z"/>
      </Precursor>
      <Product>
        <cvParam cvRef="MS" accession="MS:1000827" name="isolation window target m/z" value="657.393001824"/>
        <InterpretationList>
          <Interpretation>
            <cvParam cvRef="MS" accession="MS:1001240" name="non-identified ion"/>
          </Interpretation>
        </InterpretationList>
      </Product>
      <cvParam cvRef="MS" accession="MS:1001226" name="product ion intensity" value="2041"/>
      <cvParam cvRef="MS" accession="MS:1002007" name="target SRM transition"/>
      <userParam name="annotation" type="xsd:string" value="y6/0.003"/>
    </Transition>
    <Transition id="716506_y7_1_VTDALNATR_2" peptideRef="67762_VTDALNATR_2">
      <Precursor>
        <cvParam cvRef="MS" accession="MS:1000827" name="isolation window target m/z" value="480.759080819" unitCvRef="MS" unitAccession="MS:1000040" unitName="m/z"/>
      </Precursor>
      <Product>
        <cvParam cvRef="MS" accession="MS:1000827" name="isolation window target m/z" value="760.394792746"/>
        <InterpretationList>
          <Interpretation>
            <cvParam cvRef="MS" accession="MS:1001240" name="non-identified ion"/>
          </Interpretation>
        </InterpretationList>
      </Product>
      <cvParam cvRef="MS" accession="MS:1001226" name="product ion intensity" value="10000"/>
      <cvParam cvRef="MS" accession="MS:1002007" name="target SRM transition"/>
      <userParam name="annotation" type="xsd:string" value="y7/0.002"/>
    </Transition>
    <Transition id="716507_y8_1_VTDALNATR_2" peptideRef="67762_VTDALNATR_2">
      <Precursor>
        <cvParam cvRef="MS" accession="MS:1000827" name="isolation window target m/z" value="480.759080819" unitCvRef="MS" unitAccession="MS:1000040" unitName="m/z"/>
      </Precursor>
      <Product>
        <cvParam cvRef="MS" accession="MS:1000827" name="isolation window target m/z" value="861.44247122"/>
        <InterpretationList>
          <Interpretation>
            <cvParam cvRef="MS" accession="MS:1001240" name="non-identified ion"/>
          </Interpretation>
        </InterpretationList>
      </Product>
      <cvParam cvRef="MS" accession="MS:1001226" name="product ion intensity" value="4134.1"/>
      <cvParam cvRef="MS" accession="MS:1002007" name="target SRM transition"/>
      <userParam name="annotation" type="xsd:string" value="y8/0.002"/>
    </Transition>
    <Transition id="716505_y6_1_VTDALNATR_2" peptideRef="67762_VTDALNATR_2">
      <Precursor>
        <cvParam cvRef="MS" accession="MS:1000827" name="isolation window target m/z" value="480.759080819" unitCvRef="MS" unitAccession="MS:1000040" unitName="m/z"/>
      </Precursor>
      <Product>
        <cvParam cvRef="MS" accession="MS:1000827" name="isolation window target m/z" value="645.367849716"/>
        <InterpretationList>
          <Interpretation>
            <cvParam cvRef="MS" accession="MS:1001240" name="non-identified ion"/>
          </Interpretation>
        </InterpretationList>
      </Product>
      <cvParam cvRef="MS" accession="MS:1001226" name="product ion intensity" value="3885"/>
      <cvParam cvRef="MS" accession="MS:1002007" name="target SRM transition"/>
      <userParam name="annotation" type="xsd:string" value="y6/0.002"/>
    </Transition>
    <Transition id="716502_y4_1_VTDALNATR_2" peptideRef="67762_VTDALNATR_2">
      <Precursor>
        <cvParam cvRef="MS" accession="MS:1000827" name="isolation window target m/z" value="480.759080819" unitCvRef="MS" unitAccession="MS:1000040" unitName="m/z"/>
      </Precursor>
      <Product>
        <cvParam cvRef="MS" accession="MS:1000827" name="isolation window target m/z" value="461.246671944"/>
        <InterpretationList>
          <Interpretation>
            <cvParam cvRef="MS" accession="MS:1001240" name="non-identified ion"/>
          </Interpretation>
        </InterpretationList>
      </Product>
      <cvParam cvRef="MS" accession="MS:1001226" name="product ion intensity" value="3656.9"/>
      <cvParam cvRef="MS" accession="MS:1002007" name="target SRM transition"/>
      <userParam name="annotation" type="xsd:string" value="y4/0.001"/>
    </Transition>
    <Transition id="716504_y5_1_VTDALNATR_2" peptideRef="67762_VTDALNATR_2">
      <Precursor>
        <cvParam cvRef="MS" accession="MS:1000827" name="isolation window target m/z" value="480.759080819" unitCvRef="MS" unitAccession="MS:1000040" unitName="m/z"/>
      </Precursor>
      <Product>
        <cvParam cvRef="MS" accession="MS:1000827" name="isolation window target m/z" value="574.330735926"/>
        <InterpretationList>
          <Interpretation>
            <cvParam cvRef="MS" accession="MS:1001240" name="non-identified ion"/>
          </Interpretation>
        </InterpretationList>
      </Product>
      <cvParam cvRef="MS" accession="MS:1001226" name="product ion intensity" value="3029.8"/>
      <cvParam cvRef="MS" accession="MS:1002007" name="target SRM transition"/>
      <userParam name="annotation" type="xsd:string" value="y5/0.002"/>
    </Transition>
    <Transition id="716501_y8_2_VTDALNATR_2" peptideRef="67762_VTDALNATR_2">
      <Precursor>
        <cvParam cvRef="MS" accession="MS:1000827" name="isolation window target m/z" value="480.759080819" unitCvRef="MS" unitAccession="MS:1000040" unitName="m/z"/>
      </Precursor>
      <Product>
        <cvParam cvRef="MS" accession="MS:1000827" name="isolation window target m/z" value="431.22487386"/>
        <InterpretationList>
          <Interpretation>
            <cvParam cvRef="MS" accession="MS:1001240" name="non-identified ion"/>
          </Interpretation>
        </InterpretationList>
      </Product>
      <cvParam cvRef="MS" accession="MS:1001226" name="product ion intensity" value="311"/>
      <cvParam cvRef="MS" accession="MS:1002007" name="target SRM transition"/>
      <userParam name="annotation" type="xsd:string" value="y8^2/0.001"/>
    </Transition>
    <Transition id="718491_y7_1_VTLTSEEEAR_2" peptideRef="67947_VTLTSEEEAR_2">
      <Precursor>
        <cvParam cvRef="MS" accession="MS:1000827" name="isolation window target m/z" value="567.785492529" unitCvRef="MS" unitAccession="MS:1000040" unitName="m/z"/>
      </Precursor>
      <Product>
        <cvParam cvRef="MS" accession="MS:1000827" name="isolation window target m/z" value="821.363552184"/>
        <InterpretationList>
          <Interpretation>
            <cvParam cvRef="MS" accession="MS:1001240" name="non-identified ion"/>
          </Interpretation>
        </InterpretationList>
      </Product>
      <cvParam cvRef="MS" accession="MS:1001226" name="product ion intensity" value="10000"/>
      <cvParam cvRef="MS" accession="MS:1002007" name="target SRM transition"/>
      <userParam name="annotation" type="xsd:string" value="y7/0.001"/>
    </Transition>
    <Transition id="718492_y8_1_VTLTSEEEAR_2" peptideRef="67947_VTLTSEEEAR_2">
      <Precursor>
        <cvParam cvRef="MS" accession="MS:1000827" name="isolation window target m/z" value="567.785492529" unitCvRef="MS" unitAccession="MS:1000040" unitName="m/z"/>
      </Precursor>
      <Product>
        <cvParam cvRef="MS" accession="MS:1000827" name="isolation window target m/z" value="934.447616166"/>
        <InterpretationList>
          <Interpretation>
            <cvParam cvRef="MS" accession="MS:1001240" name="non-identified ion"/>
          </Interpretation>
        </InterpretationList>
      </Product>
      <cvParam cvRef="MS" accession="MS:1001226" name="product ion intensity" value="7323.4"/>
      <cvParam cvRef="MS" accession="MS:1002007" name="target SRM transition"/>
      <userParam name="annotation" type="xsd:string" value="y8/0.002"/>
    </Transition>
    <Transition id="718490_y6_1_VTLTSEEEAR_2" peptideRef="67947_VTLTSEEEAR_2">
      <Precursor>
        <cvParam cvRef="MS" accession="MS:1000827" name="isolation window target m/z" value="567.785492529" unitCvRef="MS" unitAccession="MS:1000040" unitName="m/z"/>
      </Precursor>
      <Product>
        <cvParam cvRef="MS" accession="MS:1000827" name="isolation window target m/z" value="720.31587371"/>
        <InterpretationList>
          <Interpretation>
            <cvParam cvRef="MS" accession="MS:1001240" name="non-identified ion"/>
          </Interpretation>
        </InterpretationList>
      </Product>
      <cvParam cvRef="MS" accession="MS:1001226" name="product ion intensity" value="6668.6"/>
      <cvParam cvRef="MS" accession="MS:1002007" name="target SRM transition"/>
      <userParam name="annotation" type="xsd:string" value="y6/0.001"/>
    </Transition>
    <Transition id="718493_y9_1_VTLTSEEEAR_2" peptideRef="67947_VTLTSEEEAR_2">
      <Precursor>
        <cvParam cvRef="MS" accession="MS:1000827" name="isolation window target m/z" value="567.785492529" unitCvRef="MS" unitAccession="MS:1000040" unitName="m/z"/>
      </Precursor>
      <Product>
        <cvParam cvRef="MS" accession="MS:1000827" name="isolation window target m/z" value="1035.49529464"/>
        <InterpretationList>
          <Interpretation>
            <cvParam cvRef="MS" accession="MS:1001240" name="non-identified ion"/>
          </Interpretation>
        </InterpretationList>
      </Product>
      <cvParam cvRef="MS" accession="MS:1001226" name="product ion intensity" value="2087.3"/>
      <cvParam cvRef="MS" accession="MS:1002007" name="target SRM transition"/>
      <userParam name="annotation" type="xsd:string" value="y9/0.002"/>
    </Transition>
    <Transition id="718489_y5_1_VTLTSEEEAR_2" peptideRef="67947_VTLTSEEEAR_2">
      <Precursor>
        <cvParam cvRef="MS" accession="MS:1000827" name="isolation window target m/z" value="567.785492529" unitCvRef="MS" unitAccession="MS:1000040" unitName="m/z"/>
      </Precursor>
      <Product>
        <cvParam cvRef="MS" accession="MS:1000827" name="isolation window target m/z" value="633.2838453"/>
        <InterpretationList>
          <Interpretation>
            <cvParam cvRef="MS" accession="MS:1001240" name="non-identified ion"/>
          </Interpretation>
        </InterpretationList>
      </Product>
      <cvParam cvRef="MS" accession="MS:1001226" name="product ion intensity" value="1568"/>
      <cvParam cvRef="MS" accession="MS:1002007" name="target SRM transition"/>
      <userParam name="annotation" type="xsd:string" value="y5/0.001"/>
    </Transition>
    <Transition id="718487_y4_1_VTLTSEEEAR_2" peptideRef="67947_VTLTSEEEAR_2">
      <Precursor>
        <cvParam cvRef="MS" accession="MS:1000827" name="isolation window target m/z" value="567.785492529" unitCvRef="MS" unitAccession="MS:1000040" unitName="m/z"/>
      </Precursor>
      <Product>
        <cvParam cvRef="MS" accession="MS:1000827" name="isolation window target m/z" value="504.241252206"/>
        <InterpretationList>
          <Interpretation>
            <cvParam cvRef="MS" accession="MS:1001240" name="non-identified ion"/>
          </Interpretation>
        </InterpretationList>
      </Product>
      <cvParam cvRef="MS" accession="MS:1001226" name="product ion intensity" value="1289.9"/>
      <cvParam cvRef="MS" accession="MS:1002007" name="target SRM transition"/>
      <userParam name="annotation" type="xsd:string" value="y4/0.001"/>
    </Transition>
  </TransitionList>
</TraML>
